# Supplementary material for: Sex differences in early and term placenta are conserved in adult tissues
Source: Biol Sex Differ. 2022 Dec 22;13:74. doi: 10.1186/s13293-022-00470-y (PMC9773522; doi:10.1186/s13293-022-00470-y)
Supplement: Supplementary file 1 — Additional file 1: Table S1. Sample clinical information. [file 13293_2022_470_MOESM1_ESM.xlsx]

## Sheet: Sheet1
sample	site	sex	Reported_race	Lane	batch	REP	Maternal_age	Gestational_age	Gravidity	Parity	MethodConception	Pre-Pregnancy_BMI	deliveryMode	BirthWeight	Ancestry_prediction	PC1	PC2
OBG0044-1	RNA_1	female	Asian	L005	1	OBG0044	35	39.5	2	1	Spontaneous	25.72	CS	2970	SAS	-0.1239	-0.3708
OBG0044-2	RNA_2	female	Asian	L006	1	OBG0044	35	39.5	2	1	Spontaneous	25.72	CS	2970	SAS	-0.1239	-0.3708
OBG0053-1	RNA_1	male	Other	L001	1	OBG0053	37	39.2	1	0	Spontaneous	24.7	CS	4620	AMR	-1.039	0.005483
OBG0053-2	RNA_2	male	Other	L002	1	OBG0053	37	39.2	1	0	Spontaneous	24.7	CS	4620	AMR	-1.039	0.005483
OBG0068-1	RNA_1	female	Black	L003	1	OBG0068	34	39	2	1	Spontaneous	34.73	CS	3460	AFR	0.9099	-0.1339
OBG0068-2	RNA_2	female	Black	L004	1	OBG0068	34	39	2	1	Spontaneous	34.73	CS	3460	AFR	0.9099	-0.1339
OBG0111-1	RNA_1	female	White	L001	1	OBG0111	32	39	2	1	Spontaneous	23.57	CS	3240	UNKNOWN	-0.8933	-0.9948
OBG0111-2	RNA_2	female	White	L002	1	OBG0111	32	39	2	1	Spontaneous	23.57	CS	3240	UNKNOWN	-0.8933	-0.9948
OBG0112-1	RNA_1	male	White	L005	1	OBG0112	31	40.1	2	1	Spontaneous	22.42	CS	4610	AMR	-1.004	-0.4976
OBG0112-2	RNA_2	male	White	L006	1	OBG0112	31	40.1	2	1	Spontaneous	22.42	CS	4610	AMR	-1.004	-0.4976
OBG0115-1	RNA_1	female	White	L003	1	OBG0115	30	39.1	2	1	Spontaneous	20.07	CS	2900	EUR	0.03749	-1.507
OBG0115-2	RNA_2	female	White	L004	1	OBG0115	30	39.1	2	1	Spontaneous	20.07	CS	2900	EUR	0.03749	-1.507
OBG0116-1	RNA_1	male	Black	L003	1	OBG0116	33	39.4	6	3	Spontaneous	19.4	CS	3000	AFR	1.198	0.473
OBG0116-2	RNA_2	male	Black	L004	1	OBG0116	33	39.4	6	3	Spontaneous	19.4	CS	3000	AFR	1.198	0.473
OBG0117-1	RNA_1	male	White	L006	1	OBG0117	36	39.2	2	1	Spontaneous	28.62	CS	3590	EUR	-0.743	-1.133
OBG0117-2	RNA_2	male	White	L001	1	OBG0117	36	39.2	2	1	Spontaneous	28.62	CS	3590	EUR	-0.743	-1.133
OBG0118-1	RNA_1	male	White	L001	1	OBG0118	40	37.1	8	2	Spontaneous	32.6	CS	2950	EUR	-0.5642	-1.08
OBG0118-2	RNA_2	male	White	L002	1	OBG0118	40	37.1	8	2	Spontaneous	32.6	CS	2950	EUR	-0.5642	-1.08
OBG0120-1	RNA_1	female	White	L004	1	OBG0120	37	39	2	1	Spontaneous	31	CS	3360	SAS	-0.4902	-0.6629
OBG0120-2	RNA_2	female	White	L005	1	OBG0120	37	39	2	1	Spontaneous	31	CS	3360	SAS	-0.4902	-0.6629
OBG0122-1	RNA_1	male	White	L002	1	OBG0122	30	39.1	2	1	Spontaneous	23.01	CS	3440	EUR	-1.037	-1.186
OBG0122-2	RNA_2	male	White	L003	1	OBG0122	30	39.1	2	1	Spontaneous	23.01	CS	3440	EUR	-1.037	-1.186
OBG0123-1	RNA_1	male	Black	L004	1	OBG0123	37	39.1	1	0	Spontaneous	23.4	CS	3410	UNKNOWN	0.4878	-0.8995
OBG0123-2	RNA_2	male	Black	L005	1	OBG0123	37	39.1	1	0	Spontaneous	23.4	CS	3410	UNKNOWN	0.4878	-0.8995
OBG0126-1	RNA_1	male	Black	L005	1	OBG0126	29	41.1	2	1	Spontaneous	28.3	CS	3970	AFR	1.247	0.6043
OBG0126-2	RNA_2	male	Black	L006	1	OBG0126	29	41.1	2	1	Spontaneous	28.3	CS	3970	AFR	1.247	0.6043
OBG0130-1	RNA_1	male	Asian	L002	1	OBG0130	28	39.4	1	0	Spontaneous	22.29	CS	3140	EAS	-1.059	1.091
OBG0130-2	RNA_2	male	Asian	L003	1	OBG0130	28	39.4	1	0	Spontaneous	22.29	CS	3140	EAS	-1.059	1.091
OBG0132-1	RNA_1	male	Black	L006	1	OBG0132	31	39	3	2	Spontaneous	41.9	CS	2800	AFR	2.418	1.344
OBG0132-2	RNA_2	male	Black	L001	1	OBG0132	31	39	3	2	Spontaneous	41.9	CS	2800	AFR	2.418	1.344
OBG0133-1	RNA_1	female	Black	L004	1	OBG0133	41	39.5	3	0	Spontaneous	31.7	CS	3790	AFR	2.084	0.5541
OBG0133-2	RNA_2	female	Black	L005	1	OBG0133	41	39.5	3	0	Spontaneous	31.7	CS	3790	AFR	2.084	0.5541
OBG0156-1	RNA_1	female	Asian	L006	1	OBG0156	29	39	1	0	Spontaneous	21.5	CS	3110	AMR	-0.6375	0.1809
OBG0156-2	RNA_2	female	Asian	L001	1	OBG0156	29	39	1	0	Spontaneous	21.5	CS	3110	AMR	-0.6375	0.1809
OBG0158-1	RNA_1	male	Asian	L003	1	OBG0158	31	39	1	0	Spontaneous	28.3	CS	2800	SAS	-0.6296	-0.8729
OBG0158-2	RNA_2	male	Asian	L004	1	OBG0158	31	39	1	0	Spontaneous	28.3	CS	2800	SAS	-0.6296	-0.8729
OBG0166-1	RNA_1	female	White	L002	1	OBG0166	36	39.4	3	1	Spontaneous	30.7	CS	3500	EUR	-0.1833	-1.293
OBG0166-2	RNA_2	female	White	L003	1	OBG0166	36	39.4	3	1	Spontaneous	30.7	CS	3500	EUR	-0.1833	-1.293
OBG0170-1	RNA_1	female	Black	L005	1	OBG0170	22	39.1	4	1	Spontaneous	23.4	CS	2490	AMR	0.4184	0.03483
OBG0170-2	RNA_2	female	Black	L006	1	OBG0170	22	39.1	4	1	Spontaneous	23.4	CS	2490	AMR	0.4184	0.03483
OBG0174-1	RNA_1	female	Black	L006	1	OBG0174	32	39	5	2	Spontaneous	44.3	CS	3720	AFR	1.129	-0.6089
OBG0174-2	RNA_2	female	Black	L001	1	OBG0174	32	39	5	2	Spontaneous	44.3	CS	3720	AFR	1.129	-0.6089
OBG0175-1	RNA_1	female	Asian	L001	1	OBG0175	35	40.6	2	1	Spontaneous	19.5	CS	4110	EAS	-1.07	1.432
OBG0175-2	RNA_2	female	Asian	L002	1	OBG0175	35	40.6	2	1	Spontaneous	19.5	CS	4110	EAS	-1.07	1.432
OBG0178-1	RNA_1	female	Asian	L002	1	OBG0178	41	39.1	7	1	Spontaneous	30.9	CS	3760	AMR	0.007827	-0.03933
OBG0178-2	RNA_2	female	Asian	L003	1	OBG0178	41	39.1	7	1	Spontaneous	30.9	CS	3760	AMR	0.007827	-0.03933
YPOPS0006-1	RNA_1	male	Other	L004	1	YPOPS0006	32	39.2	1	0	Spontaneous	22.1	CS	3990	SAS	-0.6373	-0.5595
YPOPS0006-2	RNA_2	male	Other	L005	1	YPOPS0006	32	39.2	1	0	Spontaneous	22.1	CS	3990	SAS	-0.6373	-0.5595
OBG0014-1	RNA_1	male	White	L002	2	OBG0014	36	39.2	6	3	Spontaneous	26.62	CS	4530	EUR	-0.647	-0.9514
OBG0014-2	RNA_2	male	White	L002	2	OBG0014	36	39.2	6	3	Spontaneous	26.62	CS	4530	EUR	-0.647	-0.9514
OBG0015-1	RNA_1	male	Asian	L003	2	OBG0015	33	39	3	1	Spontaneous	21.7	CS	3380	SAS	-0.6115	-0.2777
OBG0015-2	RNA_2	male	Asian	L003	2	OBG0015	33	39	3	1	Spontaneous	21.7	CS	3380	SAS	-0.6115	-0.2777
OBG0019-1	RNA_1	male	White	L002	2	OBG0019	33	39	2	1	Spontaneous	33.3	CS	3390	EUR	-0.5579	-1.621
OBG0019-2	RNA_2	male	White	L003	2	OBG0019	33	39	2	1	Spontaneous	33.3	CS	3390	EUR	-0.5579	-1.621
OBG0021-1	RNA_1	male	Black	L003	2	OBG0021	30	39.1	4	2	Spontaneous	32.9	CS	3940	AFR	1.223	0.3555
OBG0021-2	RNA_2	male	Black	L003	2	OBG0021	30	39.1	4	2	Spontaneous	32.9	CS	3940	AFR	1.223	0.3555
OBG0022-1	RNA_1	female	White	L003	2	OBG0022	33	39.2	2	1	Intrauterine_insemination	33	CS	4285	EUR	-0.2692	-1.201
OBG0022-2	RNA_2	female	White	L003	2	OBG0022	33	39.2	2	1	Intrauterine_insemination	33	CS	4285	EUR	-0.2692	-1.201
OBG0024-1	RNA_1	female	White	L002	2	OBG0024	33	39	4	1	Spontaneous	24	CS	3380	EUR	-0.288	-1.269
OBG0024-2	RNA_2	female	White	L003	2	OBG0024	33	39	4	1	Spontaneous	24	CS	3380	EUR	-0.288	-1.269
OBG0026-1	RNA_1	female	White	L002	2	OBG0026	40	39.6	9	2	Spontaneous	39.04	CS	3160	UNKNOWN	0.4923	-1.102
OBG0026-2	RNA_2	female	White	L002	2	OBG0026	40	39.6	9	2	Spontaneous	39.04	CS	3160	UNKNOWN	0.4923	-1.102
OBG0027-1	RNA_1	male	White	L001	2	OBG0027	35	39	3	2	Spontaneous	25.34	CS	4540	EUR	-0.241	-1.433
OBG0027-2	RNA_2	male	White	L002	2	OBG0027	35	39	3	2	Spontaneous	25.34	CS	4540	EUR	-0.241	-1.433
OBG0028-1	RNA_1	female	White	L002	2	OBG0028	32	39.3	4	2	Spontaneous	48	CS	3030	AFR	0.8704	-0.4338
OBG0028-2	RNA_2	female	White	L003	2	OBG0028	32	39.3	4	2	Spontaneous	48	CS	3030	AFR	0.8704	-0.4338
OBG0029-1	RNA_1	male	White	L002	2	OBG0029	36	39.1	3	2	Spontaneous	23.6	CS	3710	EUR	-0.2673	-1.206
OBG0029-2	RNA_2	male	White	L003	2	OBG0029	36	39.1	3	2	Spontaneous	23.6	CS	3710	EUR	-0.2673	-1.206
OBG0030-1	RNA_1	female	Black	L003	2	OBG0030	29	39	5	2	Spontaneous	36	CS	2710	AFR	1.377	0.2766
OBG0030-2	RNA_2	female	Black	L003	2	OBG0030	29	39	5	2	Spontaneous	36	CS	2710	AFR	1.377	0.2766
OBG0031-1	RNA_1	male	White	L003	2	OBG0031	40	39	5	1	IVF	39.9	CS	3960	EUR	-0.7934	-1.447
OBG0031-2	RNA_2	male	White	L004	2	OBG0031	40	39	5	1	IVF	39.9	CS	3960	EUR	-0.7934	-1.447
OBG0032-1	RNA_1	male	White	L003	2	OBG0032	28	39.2	1	0	Spontaneous	27.5	CS	3145	EUR	-0.1358	-0.9502
OBG0032-2	RNA_2	male	White	L002	2	OBG0032	28	39.2	1	0	Spontaneous	27.5	CS	3145	EUR	-0.1358	-0.9502
OBG0039-1	RNA_1	female	Asian	L001	2	OBG0039	35	39.3	6	2	Spontaneous	26.1	CS	3470	SAS	-0.5854	0.6743
OBG0039-2	RNA_2	female	Asian	L003	2	OBG0039	35	39.3	6	2	Spontaneous	26.1	CS	3470	SAS	-0.5854	0.6743
OBG0047-1	RNA_1	male	Black	L001	2	OBG0047	37	39.3	4	2	Spontaneous	39.5	CS	3160	AFR	1.924	1.142
OBG0047-2	RNA_2	male	Black	L003	2	OBG0047	37	39.3	4	2	Spontaneous	39.5	CS	3160	AFR	1.924	1.142
OBG0050-1	RNA_1	female	Hispanic	L003	2	OBG0050	34	39.1	2	1	Spontaneous	26.5	CS	3320	UNKNOWN	0.6032	-0.905
OBG0050-2	RNA_2	female	Hispanic	L004	2	OBG0050	34	39.1	2	1	Spontaneous	26.5	CS	3320	UNKNOWN	0.6032	-0.905
OBG0051-1	RNA_1	female	Hispanic	L003	2	OBG0051	38	39	1	0	Spontaneous	23	CS	3330	EUR	-0.1565	-0.9508
OBG0051-2	RNA_2	female	Hispanic	L004	2	OBG0051	38	39	1	0	Spontaneous	23	CS	3330	EUR	-0.1565	-0.9508
OBG0053B2-1	RNA_1	male	Asian	L002	2	OBG0053B2	41	37	3	0	Spontaneous	25.22	CS	3560	UNKNOWN	-0.6156	0.1472
OBG0053B2-2	RNA_2	male	Asian	L003	2	OBG0053B2	41	37	3	0	Spontaneous	25.22	CS	3560	UNKNOWN	-0.6156	0.1472
OBG0065-1	RNA_1	male	Black	L002	2	OBG0065	27	39	4	1	Spontaneous	30.22	CS	3070	UNKNOWN	0.2722	-0.9048
OBG0065-2	RNA_2	male	Black	L001	2	OBG0065	27	39	4	1	Spontaneous	30.22	CS	3070	UNKNOWN	0.2722	-0.9048
OBG0066-1	RNA_1	female	Black	L002	2	OBG0066	29	39.5	6	4	Spontaneous	29	CS	3000	AFR	1.784	0.5041
OBG0066-2	RNA_2	female	Black	L003	2	OBG0066	29	39.5	6	4	Spontaneous	29	CS	3000	AFR	1.784	0.5041
OBG0085-1	RNA_1	male	Hispanic	L002	2	OBG0085	30	39.2	5	2	Spontaneous	48.9	CS	4270	UNKNOWN	0.2386	-0.5172
OBG0085-2	RNA_2	male	Hispanic	L003	2	OBG0085	30	39.2	5	2	Spontaneous	48.9	CS	4270	UNKNOWN	0.2386	-0.5172
OBG0090-1	RNA_1	male	Black	L003	2	OBG0090	27	39.4	4	1	Spontaneous	26	CS	3560	AFR	1.45	0.7421
OBG0090-2	RNA_2	male	Black	L004	2	OBG0090	27	39.4	4	1	Spontaneous	26	CS	3560	AFR	1.45	0.7421
OBG0107-1	RNA_1	male	Black	L003	2	OBG0107	25	39.3	2	1	Spontaneous	55.8	CS	3300	AFR	2.001	0.9836
OBG0107-2	RNA_2	male	Black	L004	2	OBG0107	25	39.3	2	1	Spontaneous	55.8	CS	3300	AFR	2.001	0.9836
OBG0121-1	RNA_1	female	Black	L003	2	OBG0121	34	39	6	4	Spontaneous	66.3	CS	3100	AFR	1.756	0.4114
OBG0121-2	RNA_2	female	Black	L001	2	OBG0121	34	39	6	4	Spontaneous	66.3	CS	3100	AFR	1.756	0.4114
OBG0138-1	RNA_1	female	Asian	L002	2	OBG0138	32	39.4	2	0	Spontaneous	31.5	CS	3760	UNKNOWN	-0.03274	-2.12
OBG0138-2	RNA_2	female	Asian	L001	2	OBG0138	32	39.4	2	0	Spontaneous	31.5	CS	3760	UNKNOWN	-0.03274	-2.12
OBG0149-1	RNA_1	male	Hispanic	L003	2	OBG0149	29	39.1	4	3	Spontaneous	47.7	CS	4040	UNKNOWN	-0.5176	-0.5811
OBG0149-2	RNA_2	male	Hispanic	L001	2	OBG0149	29	39.1	4	3	Spontaneous	47.7	CS	4040	UNKNOWN	-0.5176	-0.5811
OBG0180-1	RNA_1	female	Asian	L003	2	OBG0180	33	36.6	1	0	Spontaneous	25	CS	2830	SAS	-0.6587	0.2169
OBG0180-2	RNA_2	female	Asian	L002	2	OBG0180	33	36.6	1	0	Spontaneous	25	CS	2830	SAS	-0.6587	0.2169
OBG0188-1	RNA_1	female	Black	L002	2	OBG0188	36	39	2	2	Spontaneous	30.2	CS	3580	AFR	1.55	0.07812
OBG0188-2	RNA_2	female	Black	L003	2	OBG0188	36	39	2	2	Spontaneous	30.2	CS	3580	AFR	1.55	0.07812
OBG0191-1	RNA_1	male	Asian	L003	2	OBG0191	40	39	3	1	Spontaneous	17.2	CS	3470	EAS	-0.844	1.143
OBG0191-2	RNA_2	male	Asian	L002	2	OBG0191	40	39	3	1	Spontaneous	17.2	CS	3470	EAS	-0.844	1.143
OBG0201-1	RNA_1	female	Black	L003	2	OBG0201	31	39.1	4	1	Spontaneous	22.28	CS	2930	UNKNOWN	0.4739	0.9497
OBG0201-2	RNA_2	female	Black	L004	2	OBG0201	31	39.1	4	1	Spontaneous	22.28	CS	2930	UNKNOWN	0.4739	0.9497
OBG0205-1	RNA_1	female	Asian	L002	2	OBG0205	45	40.3	3	1	Spontaneous	19.7	CS	3380	EUR	-0.3218	-1.129
OBG0205-2	RNA_2	female	Asian	L003	2	OBG0205	45	40.3	3	1	Spontaneous	19.7	CS	3380	EUR	-0.3218	-1.129
OBG0289-1	RNA_1	female	Black	L004	2	OBG0289	37	37.4	5	2	Spontaneous	29.2	CS	4070	AFR	1.686	0.2859
OBG0289-2	RNA_2	female	Black	L003	2	OBG0289	37	37.4	5	2	Spontaneous	29.2	CS	4070	AFR	1.686	0.2859
OBG0338-1	RNA_1	female	White	L004	2	OBG0338	37	39.2	3	2	Spontaneous	23.2	CS	3835	EUR	-0.9317	-0.701
OBG0338-2	RNA_2	female	White	L003	2	OBG0338	37	39.2	3	2	Spontaneous	23.2	CS	3835	EUR	-0.9317	-0.701
OBG0342-1	RNA_1	female	White	L003	2	OBG0342	36	40.1	3	2	Spontaneous	25.9	CS	3265	EUR	-0.5751	-1.208
OBG0342-2	RNA_2	female	White	L002	2	OBG0342	36	40.1	3	2	Spontaneous	25.9	CS	3265	EUR	-0.5751	-1.208
YPOPS0007M-1	RNA_1	male	Asian	L004	2	YPOPS0007M	31	40.4	1	0	Spontaneous	20.4	SVD	3330	EAS	-0.315	1.425
YPOPS0007M-2	RNA_2	male	Asian	L002	2	YPOPS0007M	31	40.4	1	0	Spontaneous	20.4	SVD	3330	EAS	-0.315	1.425
YPOPS0123M-1	RNA_1	male	Black	L003	2	YPOPS0123M	26	39.2	2	1	Spontaneous	32.8	CS	3200	AFR	0.8357	0.4392
YPOPS0123M-2	RNA_2	male	Black	L002	2	YPOPS0123M	26	39.2	2	1	Spontaneous	32.8	CS	3200	AFR	0.8357	0.4392
