# Supplementary material for: Sex differences in early and term placenta are conserved in adult tissues
Source: Biol Sex Differ. 2022 Dec 22;13:74. doi: 10.1186/s13293-022-00470-y (PMC9773522; doi:10.1186/s13293-022-00470-y)
Supplement: Supplementary file 2 — Additional file 2: Table S2. Post-trimming sample sequence information. [file 13293_2022_470_MOESM2_ESM.xlsx]

## Sheet: First trimester
SampleName	Dups	GC	Length	M_Seqs
SRR6463487_trimmed_R1	0.376	0.46	65 bp	11.1
SRR6463487_trimmed_R2	0.377	0.46	65 bp	11.1
SRR6463488_trimmed_R1	0.379	0.46	72 bp	34.2
SRR6463488_trimmed_R2	0.314	0.47	69 bp	34.2
SRR6463489_trimmed_R1	0.425	0.48	67 bp	31
SRR6463489_trimmed_R2	0.42	0.48	67 bp	31
SRR6463490_trimmed_R1	0.389	0.49	62 bp	17.9
SRR6463490_trimmed_R2	0.413	0.49	65 bp	17.9
SRR6463491_trimmed_R1	0.386	0.48	65 bp	11.8
SRR6463491_trimmed_R2	0.394	0.48	67 bp	11.8
SRR6463492_trimmed_R1	0.428	0.49	66 bp	9.1
SRR6463492_trimmed_R2	0.438	0.49	67 bp	9.1
SRR6463493_trimmed_R1	0.406	0.47	66 bp	18.3
SRR6463493_trimmed_R2	0.41	0.47	66 bp	18.3
SRR6463494_trimmed_R1	0.49	0.49	72 bp	35.4
SRR6463494_trimmed_R2	0.453	0.49	70 bp	35.4
SRR6463495_trimmed_R1	0.373	0.47	65 bp	16.2
SRR6463495_trimmed_R2	0.374	0.47	65 bp	16.2
SRR6463496_trimmed_R1	0.271	0.44	65 bp	12.8
SRR6463496_trimmed_R2	0.272	0.44	66 bp	12.8
SRR6463497_trimmed_R1	0.389	0.47	65 bp	10.2
SRR6463497_trimmed_R2	0.391	0.47	66 bp	10.2
SRR6463498_trimmed_R1	0.359	0.46	67 bp	13.5
SRR6463498_trimmed_R2	0.351	0.47	67 bp	13.5
SRR6463499_trimmed_R1	0.383	0.47	72 bp	27.1
SRR6463499_trimmed_R2	0.329	0.47	70 bp	27.1
SRR6463500_trimmed_R1	0.462	0.49	66 bp	25
SRR6463500_trimmed_R2	0.48	0.49	68 bp	25
SRR6463501_trimmed_R1	0.407	0.48	72 bp	20
SRR6463501_trimmed_R2	0.359	0.49	69 bp	20
SRR6463502_trimmed_R1	0.486	0.49	72 bp	36.7
SRR6463502_trimmed_R2	0.451	0.49	69 bp	36.7
SRR6463503_trimmed_R1	0.429	0.48	72 bp	27.5
SRR6463503_trimmed_R2	0.386	0.49	70 bp	27.5
SRR6463504_trimmed_R1	0.321	0.48	65 bp	7.8
SRR6463504_trimmed_R2	0.33	0.48	67 bp	7.8
SRR6463505_trimmed_R1	0.34	0.46	65 bp	12
SRR6463505_trimmed_R2	0.338	0.46	66 bp	12
SRR6463506_trimmed_R1	0.665	0.57	71 bp	21.7
SRR6463506_trimmed_R2	0.637	0.58	68 bp	21.7
SRR6463507_trimmed_R1	0.428	0.48	72 bp	31.4
SRR6463507_trimmed_R2	0.369	0.48	69 bp	31.4
SRR6463508_trimmed_R1	0.372	0.49	65 bp	10
SRR6463508_trimmed_R2	0.386	0.49	67 bp	10
SRR6463509_trimmed_R1	0.394	0.49	65 bp	11.5
SRR6463509_trimmed_R2	0.408	0.49	67 bp	11.5
SRR6463510_trimmed_R1	0.372	0.49	65 bp	12.4
SRR6463510_trimmed_R2	0.381	0.49	67 bp	12.4
SRR6463511_trimmed_R1	0.442	0.48	66 bp	17.5
SRR6463511_trimmed_R2	0.456	0.48	68 bp	17.5
SRR6463512_trimmed_R1	0.459	0.48	72 bp	40
SRR6463512_trimmed_R2	0.407	0.48	70 bp	40
SRR6463513_trimmed_R1	0.471	0.48	72 bp	33.9
SRR6463513_trimmed_R2	0.418	0.49	70 bp	33.9
SRR6463514_trimmed_R1	0.389	0.48	66 bp	16
SRR6463514_trimmed_R2	0.387	0.48	65 bp	16
SRR6463515_trimmed_R1	0.366	0.48	62 bp	10.4
SRR6463515_trimmed_R2	0.389	0.48	64 bp	10.4
SRR6463516_trimmed_R1	0.336	0.47	65 bp	16.3
SRR6463516_trimmed_R2	0.337	0.48	65 bp	16.3
SRR6463517_trimmed_R1	0.662	0.52	66 bp	27
SRR6463517_trimmed_R2	0.666	0.52	65 bp	27
SRR6463518_trimmed_R1	0.456	0.49	66 bp	17.6
SRR6463518_trimmed_R2	0.451	0.49	65 bp	17.6
SRR6463519_trimmed_R1	0.42	0.49	66 bp	18.8
SRR6463519_trimmed_R2	0.437	0.49	68 bp	18.8
SRR6463520_trimmed_R1	0.442	0.49	66 bp	23.4
SRR6463520_trimmed_R2	0.461	0.49	68 bp	23.4
SRR6463521_trimmed_R1	0.491	0.5	66 bp	19.4
SRR6463521_trimmed_R2	0.509	0.5	68 bp	19.4
SRR6463522_trimmed_R1	0.46	0.48	66 bp	22.3
SRR6463522_trimmed_R2	0.455	0.48	66 bp	22.3
SRR6463523_trimmed_R1	0.361	0.47	66 bp	26.5
SRR6463523_trimmed_R2	0.363	0.47	66 bp	26.5
SRR6463524_trimmed_R1	0.421	0.46	72 bp	26.9
SRR6463524_trimmed_R2	0.361	0.46	70 bp	26.9
SRR6463525_trimmed_R1	0.439	0.47	72 bp	22.6
SRR6463525_trimmed_R2	0.382	0.47	69 bp	22.6

## Sheet: Full term
SampleName	Dups	GC	M_Seqs
OBG0014-WMP-RNA1_trimmed_R1	0.354	0.47	16.8
OBG0014-WMP-RNA1_trimmed_R2	0.329	0.48	16.8
OBG0014-WMP-RNA2_trimmed_R1	0.439	0.51	31.4
OBG0014-WMP-RNA2_trimmed_R2	0.42	0.52	31.4
OBG0015-AMP-RNA1_trimmed_R1	0.442	0.47	40.5
OBG0015-AMP-RNA1_trimmed_R2	0.415	0.48	40.5
OBG0015-AMP-RNA2_trimmed_R1	0.491	0.47	95.6
OBG0015-AMP-RNA2_trimmed_R2	0.46	0.48	95.6
OBG0019-WMP-RNA1_trimmed_R1	0.402	0.47	25.1
OBG0019-WMP-RNA1_trimmed_R2	0.375	0.47	25.1
OBG0019-WMP-RNA2_trimmed_R1	0.516	0.5	34.2
OBG0019-WMP-RNA2_trimmed_R2	0.5	0.51	34.2
OBG0021-BMP-RNA1_trimmed_R1	0.428	0.48	36.6
OBG0021-BMP-RNA1_trimmed_R2	0.4	0.48	36.6
OBG0021-BMP-RNA2_trimmed_R1	0.405	0.49	32.8
OBG0021-BMP-RNA2_trimmed_R2	0.383	0.5	32.8
OBG0022-WFP-RNA1_trimmed_R1	0.381	0.46	34.5
OBG0022-WFP-RNA1_trimmed_R2	0.354	0.46	34.5
OBG0022-WFP-RNA2_trimmed_R1	0.443	0.48	35.2
OBG0022-WFP-RNA2_trimmed_R2	0.417	0.48	35.2
OBG0024-WFP-RNA1_trimmed_R1	0.355	0.46	25.1
OBG0024-WFP-RNA1_trimmed_R2	0.332	0.47	25.1
OBG0024-WFP-RNA2_trimmed_R1	0.449	0.47	60.1
OBG0024-WFP-RNA2_trimmed_R2	0.41	0.48	60.1
OBG0026-WFP-RNA1_trimmed_R1	0.471	0.51	24.7
OBG0026-WFP-RNA1_trimmed_R2	0.454	0.52	24.7
OBG0026-WFP-RNA2_trimmed_R1	0.464	0.43	49
OBG0026-WFP-RNA2_trimmed_R2	0.445	0.43	49
OBG0027-WMP-RNA1_trimmed_R1	0.402	0.46	26
OBG0027-WMP-RNA1_trimmed_R2	0.353	0.46	26
OBG0027-WMP-RNA2_trimmed_R1	0.392	0.46	23.2
OBG0027-WMP-RNA2_trimmed_R2	0.366	0.47	23.2
OBG0028-WFP-RNA1_trimmed_R1	0.24	0.47	29.6
OBG0028-WFP-RNA1_trimmed_R2	0.225	0.47	29.6
OBG0028-WFP-RNA2_trimmed_R1	0.341	0.46	31.3
OBG0028-WFP-RNA2_trimmed_R2	0.314	0.46	31.3
OBG0029-WMP-RNA1_trimmed_R1	0.333	0.46	17.3
OBG0029-WMP-RNA1_trimmed_R2	0.304	0.46	17.3
OBG0029-WMP-RNA2_trimmed_R1	0.398	0.45	35.1
OBG0029-WMP-RNA2_trimmed_R2	0.359	0.46	35.1
OBG0030-BFP-RNA1_trimmed_R1	0.381	0.47	33.3
OBG0030-BFP-RNA1_trimmed_R2	0.349	0.47	33.3
OBG0030-BFP-RNA2_trimmed_R1	0.376	0.47	31.8
OBG0030-BFP-RNA2_trimmed_R2	0.345	0.48	31.8
OBG0031-WMP-RNA1_trimmed_R1	0.362	0.45	34.3
OBG0031-WMP-RNA1_trimmed_R2	0.327	0.46	34.3
OBG0031-WMP-RNA2_trimmed_R1	0.417	0.47	30.9
OBG0031-WMP-RNA2_trimmed_R2	0.385	0.48	30.9
OBG0032-WMP-RNA1_trimmed_R1	0.458	0.48	38.2
OBG0032-WMP-RNA1_trimmed_R2	0.429	0.48	38.2
OBG0032-WMP-RNA2_trimmed_R1	0.377	0.46	29.4
OBG0032-WMP-RNA2_trimmed_R2	0.343	0.46	29.4
OBG0039-AFP-RNA1_trimmed_R1	0.421	0.45	26.7
OBG0039-AFP-RNA1_trimmed_R2	0.358	0.45	26.7
OBG0039-AFP-RNA2_trimmed_R1	0.428	0.48	35.6
OBG0039-AFP-RNA2_trimmed_R2	0.4	0.49	35.6
OBG0047-BMP-RNA1_trimmed_R1	0.38	0.45	24.1
OBG0047-BMP-RNA1_trimmed_R2	0.321	0.45	24.1
OBG0047-BMP-RNA2_trimmed_R1	0.407	0.47	34.6
OBG0047-BMP-RNA2_trimmed_R2	0.376	0.48	34.6
OBG0050-HFP-RNA1_trimmed_R1	0.39	0.47	27.4
OBG0050-HFP-RNA1_trimmed_R2	0.363	0.48	27.4
OBG0050-HFP-RNA2_trimmed_R1	0.443	0.48	31.4
OBG0050-HFP-RNA2_trimmed_R2	0.421	0.49	31.4
OBG0051-HFP-RNA1_trimmed_R1	0.418	0.47	34.6
OBG0051-HFP-RNA1_trimmed_R2	0.399	0.47	34.6
OBG0051-HFP-RNA2_trimmed_R1	0.391	0.48	27
OBG0051-HFP-RNA2_trimmed_R2	0.353	0.48	27
OBG0053-AMP-RNA1_trimmed_R1	0.33	0.46	26.8
OBG0053-AMP-RNA1_trimmed_R2	0.309	0.46	26.8
OBG0053-AMP-RNA2_trimmed_R1	0.409	0.48	26.8
OBG0053-AMP-RNA2_trimmed_R2	0.385	0.49	26.8
OBG0065-BMP-RNA1_trimmed_R1	0.281	0.44	9.4
OBG0065-BMP-RNA1_trimmed_R2	0.251	0.45	9.4
OBG0065-BMP-RNA2_trimmed_R1	0.391	0.46	20.6
OBG0065-BMP-RNA2_trimmed_R2	0.341	0.46	20.6
OBG0066-BFP-RNA1_trimmed_R1	0.372	0.46	35.2
OBG0066-BFP-RNA1_trimmed_R2	0.342	0.46	35.2
OBG0066-BFP-RNA2_trimmed_R1	0.445	0.48	29.6
OBG0066-BFP-RNA2_trimmed_R2	0.418	0.49	29.6
OBG0085-HMP-RNA1_trimmed_R1	0.374	0.46	29
OBG0085-HMP-RNA1_trimmed_R2	0.347	0.46	29
OBG0085-HMP-RNA2_trimmed_R1	0.396	0.47	27.6
OBG0085-HMP-RNA2_trimmed_R2	0.373	0.47	27.6
OBG0090-BMP-RNA1_trimmed_R1	0.396	0.47	31.7
OBG0090-BMP-RNA1_trimmed_R2	0.373	0.47	31.7
OBG0090-BMP-RNA2_trimmed_R1	0.367	0.47	17.9
OBG0090-BMP-RNA2_trimmed_R2	0.334	0.48	17.9
OBG0107-BMP-RNA1_trimmed_R1	0.421	0.47	43.4
OBG0107-BMP-RNA1_trimmed_R2	0.378	0.48	43.4
OBG0107-BMP-RNA2_trimmed_R1	0.404	0.47	37.1
OBG0107-BMP-RNA2_trimmed_R2	0.371	0.48	37.1
OBG0121-BFP-RNA1_trimmed_R1	0.442	0.46	40.7
OBG0121-BFP-RNA1_trimmed_R2	0.387	0.47	40.7
OBG0121-BFP-RNA2_trimmed_R1	0.332	0.44	18
OBG0121-BFP-RNA2_trimmed_R2	0.271	0.44	18
OBG0138-AFP-RNA1_trimmed_R1	0.51	0.46	95.3
OBG0138-AFP-RNA1_trimmed_R2	0.464	0.46	95.3
OBG0138-AFP-RNA2_trimmed_R1	0.373	0.45	27.5
OBG0138-AFP-RNA2_trimmed_R2	0.318	0.45	27.5
OBG0149-HMP-RNA1_trimmed_R1	0.39	0.45	31.5
OBG0149-HMP-RNA1_trimmed_R2	0.338	0.46	31.5
OBG0149-HMP-RNA2_trimmed_R1	0.371	0.45	26
OBG0149-HMP-RNA2_trimmed_R2	0.321	0.45	26
OBG0180-AFP-RNA1_trimmed_R1	0.393	0.46	32.4
OBG0180-AFP-RNA1_trimmed_R2	0.339	0.47	32.4
OBG0180-AFP-RNA2_trimmed_R1	0.307	0.44	13.4
OBG0180-AFP-RNA2_trimmed_R2	0.269	0.45	13.4
OBG0188-BFP-RNA1_trimmed_R1	0.26	0.45	9.7
OBG0188-BFP-RNA1_trimmed_R2	0.236	0.45	9.7
OBG0188-BFP-RNA2_trimmed_R1	0.385	0.45	35.7
OBG0188-BFP-RNA2_trimmed_R2	0.35	0.45	35.7
OBG0191-AMP-RNA1_trimmed_R1	0.46	0.47	56.8
OBG0191-AMP-RNA1_trimmed_R2	0.416	0.47	56.8
OBG0191-AMP-RNA2_trimmed_R1	0.351	0.46	32.1
OBG0191-AMP-RNA2_trimmed_R2	0.325	0.46	32.1
OBG0201-BFP-RNA1_trimmed_R1	0.426	0.46	34.9
OBG0201-BFP-RNA1_trimmed_R2	0.396	0.47	34.9
OBG0201-BFP-RNA2_trimmed_R1	0.441	0.47	39
OBG0201-BFP-RNA2_trimmed_R2	0.402	0.48	39
OBG0205-AFP-RNA1_trimmed_R1	0.355	0.45	21.8
OBG0205-AFP-RNA1_trimmed_R2	0.315	0.46	21.8
OBG0205-AFP-RNA2_trimmed_R1	0.34	0.45	18.3
OBG0205-AFP-RNA2_trimmed_R2	0.306	0.46	18.3
OBG0289-BFP-RNA1_trimmed_R1	0.376	0.48	31.5
OBG0289-BFP-RNA1_trimmed_R2	0.35	0.49	31.5
OBG0289-BFP-RNA2_trimmed_R1	0.439	0.48	33.9
OBG0289-BFP-RNA2_trimmed_R2	0.415	0.49	33.9
OBG0338-WFP-RNA1_trimmed_R1	0.384	0.47	33.4
OBG0338-WFP-RNA1_trimmed_R2	0.346	0.48	33.4
OBG0338-WFP-RNA2_trimmed_R1	0.407	0.47	24.6
OBG0338-WFP-RNA2_trimmed_R2	0.384	0.47	24.6
OBG0342-WFP-RNA1_trimmed_R1	0.445	0.48	34.6
OBG0342-WFP-RNA1_trimmed_R2	0.421	0.49	34.6
OBG0342-WFP-RNA2_trimmed_R1	0.425	0.46	37.3
OBG0342-WFP-RNA2_trimmed_R2	0.403	0.47	37.3
YPOPS0007M-AMP-RNA1_trimmed_R1	0.444	0.48	37.5
YPOPS0007M-AMP-RNA1_trimmed_R2	0.409	0.49	37.5
YPOPS0007M-AMP-RNA2_trimmed_R1	0.644	0.4	47.5
YPOPS0007M-AMP-RNA2_trimmed_R2	0.627	0.41	47.5
YPOPS0123M-BMP-RNA1_trimmed_R1	0.418	0.47	32.2
YPOPS0123M-BMP-RNA1_trimmed_R2	0.384	0.48	32.2
YPOPS0123M-BMP-RNA2_trimmed_R1	0.363	0.49	17
YPOPS0123M-BMP-RNA2_trimmed_R2	0.349	0.5	17
OBG0044-1-010_trimmed_R1	0.699	0.49	51.7
OBG0044-1-010_trimmed_R2	0.674	0.5	51.7
OBG0044-2-011_trimmed_R1	0.676	0.51	42.8
OBG0044-2-011_trimmed_R2	0.654	0.51	42.8
OBG0053-1-001_trimmed_R1	0.642	0.49	28.7
OBG0053-1-001_trimmed_R2	0.613	0.49	28.7
OBG0053-2-003_trimmed_R1	0.521	0.48	34.9
OBG0053-2-003_trimmed_R2	0.495	0.48	34.9
OBG0068-1-020_trimmed_R1	0.669	0.5	40.8
OBG0068-1-020_trimmed_R2	0.657	0.5	40.8
OBG0068-2-021_trimmed_R1	0.569	0.49	31.6
OBG0068-2-021_trimmed_R2	0.543	0.49	31.6
OBG0111-1-010_trimmed_R1	0.655	0.5	45
OBG0111-1-010_trimmed_R2	0.636	0.5	45
OBG0111-2-011_trimmed_R1	0.665	0.5	36.2
OBG0111-2-011_trimmed_R2	0.646	0.5	36.2
OBG0112-1-009_trimmed_R1	0.603	0.5	36.1
OBG0112-1-009_trimmed_R2	0.58	0.5	36.1
OBG0112-2-009_trimmed_R1	0.63	0.5	42.3
OBG0112-2-009_trimmed_R2	0.607	0.5	42.3
OBG0115-1-010_trimmed_R1	0.656	0.5	48.5
OBG0115-1-010_trimmed_R2	0.637	0.5	48.5
OBG0115-2-011_trimmed_R1	0.559	0.48	35.7
OBG0115-2-011_trimmed_R2	0.533	0.48	35.7
OBG0116-1-008_trimmed_R1	0.613	0.49	37.3
OBG0116-1-008_trimmed_R2	0.59	0.49	37.3
OBG0116-2-009_trimmed_R1	0.567	0.49	38.8
OBG0116-2-009_trimmed_R2	0.541	0.49	38.8
OBG0117-1-008_trimmed_R1	0.564	0.48	42.4
OBG0117-1-008_trimmed_R2	0.535	0.48	42.4
OBG0117-2-009_trimmed_R1	0.625	0.5	34.4
OBG0117-2-009_trimmed_R2	0.608	0.5	34.4
OBG0118-1-008_trimmed_R1	0.651	0.5	39.8
OBG0118-1-008_trimmed_R2	0.635	0.5	39.8
OBG0118-2-009_trimmed_R1	0.654	0.5	35.2
OBG0118-2-009_trimmed_R2	0.635	0.5	35.2
OBG0120-1-010_trimmed_R1	0.642	0.49	46.1
OBG0120-1-010_trimmed_R2	0.623	0.49	46.1
OBG0120-2-011_trimmed_R1	0.637	0.49	33
OBG0120-2-011_trimmed_R2	0.617	0.49	33
OBG0122-1-008_trimmed_R1	0.595	0.49	38.4
OBG0122-1-008_trimmed_R2	0.576	0.49	38.4
OBG0122-2-009_trimmed_R1	0.615	0.49	42.7
OBG0122-2-009_trimmed_R2	0.591	0.49	42.7
OBG0123-1-008_trimmed_R1	0.615	0.49	39.6
OBG0123-1-008_trimmed_R2	0.593	0.49	39.6
OBG0123-2-008_trimmed_R1	0.626	0.5	42.6
OBG0123-2-008_trimmed_R2	0.6	0.5	42.6
OBG0126-1-003_trimmed_R1	0.64	0.5	36.5
OBG0126-1-003_trimmed_R2	0.615	0.5	36.5
OBG0126-2-003_trimmed_R1	0.693	0.5	47.7
OBG0126-2-003_trimmed_R2	0.675	0.5	47.7
OBG0130-1-001_trimmed_R1	0.648	0.5	35.6
OBG0130-1-001_trimmed_R2	0.623	0.5	35.6
OBG0130-2-003_trimmed_R1	0.524	0.48	37.4
OBG0130-2-003_trimmed_R2	0.496	0.48	37.4
OBG0132-1-001_trimmed_R1	0.606	0.49	39.4
OBG0132-1-001_trimmed_R2	0.568	0.49	39.4
OBG0132-2-003_trimmed_R1	0.639	0.49	35.2
OBG0132-2-003_trimmed_R2	0.617	0.49	35.2
OBG0133-1-020_trimmed_R1	0.665	0.49	44.1
OBG0133-1-020_trimmed_R2	0.641	0.49	44.1
OBG0133-2-021_trimmed_R1	0.648	0.47	33.1
OBG0133-2-021_trimmed_R2	0.624	0.47	33.1
OBG0156-1-010_trimmed_R1	0.67	0.49	51.9
OBG0156-1-010_trimmed_R2	0.637	0.49	51.9
OBG0156-2-021_trimmed_R1	0.517	0.48	35.5
OBG0156-2-021_trimmed_R2	0.49	0.48	35.5
OBG0158-1-001_trimmed_R1	0.61	0.5	36.5
OBG0158-1-001_trimmed_R2	0.589	0.5	36.5
OBG0158-2-003_trimmed_R1	0.521	0.48	32.2
OBG0158-2-003_trimmed_R2	0.495	0.48	32.2
OBG0166-1-010_trimmed_R1	0.646	0.49	49.1
OBG0166-1-010_trimmed_R2	0.62	0.49	49.1
OBG0166-2-011_trimmed_R1	0.617	0.49	40.4
OBG0166-2-011_trimmed_R2	0.596	0.49	40.4
OBG0170-1-020_trimmed_R1	0.581	0.47	46.2
OBG0170-1-020_trimmed_R2	0.556	0.47	46.2
OBG0170-2-021_trimmed_R1	0.617	0.49	42.8
OBG0170-2-021_trimmed_R2	0.588	0.49	42.8
OBG0174-1-020_trimmed_R1	0.562	0.49	12.3
OBG0174-1-020_trimmed_R2	0.536	0.49	12.3
OBG0174-2-011_trimmed_R1	0.673	0.5	39.5
OBG0174-2-011_trimmed_R2	0.652	0.5	39.5
OBG0175-1-020_trimmed_R1	0.62	0.48	43.3
OBG0175-1-020_trimmed_R2	0.595	0.48	43.3
OBG0175-2-021_trimmed_R1	0.517	0.48	37.9
OBG0175-2-021_trimmed_R2	0.488	0.48	37.9
OBG0178-1-020_trimmed_R1	0.63	0.49	47.5
OBG0178-1-020_trimmed_R2	0.607	0.49	47.5
OBG0178-2-021_trimmed_R1	0.545	0.49	37.4
OBG0178-2-021_trimmed_R2	0.522	0.49	37.4
YPOPS0006-1-001_trimmed_R1	0.642	0.5	36
YPOPS0006-1-001_trimmed_R2	0.613	0.5	36
YPOPS0006-2-001_trimmed_R1	0.63	0.5	38.9
YPOPS0006-2-001_trimmed_R2	0.603	0.5	38.9
