# Supplementary material for: Sex differences in early and term placenta are conserved in adult tissues
Source: Biol Sex Differ. 2022 Dec 22;13:74. doi: 10.1186/s13293-022-00470-y (PMC9773522; doi:10.1186/s13293-022-00470-y)
Supplement: Supplementary file 3 — Additional file 3: Table S3. Samples removed from downstream analysis. [file 13293_2022_470_MOESM3_ESM.xlsx]

## Sheet: Sheet1
	Removed	All samples have been trimmed for quality
	Questionable
Batch	Sample_ID	sex	site_1_or_2	Tissue_type	M_Seq	GC_content	MDS	Remove_from_SexDiff	Remove_from_DecDiff	Remove_from_ASE
1	OBG0174-1-020	females	RNA_1	placenta	12.3			YES
1	OBG0174-1-020	female	RNA_2	placenta	39.5			YES
1	OBG0175-1-020	female	RNA_1	placenta	43.3		clutered with males	YES
1	OBG0175-1-020	female	RNA_2	placenta	37.9		clutered with males	YES
2	OBG0015-AMP	male	RNA_2	placenta	95.6			YES
2	OBG0015-AMP	male	RNA_1	placenta	40.5			YES
2	OBG0015-AMD	female	RNA	decidua	38.1			-	NO
2	OBG0065-BMP	male	RNA_1	placenta	9.4			YES
2	OBG0065-BMP	male	RNA_2	placenta	20.6			YES
2	OBG0065-BMD	female	RNA	decidua	34.4			-	NO
2	OBG0188-BFP	male	RNA_1	placenta	9.7			YES
2	OBG0188-BFP	male	RNA_2	placenta	35.7			YES
2	OBG0188-BFD	female	RNA	decidua	36.6			-	NO
2	OBG0014_WMP	male	RNA_2	placenta	31.4	FAIL	clustered with deciduas	YES	-
2	OBG0014_WMP	male	RNA_1	placenta	16.8			YES	-
2	OBG0014_WMD	female	RNA	decidua	27.3			-	NO
2	OBG0026-WFP	female	RNA_1	placenta	24.7	FAIL		YES	-
2	OBG0026-WFP	female	RNA_2	placenta	49	FAIL		YES	-
2	OBG0026-WFD	female	RNA	decidua	34.4			-	NO
2	YPOPS0007M-AMP	male	RNA_2	placenta	47.5	FAIL		YES	-
2	YPOPS0007M-AMP	male	RNA_1	placenta	37.5			YES	-
2	YPOPS0007M-AMD	female	RNA	decidua	32.8	FAIL		-	YES
2	OBG00021_BMP	male	RNA_1	placenta	36.6			NO
2	OBG00021_BMP	male	RNA_2	placenta	32.8			NO
2	OBG00021_BMD	female	RNA	decidua	30		clustered with placentas	-	YES
2	OBG0019-WMP	male	RNA_1	placenta	25.1			NO
2	OBG0019-WMP	male	RNA_2	placenta	34.2
2	OBG0019-WMD	female	RNA	decidua	30.9		clustered with placentas		YES
2		female	RNA_1	placenta				NO
2		female	RNA_2	placenta				NO
2	OBG0107-DEC	female	RNA	decidua					YES
Pisarska
