# Supplementary material for: Sex differences in early and term placenta are conserved in adult tissues
Source: Biol Sex Differ. 2022 Dec 22;13:74. doi: 10.1186/s13293-022-00470-y (PMC9773522; doi:10.1186/s13293-022-00470-y)
Supplement: Supplementary file 4 — Additional file 4: Table S4. Sex differences for clinical attributes. [file 13293_2022_470_MOESM4_ESM.xlsx]

## Sheet: Sheet1
	ratio of variances	p-value	female mean	male mean	t.test p-value
maternal age	0.900225	0.794546	34.0385	32.875	0.390212
gravidity	0.901389	0.796962	3.26923	2.875	0.432238
parity	1.20951	0.649796	1.26923	1.125	0.610381
gestational age	0.823636	0.634141	39.0846	39.1125	0.895077
pre-pregnancy BMI	0.910525	0.815887	29.3065	30.2708	0.733112
birth weight	0.588317	0.197798	3318.27	3593.12	0.0562829
