# Supplementary material for: Sex differences in early and term placenta are conserved in adult tissues
Source: Biol Sex Differ. 2022 Dec 22;13:74. doi: 10.1186/s13293-022-00470-y (PMC9773522; doi:10.1186/s13293-022-00470-y)
Supplement: Supplementary file 5 — Additional file 5: Table S5. X and Y gametology gene list. [file 13293_2022_470_MOESM5_ESM.xlsx]

## Sheet: Gametolog genes
X	Y	groupComb
DDX3X	DDX3Y	DDX3X:DDX3Y
PCDH11X	PCDH11Y	PCDH11X:PCDH11Y
USP9X	USP9Y	USP9X:USP9Y
ZFX	ZFY	ZFX:ZFY
KDM6A	UTY	UTX:UTY
XIST	SRY	XIST:SRY
KDM5C	KDM5D	KDM5C:KDM5D
PRKX	PRKY	PRKX:PRKY
RPS4X	RPS4Y1	RPS4X:RPS4Y1
EIF1AX	EIF1AY	EIF1AX:EIF1AY
NLGN4X	NLGN4Y	NLGN4X:NLGN4Y
TGIF2LX	TGIF2LY	TGIF2LX:TGIF2LY
SOX3	SRY	SOX3:SRY
AMELX	AMELY	AMELX:AMELY
TBL1X	TBL1Y	TBL1X:TBL1Y
DBX	DBY	DBX:DBY
TMSB4X	TMSB4Y	TMSB4X:TMSB4Y
CXorf15	CYorf15A	CXorf15:CYorf15A
CXorf15	CYorf15B	CXorf15:CYorf15B
SMCX	SMCY	SMCX:SMCY
RPS4X	RPS4Y2	RPS4X:RPS4Y2
VCX	VCY	VCX:VCY
RBMX	RBMY	RBMX:RBMY

## Sheet: First trimester
Geneid	female_mean	female_median	male_mean	male_median	vt_pval	sha_f_pval	sha_m_pval	ttest_pval	wil_pval
DDX3X	525.679	476.856	329.173	277.918	0.110557	0.0406107	6.39156e-05	0.000160424	6.27822e-05
PCDH11X	47.4178	46.1789	42.9087	43.0386	0.488113	0.862399	0.84935	0.378245	0.457359
USP9X	345.091	330.985	299.889	288.701	0.0220226	0.205969	0.228238	0.119295	0.199975
ZFX	133.244	131.237	84.8429	76.2644	0.0034222	0.0917006	0.000982767	0.000645999	5.40248e-05
KDM6A	60.6772	56.1755	33.5772	31.5173	0.00553088	0.131274	0.0890698	1.05788e-08	1.56798e-10
KDM5C	151.899	154.316	100.441	92.8532	0.0162282	0.944887	9.45209e-08	7.25618e-08	4.75097e-08
PRKX	51.9691	43.2798	34.68	40.9278	0.0188214	0.0147295	0.0404137	0.0116772	0.0269603
RPS4X	764.438	751.16	473.785	427.707	0.182127	0.860263	0.00218339	2.38627e-06	1.3336e-06
EIF1AX	78.7096	67.587	45.3357	32.7149	0.228782	0.1226	5.77375e-05	0.0016623	0.000112337
NLGN4X	11.1459	10.339	11.471	10.5325	0.840129	0.149744	0.472585	0.892244	0.72636
TBL1X	103.351	100.001	87.7591	89.0951	0.0631356	0.318471	0.154002	0.0638777	0.0814968
TMSB4X	182.139	167.736	192.302	155.438	0.288357	0.011278	6.42494e-07	0.799804	0.855645
VCX	0.0594786	0.051064	0.069696	0.0485994	0.0845084	0.362438	0.0114444	0.576183	0.931999
RBMX	131.083	122.485	121.41	116.601	0.656078	0.0932119	0.0999151	0.306535	0.346826

## Sheet: First trimester X + Y
Geneid	female_mean	female_median	male_mean	male_median	vt_pval	sha_f_pval	sha_m_pval	ttest_pval	wilcoxen_pval	Direction for X vs X	Direction for X vs X+Y	Trend
DDX3X	525.679	476.856	422.605	358.708	0.57777	0.0406108	4.28783e-05	0.04156	0.0070289	female	female	Same directions
PCDH11X	47.4178	46.1789	73.3346	73.3409	0.193422	0.8624	0.930914	0.000227413	0.000482415	nonSexDE	male	nonSexDE to SexDE
USP9X	345.091	330.985	351.449	335.306	0.0853553	0.205969	0.411172	0.827518	0.624001	nonSexDE	nonSexDE	nonSexDE
ZFX	133.244	131.237	108.217	94.2766	0.0565489	0.0917004	0.00236388	0.0617909	0.162712	female	nonSexDE	SexDE to nonSexDE
KDM6A	60.6772	56.1755	85.0217	80.3555	0.53361	0.131274	0.341487	6.12055e-07	5.65727e-07	female	male	Direction flipped
KDM5C	151.899	154.316	146.118	138.615	0.00733774	0.944888	2.88786e-07	0.472021	0.0290824	female	female	Same directions
PRKX	51.9691	43.2798	41.2789	47.4186	0.0286748	0.0147295	0.0842197	0.106784	0.242949	female	nonSexDE	SexDE to nonSexDE
RPS4X	764.438	751.16	581.554	525.793	0.695195	0.860263	0.00227126	0.00163612	0.000987742	female	female	Same directions
EIF1AX	78.7096	67.587	64.5892	48.5737	0.979093	0.1226	3.16435e-05	0.196595	0.0867048	female	nonSexDE	SexDE to nonSexDE
NLGN4X	11.1459	10.339	13.7823	12.3274	0.968366	0.149744	0.440604	0.283729	0.27907	nonSexDE	nonSexDE	nonSexDE
TBL1X	103.351	100.001	88.3306	89.6582	0.0686121	0.31847	0.163691	0.0740993	0.10391	nonSexDE	nonSexDE	nonSexDE
TMSB4X	182.139	167.736	193.264	156.443	0.285053	0.011278	6.36467e-07	0.78155	0.790298	nonSexDE	nonSexDE	nonSexDE
VCX	0.0594786	0.051064	0.0744443	0.0485994	0.0893037	0.362438	0.024581	0.412098	0.680458	nonSexDE	nonSexDE	nonSexDE
RBMX	131.083	122.485	121.492	116.62	0.657413	0.0932121	0.0983746	0.310463	0.361511	nonSexDE	nonSexDE	nonSexDE

## Sheet: Term
Geneid	female_mean	female_median	male_mean	male_median	vt_pval	sha_f_pval	sha_m_pval	ttest_pval	wil_pval
DDX3X	562.504	558.264	378.478	372.585	0.120805	0.589705	0.414481	6.89806e-25	1.64543e-14
PCDH11X	61.3699	60.5776	65.2283	63.6605	0.751315	0.352982	0.855638	0.471136	0.401586
USP9X	1032.66	1013.25	973.415	985.811	0.904131	0.485886	0.305531	0.144345	0.227073
ZFX	123.556	122.81	85.6275	86.6353	0.532493	0.362343	0.574877	3.0963e-16	1.64543e-14
KDM6A	100.285	99.7977	54.9036	54.0795	0.164455	0.131452	0.125344	1.2436e-24	1.64543e-14
KDM5C	208.344	213.455	131.148	130.851	0.058327	0.0406261	0.698311	4.11347e-24	1.64543e-14
PRKX	15.6838	13.4738	10.8761	6.9248	0.359211	0.0285419	0.00121158	0.0495538	0.0578546
RPS4X	194.194	182.557	152.955	154.678	0.196583	0.00404755	0.146346	0.000597074	0.000524963
EIF1AX	42.9944	43.1134	27.2447	26.927	0.00584568	0.824647	0.0637181	1.71118e-13	4.93629e-13
NLGN4X	23.0691	20.2771	22.4492	21.2954	0.88886	0.477976	0.454795	0.880254	0.930998
TBL1X	74.9484	68.376	75.3444	72.4253	0.411796	0.0293205	0.048521	0.936724	0.736235
TMSB4X	101.018	92.2488	91.9812	88.8974	0.644022	0.30455	0.0216492	0.419348	0.423668
VCX	0.228977	0.193487	0.290813	0.213875	0.0811573	0.0132694	8.82865e-05	0.366038	0.412541
RBMX	49.3111	49.0848	46.4918	45.8784	0.721059	0.291932	0.0140671	0.181847	0.0932001

## Sheet: Term X+ Y
Geneid	female_mean	female_median	male_mean	male_median	vt_pval	sha_f_pval	sha_m_pval	ttest_pval	wilcoxen_pval	Direction for X vs X	Direction for X vs X+Y	Trend
DDX3X	562.504	558.264	476.271	468.221	0.65647	0.589705	0.186266	1.13931e-11	7.41761e-11	female	female	Same directions
PCDH11X	61.3699	60.5776	144.148	146.649	0.145441	0.352982	0.855648	6.57363e-16	6.58173e-14	nonSexDE	male	nonSexDE to SexDE
USP9X	1032.66	1013.25	1044.41	1054.4	0.887509	0.485886	0.468398	0.769274	0.493948	nonSexDE	nonSexDE	Same direction
ZFX	123.556	122.81	118.193	117.576	0.858052	0.362343	0.411314	0.120326	0.133231	female	nonSexDE	SexDE to nonSexDE
KDM6A	100.285	99.7977	132.8	120.465	4.04795e-08	0.131452	0.0116835	3.47265e-05	4.27328e-05	female	male	Direction flipped
KDM5C	208.344	213.455	171.702	169.641	0.521299	0.0406261	0.727034	1.01478e-09	7.21773e-09	female	female	Same direction
PRKX	15.6838	13.4738	20.3654	20.5538	0.78453	0.0285419	0.239611	0.0710959	0.0552756	female	nonSexDE	SexDE to nonSexDE
RPS4X	194.194	182.557	201.05	197.711	0.288187	0.00404755	0.0558907	0.55077	0.266769	female	nonSexDE	SexDE to nonSexDE
EIF1AX	42.9944	43.1134	37.7667	37.888	0.102947	0.824647	0.0538259	0.0015974	0.00464291	female	female	Same direction
NLGN4X	23.0691	20.2771	25.2642	24.0198	0.673076	0.477976	0.276851	0.605926	0.569912	nonSexDE	nonSexDE	Same direction
TBL1X	74.9484	68.376	75.9199	73.0082	0.426816	0.0293205	0.0509591	0.845951	0.65094	nonSexDE	nonSexDE	Same direction
TMSB4X	101.018	92.2488	92.4448	89.1754	0.651186	0.30455	0.0209739	0.443889	0.446432	nonSexDE	nonSexDE	Same direction
VCX	0.228977	0.193487	0.294092	0.231655	0.0791128	0.0132694	0.000113196	0.342272	0.380196	nonSexDE	nonSexDE	Same direction
RBMX	49.3111	49.0848	46.5001	45.8784	0.72387	0.291932	0.0136141	0.182929	0.0932001	nonSexDE	nonSexDE	Same direction
