# Supplementary material for: Sex differences in early and term placenta are conserved in adult tissues
Source: Biol Sex Differ. 2022 Dec 22;13:74. doi: 10.1186/s13293-022-00470-y (PMC9773522; doi:10.1186/s13293-022-00470-y)
Supplement: Supplementary file 6 — Additional file 6: Table S6. Sex differences in innate immune genes. [file 13293_2022_470_MOESM6_ESM.xlsx]

## Sheet: innateDB
Geneid
1700021K19Rik
4432412L15Rik
AAMP
ABCA1
ABCG1
ABL1
ACAP1
ACE2
ACHE
ADAM10
ADAR
ADCY8
ADIPOQ
ADRB2
AGER
AHR
AHSG
AI607873
AICDA
AIM2
AIMP1
AIP
AIRE
AKAP10
AKNA
AKT1
AMACR;C1QTNF3
AMFR
ANGPT1
ANKRD17
ANO6
ANXA1
ANXA2
ANXA4
AP3B1
APCS
APOA1
APOBEC3A
APOBEC3B
APOBEC3G
APOBEC3G;APOBEC3F
APOH
AQP3
ARF6
ARG1
ARHGAP15
ARRB2
ASCC3
ATF2
ATF3
ATF4
ATG12
ATG16L1
ATG5
ATG9A
AVP
AXL
AZI2
Abca1
Abcg1
Abl1
Ace
Ace2
Aco1
Adam17
Adar
Adipoq
Adrb2
Adrbk1
Ager
Ahr
Ahsg
Aim2
Aimp1
Aire
Akap10
Akna
Akt1
Angpt1
Anpep
Anxa1
Anxa2
Ap3b1
Apcs
Apoa1
Apoh
Aqp3
Areg
Arf6
Arhgap15
Arl5b
Atf3
Atf4
Atf7
Atg12
Atg5
Atg7
Atm
Avp
Axl
BC094916
BCAR1
BCL10
BCL2
BCL2A1
BCL3
BDKRB2
BECN1
BGN
BID
BIRC2
BIRC3
BIRC5
BMX
BST2
BTK
BTN3A1
BTN3A2
BTN3A3
Baiap2l1
Bcl11b
Bcl2
Bcl2l1
Bcl3
Bid
Birc2
Birc3
Bnip3
Bnip3l
Bst2
Btk
C19orf29
C1QA
C1QB
C1QBP
C1QC
C1R
C1S
C1qa
C1qb
C1qc
C2
C3
C3ar1
C4A
C4B
C4BPA
C4BPB
C4bp
C5
C5AR1
C6
C7
C8A
C8B
C8G
C9
CALCA
CALCOCO2
CALM1
CAMK2A
CAMKK2
CAMP
CAPRIN1
CARD16
CARD18
CARD6
CARD9
CASP1
CASP10
CASP12
CASP4
CASP6
CASP7
CASP8
CAV1
CBL
CCBP2
CCDC88A
CCL1
CCL17
CCL2
CCL5
CCNA2
CCNT1
CCR3
CCR4
CCR6
CCR7
CD14
CD180
CD1D
CD200
CD209
CD22
CD27
CD274
CD300A
CD300E
CD300LF
CD36
CD37
CD46
CD53
CD5L
CD63
CD8A
CD97
CDK6
CDK9
CDKN2A
CEACAM1
CEACAM8
CEBPB
CEBPD
CEBPE
CFB
CFH
CFLAR
CFP
CFTR
CHGA
CHUK
CISH
CLEC1B
CLEC4C
CLEC4D
CLEC4E
CLEC6A
CLEC7A
CLEC9A
CLTC
CMA1
CNOT4
CNOT8
CNPY3
COLEC12
COPS5
COPS8
CORO2A
COX5B
CR2
CREB1
CRKL
CRP
CSF2RB
CSK
CTCF
CTLA4
CTNNAL1
CTNNB1
CTSB
CTSD
CTSG
CTSH
CTSK
CTSL1
CTSS
CXCL10
CXCL11
CXCL12
CXCL14
CXCL2
CXCL9
CXCR1
CXCR3
CXCR4
CYBA
CYBB
CYLD
CYTIP
Calcoco2
Calm1
Camk2a
Camkk2
Camp
Card9
Casp1
Casp2
Casp7
Casp8
Cav1
Cbl
Ccbp2
Ccdc88a
Ccl17
Ccl2
Ccl5
Ccr3
Ccr6
Cd14
Cd200
Cd200r1
Cd209a
Cd300a
Cd300lf
Cd36
Cd40
Cd46
Cd47
Cd48
Cd5l
Cd81
Cd86
Cd8a
Cd97
Cdc42
Cdk6
Cdkn1a
Cdkn2a
Cebpa
Cebpb
Cebpe
Cfh
Cflar
Cfp
Cftr
Chat
Chga
Chuk
Clec1b
Clec4d
Clec4e
Clec4n
Clec7a
Clec9a
Cltc
Cnot4
Coch
Cops5
Coro2a
Creb1
Crp
Cryab
Csf1r
Csf2
Ctnnb1
Ctnnd1
Ctsb
Ctss
Cxcl1
Cxcl10
Cxcl11
Cxcl13
Cxcl16
Cxcl2
Cxcl5
Cxcl9
Cxcr2
Cxcr3
Cxcr4
Cxcr6
Cyld
DAB2IP
DCD
DCN
DDIT3
DDX1
DDX21
DDX3X
DDX41
DDX58
DDX60L
DEFA1
DEFA3
DEFA4
DEFA5
DEFA6
DEFB1
DEFB103A
DEFB103B
DEFB4
DEFB4B
DHCR24
DHX33
DHX36
DHX58
DHX9
DICER1
DLK1
DMBT1
DNM1L
DOK3
DR1
DUOX1
DUOX2
DUSP1
DUSP10
DUSP16
Daglb
Daxx
Dcn
Ddx1
Ddx21
Ddx41
Ddx58
Defa20
Defb1
Defb14
Defb3
Defb4
Dhcr7
Dhx15
Dhx36
Dhx58
Dicer1
Dlk1
Dnase2a
Dok3
Drd2
Duox2
Dusp1
Dusp10
Dusp16
E2F1
E2f1
ECSIT
EDIL3
EDN1
EFTUD2
EGFR
EGLN2
EGR1
EHMT2
EIF2AK2
EIF4E
ELANE
ELAVL1
ELF1
ELF4
ELMOD2
ELP2
EPOR
EPS8
ERAP1
ERBB2IP
ERN1
ETS1
Ear11
Edil3
Edn1
Egfr
Ehmt2
Eif2ak2
Eif4e
Eif4ebp1
Eif4ebp2
Elf1
Eps8
Ern1
Ezh2
F11
F2R
F2RL1
F2RL2
F2RL3
FADD
FANCC
FBXW5
FCGR1A
FCGR2A
FCN1
FCN2
FCN3
FFAR2
FGF7
FLI1
FLT4
FOXA2
FOXO3
FPR1
FPR2
FREM1
FSTL1
FXR1
FZD1
Fadd
Fancc
Fcna
Fcnb
Fcrl5
Fer
Fgf7
Flt4
Foxa2
Foxo3
Frem1
Fscn1
Fstl1
Fzd1
G3BP1
GAB1
GAS6
GATA4
GATA6
GBP2
GJA1
GLI1
GLRX
GNAI2
GNAI3
GNB2
GNB2L1
GOPC
GP2
GPR33
GPR77
GPSM1
GRK5
GRN
GSK3A
GSK3B
GSTP1
GZMM
Gabarap
Gas6
Gata3
Gata4
Gata6
Gbp1
Gbp10
Gbp2
Gbp6
Gbp7
Gene Symbol
Glrx
Gm16379
Gm4955
Gnai2
Gnai3
Gp2
Gpr33
Gpr77
Gpsm1
Grn
Gsk3a
Gsk3b
Gzmm
H2-Aa
H2-Ab1
HACE1
HAMP
HAVCR2
HDAC1
HDAC11
HDAC2
HERC5
HIF1A
HIF1AN
HLA-E
HMGB1
HMGB2
HMGB3
HMGN2
HMOX1
HNRNPL
HOXA9
HP
HRAS
HRG
HRH4
HSF1
HSP90AA1
HSP90B1
HSPA14
HSPA1A
HSPBP1
HSPD1
Hamp
Havcr2
Hc
Hdac1
Hdac2
Hif1a
Hmgb1
Hmox1
Hp
Hrg
Hrh4
Hs2st1
Hsf1
Hsp90b1
Hspa14
Hspa1a
Hspa1b
Hspbp1
Hspd1
ICAM1
IDO1
IFI16
IFI27
IFI6
IFIH1
IFIT1
IFIT2
IFIT3
IFIT5
IFITM1
IFITM2
IFITM3
IFNA1
IFNA2
IFNAR1
IFNAR2;IL10RB
IFNB1
IFNG
IFNGR1
IFNGR2
IFRD1
IGF1
IGF1R
IKBKB
IKBKE
IKBKG
IL10
IL12A
IL12B
IL13
IL13RA1
IL15
IL17A
IL17C
IL17F
IL17RE
IL18
IL18R1
IL19
IL1A
IL1B
IL1F7
IL1R1
IL1R2
IL1RAP
IL1RAPL1
IL1RL1
IL1RL2
IL2
IL21
IL22
IL22RA2
IL23A
IL25
IL27
IL28A
IL28B
IL29
IL2RB
IL2RG
IL31
IL32
IL33
IL4
IL4R
IL6
IL6ST
IL7R
IL8
IL8RB
IL9
ILF3
IMPDH2
ING4
INPP5D
INSIG1
IP6K1
IRAK1
IRAK1BP1
IRAK2
IRAK3
IRAK4
IRF1
IRF2
IRF2BP1
IRF3
IRF4
IRF5
IRF6
IRF7
IRF8
IRF9
ISG15
ISG20
ITCH
ITGA3
ITGAM
ITGAV
ITGAX
ITGB1
ITGB2
ITGB3
ITPR1
ITPR3
Icam1
Icosl
Id2
Idi1
Ido1
Ifi202b
Ifih1
Ifit1
Ifit2
Ifit3
Ifnar1
Ifnb1
Ifne
Ifng
Ifngr1
Igf1
Igtp
Ikbkb
Ikbke
Il10
Il12a
Il12b
Il13
Il15
Il17a
Il17c
Il17f
Il17rd
Il17re
Il18
Il19
Il1a
Il1b
Il1r1
Il1r2
Il1rap
Il1rl1
Il1rl2
Il20ra
Il20rb
Il21
Il23a
Il25
Il27
Il28ra
Il2rb
Il33
Il4
Il4ra
Il5
Il6
Il7
Il9
Iltifb
Impdh2
Ing4
Inpp5d
Ip6k1
Irak1
Irak2
Irak3
Irak4
Ireb2
Irf1
Irf3
Irf5
Irf7
Irf8
Irgm1
Isg15
Itch
Itgam
Itgax
Itgb2
Itpr1
Itpr3
JAK1
JAK2
JAK3
JAM3
JMJD6
JUN
Jak2
Jak3
Jam3
KAT2B
KCNJ8
KDM1
KHSRP
KIAA0226
KIR3DL2
KITLG
KLK1
KPNA1
Kcnj8
Kdm4a
Kdr
Keap1
Khsrp
Kitl
Klf4
Krt16
LAIR1
LAT
LCN2
LEP
LGALS1
LGALS2
LGALS3
LGALS4
LGALS8
LGALS9
LGMN
LILRA2
LILRA4
LPCAT2
LRRFIP1
LRRFIP2
LRRK2
LST1
LTB4R
LTBR
LY86
LY9
LY96
LYN
Lair1
Lcn2
Lcp2
Lgals3
Lgals9
Lgmn
Lgr4
Lilrb3
Lrrfip2
Lrrk2
Lst1
Ltbr
Lum
Ly6g
Ly86
Ly96
Lyn
MAFB
MALT1
MAP1LC3C
MAP2K1
MAP2K2
MAP2K3
MAP2K4
MAP2K6
MAP2K7
MAP3K1
MAP3K12
MAP3K14
MAP3K3
MAP3K4
MAP3K5
MAP3K7
MAP3K7IP1
MAP3K7IP2
MAP3K7IP3
MAP3K8
MAPK1
MAPK14
MAPK8
MAPK9
MAPKAPK2
2021-03-05
MARCO
MASP1
MASP2
MAVS
MB21D1
MBL2
MEFV
MERTK
MFF
MFN1
MFN2
MID1
MID2
MIF
MIF;SLC2A11
MIR107
MIR10A
MIR10B
MIR122
MIR124-1
MIR125B1
MIR125B2
MIR1275
MIR130A
MIR133A1
MIR136
MIR141
MIR145
MIR146A
MIR15B
MIR16-1
MIR16-2
MIR181A2
MIR187
MIR200C
MIR203
MIR208B
MIR21
MIR212
MIR223
MIR23A
MIR23B
MIR29A
MIR3148
MIR328
MIR362
MIR372
MIR373
MIR378
MIR485
MIR499A
MIR517A
MIR517C
MIR548G
MIRLET7B
MIRLET7C
MKNK1
MLST8
MMP12
MMP7
MMP9
MOV10
MRGPRX2
MS4A8B
MSR1
MST1R
MTA1
MTOR
MUC1
MUL1
MX1
MX2
MYD88
MYH9
Map3k5
Map3k7
Map3k8
Mapk1
Mapk14
Mapk3
Mapk8
Mapkapk2
2021-03-05
Marco
Masp2
Mavs
Mb21d1
Mbl1
Mbl2
Mcpt4
Mertk
Mfge8
Mfn1
Mfn2
Mir125a
Mir126
Mir132
Mir135b
Mir146
Mir149
Mir199a-1
Mir203
Mir212
Mir302b
Mir328
Mir342
Mir466l
Mir467b
Mir485
Mir497
Mknk1
Mmp9
MoleculeID 216094
MoleculeID 32847
Mrc1
Ms4a8a
Msr1
Mta1
Mtap1s
Mtor
Muc1
Myc
Myd88
Myo18a
NAIP
NAMPT
NCKAP1L
NEU1
NFAT5
NFATC2
NFATC3
NFATC4
NFE2L2
NFIL3
NFKB1
NFKB2
NFKBIA
NFKBIB
NFKBIE
NFKBIZ
NKIRAS1
NKIRAS2
NLRC3
NLRC4
NLRC5
NLRP1
NLRP10
NLRP11
NLRP12
NLRP13
NLRP14
NLRP2
NLRP3
NLRP4
NLRP5
NLRP6
NLRP7
NLRP8
NLRP9
NLRX1
NOD1
NOD2
NOS2
NOTCH1
NOX1
NOX4
NOXA1
NR1H3
NR1H4
NR3C1
NR4A3
NRAS
NRIP1
NTN1
NUMBL
NUP153
NUP214
NXN
Naip2
Naip5
Nampt
Neu1
Nfat5
Nfatc2
Nfatc3
Nfatc4
Nfe2l2
Nfia
Nfil3
Nfkb1
Nfkb2
Nfkbia
Nfkbiz
Nlrc3
Nlrc4
Nlrc5
Nlrp12
Nlrp1a
Nlrp3
Nlrp6
Nlrx1
Nod1
Nod2
Nos2
Notch1
Nox1
Nr1h3
Nr1h4
Nr3c1
Nr4a3
Nras
Nrip1
Ntn1
Numb
OAS1
OAS2
OAS3
OLFM4
OPTN
ORAI1
OTUB1
OTUB2
OTUD5
OTUD7B
Oas1a
Oas1b
Oas1c
Oas1d
Oas1e
Oas1f
Oas1g
Oas1h
Oas2
Oas3
Olfm4
Orai1
Osm
P2RX7
P2RY14
P2rx7
P2ry14
PACSIN1
PARD3
PARK2
PCBP1
PCBP2
PDCD1
PDCD1LG2
PDE12
PELI1
PELI2
PELI3
PGLYRP1
PGLYRP2
PGLYRP3
PGLYRP4
PIAS1
PIAS2
PIAS3
PIAS4
PIK3AP1
PIK3C3
PIK3CA
PIK3CB
PIK3R1
PIN1
PKLR
PKN1
PLA2G2A
PLA2G4A
PLAUR
PLCG2
PLEC
PLG
PLK1
PLSCR1
PLTP
PLUNC
PLXNA4
PMAIP1
PML
POLR2F
PPARG
PPARGC1A
PPARGC1B
PPIA
PPP1CA
PPP1CC
PPP3CA
PPP3R1
PPP4C
PQBP1
PRKACA
PRKCA
PRKCD
PRKCE
PRKDC
PRKRA
PRKX
PRMT1
PROCR
PROS1
PRTN3
PSMA7
PSTPIP1
PTAFR
PTCH1
PTEN
PTGES
PTGES2
PTGS2
PTK2
PTK2B
PTMA
PTPN11
PTPN2
PTPN6
PTPRC
PTX3
PURA
PYCARD
Pacsin1
Padi4
Pcbp1
Pcbp2
Pdcd1
Peli1
Peli3
Pglyrp1
Pglyrp2
Pglyrp3
Pglyrp4
Pias4
Pik3ap1
Pik3c3
Pik3cd
Pik3cg
Pin1
Pklr
Pla2g4a
Plaur
Plcg2
Plec
Plg
Plscr1
Pltp
Plunc
Plxna4
Pmaip1
Pml
Pparg
Ppargc1a
Ppargc1b
Ppp1ca
Ppp1cc
Ppp3r1
Ppp4c
Prdm1
Prkcd
Prl
Pros1
Psen2
Psmb8
Ptch1
Pten
Ptges
Ptges2
Ptpn11
Ptpn6
Ptx3
Pura
Pycard
Pydc3
Pyhin1
RAB11A
RAC1
RAC2
RAD21
RAD23A
RAG1
RANBP9
RARRES2
RASGEF1B
RB1
RBCK1
RCAN1
RCOR1
REL
RELA
RELB
REST
RETNLB
RFTN1
RGMB
RGS2
RHBDF2
RICTOR
RIPK1
RIPK2
RIPK3
RNASE7
RNASEL
RNF125
RNF135
RNF31
RNF41
RNF5
RORA
RORC
RP5-1000E10.4
RPL19
RPS19
RPS6KA4
RPS6KA5
RSAD2
RUNX3
RUSC1
RXRA
Rab8a
Rac1
Rac2
Rad23a
Raet1a
Raet1c
Rag1
Rarres2
Rb1
Reg3g
Rel
Rela
Relb
Retnla
Rftn1
Rgmb
Rgs2
Rhbdf2
Rheb
Rictor
Ripk2
Ripk3
Rnasel
Rora
Rorc
Rpl19
Rxra
S100A10
S100A12
S100A8
S100A9
S100a10
S100a8
S100a9
S1pr1
SAMHD1
SARM1
SCAF11
SCAMP5
SCARB1
SCARF1
SCN5A
SDC4
SELE
SELK
SEMA3A
SENP2
SERPINB9
SERPINE1
SERPING1
SFTPA1B;SFTPA1
SFTPA2
SFTPD
SH2D1A
SHARPIN
SIAH1
SIAH2
SIGIRR
SIGLEC1
SIGLEC10
SIGLEC11
SIGLEC15
SIGLEC5
SIGLEC6
SIGLEC7
SIGLEC8
SIGLEC9
SIRPA
SIRT1
SIVA1
SKP2
SLAMF1
SLAMF6
SLAMF7
SLAMF8
SLAMF9
SLC15A4
SLC22A3
SLX4
SMAD3
SMAD4
SMAD6
SMAD7
SMARCA2
SMARCA4
SMARCE1
SNAP23
SNCA
SNX27
SOCS1
SOCS2
SOCS3
SOCS5
SOCS6
SPHK1
SPI1
SPINK5
SPON2
SPP1
SQSTM1
SRC
SREBF1
SREBF2
SRXN1
STAP2
STAT1
STAT2
STAT3
STAT4
STAT5A
STAT5B
STAT6
STIM1
STUB1
SUGT1
SYK
SYP
Samhd1
Sarm1
Sc4mol
Scaf11
Scarb1
Sdc4
Selk
Sema3a
Senp2
Serpinb2
Serpinb9
Serpine1
Sf3a1
Sftpa1
Sftpd
Sharpin
Siglec1
Siglec5
Siglece
Siglecg
Siglech
Sirpa
Sirt1
Slc11a1
Slc15a4
Smpdl3b
Snca
Socs1
Sod1
Spag11a
Spink5
Spp1
Sppl3
Sqstm1
Srebf1
Srebf2
Srxn1
Stat1
Stat2
Stat3
Stat4
Stat6
Stim1
Stmn1
Stub1
Sykb
TANK
TAX1BP1
TBK1
TBKBP1
TCEB1
TCEB2
TCF4
TECPR1
TET2
THBS1
THRB
TICAM1
TICAM2
TIFA
TIRAP
TLR1
TLR10
TLR2
TLR3
TLR4
TLR5
TLR6
TLR7
TLR8
TLR9
TMED7;TICAM2
TMEM173
TNF
TNFAIP3
TNFAIP8L2
TNFRSF12A
TNFRSF13B
TNFRSF18
TNFRSF1A
TNFRSF1B
TNFRSF9
TNFSF10
TNFSF11
TNFSF9
TNIP1
TNIP3
TNK1
TOLLIP
TOMM70A
TP53
TP63
TP73
TPP2
TPSB2
TPST1
TRADD
TRAF1
TRAF2
TRAF3
TRAF5
TRAF6
TRAFD1
TRAIP
TRAT1
TREM1
TREM2
TREML2
TRIB2
TRIB3
TRIM13
TRIM14
TRIM15
TRIM21
TRIM22
TRIM23
TRIM24
TRIM25
TRIM26
TRIM27
TRIM28
TRIM32
TRIM36
TRIM37
TRIM38
TRIM42
TRIM45
TRIM47
TRIM49
TRIM5
TRIM50
TRIM55
TRIM56
TRIM58
TRIM6
TRIM60
TRIM61
TRIM62
TRIM63
TRIM65
TRIM66
TRIM67
TRIM7
TRIM71
TRIM8
TRIM9
TRPM2
TRPV2
TSC1
TSC22D3
TUFM
TXNIP
TYK2
TYRO3
Tacr1
Tank
Tax1bp1
Tbk1
Tbx21
Tecpr1
Tet2
Tgfb1
Tgtp1
Thbs1
Ticam1
Ticam2
Tirap
Tlr1
Tlr11
Tlr13
Tlr2
Tlr3
Tlr4
Tlr5
Tlr6
Tlr7
Tlr8
Tlr9
Tmed7
Tmem126a
Tmem173
Tnf
Tnfaip3
Tnfaip8l2
Tnfrsf13c
Tnfrsf1a
Tnfrsf9
Tnfsf11
Tnfsf4
Tnfsf9
Tnip1
Tollip
Tph1
Tpst1
Traf2
Traf3
Traf5
Traf6
Trem1
Trem2
Treml2
Treml4
Trib2
Trib3
Trim12c
Trim21
Trim30
Trim32
Trim56
Trp53
Trp63
Trp73
Trpm2
Trpm5
Tsc1
Tsc22d3
Tslp
Tufm
Txnip
Tyk2
Tyro3
Tyrobp
UBD
UBE2N
UBE2V2
UBE2W
UBQLN1
UCHL1
UCP2
ULK1
UNC5CL
UNC93B1
USP17
USP2
USP4
USP7
Ube2i
Ubqln1
Unc5cl
Unc93b1
Usp25
Usp4
Uvrag
VASP
VDR
VEGFA
VEGFC
VENTX
VLDLR
VPS45
VTRNA2-1
Vegfa
Vegfc
Vldlr
WAS
WDR34
WDR62
WFDC12
WNT2B
WNT3A
WNT9B
Was
Wdfy1
XBP1
XDH
XIAP
XRCC5
XRCC6
Xbp1
Xiap
YJEFN3
YWHAE
YY1
Ybx1
Yy1
ZBP1
ZBTB16
ZC3H12A
ZC3HAV1
ZFPM1
ZFPM2
ZMYND11
Zbp1
Zbtb20
Zc3h12a
Zc3hav1
Zfp36
Zfp423
Zfpm1
Zfpm2
hsa-let-7e
hsa-mir-126
hsa-mir-132
hsa-mir-146a
hsa-mir-146b
hsa-mir-148a
hsa-mir-148b
hsa-mir-152
hsa-mir-98
mmu-mir-10a
mmu-mir-29a
mmu-mir-29b-1

## Sheet: first trimester placentas
Geneid	chr	length	SRR6463487	SRR6463488	SRR6463489	SRR6463490	SRR6463491	SRR6463492	SRR6463493	SRR6463494	SRR6463495	SRR6463496	SRR6463497	SRR6463498	SRR6463499	SRR6463500	SRR6463501	SRR6463502	SRR6463503	SRR6463504	SRR6463505	SRR6463506	SRR6463507	SRR6463508	SRR6463509	SRR6463510	SRR6463511	SRR6463512	SRR6463513	SRR6463514	SRR6463515	SRR6463516	SRR6463517	SRR6463518	SRR6463519	SRR6463520	SRR6463521	SRR6463522	SRR6463523	SRR6463524	SRR6463525
ISG15	chr1	941	14.0941	8.11435	8.63562	5.75483	7.21301	13.1473	8.71733	6.24292	5.56471	3.41478	12.1169	2.5802	33.452	10.0252	3.30368	6.64665	7.5826	8.57397	4.59045	47.6937	11.7243	8.09751	4.35675	13.0986	14.3459	20.0291	12.3785	11.6698	14.2024	5.46497	7.47781	12.1924	5.19721	11.4145	17.2914	8.01711	13.8789	14.9988	7.4607
MTOR	chr1	12119	89.6125	83.2781	106.464	97.9764	107.115	90.262	103.722	82.4512	105.656	107.194	87.8758	91.4721	96.5976	108.464	87.9636	94.3563	81.1963	100.591	106.72	111.22	96.6955	112.555	114.564	103.927	99.3477	84.6656	90.7914	103.84	104.736	119.952	90.157	110.372	117.385	95.9293	97.3103	98.9535	105.557	79.0192	69.6112
MFN2	chr1	4973	94.1185	81.9915	96.7689	93.2138	93.3449	103.361	99.7444	77.805	94.4277	94.7231	92.5361	87.5602	88.1137	99.2129	78.103	81.845	82.124	94.8751	92.8509	154.907	88.1864	105.227	101.304	94.6749	92.7862	81.1492	78.7157	93.6752	100.165	97.9161	81.7973	98.1795	101.563	102.152	103.588	92.7179	96.6437	68.6524	74.3429
TNFRSF1B	chr1	3766	26.7313	52.9699	48.93	54.5716	91.8791	45.131	13.9725	19.08	27.5773	31.5125	47.0137	24.8032	58.7177	67.5683	34.449	46.992	42.9443	62.4165	45.1883	72.5519	37.2216	81.9063	55.1602	55.7438	38.4447	18.2832	51.6009	68.7515	42.7362	58.654	44.8316	53.6001	77.5485	100.714	51.0005	36.1812	66.7772	71.8507	50.0461
PLA2G2A	chr1	1685	9.68967	13.48	33.5449	32.8332	22.4105	36.5733	2.92638	14.4338	19.2549	30.1763	6.22624	10.2792	16.7632	10.555	18.1576	27.4989	41.4813	21.7922	34.4447	8.325	20.353	21.4584	15.2297	17.8075	16.7916	19.3405	22.3992	22.2307	17.5593	31.7069	15.9432	10.4465	9.52394	14.1394	15.314	15.4656	25.7836	4.37464	24.1868
MUL1	chr1	2438	27.2734	21.2435	22.1502	22.893	25.9977	23.9998	25.307	21.4111	25.8291	19.8577	20.6174	21.9733	27.2192	26.2041	27.1608	26.4004	27.6363	19.9549	24.6126	39.7966	22.1924	28.6652	26.5572	25.0035	24.6654	22.5496	27.1148	24.1053	26.623	26.5693	22.5392	29.4189	23.9123	30.2314	31.7546	25.0558	28.685	20.127	18.1126
C1QA	chr1	1272	16.5673	26.9601	32.2823	35.4851	60.0956	38.4857	9.91261	14.817	23.096	17.6678	13.571	10.5705	34.8845	16.8309	41.9138	30.3288	61.7848	40.5222	34.347	18.1672	28.0695	26.8432	20.1168	34.6533	22.697	9.49199	11.789	43.0357	27.1911	28.4078	24.5145	15.597	43.7538	42.59	50.7476	30.3437	30.39	77.4201	64.8355
C1QC	chr1	1335	10.2995	17.0621	30.3961	30.055	44.821	34.9	7.56326	9.00513	21.7418	18.5215	8.38865	7.82382	22.2145	10.3309	23.6301	22.5651	41.285	30.6213	17.9386	21.9406	20.2334	20.4462	22.011	32.1994	18.1635	6.23373	11.8368	39.0225	20.219	25.8642	13.192	14.2584	32.5657	25.1249	33.2722	21.8338	21.7905	45.2352	56.7145
C1QB	chr1	1601	13.1115	22.4716	37.9874	30.7766	67.5786	41.0673	7.60448	9.2127	23.6377	16.9626	13.832	14.7737	26.8285	12.287	32.1541	20.6474	41.2137	29.2944	32.0355	20.3068	17.9902	28.3413	15.9874	38.0358	21.9215	7.24195	11.5501	58.1642	24.4797	26.9723	21.2694	22.2315	45.2899	37.0543	44.5392	26.7047	29.358	76.2989	58.4311
HMGN2	chr1	2509	159.405	193.399	176.22	180.204	153.248	153.751	222.57	187.16	201.019	128.426	146	229.721	179.316	165.803	183.14	188.005	202.286	149.126	164.996	243.292	194.154	158.144	180.407	160.566	183.992	187.664	222.112	166.572	180.37	181.779	156.611	178.492	185.819	184.521	174.064	193.188	169.717	197.888	294.114
IFI6	chr1	865	348.76	385.103	418.438	452.936	338.549	434.29	526.358	449.81	455.075	271.772	280.442	550.83	411.749	392.572	493.408	317.047	474.903	357.402	308.374	1500.09	329.387	395.199	331.567	353.696	443.322	388.102	463.165	369.763	329.805	307.927	536.744	491.654	420.103	400.431	530.631	511.124	396.326	428.053	406.201
PTAFR	chr1	4706	5.65795	9.7957	10.7711	11.0045	20.3276	11.2828	2.80273	4.3429	7.90385	9.01948	4.25025	4.9107	10.9956	5.54239	11.8025	10.2772	16.8244	13.0141	13.9016	6.10759	11.0364	9.7575	7.9558	12.4354	8.73878	5.92635	6.37245	12.8051	7.10118	8.4367	5.92581	4.8886	13.4667	12.5732	12.0718	8.35826	9.85581	17.5905	18.2446
HDAC1	chr1	3963	76.2299	75.5585	72.2805	78.4028	75.9102	77.2582	85.8543	79.4176	77.0195	63.9158	84.0729	69.7902	64.8573	78.6938	67.1075	67.4346	71.5619	69.6125	68.7917	100.25	80.4699	73.5659	74.8224	77.9617	73.191	84.7271	76.565	75.0352	80.876	70.4653	70.4395	65.0359	73.657	69.9462	84.2268	75.357	73.8363	89.3676	95.1184
TRIM62	chr1	3646	14.4329	18.758	14.9954	33.2301	28.042	14.3903	7.70752	11.6396	10.3907	16.4429	13.5337	22.223	27.0518	29.7088	15.0809	13.7401	12.7209	16.1783	13.7714	29.9544	14.6703	31.2159	17.1239	17.9402	15.6284	8.13951	11.5341	24.2373	15.9325	17.4526	16.8251	33.7837	20.1744	29.2015	12.4627	11.5992	16.7803	13.0688	16.1538
ZC3H12A	chr1	3121	7.04703	5.57039	5.9857	7.43257	9.29592	8.36645	8.92341	5.33283	6.27876	4.86235	6.71092	8.78099	7.03272	9.18977	3.63152	4.97102	4.74581	6.94084	6.44617	11.3593	4.87515	6.31606	8.9408	6.49957	6.80015	3.88532	3.52078	18.5344	8.13408	6.17012	8.07744	6.45994	10.036	9.41914	7.588	6.91783	7.85174	5.45911	4.00545
MKNK1	chr1	8070	29.1706	28.8169	39.25	27.9804	30.2407	27.92	22.3394	23.8061	24.3764	39.0102	30.9075	24.8864	23.368	23.4533	29.7331	27.9271	31.6507	32.6117	32.7843	16.3777	25.2581	21.7823	23.6401	35.3829	28.0059	23.6685	19.3085	28.752	27.8625	28.6848	29.4174	24.8213	23.605	25.4896	29.2943	29.7562	33.5905	40.8422	47.9774
DHCR24	chr1	6290	142.025	129.42	158.777	227.108	267.653	292.587	257.542	137.871	238.667	176.455	184.699	172.956	200.675	245.21	184.3	216.919	239.521	190.261	152.266	267.1	189.907	219.321	291.372	229.541	206.629	117.826	170.367	217.792	211.28	223.51	72.2737	119.363	303.87	205.183	284.366	292.786	173.666	81.8499	91.7072
JUN	chr1	3540	19.0405	15.4246	25.9536	21.071	11.4945	23.5217	133.192	40.5231	42.4986	44.1324	13.7201	17.6452	8.3909	18.5629	12.9373	30.0868	38.1093	9.64572	15.3341	46.9934	17.392	10.2434	11.9337	14.0935	10.916	79.0344	13.2547	17.5575	24.9962	10.5018	6.63126	7.74029	17.1533	12.7877	102.645	42.9853	10.3493	6.37815	10.4538
JAK1	chr1	6317	94.254	73.9356	79.1859	62.6356	83.6633	93.8954	42.3501	94.3623	50.6733	54.4509	170.196	25.3442	72.2622	56.6465	69.8312	80.3555	78.1632	74.9712	71.5264	71.6572	122.985	69.5981	54.5919	83.367	78.321	150.101	67.6913	65.372	73.1034	58.6036	84.5133	64.2502	60.7023	64.3462	82.5712	60.6685	83.2584	153.443	89.9686
BCL10	chr1	4618	19.0405	19.1966	13.5925	11.9787	14.966	15.203	16.0539	20.9162	15.7338	13.4735	22.0715	15.606	16.0748	13.9579	18.5107	16.6259	17.7522	14.7493	15.562	6.69112	18.5435	12.9155	12.4262	13.9277	15.2705	22.8447	18.6872	14.1516	16.2423	12.3402	15.6963	13.6474	13.5435	13.8176	13.5434	12.3763	15.4343	27.1669	24.0107
GBP2	chr1	6276	26.4264	38.2325	30.0532	13.4039	33.7122	32.414	28.6868	29.2347	13.9118	21.6764	58.0867	24.387	36.0753	41.0993	27.0347	21.6156	18.6086	14.8513	26.8265	22.3297	40.9303	19.1911	29.3986	21.82	30.2129	35.263	27.991	47.0752	29.8766	13.0454	43.7381	53.9783	25.0388	26.9701	29.7541	21.4548	33.77	86.6473	25.3092
DR1	chr1	10949	113.125	80.5586	72.7325	59.0636	72.2073	90.9313	87.4	98.0825	89.7494	94.7602	102.379	91.4305	86.8672	65.9381	102.263	97.298	91.5086	90.1288	100.795	44.8538	90.28	67.4927	63.2675	70.202	64.8698	82.7721	87.0954	56.7648	59.6757	62.9101	73.1555	61.9805	59.243	67.4359	70.4304	61.4834	77.979	87.6398	85.0388
GNAI3	chr1	27174	87.3086	98.8488	71.7505	66.1895	64.3	67.0272	80.9083	109.291	75.1482	77.278	122.176	75.6996	89.751	74.8019	86.1478	87.9703	88.9216	63.2331	82.4979	48.3939	111.441	62.0269	66.7529	70.5668	66.2418	114.224	88.4655	63.5238	81.1859	69.1809	85.5715	66.8109	66.3348	67.2642	68.177	75.376	78.5324	129.272	115.146
CD53	chr1	2152	12.5356	19.6937	19.3756	21.2694	27.9263	19.5536	5.02844	9.24463	16.0293	14.7726	10.0664	6.53372	18.847	9.29165	18.3594	17.2217	30.0449	21.537	16.4084	0.972546	14.2815	13.6848	10.6835	18.0065	16.046	7.9059	10.0366	18.0063	12.4723	12.7936	11.9927	7.74029	21.4033	17.8299	20.2806	13.8925	15.3146	35.5302	35.1027
MOV10	chr1	6509	88.6977	54.7243	100.775	82.9489	85.0904	96.5249	107.122	66.1015	109.989	91.4939	72.8881	79.0705	66.5876	91.6125	72.5044	67.9373	73.6493	93.0889	87.2837	75.703	71.0785	108.75	95.8106	100.578	102.748	60.0873	68.8384	105.662	84.7752	94.9192	82.5028	86.9182	100.462	89.5998	107.451	88.4156	95.7613	52.4222	42.5854
NRAS	chr1	4449	84.5305	74.8421	53.3102	45.1186	60.597	59.2823	61.9899	83.1697	60.4731	60.2783	101.67	62.2576	72.3924	53.5493	72.7818	65.368	80.215	64.8152	72.6659	22.213	85.5395	51.0953	51.9021	60.0879	49.9572	96.7027	75.6728	46.3623	57.8424	45.6086	69.2755	43.561	47.1077	56.0213	59.9682	53.4095	65.835	93.4849	81.2974
TRIM45	chr1	4368	4.64155	5.54115	4.59839	3.39156	4.05009	5.30672	4.10106	4.40677	4.08735	6.49551	3.80285	4.9107	8.57695	4.68658	5.069	5.38062	3.76454	3.82767	4.39511	4.35701	3.96293	6.8424	3.2202	4.57623	5.01063	3.66401	3.79161	6.15172	3.95084	5.59089	6.59599	7.5948	4.50595	5.59999	4.82873	3.96117	4.44184	2.44465	2.31084
PIAS3	chr1	4805	8.91043	8.31903	9.63324	9.32679	8.71733	10.2788	7.6663	7.40848	8.07621	9.39065	11.6323	6.32564	7.12575	10.4531	6.10298	7.3169	8.15352	9.08433	10.0274	2.1007	8.8979	8.4619	10.7593	11.6395	9.39494	8.59443	7.98149	11.1153	10.1741	11.2825	7.72472	8.61325	10.42	9.89117	9.19757	8.35826	8.22564	10.2749	9.04527
TXNIP	chr1	3625	107.908	156.307	187.614	215.148	170.605	188.89	40.5572	89.5085	143.254	130.95	64.8722	67.4597	175.409	93.3445	206.719	197.835	283.286	200.723	148.294	27.3091	145.626	157.982	116.534	179.169	123.983	72.481	118.846	144.869	100.372	164.05	127.475	76.5299	162.65	149.355	116.096	132.993	181.368	190.297	270.742
FCGR1A	chr1	2998	6.06451	8.90385	10.6932	12.8627	15.8146	8.6533	3.85376	4.93366	10.2676	6.56975	3.24361	5.11878	8.70718	6.90761	13.013	9.45797	19.5899	13.9837	12.5342	1.86729	9.82507	8.7858	6.81926	13.4302	10.409	5.2747	5.14575	12.5411	9.73507	6.47233	7.26617	4.65581	16.0781	10.3203	15.7738	9.70392	12.0094	21.3034	34.2004
OTUD7B	chr1	12177	39.3007	37.019	36.1792	34.6192	34.6379	35.7128	39.8359	42.1198	42.0308	41.6084	33.0699	33.5842	42.4754	36.0663	44.2592	39.9357	44.5143	37.8684	36.2353	78.3872	37.3413	35.7505	34.5888	31.0056	39.2798	39.5541	37.1354	31.3131	27.785	36.5422	28.0771	38.556	31.6441	33.793	30.5589	31.045	32.3342	23.1782	26.4096
VPS45	chr1	6637	32.4909	32.2527	35.0569	33.8254	34.5993	33.2267	41.3197	32.1087	36.4661	33.2941	29.1925	41.4912	31.5728	32.2559	36.6431	31.5576	37.913	37.0008	41.249	11.6317	28.3835	35.4671	32.5051	33.0616	34.6867	30.935	30.5718	29.8345	33.7758	35.1067	35.9076	32.4161	36.2012	33.557	31.8696	35.859	32.394	32.4789	41.3089
CTSS	chr1	4228	16.8045	33.4808	29.757	26.3207	53.8855	35.6172	11.9322	19.9582	22.1111	18.4101	8.35137	15.9806	43.108	12.8168	43.9313	42.2071	61.4458	37.6132	27.0218	12.8376	30.6865	23.5638	16.4799	26.9931	28.3041	13.4634	21.8734	43.6957	21.097	20.0214	16.9662	15.7716	27.727	27.8712	30.5129	17.74	24.0637	108.153	53.5674
CTSK	chr1	1887	6.40331	5.61425	6.07923	7.34237	5.36155	7.12343	6.34737	4.0555	6.13103	9.13083	5.40602	6.57534	2.90239	4.48282	7.8683	6.47908	7.20793	12.8099	7.0973	3.57897	7.59686	7.00435	5.53117	6.00216	7.24752	4.18041	4.12616	6.17813	5.44854	5.76718	7.72472	4.71401	7.21976	6.39386	6.32333	5.89437	5.54856	9.13528	4.95179
TNFAIP8L2	chr1	1178	1.55848	2.09072	2.74345	2.61583	3.58722	2.58165	1.13346	1.03783	1.7482	1.89298	1.26762	1.24848	2.32564	0.91694	3.55587	1.86181	4.21057	3.11317	2.18128	1.78949	2.10858	2.71267	1.70481	2.9845	2.08776	1.02051	1.06738	2.66663	2.14327	2.82063	1.58727	1.30945	2.27858	2.85363	2.82825	2.17959	2.91636	3.17989	5.43597
SNX27	chr1	16711	112.143	95.8078	83.9089	84.1756	98.2436	87.8716	77.6728	97.0447	88.2228	118.181	78.4059	78.2798	107.258	91.4087	109.702	90.5396	92.2222	96.3551	95.3903	44.4648	90.5342	96.2794	88.1199	91.9889	89.1774	92.9404	84.5783	81.3453	77.0285	111.289	71.2155	86.4235	85.8435	96.573	74.7303	71.8886	80.013	64.2778	68.7749
S100A10	chr1	1543	55.6648	74.0526	58.7035	53.5073	41.3495	74.9634	58.6513	83.6807	55.8194	42.0909	33.6665	56.8892	75.425	44.8689	89.3758	68.7192	104.747	58.3337	62.9641	32.9499	64.02	52.4719	47.5075	52.9583	62.2154	62.448	68.1693	54.0454	47.1777	50.1921	46.6305	59.9145	45.8532	52.8673	63.3253	54.3003	47.6489	83.2652	123.267
S100A9	chr1	577	44.8909	113.44	152.9	192.976	243.584	93.8954	49.7485	63.3074	72.2427	63.322	34.0393	68.2087	212.117	261.552	89.9559	112.49	73.8099	107.94	97.8971	157.202	88.4705	130.248	138.507	138.713	112.322	55.5995	121.969	167.945	137.556	114.714	64.8665	103.184	189.66	276.18	137.366	148.383	162.419	250.972	285.135
S100A8	chr1	1006	0.880879	1.76907	1.4029	1.28085	1.46575	0.860549	0.783117	1.59665	1.92056	1.18775	0.223697	1.66464	1.39538	0.815057	0.580035	3.72361	3.58612	0.765533	0.81391	0.155607	1.30104	1.05268	0.378848	0.862188	2.41584	2.02873	2.64457	4.06595	0.981254	0.956999	1.48145	1.86233	2.63701	0.815324	2.11544	2.10378	0.882386	3.9335	1.47453
ADAR	chr1	9691	255.252	182.434	201.815	187.113	227.036	241.958	202.106	180.933	210.696	213.238	258.184	151.025	227.633	230.519	192.95	185.734	193.668	210.675	236.099	156.385	233.26	220.131	214.882	225.263	242.747	253.935	211.677	216.366	211.615	218.196	198.515	210.792	209.578	225.115	243.506	194.154	232.142	195.59	152.801
RUSC1	chr1	5427	23.987	17.4276	21.0747	24.661	21.7162	23.7129	20.1343	17.4674	15.0937	20.7485	30.6465	13.2755	13.712	23.9627	16.0644	16.9797	14.4694	22.5067	19.0781	37.5403	18.7828	20.6487	24.0189	25.2688	21.9513	18.7873	15.3417	27.8808	27.4493	22.1621	17.8127	20.9512	23.2722	23.3869	28.2825	22.4972	23.2412	16.506	17.4083
CD5L	chr1	2456	7.79239	7.69035	16.8816	17.066	8.64019	10.9003	4.24532	1.96389	11.745	6.38416	2.34882	3.91191	15.7027	4.6662	17.8802	7.44722	11.2044	15.1576	15.0085	4.82383	8.03054	6.96386	2.19732	18.7029	9.60371	5.16404	0.892143	6.86458	5.06121	5.99384	9.06508	4.19023	19.9184	13.8176	12.6926	6.57668	13.6097	24.0973	22.7782
IFI16	chr1	5294	13.2809	25.5273	31.6432	21.7024	32.285	27.7766	8.03725	16.3178	28.0944	22.9013	7.27016	10.8202	29.0984	16.7902	44.3096	36.9196	45.0496	33.1221	29.8542	5.91308	29.3705	21.6608	16.2526	24.5724	19.3864	20.0168	16.6321	19.3528	19.2894	25.0331	12.6982	9.8936	20.6864	26.1547	24.0976	23.9755	22.4784	43.6729	56.6925
FCGR2A	chr1	5314	12.4001	16.024	29.8506	20.1148	38.7651	30.6929	7.54265	9.38833	17.482	15.1809	7.49386	10.3208	21.0796	10.718	26.379	22.5465	37.2172	29.9579	23.5057	7.85817	19.5455	18.1789	10.4941	33.8575	13.4512	8.45919	9.49495	21.0426	16.8104	17.6037	13.3683	8.43866	26.8053	20.5333	21.2924	17.5125	22.4934	21.7629	50.0901
RNASEL	chr1	6125	14.6361	12.8514	15.4163	11.221	15.5446	17.8803	13.1481	14.2102	13.8379	15.2923	19.9463	12.901	15.498	16.403	18.9898	10.9288	14.5051	17.3521	15.5945	19.3731	16.5994	15.4662	14.1689	15.8842	12.7652	16.6602	15.9152	15.6829	14.6672	13.0958	15.2378	15.6843	14.9772	12.9594	14.0263	15.5035	18.3806	16.3406	16.9901
DHX9	chr1	5645	214.562	197.932	188.659	190.018	196.101	181.719	235.842	221.743	199.271	173.337	243.942	176.078	184.99	200.443	183.972	200.554	180.234	194.497	203.966	127.637	233.349	198.551	211.852	186.034	187.72	232.873	209.972	191.548	217.838	196.688	196.892	200.025	174.657	185.744	216.465	199.594	209.963	231.58	188.212
PLA2G4A	chr1	2875	3.62516	3.99138	4.53604	4.47397	6.01727	6.21508	1.62806	2.74625	4.50594	2.74667	2.31154	2.12242	3.03263	3.05647	6.75867	5.84607	7.70749	6.27737	3.02775	0.0778037	4.08256	3.44144	4.01578	5.23945	2.41584	2.56972	3.24995	3.93393	3.0987	3.9791	2.716	1.19305	5.22281	2.76781	4.20789	4.39709	5.27936	6.87443	12.0604
RGS2	chr1	2096	24.1903	26.2291	32.3134	30.073	25.9206	30.4061	50.1401	43.8761	45.6011	29.5453	14.8759	45.7361	27.3681	31.502	36.1891	22.9747	30.6872	23.6805	25.8498	24.8972	23.5832	25.5072	27.959	22.7485	35.313	30.2342	29.3929	25.9798	25.8225	29.8684	30.4756	24.4721	27.3941	29.9953	36.4224	40.1993	23.5403	22.4246	28.2582
PTPRC	chr1	9168	7.18255	12.9537	11.0517	9.70563	25.5348	13.4819	4.4514	7.26478	11.4003	10.3186	5.29417	6.78342	16.8376	4.50319	13.7191	18.4877	26.4053	16.9438	13.1528	2.80093	12.472	10.3243	6.74349	12.1038	11.1845	7.03293	10.4667	17.9535	7.4627	8.41152	8.50072	7.12921	14.5675	8.79692	13.7504	8.69941	9.00333	27.075	18.8388
IKBKE	chr1	3791	9.48639	5.68735	9.49295	9.41699	9.37306	8.84453	8.73794	6.19502	9.92291	10.5042	11.595	6.9915	7.46064	7.96719	8.37268	7.22381	8.18921	5.20563	8.17166	13.1877	8.09036	7.93556	8.25888	11.1753	9.18616	6.87309	5.7352	11.1682	7.38523	8.71373	9.06508	6.78003	9.39593	7.25209	11.8419	7.9413	9.07811	8.19785	7.59275
MAPKAPK2	chr1	4195	26.1892	27.2525	30.8326	29.6401	26.7692	30.3104	26.6466	25.8019	27.5773	32.7374	25.2778	21.5155	28.9123	29.77	29.7583	27.9085	31.954	26.0281	32.0681	36.2565	28.4135	28.5437	26.8982	33.7912	31.7937	27.6891	27.6086	32.2107	32.2781	30.9514	22.6451	26.0435	33.769	31.8406	35.2267	30.0215	33.8447	23.987	25.5953
CD46	chr1	8708	521.04	521.657	465.981	447.993	543.985	446.481	652.913	586.355	611.231	639.864	358.661	808.642	702.975	628.593	582.103	557.015	542.129	500.761	528.683	200.267	514.418	472.044	452.571	425.49	536.078	496.362	638.392	462.462	446.884	496.456	535.721	614.858	503.258	603.919	375.284	506.461	531.017	539.367	473.435
IRF6	chr1	4965	156.661	131.716	140.758	125.596	134.347	158.198	221.251	171.656	206.978	145.908	125.382	141.328	117.528	182.777	158.35	120.347	168.905	138.357	169.358	145.415	156.782	162.8	147.978	137.32	175.402	155.142	162.705	141.542	160.797	141.56	144.371	166.3	155.507	152.616	193.011	159.508	158.695	93.1357	82.86
TRAF5	chr1	9022	15.246	9.81032	15.4007	10.5896	14.426	12.8126	19.5573	13.0447	15.8816	22.3446	9.13431	25.1361	9.39557	9.78069	12.206	21.1873	14.0233	12.3506	18.2316	6.69112	10.6027	10.8102	14.2826	12.2696	16.7021	12.1478	11.9165	12.7259	8.31484	16.3193	14.0033	12.5998	11.4953	9.89117	11.52	13.5703	11.1719	9.63156	13.733
ATF3	chr1	4040	41.7062	54.1541	41.2141	49.2498	59.8642	38.9637	38.7849	50.119	28.8084	53.3374	40.1164	39.3688	84.6532	49.1683	47.8151	35.0392	26.9762	42.9209	39.2956	57.7303	41.9173	43.5241	41.0292	29.5797	45.722	37.0089	49.5298	55.3391	37.2618	40.2695	48.3236	92.9417	47.8501	69.6458	37.2042	34.9303	51.4476	53.1758	65.7818
DUSP10	chr1	2914	3.52352	3.97676	4.30222	4.02297	5.24583	4.78083	3.50342	3.52861	3.34867	3.63749	3.01991	2.5802	4.3908	3.60663	4.84203	3.85394	5.17401	5.15459	4.5579	1.67278	5.36865	3.5629	3.63694	3.08398	4.11588	3.6886	4.77934	5.25405	4.05413	3.87836	4.23272	3.43366	3.71229	3.43294	4.9207	3.80955	4.81574	5.40397	5.94215
WNT3A	chr1	2932	2.3716	11.9888	19.1418	22.6224	7.86874	12.6692	16.4455	7.32865	12.7791	3.04361	3.61644	3.41252	8.46532	20.9674	16.4427	16.3839	16.0573	15.821	5.0788	10.0367	8.13522	20.7701	12.9187	26.1309	7.30717	9.71331	18.3526	10.3233	14.4348	19.3918	5.57308	3.81195	30.5688	8.88274	13.0376	13.4187	11.8748	4.09893	3.19115
LGALS8	chr1	9710	129.083	144.889	116.129	99.3474	136.932	112.158	145.536	134.135	116.342	109.867	118.336	137.5	149.771	160.709	114.494	117.573	128.137	122.638	117.952	47.6159	125.782	116.564	120.587	119.181	113.485	115.146	130.428	116.83	110.546	124.964	132.696	160.538	111.881	127.748	115.039	119.669	129.591	123.041	133.368
TRIM58	chr1	3225	4.57379	5.68735	4.83221	5.1595	5.43869	8.98795	2.51422	3.70424	2.88084	2.26415	3.0572	3.82868	7.6653	4.86997	2.09317	7.67064	5.22753	4.49113	3.51609	21.396	6.31078	6.59947	4.43252	8.05815	4.29483	5.0042	6.62734	4.09235	5.31943	4.15539	4.62072	10.1555	7.83421	3.39003	5.44956	6.12181	8.16581	6.78253	3.23517
RSAD2	chr2	4834	6.03063	4.59082	7.21714	4.81674	5.51583	5.68918	4.98722	5.95552	5.17075	7.16362	3.72829	3.07959	15.0329	9.18977	7.96918	7.39137	8.42115	7.24705	6.90196	3.50117	7.52209	4.93948	4.50829	5.20629	5.99487	4.57386	6.61141	5.51807	5.21614	5.51534	4.23272	4.24843	4.27553	5.59999	7.72596	5.83752	9.36227	10.8263	8.75917
TRIB2	chr2	4588	5.42079	9.53253	13.2808	19.2309	9.8745	11.7608	3.07064	10.2505	11.8435	11.3579	3.76557	8.07352	11.3863	7.091	20.2508	16.1791	20.1251	22.7619	12.8272	9.84217	11.4252	17.7335	12.0474	17.6749	11.2143	11.0904	11.4067	10.8777	8.36648	14.7327	8.25381	4.51032	11.8793	13.7318	10.7382	15.7689	11.3065	5.2753	9.28736
DDX1	chr2	3833	66.2014	78.7165	66.5442	62.5274	60.1727	60.6687	82.2891	106.241	69.0664	68.5926	81.6495	68.5833	75.5553	68.5056	83.6007	84.5818	84.4434	66.7035	68.694	51.2726	88.7547	60.0026	64.8208	55.1137	60.1873	109.699	89.7559	67.8538	64.9435	63.2878	62.9265	68.4696	54.9675	56.0428	60.2671	68.515	61.5726	107.877	99.6741
XDH	chr2	6037	9.85907	19.3867	21.2773	32.1477	53.4997	15.5377	7.9136	13.7153	10.7355	11.2094	6.48722	114.694	45.6755	12.8575	15.9384	14.3173	11.6148	20.8225	22.1709	96.2821	10.0943	31.0135	18.6772	18.4376	20.6689	21.8611	23.2913	27.1151	21.3035	25.5116	18.2007	44.1138	26.2677	28.9655	13.7734	12.8501	26.1276	78.7803	86.5793
EIF2AK2	chr2	10753	82.3961	73.1168	64.2839	49.3941	73.403	73.7204	67.1832	86.4429	73.5723	96.5419	85.266	68.9994	101.472	69.8912	85.013	85.4196	81.1784	78.8499	88.293	53.1399	102.558	62.3913	62.6993	75.1099	69.0155	129.728	99.8403	53.9926	63.6782	73.3867	67.9704	56.4226	54.4042	56.5363	51.2765	59.8156	72.0566	77.3833	56.5605
PRKCE	chr2	9908	34.7608	41.8583	25.5951	32.5265	28.3506	24.6213	11.7261	21.8263	24.1794	28.5431	27.9995	28.4654	42.5498	38.0428	25.9755	27.1824	22.4267	39.6546	30.8635	54.1514	34.1859	35.3051	37.8848	32.2326	30.541	31.2916	33.0889	26.6399	33.4918	36.6682	43.0327	52.0578	40.4256	40.5731	27.9146	26.8185	39.0344	26.6155	27.4879
SOCS5	chr2	7598	12.3323	12.2666	12.439	9.36287	12.4974	11.0437	11.7468	13.1085	13.1238	18.0018	12.1542	14.6072	15.9818	8.4766	15.434	17.7058	16.0037	13.8817	15.3992	5.32955	14.9245	9.59555	8.10734	10.2136	7.4563	13.5617	12.9201	8.2375	9.78672	11.5595	9.52362	8.93334	10.42	8.06742	8.18584	11.5045	11.9646	14.6495	14.0411
CCDC88A	chr2	33942	35.2352	40.4401	42.4143	33.5007	39.4594	33.7048	34.7869	39.0222	46.0196	42.4992	50.3319	35.4153	35.7032	26.795	45.1671	59.4102	45.7632	52.1073	51.3089	12.4097	43.6221	34.212	33.5659	40.0586	36.4762	56.1651	36.0521	34.0061	31.6842	45.0293	37.9181	15.4224	36.6621	28.1501	31.2488	35.2336	35.4899	56.8336	58.8933
REL	chr2	13170	28.3236	22.6032	20.6538	13.3678	24.1848	21.4181	22.2982	20.0699	20.5106	33.7767	30.6838	21.2658	19.9074	21.9047	17.275	19.2138	17.0207	17.4542	20.9663	11.9429	23.0897	16.0736	18.2226	14.5909	14.9723	26.4104	13.9875	23.2868	15.2094	14.0276	17.6011	20.1946	13.4154	14.6758	13.3825	15.8447	16.1073	20.1454	13.4909
PELI1	chr2	4125	14.3312	24.6354	15.8683	17.048	19.6333	15.1552	8.20212	15.9985	10.8832	18.0018	13.1236	15.7725	30.8286	17.32	26.5051	19.8655	21.5167	19.8528	18.3293	5.17395	17.6612	15.8711	12.161	18.1391	12.6459	14.779	16.5206	15.5773	11.8783	14.9594	12.8393	14.9277	16.5133	19.9325	11.428	10.4999	19.4873	27.994	31.0752
PPP3R1	chr2	3363	27.375	30.9953	20.1394	14.6487	20.289	19.2189	23.1226	36.292	24.5241	32.6631	29.5281	22.9721	34.2334	18.1758	36.6935	34.4062	38.8943	23.7826	30.017	9.29754	40.4069	17.7335	13.2975	17.0116	14.4652	38.3245	33.4713	16.5014	19.935	17.4275	17.848	15.6552	14.3627	16.049	18.4181	18.7066	22.8074	36.6514	33.3201
ANXA4	chr2	11048	78.2288	100.135	67.6977	77.0678	92.2263	83.4732	58.1567	113.794	41.9569	61.0207	132.354	129.343	145.659	116.716	56.9695	63.953	72.5789	84.2087	97.6041	96.1265	100	84.457	70.8066	84.3287	103.643	131.437	127.242	106.401	97.609	50.8217	103.067	138.598	69.8423	109.661	67.9241	66.0322	98.7974	237.48	151.151
PCBP1	chr2	1750	74.1632	78.7603	65.453	71.0604	76.1031	65.2583	70.4599	84.7664	69.8543	85.4067	64.7604	68.833	99.3326	69.504	76.2368	89.4411	86.6379	69.2042	70.973	49.6777	97.6376	72.0274	69.6322	66.5875	64.8996	97.3421	94.6786	88.4475	77.1317	89.6053	50.581	84.1247	64.4658	71.3409	69.8786	69.9744	71.0396	127.232	114.441
COX5B	chr2	1441	35.0996	42.0776	48.665	55.4015	33.0179	43.0753	62.8967	51.2047	44.493	28.7287	45.9325	53.2686	39.8335	46.7843	44.9401	42.1885	44.5143	37.9194	40.3699	92.2752	45.1176	36.1149	44.3631	38.7653	43.2764	42.1238	48.1757	48.5273	47.1777	40.7228	50.969	46.529	47.1077	47.1815	61.4858	60.9528	44.6876	60.9876	59.9497
IL1R2	chr2	3073	19.6504	2.01762	1.13791	0.667488	2.58434	9.56165	1.89597	7.55218	1.79745	0.66811	11.9305	0.665857	11.0514	5.33863	0.277408	1.21017	2.40859	1.22485	9.11579	3.03434	3.49934	4.25119	0.947119	9.38459	17.2986	29.1276	9.74984	7.76226	2.55643	1.53624	3.28036	9.34073	2.22737	11.4145	2.13844	1.76263	10.6485	10.2381	0.528191
IL1R1	chr2	7083	171.975	156.526	125.326	116.756	164.588	195.536	68.9143	151.123	82.535	118.812	238.089	62.8819	254.071	103.064	127.229	143.582	133.9	156.628	138.527	100.756	179.02	137.536	119.829	149.258	150.2	292.014	183.431	131.668	125.523	112.17	150.332	168.162	129.981	162.335	117.062	113.358	145.444	230.459	127.756
MERTK	chr2	4700	15.6525	12.4859	17.3804	24.3182	17.9747	23.3782	12.3856	13.4119	21.2493	17.5564	10.5883	16.2303	8.93044	18.1962	23.2518	16.8307	19.911	18.5769	22.1058	20.0734	15.6723	16.8833	20.3441	17.1774	16.4933	14.0536	14.4017	17.5311	17.4044	17.7297	14.9909	14.4039	18.331	21.4988	19.8438	18.1001	18.7993	11.102	13.1388
MARCO	chr2	2079	3.18472	5.46805	5.37778	4.7987	3.51008	7.98398	1.85475	1.72439	5.21999	5.79028	2.42339	1.20687	4.07451	4.42169	7.13695	13.8705	8.93855	12.4016	3.61376	6.92453	3.26007	5.70874	7.00868	4.67571	3.25095	1.70905	1.84801	8.42232	1.78175	7.65599	2.85709	2.4734	4.30114	9.03293	6.0474	4.37814	7.65732	19.1161	6.20625
CXCR4	chr2	2224	4.94647	4.82475	4.17752	5.57442	7.3673	5.45014	2.10205	3.20928	3.74264	2.93226	1.90143	2.24727	4.31638	2.46555	4.48897	8.13609	9.77709	6.8898	3.87421	0.700233	4.59102	5.10143	3.52328	6.40009	3.81763	12.074	4.23768	5.57087	4.44147	3.95392	2.36327	1.60044	5.0692	4.82758	5.58753	2.82399	4.03804	6.26787	2.37686
TANK	chr2	5579	49.5664	48.7884	36.8183	40.374	47.1353	42.4537	42.8241	45.7761	39.6916	54.0798	53.8738	58.8867	61.2666	42.4849	44.4862	45.7073	41.9987	40.9305	53.4251	13.0321	42.4856	44.0909	42.09	42.0483	44.708	48.2469	49.3865	44.6198	40.7995	47.1952	52.2741	53.6873	43.0114	49.9708	34.5599	45.7714	47.9928	71.6853	64.0652
IFIH1	chr2	5108	27.646	24.6647	19.7185	15.5867	24.3777	23.7129	19.887	21.6187	17.3836	19.3752	20.9157	17.6036	46.7546	20.784	19.1159	22.8257	23.9075	18.3728	22.2686	19.412	24.0168	20.0818	16.4041	20.4604	28.3339	32.6564	24.9322	22.7851	20.3998	17.3519	21.0931	23.3373	17.4094	22.7433	20.1887	18.2517	28.027	39.335	23.2404
ATF2	chr2	5751	45.3991	41.449	35.1036	32.4724	42.0823	39.8721	42.1647	45.824	42.671	48.8834	39.6317	41.5745	42.4382	30.9722	50.9674	48.2021	47.0656	37.9705	46.0999	9.84217	45.0877	29.232	33.9826	39.5943	33.5235	51.1977	39.6048	28.8049	33.027	35.5601	37.4243	28.546	31.5929	29.3302	34.9508	34.267	36.0731	46.9263	46.7229
NFE2L2	chr2	5979	60.7468	64.7247	59.1244	55.0768	64.6471	55.7923	68.1724	64.2494	69.6081	72.193	40.0418	75.4083	73.1366	55.8722	72.6305	64.5302	80.6789	68.5918	70.7776	18.4006	61.4329	55.5894	51.4096	51.665	54.3117	49.169	69.1729	56.316	56.6803	66.3099	51.8861	70.9721	53.2778	57.8022	52.5641	57.0674	56.6671	70.5824	80.3071
PRKRA	chr2	3941	18.4307	16.3603	17.0998	14.4863	15.8918	16.0158	17.1461	16.0943	15.0937	17.742	21.2512	19.0185	17.5632	13.8764	14.8035	13.5353	16.2892	15.77	16.6363	11.3204	13.9076	12.875	14.8129	16.3816	15.3302	15.8241	14.3221	13.8084	15.8034	15.5386	18.6592	17.4884	14.6955	16.4781	14.0493	16.129	16.4363	20.0719	19.4991
ITGAV	chr2	8211	307.63	294.631	250.823	205.37	338.395	325.048	319.78	494.723	338.265	361.559	398.442	465.725	374.204	369.751	445.643	361.265	361.146	331.986	361.018	241.036	433.978	287.259	250.683	275.104	265.355	340.408	372.008	246.782	281.672	326.865	267.12	269.63	339.483	299.074	272.961	290.397	334.903	376.899	240.283
STAT1	chr2	6053	83.0059	76.5819	56.3342	49.1055	108.928	69.6566	46.6779	64.441	52.4461	56.4924	89.2925	39.3688	131.966	58.9694	53.6406	63.9716	61.4458	60.8344	76.2471	52.712	81.3672	63.3225	53.1144	67.5491	68.0909	103.453	78.3014	123.853	71.5024	53.466	56.1188	77.6939	50.0519	78.0351	63.2563	64.6675	64.2048	218.879	74.9151
STAT4	chr2	4785	10.0962	18.2902	31.6743	43.9099	39.8452	21.6093	12.1177	12.6295	14.1334	24.6829	4.54851	9.90463	35.0334	6.47971	31.4732	9.7931	22.1055	40.4202	13.3156	6.2632	9.13717	29.4749	17.8816	27.9216	19.0285	7.84442	9.47901	154.11	20.3223	27.627	11.8163	13.851	31.6441	26.9057	18.4871	18.4412	15.5539	74.2586	10.0576
HSPD1	chr2	4245	266.906	240.214	291.102	249.496	235.908	291.583	426.366	457.074	374.781	253.845	281.188	341.751	312.212	269.804	405.671	310.214	393.118	270.795	262.665	477.559	393.496	253.493	286.106	225.794	317.937	431.984	384.466	240.208	357.925	250.583	303.486	236.166	251.54	256.698	307.797	306.943	270.309	277.808	388.264
CFLAR	chr2	22529	119.901	111.993	129.846	113.437	123.354	109.911	121.486	112.293	143.107	164.652	95.3696	133.463	129.733	125.926	132.071	119.435	122.16	129.528	137.421	153.04	108.18	129.641	124.489	126.277	129.441	107.658	118.034	134.15	111.14	136.775	138.163	133.68	119.177	126.118	100.552	111.425	115.981	89.9191	83.9824
CASP8	chr2	7243	17.2788	19.8107	13.7484	14.3059	15.9303	13.1473	11.2934	19.4792	13.1238	14.5499	16.9264	10.1127	18.6237	15.0174	17.6785	17.0355	18.6978	15.9741	18.2641	14.7438	19.2015	15.6282	15.4191	15.0551	15.7775	19.7586	17.9066	15.9206	14.1249	13.7506	16.0491	16.0917	17.1789	14.3111	13.3595	15.9394	13.6546	19.3918	16.7481
CREB1	chr2	9575	42.892	46.3322	35.2128	30.524	40.4237	41.0195	38.8055	55.6434	43.2127	50.4423	48.6915	38.5781	48.3174	33.1525	55.9103	55.2212	57.5207	42.7678	54.239	22.2519	61.6572	34.7383	33.3007	39.4617	34.0902	57.5667	50.8999	30.6794	36.5905	36.8193	30.2287	26.7709	31.0552	32.849	30.5359	33.0919	38.84	52.2751	49.694
XRCC5	chr2	5463	293.536	291.824	255.172	263.243	260.093	277.862	316.317	334.02	277.053	222.295	370.704	237.669	252.415	251.975	272.289	261.472	279.111	245.277	245.964	253.796	317.633	266.813	272.429	251.461	270.723	353.38	294.311	250.188	293.343	240.03	291.74	246.991	264.801	255.432	290.551	293.544	279.836	362.562	296.491
AAMP	chr2	3140	69.9621	61.7129	74.7277	72.4495	71.9373	73.1467	87.1733	62.6847	74.4834	57.7544	73.3354	61.9663	71.0528	75.5354	66.8301	66.6713	67.726	67.6221	60.034	288.768	70.585	75.2664	79.3686	71.8601	69.3138	65.4726	70.4474	75.9857	87.4866	68.6521	70.6512	75.3369	70.2263	72.1562	83.353	70.7704	77.979	79.8831	88.56
ATG9A	chr2	4724	32.0166	28.2759	32.8746	35.8279	35.9108	35.665	31.3453	27.8297	36.1952	35.0386	30.311	32.7518	38.587	42.3422	30.5401	30.5895	26.7978	38.6339	32.1332	29.9933	32.9596	39.4754	39.5517	35.4824	30.2129	26.9022	30.9223	39.2337	35.4284	40.9998	26.3487	42.6007	44.0866	43.6198	37.5491	36.7498	40.0663	25.5861	21.8099
MFF	chr2	6150	38.8942	41.9022	42.7728	39.5441	41.6966	46.4218	47.832	42.8223	48.1372	44.652	37.5812	52.0617	43.6289	38.1039	45.5706	42.8215	47.0835	46.7996	43.6581	17.1168	37.1169	39.3539	34.6267	42.0151	40.6517	42.9599	40.1623	37.0952	36.6421	37.1719	44.6905	38.876	41.04	45.229	42.1479	38.0197	41.4273	47.8453	51.7187
PTMA	chr2	3378	291.537	381.316	271.352	267.302	250.218	365.446	326.209	421.102	235.515	170.442	375.513	214.905	294.742	273.696	289.084	326.449	358.987	249.972	229.653	1458.35	459.132	267.42	278.226	269.434	268.248	468.624	346.199	281.738	306.255	198.804	288.001	284.616	280.342	252.514	372.686	283.044	257.432	444.982	397.222
ATG16L1	chr2	6047	11.2481	8.46524	11.0829	11.9065	12.6131	9.65727	12.942	8.17487	10.4892	10.4671	12.1169	8.98907	8.94905	9.47504	7.23783	10.0351	9.68789	11.0237	11.4599	17.7392	8.94276	10.1219	9.81215	10.4789	9.51424	9.7379	8.63467	10.8249	10.3548	8.63817	11.5694	11.2612	11.3929	10.8996	11.451	13.684	12.6077	9.46613	8.89122
COPS8	chr2	4743	31.5761	36.2879	33.654	31.6425	34.5993	33.9439	28.7074	34.5356	37.057	25.6851	31.5786	26.343	29.9728	23.4329	39.2658	33.4008	46.1557	35.4187	36.3655	3.69568	36.773	34.0905	29.2091	37.8036	32.241	36.4802	31.3046	25.267	33.1819	29.0877	30.7225	23.861	30.2616	29.416	34.7208	29.0928	40.2308	39.0409	62.0845
LRRFIP1	chr2	11901	52.2768	61.903	51.2526	35.5933	41.8895	43.4577	53.3138	87.4168	49.8361	74.0117	84.1102	46.61	54.6432	37.2074	57.4235	75.7941	84.6396	47.8203	60.8805	95.3484	91.7156	40.4876	36.0284	42.6783	42.6799	114.494	60.7772	52.6197	55.0793	43.6442	44.8316	37.5375	39.4015	40.38	44.9761	40.9195	44.5979	87.1987	44.148
PPARG	chr3	4535	104.52	75.9678	81.3837	71.8722	67.1158	91.266	122.764	109.052	91.3498	88.8215	164.268	84.1893	69.1179	82.8913	60.021	71.2513	67.7438	66.1421	87.2512	48.5495	105.444	73.8493	77.0955	78.4591	89.8633	142.601	79.9901	91.8534	107.06	67.2418	111.497	97.5393	70.9431	77.842	96.9194	91.486	81.1945	117.123	59.9277
HDAC11	chr3	5281	15.7881	10.9069	20.5759	19.0505	15.5832	22.183	28.1922	18.7926	23.5884	22.159	11.9305	16.9377	17.5632	28.527	21.4613	16.9052	24.5319	14.6982	14.5202	41.5861	17.3023	20.4462	17.1618	19.6314	17.6863	12.6519	19.5793	16.8182	22.698	18.46	18.8003	18.2741	15.0796	14.3325	21.3844	20.0333	16.2868	8.41842	11.158
RFTN1	chr3	4776	16.5673	17.72	32.4849	36.5495	28.3892	35.0913	18.4032	13.9867	28.6361	17.3337	12.2288	11.3612	14.6794	23.3718	23.958	24.2035	27.7255	39.2974	20.1199	17.7781	22.641	38.7871	28.262	33.0285	24.0689	26.3735	19.3244	20.0657	32.3039	37.3985	13.5094	9.28253	32.2841	19.8467	31.5017	24.7715	35.2207	17.8662	30.0409
KAT2B	chr3	5634	29.2384	27.7935	28.4633	27.0062	30.8578	31.0754	35.57	31.1188	35.5304	33.554	21.9969	41.2415	38.4567	37.8798	44.9149	29.1931	37.9487	38.5829	34.8679	8.55841	27.1573	30.811	31.4822	35.416	36.5955	22.6849	32.2446	27.5375	25.7967	32.815	32.7683	27.4693	26.7285	36.3034	25.4543	30.2679	32.9624	28.1962	30.9652
NKIRAS1	chr3	3473	7.82627	8.42138	5.40895	6.71096	8.17732	9.8485	7.68691	7.28075	5.93405	5.49335	7.15832	8.32321	10.8468	7.07062	8.2718	8.02438	7.68965	8.42087	7.45542	6.96343	8.29972	7.44971	6.47829	5.5379	6.94927	7.50015	7.59914	5.14844	5.57766	7.50489	7.19563	9.28253	5.63244	8.45362	6.20836	6.31134	6.56555	9.08013	9.35338
THRB	chr3	10968	28.3236	23.919	20.9967	12.1952	21.4848	21.4181	24.8537	32.9071	22.185	31.5867	42.6889	23.3466	21.4145	21.7009	18.4855	23.5332	18.6264	16.1272	23.1802	18.634	32.9746	16.9238	20.7987	21.2231	21.0566	35.7302	23.1001	20.673	21.2003	19.6437	23.9854	23.8319	15.9244	19.2459	26.9029	21.5116	23.1066	21.6342	8.82519
AZI2	chr3	6349	31.7794	36.0686	28.6503	28.0345	26.692	26.3902	32.2727	38.5113	31.4677	30.1021	32.548	32.1276	36.5218	32.48	36.5926	33.6428	34.7372	28.3758	32.7192	12.9154	34.8289	27.0052	23.9053	28.3527	28.6322	36.5786	34.6024	29.7025	29.9541	27.5767	36.0134	30.612	25.2692	29.8881	27.3168	29.6804	33.6204	47.9005	49.0117
TRIM71	chr3	8685	35.3707	23.2026	9.38384	23.9394	18.3604	11.5218	17.2698	28.4205	5.73707	19.3009	78.1822	6.49211	20.9679	28.4659	2.90018	14.2428	3.21145	5.05252	21.1291	36.6844	43.7119	11.296	19.4728	25.7993	13.302	63.4685	33.1845	21.333	19.9091	9.8722	27.8301	16.0044	12.4682	4.65593	19.4759	17.0766	24.9312	36.6146	5.87613
LRRFIP2	chr3	10644	30.6952	39.2851	29.6479	28.9906	27.772	29.5933	32.726	35.4298	27.725	38.2678	30.1991	31.8363	34.7729	29.0364	34.2977	34.7041	34.5053	32.2034	34.5423	23.1855	30.9258	27.2481	29.2091	30.3756	26.7532	31.6605	29.9346	31.9731	27.0103	27.627	32.4156	38.2359	26.7541	30.2314	26.9259	26.8943	30.8835	34.5927	34.9266
MYD88	chr3	3989	8.91043	14.2988	11.987	10.1747	11.4174	10.6134	11.3758	15.8867	11.7942	17.6307	10.5883	12.7761	14.6794	10.5142	15.4088	16.0488	16.307	13.3713	12.3389	26.1809	21.5045	11.539	10.5698	9.05298	10.9757	18.6643	15.6125	20.3297	18.0241	13.4484	5.85526	11.785	11.5209	10.4061	9.1056	9.60916	9.09307	19.4837	12.6326
CTNNB1	chr3	11927	779.103	729.663	851.84	757.743	711.543	754.223	1023.64	957.179	1082.56	772.335	707.555	848.468	681.877	792.154	943.263	766.003	916.495	762.165	789.883	905.596	794.799	822.505	742.693	758.626	842.95	822.914	897.432	729.336	802.743	733.867	760.126	786.163	810.79	734.114	904.259	865.658	786.49	695.255	743.121
IMPDH2	chr3	2773	149.851	120.034	138.497	124.189	120.808	154.564	197.51	129.473	137.763	108.865	194.654	111.365	90.6812	139.68	109.122	118.578	107.726	102.071	104.897	246.871	127.995	118.831	146.576	126.51	135.794	124.429	127.194	136.183	155.58	109.148	139.01	123.146	141.553	115.733	175.352	154.543	132.373	125.155	151.745
USP4	chr3	6659	35.0319	29.4017	29.9285	30.6864	29.8164	25.673	28.151	30.528	27.2572	39.2329	25.5388	31.7531	31.4984	27.9157	29.2539	31.8741	32.739	27.7633	37.9608	42.2474	29.0864	29.6369	28.7924	29.3807	32.5393	30.9105	31.0338	37.3592	29.5409	36.2904	29.241	30.0009	30.7736	30.4245	29.5932	27.3681	29.3431	33.8207	34.7506
IP6K1	chr3	5200	51.6331	51.0985	58.2203	59.4245	58.2827	55.5532	61.2068	48.5223	61.4088	55.0819	48.9152	53.6847	54.8664	57.5838	52.7327	48.3697	52.8998	61.0896	52.4809	62.3208	56.0493	61.5411	61.8279	55.1137	49.9572	47.4354	52.5568	59.3787	60.6054	63.5649	45.4665	63.29	68.5366	59.7332	61.0719	61.6919	54.9024	44.5368	44.4121
TRAIP	chr3	3263	4.06559	4.12297	4.52045	4.51005	3.2015	3.39439	4.73992	4.66223	4.16122	4.5283	6.59907	2.87151	2.77216	3.30098	2.87496	3.96565	3.0152	3.92974	3.93932	7.62476	3.49934	3.44144	3.90213	4.41043	4.23518	3.90991	2.58084	4.25076	5.44854	4.88573	3.66836	3.75375	5.47883	3.69041	6.59926	4.28337	4.23246	3.43722	3.30119
GNAI2	chr3	7650	109.703	115.428	145.543	161.352	153.672	185.114	140.137	110.393	146.209	92.2734	98.8369	97.5481	121.51	141.453	131.164	124.127	158.378	148.616	123.486	193.42	132.825	158.185	138.393	160.201	136.092	128.867	122.335	138.216	143.031	132.444	92.7319	112.001	145.727	150.771	179.445	147.397	148.241	122.986	153.99
CISH	chr3	5112	15.3137	21.609	20.0926	35.4129	33.2879	20.0317	7.29535	12.5497	13.5917	22.5301	9.13431	19.4763	34.2148	21.0285	20.4778	17.2403	16.9137	34.3469	23.8964	29.6821	15.6424	25.2642	22.1247	22.6822	18.6109	6.41816	25.2986	24.2637	19.341	26.0153	21.7985	46.3835	28.8535	31.7333	12.9686	14.7454	21.5362	17.9948	22.2501
PRKCD	chr3	3396	6.33555	11.3308	9.24355	9.16443	10.2988	8.27083	5.13148	8.09504	6.20489	8.46272	5.2196	4.24484	10.5305	6.25557	10.2137	9.27179	10.9903	7.65533	8.79023	11.7873	12.3225	7.00435	7.9558	8.25711	5.42819	10.8568	8.52315	12.0922	11.0262	8.2856	4.37381	7.5075	9.88237	5.9862	8.94464	6.50087	8.33032	18.197	17.8265
PDE12	chr3	8947	39.0297	41.3905	36.1636	22.0632	37.0294	34.9	48.512	50.8375	40.6027	48.6607	37.6184	50.189	44.2987	36.7183	50.69	44.5716	46.2092	40.9816	41.9652	39.8744	45.3269	42.0261	35.7253	38.1684	36.2078	43.1566	49.1156	32.5804	39.2243	37.0207	31.2163	34.1329	38.3518	35.0589	36.4224	35.1388	41.6068	37.9748	41.463
PROS1	chr3	5444	18.4985	20.2932	19.9679	23.0734	20.5204	32.3662	5.87338	19.8464	17.6052	10.8753	7.71756	12.6097	23.4982	14.9563	46.4532	36.4914	44.5143	25.773	23.2127	3.96799	22.2074	22.4301	16.8587	23.876	20.1022	14.8528	23.1798	15.3397	16.2165	31.178	13.5094	8.06038	20.5584	27.2704	19.9357	24.4304	26.8455	27.6264	37.0174
NFKBIZ	chr3	5902	41.8417	45.0748	43.9731	45.2629	43.3938	40.0633	33.2413	38.3995	38.9283	56.9749	22.407	40.4508	37.7869	28.4863	43.7296	40.8294	40.5714	46.7486	49.9415	22.3686	29.4304	37.451	34.513	49.4432	40.8904	27.1112	32.0693	51.7484	31.7358	40.7228	44.9727	50.5156	49.5911	48.7907	35.8935	38.5693	39.3933	45.5293	40.1425
CD200	chr3	2991	36.2854	56.0109	25.3769	38.7143	59.8256	35.9518	10.5927	26.6003	22.9729	32.0693	23.3764	28.9232	108.449	55.4239	34.3229	42.7284	24.1573	51.4438	44.5372	19.8399	36.2047	47.5729	45.5375	33.6917	29.2287	23.5824	51.6646	35.1414	28.6113	50.7461	37.7065	84.5321	43.3442	58.9823	17.3604	35.1767	43.6407	84.6438	72.6483
GSK3B	chr3	8156	79.8889	80.5002	75.2733	68.1379	82.969	82.039	71.6552	78.4277	79.7772	89.4525	82.4325	78.9041	87.8532	83.9509	78.2543	74.8074	66.8161	91.9661	91.4184	64.9272	85.9582	83.1209	73.3449	81.7753	74.6227	77.3499	74.2709	67.3521	66.622	79.9346	77.9526	72.5725	74.169	81.5753	75.2361	74.7505	77.5603	60.8957	55.7902
FSTL1	chr3	8727	1211.99	761.886	582.982	506.713	712.43	1029.26	697.592	776.741	533.153	502.641	952.839	613.213	1113.2	709.65	631.431	612.218	548.07	682.09	776.014	705.563	857.234	697.601	573.651	767.746	775.097	1305.76	965.888	675.977	675.309	528.289	821.889	1118.97	564.294	843.367	729.39	638.791	896.445	585.724	286.72
KPNA1	chr3	8451	52.3107	56.9174	53.9648	48.2936	55.4669	44.3661	47.9968	53.7913	47.694	57.6801	49.5117	49.315	62.941	46.9473	56.8182	53.2104	56.4681	52.0563	58.3736	31.7828	54.7034	49.2329	50.2352	50.6702	49.8379	55.2798	51.4256	49.9267	53.4784	52.9371	52.0272	56.2189	49.6935	54.6911	45.436	52.3292	51.8963	61.9618	53.5894
PIK3CB	chr3	7850	86.1567	88.366	71.0802	62.2748	67	48.4298	94.3656	109.052	91.793	123.786	123.705	106.412	99.5	90.125	58.1548	92.9786	73.0427	79.5644	108.185	49.4053	97.1591	56.5206	70.7308	61.6465	73.8472	163.97	86.1236	82.4014	71.1409	93.5089	86.3122	86.0162	56.7084	56.3003	54.9785	76.8164	78.6969	118.722	73.1105
PLSCR1	chr3	4340	39.4363	30.3228	32.2667	27.7639	27.7335	33.9917	29.099	33.1146	23.0221	29.0628	36.4627	26.0517	42.9219	25.6336	28.9009	31.4831	36.4322	24.5481	34.4772	28.554	34.1261	27.734	23.6401	32.1663	28.0357	51.3084	35.4945	26.5079	28.5855	23.9753	28.6061	22.959	29.0583	29.3517	32.0076	28.6758	34.099	44.5919	46.921
SIAH2	chr3	2617	115.056	99.536	123.829	119.156	118.417	129.369	175.686	114.065	145.593	93.7952	77.9958	120.229	100.691	134.688	130.18	92.9972	125.443	109.216	97.7343	89.98	96.9796	136.241	117.632	122.132	130.545	102.912	121.538	107.959	119.61	108.922	120.103	128.18	128.804	137.339	135.181	136.613	105.737	68.9465	83.014
DHX36	chr3	10562	46.6188	55.8793	40.5282	39.5983	41.7352	30.932	51.8506	62.1578	54.6622	73.5663	41.3467	64.7546	49.3965	37.3296	50.9926	61.1603	54.898	47.8714	56.2575	41.6639	54.7034	35.5076	39.438	35.5155	38.0271	62.0668	54.2295	44.1182	39.4309	52.9371	49.417	39.749	37.1485	36.8398	30.329	40.1424	40.6346	54.0213	55.5481
TNFSF10	chr3	3473	48.1095	16.872	8.43298	4.14925	30.5107	56.5094	8.03725	58.725	6.22952	7.72038	36.0526	5.41009	95.8906	14.1412	12.2312	11.3756	16.0037	18.2197	20.3803	20.229	33.3185	14.3731	5.2281	17.8738	64.9593	138.286	40.3854	26.9831	11.9042	5.31386	16.3312	20.4565	11.5977	51.0865	13.5894	19.749	31.2724	43.5993	4.90778
PIK3CA	chr3	9494	38.1488	36.7558	37.0054	28.3592	35.1393	33.5614	36.7859	43.445	46.5367	41.4228	34.2257	39.9514	45.5081	33.723	49.1264	42.7843	48.7784	43.2271	40.5653	8.75292	43.0987	31.2159	30.3836	30.0108	33.2551	42.1976	43.014	30.2042	30.2639	35.1067	33.2269	29.4771	31.9769	30.2099	22.603	33.3762	35.1309	40.1438	41.573
MFN1	chr3	5957	46.1445	43.5689	39.2344	46.0567	40.2695	38.4857	44.6377	48.7139	42.474	36.9687	46.4918	47.1926	43.4057	48.1088	53.4137	44.3854	42.07	39.0932	41.6071	21.9795	42.4108	42.8358	38.6425	40.9871	40.6517	49.0215	45.9453	36.1447	41.1352	31.6061	46.9479	29.9427	34.5627	36.5394	38.3539	42.0187	38.3614	47.5696	44.7862
FXR1	chr3	12054	78.8048	95.2668	75.211	66.4962	74.9459	80.9872	86.3283	111.814	83.5445	93.1642	83.8865	75.117	97.6767	73.7219	107.332	106.793	101.999	78.3906	88.1302	82.5108	108.076	63.7679	78.3836	75.9721	75.1893	122.572	107.121	72.527	85.9372	70.8935	72.1326	71.4085	67.2308	71.4911	74.3624	74.1819	69.7384	115.652	107.245
SENP2	chr3	7169	41.6723	43.2473	40.0761	35.9722	40.4623	41.5454	45.9566	45.329	43.8775	40.9032	35.1205	38.7446	43.6475	42.7498	44.234	44.1434	48.3145	42.5126	40.5978	43.4534	44.5194	39.3134	40.0442	41.4182	37.6692	43.4394	43.9699	36.4087	36.8745	40.9998	35.449	37.4502	37.891	41.0022	38.0779	39.5738	40.1261	41.7245	47.2511
MASP1	chr3	13161	5.21751	14.0064	23.6155	27.4031	15.0818	14.2947	2.36996	6.19502	13.6163	8.90813	3.80285	2.66343	9.82349	8.92488	16.241	19.8096	11.5434	28.2227	16.1154	3.96799	15.5377	21.7418	15.5328	28.1538	10.916	7.45097	9.73391	10.7985	13.8925	21.7843	7.30144	3.81195	29.2119	12.895	17.1075	12.6795	20.7436	4.66873	3.49927
TP63	chr3	7454	80.7698	59.0227	65.7648	60.0017	70.703	80.5091	110.049	77.3899	115.283	93.2384	55.8125	81.193	51.3314	72.2141	71.1426	60.3784	79.2159	69.2553	79.633	22.3297	61.732	74.2137	72.1326	66.3222	76.7999	60.3086	71.2918	66.8769	58.8753	69.6594	63.8788	63.901	61.7776	60.2052	73.8795	64.6675	69.2	29.6299	30.0629
IL1RAP	chr3	11558	148.53	134.479	51.9384	38.2813	69.0058	80.9872	41.0106	144.13	28.5622	69.3721	308.33	23.3466	126.533	60.8644	43.4522	73.7647	45.5491	53.7405	79.1121	44.2703	185.166	53.4841	46.7498	80.7141	99.9144	279.362	104.938	75.8537	90.3529	31.3543	122.678	125.561	44.3939	81.4895	69.8326	53.2768	96.5839	195.443	57.4848
SPON2	chr4	6013	19.0744	7.85118	8.97855	10.6618	8.52447	19.4102	15.5799	3.67231	5.26924	7.38632	12.3779	3.70383	11.3305	23.5755	6.65779	10.2772	11.5434	9.0333	4.00444	69.4009	24.1514	5.38484	6.17522	23.4117	13.1529	40.1074	26.2863	7.63025	20.6063	8.71373	5.2909	26.6254	8.14144	8.86129	14.2792	14.0631	17.2589	17.0574	7.76881
TLR1	chr4	4535	3.32024	4.54696	4.42693	3.75236	9.68164	4.44617	1.44258	2.28322	4.87527	4.08289	2.6098	2.03919	4.27917	1.42635	5.34641	6.4977	9.90198	7.29809	5.0788	0.311215	5.09947	2.9151	3.03078	3.84669	3.37025	2.6189	2.93133	5.06923	3.20199	3.07247	2.61018	2.90988	5.19721	4.82758	4.66777	3.58211	3.05096	9.6867	7.70279
REST	chr4	7983	92.7294	75.0321	71.9064	61.1744	87.4819	76.2064	87.2351	83.537	103.883	100.402	101.521	80.7352	82.3647	82.4431	82.6424	81.4726	75.0231	82.8818	90.0184	29.2542	101.092	68.8693	74.0268	79.5203	68.0313	104.412	87.653	70.3092	68.0422	72.0771	74.2137	60.3801	69.2278	61.1493	66.7514	72.4004	78.5772	90.6727	70.5575
ANKRD17	chr4	12042	142.364	115.633	145.636	131.802	146.073	129.656	148.854	127.956	162.189	193.121	127.358	137.083	127.761	135.014	144.227	149.391	126.406	169.591	171.019	88.8129	142.695	142.233	138.166	138.016	141.55	139.958	126.796	140.566	130.481	171.252	124.301	139.645	138.737	121.183	126.053	133.77	138.684	118.465	109.049
CXCL9	chr4	2740	0.20328	0.175445	0.155878	0.198442	37.3765	0	0.0412167	0.0957993	0.196981	0.519641	0	0.249696	1.20933	0	0	0.335125	0.356828	0.102071	0.293008	0	0.239271	0.728776	0.151539	0.397933	0.178951	0.0491813	0.127449	28.6464	0.051645	0.151105	0	2.6189	0.51204	0.128735	3.97795	2.04692	0.0598228	74.6078	0.0440159
CXCL10	chr4	1176	0.27104	0.277788	0.358519	0.324724	10.3759	0.669316	0.0824334	0.239498	0.246226	0.482524	0.372829	0	3.36752	0.0815057	0.100876	0.781958	0.874229	0.306213	0.520902	0.0389018	0.358907	0.728776	0	0.5969	0.596504	0.122953	0.0955867	7.44543	0.0774674	0.402947	0	2.03692	0.435234	0.214559	2.48334	0.625448	0.119646	28.3065	0.176064
RASGEF1B	chr4	10183	51.0232	40.9957	40.2944	47.8607	45.4767	50.629	74.4785	56.6812	71.8487	67.8874	30.4228	64.3384	45.7127	53.6308	51.4466	61.1603	46.9943	53.9446	54.9552	13.8491	44.4596	47.7753	48.2273	47.9509	63.7365	44.1525	43.7309	51.8804	43.5883	53.3905	58.1646	33.4928	46.186	45.1861	50.6786	59.0954	46.4674	38.0667	32.3517
SPP1	chr4	2321	1627.63	2173.3	2534.74	2776.1	3216.73	3582.23	917.854	909.902	2267.69	1874.9	937.366	1291.43	2313.9	1225.01	2782.98	2033.8	3434.79	3200.49	2728.55	821.413	2695.42	2039.68	1456.1	3364.23	1980.18	1055.48	1465.84	1837.65	1499.12	1249.09	1480.15	717.519	2894.13	2331.31	2996.02	1851.57	2623.81	4119.55	5915.59
HERC5	chr4	4766	33.6089	29.6649	26.0316	26.0501	26.6149	26.2467	40.2687	33.3541	27.7497	23.0127	24.7558	26.9256	29.9542	30.3609	31.0697	29.1	31.2046	23.1191	23.8964	33.7279	27.89	27.3696	24.4357	22.848	26.5444	33.5785	32.4198	22.3891	29.2569	22.4139	23.8443	22.2606	25.9348	24.5455	26.1901	27.6524	25.5144	29.7402	25.3092
SNCA	chr4	4014	3.93007	9.69335	6.04805	7.81141	7.29016	5.54576	3.62707	5.28493	3.89037	3.52613	2.64709	4.24484	3.96288	2.71007	10.138	6.7025	12.2927	4.79734	5.86015	3.65677	6.71455	8.70482	5.19021	7.72654	5.69661	10.4633	9.73391	4.726	4.41564	5.84273	3.95054	3.66645	6.24689	4.99922	6.16237	9.68497	6.96936	7.31557	10.5858
EIF4E	chr4	14067	42.4177	45.1187	30.2714	30.1993	34.4065	35.9996	30.7683	45.1534	27.3803	35.8923	52.457	33.5842	37.9358	27.2025	40.0224	37.5899	39.8577	28.631	39.2956	9.37535	44.0109	32.9164	29.247	31.9673	28.9304	48.4682	42.5042	27.4055	32.9237	24.1264	33.9676	28.7787	28.9303	29.7164	33.1113	28.9791	33.9046	53.0287	55.9002
PPP3CA	chr4	5213	54.0047	46.3029	28.4477	22.2797	25.5734	33.5614	35.2609	50.598	26.0753	41.2372	63.4182	35.9979	37.973	26.306	41.0312	49.7288	41.1423	30.2131	40.956	40.2245	52.535	25.4667	25.2312	33.4927	28.5427	84.7271	44.7505	23.9468	28.8954	28.2063	33.2621	29.448	18.9711	24.7386	28.0986	28.0314	35.9086	63.5609	40.5607
NFKB1	chr4	6257	49.1937	46.9901	52.5931	46.8685	52.574	57.3699	59.723	53.0888	50.5009	43.7612	55.3278	39.4937	44.9499	49.3925	51.1187	51.7023	52.2575	46.0851	48.216	48.6273	53.8659	49.3138	49.2881	51.8971	55.8328	52.9806	48.8767	50.1643	53.0652	48.958	46.1014	48.5078	50.8712	46.9455	63.5322	51.0214	50.0268	53.1574	51.6747
TET2	chr4	16474	113.362	88.8923	114.056	92.2035	125.167	104.796	156.026	100.302	152.635	185.883	113.004	150.317	81.0438	126.966	96.1093	105.993	87.4764	124.527	134.393	45.6708	95.0654	113.284	113.465	119.181	122.969	91.3666	98.6295	107.061	93.4516	138.689	100.069	89.6535	122.634	108.202	100.874	103.275	108.803	67.9172	59.9497
AIMP1	chr4	3328	27.951	31.8141	24.0052	23.2178	23.1819	26.1033	29.7172	36.4516	21.4217	21.9734	37.4693	30.13	29.0239	25.7354	32.1541	29.7889	31.2581	20.9756	25.4591	34.4281	32.6456	23.2803	22.6172	25.4346	27.6778	37.1073	32.9296	24.9501	28.3014	22.2124	27.4069	26.4799	22.4274	24.567	27.2478	25.9845	26.4566	40.9893	40.2746
CASP6	chr4	1943	5.99675	7.64649	6.68715	6.65684	6.48014	7.31467	7.99604	8.9253	5.02301	5.12217	10.1409	5.20201	6.34434	7.37627	8.09527	8.30365	6.28018	6.68566	7.16241	6.45771	8.59881	4.12973	6.81926	6.89751	5.54749	8.82804	7.86997	5.49167	6.61055	5.28868	6.87817	6.72183	5.81165	6.93025	7.24309	7.16422	6.50573	12.113	10.8719
TIFA	chr4	4250	20.9717	21.1412	15.7748	14.9373	19.6719	16.1592	25.3483	25.6902	19.2302	18.67	16.8146	23.6379	22.7168	19.1946	28.4974	22.472	23.5507	20.159	18.6548	12.7209	20.3231	12.8346	14.8887	14.823	18.7899	19.7094	22.7018	17.2143	16.5006	14.2542	16.0491	16.8482	13.5691	15.5984	17.6823	17.7968	17.3337	22.7371	23.9447
CCNA2	chr4	2798	52.2768	64.4762	40.2944	47.0669	46.0553	48.4298	60.7534	70.5242	52.1753	31.4754	85.3033	46.069	32.7264	42.6683	39.2658	51.2183	49.2423	42.0023	50.2671	61.2315	68.2521	39.3539	46.9771	45.0328	39.0412	70.8949	56.5236	35.0094	53.8399	36.8445	48.7468	31.7177	45.9812	36.2819	51.8513	58.4131	50.4306	73.3028	54.5137
ELMOD2	chr4	6627	45.3653	46.4638	27.2474	25.3285	35.1779	31.3144	36.6416	49.8635	35.8997	35.8181	39.1843	48.5243	47.4616	29.7903	52.9597	42.0023	48.2075	37.5622	44.1465	9.91997	45.7606	27.8959	24.6251	35.0181	27.8866	45.6894	47.188	21.5442	25.2286	22.6154	29.6996	17.4593	25.8324	26.1977	23.6148	28.6758	34.0093	40.4011	34.9266
GAB1	chr4	10119	114.548	100.413	92.0925	79.9723	95.7364	107.33	122.826	93.1169	110.703	125.605	95.5933	126.887	114.905	87.6391	105.264	97.4841	93.4711	116.718	118.017	52.2452	96.8151	103.729	95.8863	99.7154	93.2634	91.9445	98.4543	91.8006	88.2354	92.4763	83.3141	101.177	91.6552	94.9853	80.8697	85.9896	94.1611	74.9754	64.5053
DDX60L	chr4	12156	112.143	66.0113	51.3149	37.7401	76.6817	51.7764	30.047	65.5746	56.3611	70.4113	129.744	43.4472	108.914	53.8957	62.0385	55.9659	37.3421	69.6125	107.99	12.3319	68.282	43.6051	36.1421	66.2559	77.456	125.904	67.4046	79.9724	45.9898	59.8124	58.8348	53.6873	55.0699	81.6611	47.0226	57.4086	83.378	100.194	55.0419
HMGB2	chr4	2775	108.755	132.754	88.0553	86.8636	86.209	110.007	120.353	146.653	87.1886	67.6647	140.258	90.6398	87.0904	85.2346	89.1993	114.147	109.671	82.1673	81.1631	221.585	141.23	83.8092	123.163	92.6853	87.1194	147.888	129.424	82.6654	96.2146	83.41	92.9082	74.8131	91.4247	71.4911	120.695	104.184	86.6832	151.256	148.092
VEGFC	chr4	2420	1.1858	3.33346	3.67871	2.74211	2.12147	3.10754	0.824334	2.53868	3.0532	2.26415	0.857507	1.0404	1.63725	1.99689	3.17758	5.1572	4.67445	4.23595	2.79985	1.08925	3.09557	2.9151	3.2202	3.24979	2.20706	2.53284	2.29408	2.27059	4.31235	4.60871	2.25745	0.785669	4.27553	2.61762	3.51807	2.78609	2.75185	2.24246	5.41396
IRF2	chr4	3116	19.0067	15.9801	18.2533	15.5507	21.5233	22.0396	19.7222	16.1901	19.575	17.1481	18.0449	15.3563	17.4516	20.5191	18.9394	16.6259	21.2134	21.3839	19.3711	9.91997	17.7808	19.9199	19.2833	20.8252	18.1934	17.0044	18.9899	20.3825	16.8363	16.3193	18.7651	19.2343	21.4033	20.3616	23.2239	17.5505	18.2609	23.5091	21.6338
TLR3	chr4	6724	44.1795	46.069	30.6767	33.6089	55.8912	48.2385	37.466	38.4953	51.7813	28.5802	37.9167	54.8916	59.3502	47.0288	41.5103	38.4463	48.6892	50.0659	41.8675	9.37535	32.1072	37.289	34.7024	39.4617	43.3957	30.5293	43.8106	34.3757	27.8108	26.6952	44.761	48.1877	36.6621	45.6582	27.6847	42.4547	42.5938	61.245	34.1564
SKP2	chr5	3837	327.924	328.828	261.75	228.84	240.228	286.037	374.66	389.52	343.362	282.054	443.331	328.226	252.025	261.837	289.791	300.142	312.76	212.665	261.135	193.459	348.827	262.967	258.904	272.054	283.041	341.736	320.932	218.822	290.064	230.939	285.532	250.628	217.95	227.003	303.336	278.722	250.762	299.167	273.955
RICTOR	chr5	13550	119.901	121.92	101.071	88.9924	123.238	84.9075	103.825	105.14	122.941	139.598	96.2644	120.77	138.72	110.501	108.946	101.096	93.4355	119.525	122.152	27.5425	98.1311	102.96	98.9929	95.8024	95.0231	92.5469	114.274	102.863	93.5807	128.515	128.357	116.657	97.4668	108.181	63.3023	102.782	117.118	130.044	117.853
CARD6	chr5	4399	6.13227	5.64349	7.24831	5.97131	9.06448	7.21905	2.65848	4.90173	5.49084	5.01082	4.51123	4.28646	7.49785	4.5847	7.94396	4.91517	7.0652	8.77812	6.02293	5.05724	5.51819	5.78972	4.43252	6.93067	5.54749	3.52876	4.28547	5.72929	5.44854	5.49015	5.39672	4.24843	6.50291	7.72412	7.35806	6.19762	6.84971	7.70157	9.70551
C7	chr5	5223	13.9585	31.4486	62.2731	26.3928	27.0392	21.5137	4.80174	14.2262	15.9554	16.48	5.07047	8.69776	31.517	10.3512	62.1898	47.9601	68.9214	29.2944	19.892	9.76436	19.71	37.2485	17.5028	32.0336	10.3195	6.28291	9.86136	16.6598	23.6276	19.0392	15.3789	11.2903	14.3627	24.803	20.6026	14.2337	34.5028	5.71644	7.76881
IL6ST	chr5	9292	987.296	873.352	996.557	621.882	907.683	1096.39	490.355	843.864	894.022	843.674	662.964	549.166	1190.3	566.567	1244.12	894.653	1330.38	1214.8	1062.45	180.971	1040.89	902.022	615.552	1013.97	760.901	1014.94	895.711	495.993	663.741	834.176	791.096	480.916	560.325	873.234	686.323	822.388	958.212	714.151	722.279
MAP3K1	chr5	7716	82.5655	76.5526	81.7111	74.7045	85.2447	88.3975	97.1889	93.564	107.847	100.068	81.2021	75.658	78.6065	76.3709	103.171	89.1433	103.427	77.6761	87.4465	51.506	102.677	82.7566	69.6322	76.9006	74.2051	92.2887	86.2192	65.372	70.4437	86.5077	72.697	58.6632	77.8045	76.383	82.2263	82.0664	86.9973	83.688	74.8711
TRIM23	chr5	4807	16.2624	16.755	12.3455	11.5999	13.3846	9.51385	11.6025	14.6573	12.1636	14.3272	14.2048	15.4396	20.9121	12.9594	16.6193	15.7136	16.8244	10.4113	15.2364	7.74147	14.8348	14.0492	10.9108	12.767	11.2143	13.5495	15.5169	11.7754	10.7163	11.1566	16.3665	15.1896	12.6218	12.8306	9.63446	11.3718	13.2208	19.741	20.3134
CD180	chr5	5668	7.62299	9.60563	14.9798	11.4014	16.0075	14.7249	4.6987	3.9118	11.4495	11.2836	4.32482	4.70262	9.1351	6.3982	12.1303	8.19194	15.0581	14.1879	14.2597	0.233411	12.2926	12.5511	8.56196	13.1318	9.60371	4.67222	5.09796	10.5609	9.01205	10.7033	8.99453	5.0923	12.417	12.1011	17.5444	10.6326	11.3364	20.1638	23.7686
PIK3R1	chr5	10767	49.9391	57.2975	61.4781	45.299	49.1025	49.6728	44.7819	59.7149	56.435	71.0052	46.529	50.4387	66.5132	43.1165	73.9166	72.145	75.2907	58.7419	64.7221	58.0027	71.2131	49.8402	42.9613	54.8485	61.5592	87.346	58.0689	49.029	44.6729	67.9469	50.0167	35.2387	50.4871	50.2283	43.9184	50.4339	55.2613	58.5797	54.6238
F2RL1	chr5	2958	8.97819	10.9653	6.39098	6.07955	8.83305	8.6533	7.64569	10.1867	9.62744	6.42128	16.7773	6.36726	8.85602	9.00638	8.29702	7.01901	5.65573	5.61391	6.96707	6.88563	12.5019	4.37266	7.34964	8.45608	7.27735	10.1436	8.49129	6.57416	6.71384	4.9361	6.4549	6.69273	11.5977	5.02068	8.59973	6.67145	9.24262	5.51425	2.86104
AP3B1	chr5	7310	68.1326	59.9	66.2948	60.7053	66.4986	65.0192	70.8515	71.1948	64.9298	67.0337	75.9825	54.7668	63.3317	66.4883	66.5527	67.5277	60.0363	59.0992	61.4014	57.5358	76.1929	56.5206	61.4491	56.2412	58.6363	87.8255	71.8175	60.2499	71.0893	64.1441	63.2439	58.4596	61.1632	52.9532	64.8889	59.2659	66.0593	89.4044	71.6579
GLRX	chr5	6508	103.368	112.358	76.8789	120.418	152.746	64.2543	35.2815	90.2749	40.1841	70.7454	151.369	81.4843	166.813	136.481	63.5769	86.9277	51.4368	83.9025	118.082	49.6777	103.156	93.7692	110.245	84.0634	107.52	71.7309	123.227	148.909	95.0784	107.184	121.62	197.523	104.354	161.499	62.1066	79.6972	122.697	245.568	261.851
ERAP1	chr5	7945	104.757	102.168	72.9663	64.7644	101.599	103.983	59.9291	70.6839	68.894	82.2517	86.459	61.8831	91.8347	91.0623	84.3068	92.96	90.3667	102.888	70.9404	46.4488	121.729	82.797	77.0576	88.6728	74.9209	129.58	109.526	84.6192	63.6524	97.9161	70.3337	129.49	96.3403	76.619	56.6341	72.135	117.357	99.0176	70.9757
RGMB	chr5	6671	13.7553	10.3659	10.3347	11.2391	10.2988	11.4262	10.7163	12.6615	13.1731	12.2116	14.5776	10.5705	11.3305	12.8575	11.0963	14.7083	11.9537	11.6871	9.63669	9.56985	13.4291	13.5228	9.4333	12.8997	11.9003	16.8077	11.2314	10.4553	11.6976	10.9048	9.69999	11.0285	12.9802	11.6291	13.6354	10.9548	10.6485	10.716	7.43869
ATG12	chr5	8888	53.632	45.6889	30.3806	26.8078	35.6408	47.139	36.8065	44.5467	33.2898	41.7569	73.4473	49.5647	50.2151	41.0993	34.5751	39.4144	39.8577	34.9594	43.3	25.4418	40.2275	33.6856	28.6788	35.7477	35.8499	47.8288	40.4491	27.2735	33.3626	29.1129	42.7505	35.4133	24.5011	32.2482	26.443	32.5991	41.3525	67.2922	45.0503
IRF1	chr5	7799	28.4253	32.7059	23.8337	23.0373	41.2723	28.3025	25.575	27.6541	20.2644	23.5694	30.6465	18.2278	37.9544	27.7731	21.9657	26.8845	29.3313	26.9468	29.3008	51.2726	25.4226	34.2525	26.7466	26.2636	31.3463	22.1685	28.8353	50.9035	21.3294	24.9575	27.0541	43.881	35.0491	34.5655	35.0657	26.8753	30.2554	59.0393	21.6778
CXCL14	chr5	1975	97.2694	83.1026	79.5911	135.698	108.812	173.544	40.0214	63.499	110.925	97.6183	34.4867	51.6455	107.258	81.465	165.31	96.274	173.74	156.373	122.412	67.9615	81.7709	126.362	95.318	133.938	90.2809	65.1775	71.8812	98.0051	109.926	190.594	62.2563	54.8513	86.842	111.356	89.2624	103.881	117.163	130.761	295.875
EGR1	chr5	3138	12.8744	5.52653	15.541	7.95573	8.64019	19.6014	61.0213	15.1363	24.2286	67.776	19.6854	13.6917	2.08377	14.508	2.6732	11.7108	7.51123	4.08285	17.1898	1.94509	9.67553	5.95167	7.9558	6.59906	4.59308	37.5376	3.68009	10.7193	14.0474	3.90355	1.72836	2.6189	8.09023	7.8314	40.6073	16.6028	4.8606	1.36018	1.3865
TMEM173	chr5	3850	4.20111	5.87742	9.41501	10.752	11.3788	9.2748	2.49361	3.20928	6.67272	5.93875	2.42339	1.41495	4.87453	4.68658	6.05254	8.80634	10.4551	11.0747	7.12985	2.95654	6.52014	8.7858	7.38753	12.4022	6.23347	3.89762	4.58816	7.44543	7.4627	9.62036	3.95054	2.64799	11.4185	7.89577	9.42751	7.77072	10.2746	6.72739	9.55146
PURA	chr5	12185	58.7817	46.0836	42.5858	34.0238	45.7467	35.1391	34.3335	39.0701	43.8036	68.9267	45.7461	61.1756	57.9363	40.0601	48.6725	53.0615	38.5731	55.3226	67.4894	33.1444	53.8211	47.0465	35.7632	41.1198	31.1077	39.5172	47.5066	43.2205	39.3018	41.1006	39.6818	41.9023	41.8337	34.5225	25.2473	41.6018	42.0106	53.139	43.2236
CD14	chr5	1886	37.9794	73.1899	124.157	120.364	141.175	140.174	27.0794	31.518	76.2316	46.6563	31.0194	35.7898	89.2672	56.7688	110.131	80.7465	128.565	129.681	68.4987	73.719	83.9842	77.2907	74.8224	131.218	65.1084	30.3695	39.6844	96.289	74.3171	78.6502	62.221	60.06	126.218	117.6	140.953	86.3308	86.7431	148.37	207.293
NR3C1	chr5	9172	65.3544	77.269	83.4881	59.0636	76.7588	77.9275	88.8838	81.9244	94.0091	85.184	53.6501	81.0681	82.2531	69.3614	111.442	92.8669	108.565	86.5053	87.479	37.5792	95.5888	68.343	67.4349	74.8446	78.6192	71.1531	78.397	60.6724	64.298	78.3228	69.3814	59.3325	72.8377	66.0627	66.4295	63.7388	77.3957	60.8406	68.1587
MIR145	chr5	88	0.1694	0.0438613	0.311755	0.306684	0.231434	0	0.061825	0.0159665	0.0246226	0.111352	0.186414	0.166464	0.0744204	0.101882	0.151313	0.0744722	0.089207	0	0.0976692	0	0.119636	0.202438	0.0378848	0.364772	0.0298252	0.073772	0.0637245	0.211218	0.180757	0.201473	0.176363	0	0.102408	0.107279	0.0229939	0.0568589	0.224336	0.0919042	0.0440159
TNIP1	chr5	5793	31.4406	31.9749	34.6048	38.5519	41.6966	41.402	31.7162	27.3188	30.0888	33.6282	37.0592	29.4226	34.2892	34.9048	27.766	29.3979	29.6524	34.6531	35.2911	86.4788	28.7125	42.9168	39.1728	37.1736	38.9517	29.9145	30.1576	51.6164	36.4097	34.6786	36.4014	49.0897	35.8684	44.4781	37.4571	32.656	37.4192	38.2321	31.5154
G3BP1	chr5	12406	176.074	189.174	136.409	121.429	136.816	150.261	171.482	231.419	159.382	182.06	223.064	142.452	164.953	141.148	192.319	188.098	186.675	150.3	177.497	202.095	231.016	141.464	140.477	155.724	136.868	242.415	202.357	127.919	155.503	131.386	146.17	116.104	136.51	119.788	157.807	144.062	148.061	204.965	163.233
CNOT8	chr5	3930	37.2002	35.4546	32.8434	35.2506	32.285	30.5017	37.0538	45.5845	39.3715	32.4033	46.6036	36.7054	38.2707	31.9299	35.4326	40.606	37.8416	34.1428	33.8261	23.7301	40.4069	28.8271	29.3228	31.9673	33.1656	49.9805	41.851	28.8049	33.9824	29.8684	38.1298	30.5247	27.2661	32.0551	32.2835	35.1957	36.6415	46.2462	47.3611
HAVCR2	chr5	3804	7.58911	12.9099	14.481	14.8291	17.6661	16.0158	6.28554	7.26478	12.5575	11.4692	4.77221	8.82261	15.0143	7.47815	14.9548	12.4369	21.5346	16.1783	13.9341	4.59042	11.6346	12.0248	7.27387	15.2541	14.7635	7.50015	9.70205	11.881	9.63178	11.5595	9.62944	7.68209	18.1006	13.6245	16.8316	10.3483	11.8748	21.1012	25.7493
DUSP1	chr5	2019	47.0593	28.7584	46.9036	43.4408	48.2539	44.9876	84.6385	43.0618	47.3493	54.3025	37.5439	36.8718	47.6476	47.2122	23.7814	35.5419	41.285	30.2131	30.7332	63.7601	34.2008	31.9852	34.3615	33.2937	36.2973	83.1902	35.3193	51.0355	41.8582	25.4612	20.4582	44.4048	31.9513	44.4352	63.5092	43.8382	38.3614	39.6107	33.4081
DDX41	chr5	4536	35.4723	30.6883	36.413	37.3252	34.2522	40.0155	40.7427	26.249	34.0038	29.6938	46.2308	32.8351	26.0099	39.0005	25.0424	27.7223	26.0841	31.0296	34.1842	80.838	31.5838	37.0056	36.5967	37.7705	35.2236	31.6728	30.6037	44.699	44.3888	33.0668	29.9818	40.8548	36.1756	34.2651	44.3323	36.6171	36.3723	35.3096	38.3599
SQSTM1	chr5	7654	196.572	221.017	206.912	327.177	297.624	200.795	173.296	120.899	149.755	142.456	124.189	198.925	439.471	284.761	174.868	185.454	178.485	244.767	202.533	664.171	167.699	331.917	266.178	223.506	260.762	123.814	200.445	360.76	195.011	303.369	227.438	386.229	266.952	418.411	188.09	252.51	230.662	274.316	339.561
MAPK9	chr5	8955	47.9401	49.768	39.3435	35.6114	43.3552	37.3861	41.0106	44.0996	44.6408	47.6956	52.9417	46.7765	48.4477	43.4833	36.9709	46.1355	38.8229	38.1236	51.4066	37.6959	46.2691	37.8559	40.0063	39.8928	35.7902	50.2633	47.2676	38.3889	44.3114	36.1897	44.6905	39.4289	37.3533	43.6413	35.0657	41.128	39.9915	54.0213	47.1191
FLT4	chr5	8852	57.5959	91.0415	78.1103	47.1571	51.6097	87.3935	111.12	51.4602	67.4167	50.368	252.219	39.5353	92.5789	123.216	39.0641	68.3469	16.9315	32.3055	65.0802	356.691	142.68	108.669	90.3551	108.37	66.5102	133.872	81.185	65.7944	109.978	64.4463	192.236	121.109	75.9099	44.9716	111.682	67.2262	95.8959	70.6376	40.5167
SERPINB9	chr6	4118	210.632	96.5827	97.5327	69.6352	115.717	127.17	102.32	150.628	106.247	98.3606	258.557	70.997	78.4019	133.119	96.3867	123.326	111.455	108.502	113.687	94.7649	161.433	114.094	122.747	152.176	107.132	168.003	148.621	140.196	154.702	99.0998	144.83	119.451	81.44	79.2795	129.387	113.471	154.253	185.371	119.635
RIPK1	chr6	4231	38.6232	42.1069	42.5702	37.686	40.038	42.3581	34.9311	38.5592	37.254	42.2765	31.3922	34.8327	44.9127	36.2497	40.1485	43.6407	46.7445	47.6672	42.7466	42.2085	42.2463	48.8685	39.3623	40.8213	36.9534	38.4967	39.7641	40.9763	39.7924	41.3776	33.756	38.3232	37.6605	39.6076	38.2389	39.5738	41.532	44.9779	41.529
LY86	chr6	1254	1.32132	2.92409	2.60316	2.23699	3.27864	2.2948	1.11285	1.58069	1.89594	1.93009	0.671092	1.12363	2.02795	1.77275	2.54711	1.71286	4.69229	2.09246	2.34406	0.0778037	1.95903	2.06487	1.78058	2.48708	1.22283	1.20494	0.764694	2.27059	2.58225	1.71252	1.69309	2.03692	2.509	2.7249	2.50634	2.71028	2.363	4.08055	4.9738
RANBP9	chr6	3347	68.4714	73.804	61.9302	58.4503	69.3915	66.5969	70.3157	78.2041	63.0339	71.7476	54.2839	72.7449	88.9137	68.1592	79.0361	68.3841	72.7394	72.9809	74.6844	45.3207	69.7326	73.242	64.5556	63.4703	64.84	67.1325	72.4388	64.0783	62.5679	62.2805	56.4716	77.2865	67.0772	65.9983	58.4046	59.7019	63.9506	77.5488	83.8724
NUP153	chr6	6030	119.495	111.539	100.946	99.0408	115.138	104.365	121.053	119.126	118.73	117.068	119.976	106.537	109.026	118.041	93.9657	107.799	98.0921	117.943	119.254	45.3985	127.502	119.56	113.616	110.36	118.018	135.482	127.114	108.988	114.445	126.802	103.173	133.127	112.649	108.567	115.935	108.316	114.306	109.403	91.9713
TRIM38	chr6	9413	50.3456	36.0833	45.4383	34.1862	47.9068	37.3861	47.1931	44.0836	38.1404	50.4794	56.2226	40.8254	40.4661	50.5743	40.0476	38.2601	43.2833	45.6258	44.6023	41.8973	41.0799	45.9534	34.2478	39.2627	49.1818	44.5214	36.8646	44.3294	38.553	38.2296	50.6163	43.9392	44.061	42.3539	46.2638	41.2227	44.7624	42.57	33.7162
BTN3A2	chr6	7042	17.6515	9.1524	20.2173	18.7979	17.1647	21.2269	16.5691	16.9245	11.4988	13.8076	13.7947	13.983	13.2468	16.1178	17.1236	18.3946	20.5711	19.1894	15.3015	17.428	19.2464	10.6482	21.5564	19.3329	18.9092	14.8651	16.3135	20.0393	12.0849	14.5061	16.0843	15.7425	10.8552	17.3793	22.3271	19.1046	17.7524	23.3988	11.004
BTN3A1	chr6	5547	17.2449	14.1233	19.8744	19.3571	20.0962	20.7966	17.8262	16.5413	22.2835	16.8883	22.407	16.1887	14.4003	19.1538	20.1499	16.7935	21.5881	20.2101	16.3433	16.4944	16.8836	17.6121	19.2833	17.6749	16.3144	12.6519	13.5733	21.3594	14.9254	16.7727	20.9167	18.9142	18.9711	20.2115	20.6485	19.4078	18.0067	20.8439	11.07
BTN3A3	chr6	5658	7.31807	6.16983	11.1141	7.54081	8.25447	8.12741	7.9136	8.2547	8.54404	6.34704	5.55515	8.0319	6.86528	7.72267	9.63363	8.86219	10.3659	7.80844	6.18572	5.01834	8.58385	8.66434	7.9558	10.2136	7.42648	5.49601	7.04155	10.4025	5.99082	7.37897	7.01926	7.18741	6.4517	7.1019	9.05961	9.268	7.02918	8.96985	6.75644
HLA-E	chr6	2975	14.5006	13.6555	20.4979	23.6507	30.1249	21.6571	11.4582	13.6514	12.656	12.4343	17.8958	10.5705	15.1818	17.7071	15.3583	16.4956	22.8905	24.344	14.1946	45.5152	22.312	24.252	14.1689	21.7205	23.5321	24.4677	19.898	25.9798	17.1719	16.8986	21.4105	17.2556	19.2271	21.2413	23.1549	21.8149	15.7633	35.9713	15.5156
HSPA1A	chr6	2483	9.07983	9.35708	9.00973	9.02011	14.5032	14.6771	12.6947	11.448	16.374	5.15929	9.24616	8.0319	10.9956	13.5096	14.173	12.6603	12.3284	7.70637	7.94376	52.9454	13.9525	16.7214	11.7822	17.6417	13.0038	9.54117	12.028	15.9734	12.6788	9.06631	10.8287	11.3485	12.6986	13.9249	16.5556	11.9404	9.94554	11.0469	17.2322
NEU1	chr6	4822	7.72463	7.73422	10.0541	10.8963	13.1917	11.5218	9.80957	6.80175	8.76565	7.49768	7.97854	8.61453	14.1957	16.1789	8.9275	9.21594	9.1348	10.7685	9.57158	15.6774	7.47722	11.4175	10.9108	8.29027	8.20193	7.51244	8.57094	10.9305	9.27027	10.7788	9.84108	11.2031	12.5962	13.5172	8.69171	10.4052	11.4112	10.3484	15.6257
RNF5	chr6	1178	2.0328	1.09653	1.41849	1.31694	1.62004	1.57767	1.85475	1.61262	1.89594	1.74451	2.19969	1.70626	1.28375	1.97651	1.74011	1.71286	2.44427	2.44971	1.33481	0.972546	1.68985	1.53853	0.985004	2.15547	1.25266	2.47136	1.11518	1.84816	1.31695	1.00737	0.91709	1.68773	2.27858	2.20996	2.09245	2.00902	1.86946	2.70198	2.37686
ITPR3	chr6	9870	25.2406	15.4392	16.9907	8.44282	16.0461	21.2269	13.313	24.0935	9.03649	20.7114	54.5822	4.32807	12.8003	15.9547	11.0711	12.7348	9.75925	10.4623	21.7477	39.252	35.786	23.1589	11.0245	22.7817	16.4039	38.5704	13.7486	20.5938	22.5947	19.9207	22.7861	14.9859	10.4712	11.2643	25.1324	14.5369	21.4913	26.6338	7.50472
MAPK14	chr6	6860	120.409	111.218	119.667	112.535	105.804	105.322	167.134	119.446	140.767	119.926	98.6878	145.656	101.472	121.26	121.303	116.475	124.319	120.444	109.617	98.305	105.848	114.62	115.549	107.11	115.513	108.826	113.111	106.639	113.49	121.74	115.694	102.457	119.024	108.052	129.41	129.165	115.548	96.2788	91.333
TREM2	chr6	1095	7.75851	5.90666	10.6153	13.2596	9.48878	14.5815	5.27574	3.75214	12.2128	7.86885	3.01991	5.9511	6.69783	5.15524	6.9352	9.77448	10.241	12.3506	8.85534	10.4646	4.5312	9.19067	7.57695	12.4354	10.7072	3.54105	5.68741	10.5081	8.52142	7.37897	9.13562	7.65299	15.95	9.44059	14.5782	8.54779	8.49484	13.1055	16.2419
TREML2	chr6	3302	79.4824	95.6177	72.1402	214.516	204.664	64.4455	11.2315	20.501	37.0816	54.0055	93.3191	78.2382	324.045	132.936	68.9485	82.6269	18.6621	140.501	102.064	336.112	87.5284	185.109	170.784	83.566	105.671	12.8363	154.914	295.362	67.6549	103.608	83.5257	286.536	228.293	228.913	47.4365	72.533	137.428	153.884	131.454
TREM1	chr6	4329	3.01532	9.70798	5.75189	20.0788	13.7317	4.44617	1.13346	2.02775	3.89037	3.56325	4.25025	9.19715	20.9865	29.3217	3.00105	13.7774	2.0696	4.44009	14.2923	7.43025	5.56306	15.6282	13.7522	4.04565	3.34042	1.61069	17.7632	27.5639	3.30528	8.56262	6.66654	15.3642	8.16704	13.3027	1.54059	14.1768	6.52069	5.22016	35.6529
CNPY3	chr6	1712	25.1728	25.8197	25.3301	26.7536	26.6149	33.8961	26.1108	19.7826	22.3819	20.0804	41.6823	15.7725	21.247	21.9047	20.7047	22.081	23.8718	23.5274	23.6034	70.6458	29.221	25.7096	25.0797	26.0315	29.4971	29.1276	23.7055	25.4782	27.3977	22.5902	24.5145	24.6176	25.9092	23.7302	38.032	24.2219	25.7238	31.2474	27.3779
NFKBIE	chr6	2581	2.81204	4.26917	5.0972	5.71875	5.20726	7.02782	4.86357	3.35297	4.3582	3.86019	4.10112	3.6206	3.62799	3.76964	3.45499	4.15183	4.67445	4.44009	2.60451	11.3593	4.94992	4.33217	3.75059	5.60422	4.65273	2.87711	4.07837	6.41575	6.11993	3.95392	3.98581	4.77221	5.47883	5.4498	5.86345	5.13626	4.726	5.84511	6.9105
MAP3K7	chr6	7227	68.9796	66.8008	56.6304	50.1337	59.0927	64.2065	63.4943	70.652	61.7289	61.0578	69.3089	64.0471	62.7736	56.6261	61.1306	59.6709	63.9615	55.5777	60.6526	53.8791	64.7229	51.6216	53.8721	60.4858	59.8294	69.1858	64.8078	54.2302	57.3259	53.3653	65.4308	57.1792	54.1226	53.7899	57.2089	59.4934	59.2994	69.4796	65.9579
ASCC3	chr6	11731	179.191	169.276	143.688	143.167	165.089	131.425	136.571	186.952	145.298	165.988	226.456	193.848	150.459	205.782	140.066	175.215	128.601	159.078	179.256	112.776	189.787	153.286	150.327	148.495	152.735	199.688	173.617	143.998	170.428	163.899	195.658	185.534	161.267	142.381	144.816	160.115	182.938	212.482	179.563
HACE1	chr6	9238	63.3555	59.2713	61.7743	55.9788	57.897	46.0394	54.6945	59.9384	70.1498	76.7213	41.2349	64.7546	56.8199	52.5305	82.0876	82.2173	73.7564	57.415	71.2008	44.5037	58.4121	55.225	45.4996	59.5242	50.3449	58.5872	55.5996	48.0521	50.5088	60.8198	60.9512	42.8044	47.2101	47.4819	46.1948	56.2714	61.9166	44.5	50.2222
ATG5	chr6	5655	38.5215	37.3552	28.3697	29.2432	28.7749	28.0635	38.8879	41.4013	36.6877	28.0606	37.0965	40.867	35.2008	32.2763	37.1727	29.8075	39.2511	31.3869	31.3844	20.4235	36.5487	28.4223	27.8074	28.6512	33.0463	40.5992	36.1796	28.1184	32.3297	27.6774	37.9534	29.157	29.2375	33.1494	31.8926	32.8455	31.5416	46.3381	43.5538
FOXO3	chr6	7721	46.9237	58.628	53.8401	51.5048	64.0685	50.1509	48.2029	54.0148	60.2515	62.3569	54.9177	38.7446	74.1971	53.264	62.2907	55.1467	66.2095	61.2937	53.5227	51.9729	66.3678	53.646	51.3717	53.1572	49.5397	63.2472	63.7404	53.5174	42.6329	56.5889	46.9127	57.4993	49.079	46.1731	47.1146	50.8887	54.0798	46.0991	50.7944
HDAC2	chr6	15461	63.5927	75.6608	51.8605	50.5847	58.5913	57.9436	62.1754	77.1823	56.5335	61.3547	58.0495	64.3384	72.0017	52.938	71.6722	74.6584	70.4557	60.4771	60.5223	62.2041	80.4549	59.3143	54.8192	54.0526	55.0573	77.645	77.2341	53.6494	60.6312	53.7934	54.9548	53.8328	49.1558	56.7723	55.2314	58.5647	58.7909	100.69	92.0813
GOPC	chr6	4628	44.7893	56.625	34.5269	32.0394	42.3909	40.6848	50.1401	65.6704	42.1046	53.9313	46.9019	52.6859	51.6849	39.9989	61.635	58.4607	58.609	38.787	47.2068	46.4488	54.1501	32.7139	35.5738	40.0918	37.6991	59.7676	51.8876	31.7091	37.0294	35.963	39.4701	30.7284	30.2104	32.0551	34.008	37.5837	40.6047	47.974	42.6734
GJA1	chr6	3413	137.891	206.441	181.021	131.315	182.678	169.958	125.093	218.215	177.012	176.158	86.0862	141.245	185.083	109.707	319.751	233.936	342.002	200.11	179.353	64.3048	231.57	144.824	123.807	170.382	129.382	188.967	215.373	100.276	117.544	180.495	116.576	63.7846	112.546	129.572	131.617	145.881	165.395	201.638	246.533
MAP3K5	chr6	5303	15.5848	16.3895	11.3479	17.066	14.426	12.0477	12.9626	12.6455	10.046	8.2029	9.32072	16.9794	10.8096	7.64116	11.1215	12.2693	11.3115	11.0747	10.0925	10.8536	12.3524	10.2434	11.5549	9.41775	10.5283	13.6355	12.3944	12.5147	10.4323	10.8292	8.74762	18.0413	13.3898	15.1693	14.6701	15.6172	13.0414	15.734	15.2515
IL22RA2	chr6	2897	3.65904	8.14359	4.3334	5.32186	6.13299	3.01192	1.60745	2.28322	2.21603	3.4519	2.94535	3.45413	13.9166	3.46399	4.08546	4.89655	2.94383	6.58359	5.76248	1.98399	3.39466	4.65607	8.48619	4.27778	6.77032	2.65579	5.33692	3.69631	3.53768	5.38941	3.104	3.46276	7.16856	8.83983	1.26467	5.09835	5.87759	6.70901	8.0109
IFNGR1	chr6	3277	81.9556	85.7343	64.4554	86.575	106.768	67.075	63.8859	66.0376	68.1307	63.0621	73.8574	89.8907	141.715	84.5622	77.5482	71.4933	78.0383	82.5755	81.7166	21.5905	76.1481	79.4366	68.5335	74.7451	72.0279	71.6326	90.0427	79.7876	65.9764	75.2252	86.5591	94.8913	90.6567	100.65	63.7622	82.7866	84.3352	154.583	122.43
TNFAIP3	chr6	5051	46.6527	47.0778	37.2236	35.4129	45.4381	41.2585	41.1549	42.2954	32.034	41.163	72.5152	27.7163	65.5643	36.0663	29.6827	37.6643	22.2126	41.9002	39.1002	65.2773	47.2561	35.5886	38.0363	37.2067	40.5026	75.0876	35.7016	61.9133	48.8303	34.2253	44.8668	51.0103	35.6124	47.6965	32.7434	41.0332	46.4374	76.4459	27.532
SLC22A3	chr6	3348	7.58911	16.9012	20.8408	23.2538	15.3903	15.0596	5.74973	11.9589	14.4042	16.6656	6.93462	7.69897	14.2515	11.7776	20.1247	22.081	25.0137	16.6376	15.7573	3.03434	15.9265	15.7092	14.0174	24.1744	13.3319	12.1478	13.1432	13.1219	8.67635	19.2155	18.1302	7.88578	13.0058	14.0107	16.5556	11.8456	18.1562	7.97728	12.7866
MAP3K4	chr6	7522	115.7	135.648	108.428	100.52	110.664	98.8197	128.843	115.486	123.211	113.727	98.1659	128.719	101.454	123.155	109.198	106.886	96.2544	112.125	113.687	95.8931	107.253	105.915	118.466	105.054	119.45	99.9241	111.486	95.2065	115.53	111.113	123.878	131.818	107.452	107.773	105.749	115.462	116.445	81.372	82.7279
RAC1	chr7	3114	91.0016	127.446	85.8418	75.1194	90.7991	97.4811	99.7032	133.464	93.3443	90.269	90.2246	83.9396	132.524	87.5168	124.279	115.99	133.133	93.9054	96.7576	60.8036	135.652	78.3029	83.3086	86.9816	81.0052	172.258	135.892	86.4146	96.7827	84.8707	61.9035	80.8948	86.8932	85.3945	102.369	86.3308	85.6214	151.017	132.928
AHR	chr7	8081	83.3447	88.7315	33.2175	63.7	99.015	52.5891	19.7016	59.5872	32.428	75.9418	52.5689	95.176	187.744	51.6746	81.2806	73.8764	57.1639	71.807	59.448	188.207	68.9699	60.9338	58.9866	43.5737	29.9743	32.5334	140.927	48.9234	34.0857	63.036	58.0236	150.383	58.2445	80.6098	29.3862	37.5079	78.3828	189.249	188.212
TAX1BP1	chr7	9165	115.7	157.74	115.49	120.924	138.976	108.668	106.895	140.394	119.887	127.052	93.2818	135.294	206.275	132.732	159.787	150.117	153.293	149.789	151.843	84.9227	146.554	117.535	123.012	106.878	113.038	149.511	173.793	118.916	111.476	142.92	121.232	144.039	125.885	141.03	94.666	122.209	135.768	206.913	258.373
NOD1	chr7	6820	15.8558	10.3074	17.3959	18.6536	17.2032	15.5855	22.7104	17.2119	24.5734	19.635	12.788	20.808	10.9956	19.6225	12.1807	17.1472	15.1295	19.2404	17.6456	19.8399	10.9616	18.3409	19.6622	17.3764	22.9058	12.9347	14.4655	22.0723	13.6601	16.5712	21.8338	15.597	19.3551	18.1302	22.1432	17.2851	16.7055	10.3117	11.3781
PPIA	chr7	4432	381.15	331.65	330.757	350.539	287.363	404.075	401.347	353.787	321.743	264.571	502.462	269.131	256.136	300.41	283.435	304.275	323.358	311.164	303.719	387.385	400.181	316.532	320.316	308.299	348.776	441.956	326.843	305.976	405.619	277.454	347.471	278.767	335.975	309.094	427.181	371.308	358.952	508.267	514.612
EGFR	chr7	12521	891.72	515.809	1061.2	959.036	1126.43	934.556	1288.5	719.548	1516.92	1366.02	565.805	1376.37	932.487	1173.5	1045.22	781.94	764.594	1187.95	1071.27	932.011	763.619	1225.19	1029.4	991.251	1004.69	535.597	852.315	1051.87	716.238	1423.28	907.566	1192.7	1090.67	1076.51	860.962	1014.93	1035.02	592.506	391.962
TPST1	chr7	2923	10.2656	9.76646	16.7413	15.1718	9.72021	15.9202	5.13148	7.91941	11.6957	8.27714	9.02246	5.61817	9.54441	8.86375	16.6193	11.6921	17.4132	16.5355	11.3947	3.42336	10.2737	12.2272	8.4483	12.6344	9.93179	7.26654	7.63101	10.4817	10.5097	11.1062	9.73526	6.34355	10.6248	12.2728	11.0831	12.6037	13.5947	13.2158	21.5238
CD36	chr7	10880	58.714	237.494	209.936	125.488	141.637	267.2	77.0134	170.235	217.196	198.095	67.9667	109.45	177.511	87.9855	366.935	192.846	415.883	233.079	256.61	34.0002	201.227	114.701	119.11	209.18	95.9477	106.035	114.991	81.2661	152.714	173.67	135.553	71.9032	64.1074	250.948	231.526	111.86	159.114	238.161	380.21
FZD1	chr7	6963	12.6711	20.9511	22.4464	28.4133	21.4076	16.9719	12.1383	15.1523	15.6107	10.5784	8.23952	12.4432	20.2237	20.7025	28.4974	27.0334	22.2482	29.1413	12.7296	14.5104	21.5942	21.7418	16.3283	21.9195	16.046	14.8773	14.8	14.8645	17.017	20.5755	18.1302	14.8695	25.0388	25.4252	17.3604	15.731	20.3398	12.4254	15.6257
CDK6	chr7	12260	154.798	143.763	170.561	128.392	167.751	149.688	167.051	186.713	221.628	237.142	117.665	175.828	177.586	154.963	279.854	191.282	218.165	214.502	216.533	81.8495	178.676	170.331	132.028	158.941	145.338	154.036	169.985	106.084	124.852	177.851	144.124	101.759	141.656	136.674	131.525	137.997	163.57	69.02	88.9342
TECPR1	chr7	9066	26.1553	24.8694	34.6672	34.529	24.8405	31.2666	36.4355	25.291	31.9601	23.421	34.9341	23.8044	29.1542	28.0787	29.0522	29.6027	29.6881	31.3869	22.1709	99.1997	33.4531	34.3334	29.7016	33.7248	31.227	41.509	23.4984	42.138	28.8179	29.8684	33.2621	25.1123	33.9995	31.4543	35.9855	32.637	28.371	21.7813	15.6036
GNB2	chr7	2857	56.8506	64.2276	81.8825	79.1424	68.4272	69.322	79.7337	61.088	77.6351	50.6279	70.9121	57.9296	61.8061	77.3286	65.7205	67.8814	66.0667	77.1658	56.2575	133.005	74.6825	79.72	80.1641	84.2292	74.2051	72.0875	76.4853	95.7081	89.9139	80.816	61.1628	85.4633	85.9715	75.0313	97.6552	86.4445	72.3557	86.0591	85.0168
TRIM56	chr7	11173	45.5685	47.7796	56.6615	49.3761	50.1054	48.5254	51.83	47.4685	50.5748	50.4423	37.3947	48.774	64.4108	54.4051	60.3236	52.2981	54.9515	54.8632	46.6208	178.832	52.2508	60.7313	53.0008	51.9303	55.803	45.2714	54.58	47.8409	41.8324	57.7977	44.4436	59.5653	59.0894	52.6313	48.7241	46.1126	47.9181	28.6006	26.7837
SERPINE1	chr7	3190	518.872	163.267	144.483	243.002	256.544	370.801	143.887	198.289	95.4864	126.57	190.777	154.312	693.523	180.637	194.967	163.206	148.958	242.317	278.911	221.001	106.625	332.484	145.705	251.295	272.573	252.853	166.847	610.922	191.629	172.159	150.861	721.476	239.379	561.844	156.773	189.947	212.969	381.991	158.523
NAMPT	chr7	9049	36.3193	41.6244	28.6503	27.0603	34.8308	32.8443	31.0156	41.545	28.4883	39.1587	41.1976	31.9611	54.9594	28.853	48.1429	49.7102	45.2637	33.3262	32.7192	9.53095	41.1098	31.1754	21.7837	28.3527	26.8725	47.2632	39.2861	26.4815	30.9095	26.0153	34.7789	30.4665	28.0598	32.3555	27.7307	31.7841	34.6524	76.354	49.1658
IFRD1	chr7	7489	51.2604	55.8501	31.5808	38.8586	34.715	33.3702	51.8094	45.84	41.9815	47.8441	38.9606	46.0274	53.0245	37.8798	31.5489	44.6275	29.5989	32.6628	35.6167	30.7714	33.2138	35.3051	31.6717	37.2399	42.5606	35.0786	36.9602	33.6893	35.0669	41.3776	43.2443	57.3538	42.0641	44.8428	37.802	36.9014	46.931	51.2642	54.6238
CAV1	chr7	4082	62.8812	93.0591	91.5469	77.9878	59.1699	81.3697	30.9125	99.0565	82.1164	60.8722	93.1327	49.2734	79.4623	61.0682	136.283	150.322	108.101	86.7094	84.6466	36.3732	108.031	79.558	54.3267	79.1555	46.9449	110.486	97.4666	63.6822	72.7936	78.4487	63.8083	36.3153	62.3409	55.9141	63.8771	85.5727	103.493	97.5655	68.0486
LEP	chr7	3420	221.067	112.724	42.1805	77.3745	247.21	56.3181	155.84	185.052	8.37168	45.9511	456.827	195.512	115.166	686.89	5.11944	201.745	19.572	23.4253	146.601	439.202	177.3	45.2651	148.205	78.5255	115.334	199.504	328.5	412.403	186.542	134.509	191.248	230.725	45.0339	67.9508	57.0479	78.6927	159.218	397.265	172.851
IRF5	chr7	4375	4.37051	5.07329	5.62718	6.71096	10.4917	6.21508	2.10205	2.41095	5.54008	4.89947	1.93871	3.28767	5.73037	4.86997	5.77513	5.19444	5.13833	7.70637	4.68812	3.85128	3.81338	4.49412	4.62194	6.99699	4.0264	2.02873	2.69236	9.76883	4.31235	6.01902	4.26799	6.51814	7.11736	5.19233	6.73722	5.57217	5.71308	7.05824	9.17732
CNOT4	chr7	6999	21.5477	18.6264	21.4644	19.1046	21.7162	23.9998	18.3826	16.1901	22.0865	29.2112	19.4617	22.8472	18.6981	20.4783	19.9986	19.5117	19.1438	29.5496	25.0033	9.72546	17.6463	23.1994	23.2234	25.0035	20.639	18.3815	17.0622	20.7786	16.9137	23.4968	20.6345	22.9881	21.4289	20.0613	19.016	17.8347	23.5552	21.285	19.8952
TRIM24	chr7	9223	65.3206	46.2591	55.9445	60.6692	61.5228	64.4934	81.0526	59.5233	70.8392	64.9922	76.8028	51.2294	48.2616	57.6857	51.1187	59.9501	51.7579	57.9254	61.9874	53.6846	60.4907	63.6059	64.2147	59.0931	61.768	58.4028	53.7197	67.1673	59.6241	63.8923	57.7414	51.4758	56.7084	47.0742	60.681	70.941	58.0879	59.2414	39.3502
ZC3HAV1	chr7	8235	49.8713	41.873	48.4312	41.294	52.304	52.7803	49.8928	46.5106	56.5089	53.7457	63.1945	35.1656	42.9219	48.5774	47.0333	51.8699	46.691	61.753	52.4484	21.4738	59.3841	53.9699	47.3559	50.836	52.0152	69.0137	47.0924	44.2502	42.8395	49.6632	40.5636	33.1145	46.6212	41.839	59.5773	43.1559	45.226	52.992	38.4039
RARRES2	chr7	1921	4.26887	6.6523	12.2987	12.574	10.4145	13.1951	4.22471	4.8698	9.30734	5.49335	3.43003	4.4113	11.4235	5.58314	21.2595	13.5539	11.9894	17.8624	10.1576	18.7507	6.71455	8.29995	10.532	15.9173	10.8862	4.52468	8.95329	8.58073	11.2328	14.7579	6.80763	6.40174	8.57667	14.8475	13.4514	16.6597	13.6396	11.1939	23.8126
INSIG1	chr7	3650	73.5534	73.804	68.6953	54.0304	87.7133	81.7999	82.1448	102.457	58.4294	55.2675	111.103	48.6908	98.3651	82.1985	60.5002	73.2621	66.4057	64.8662	72.3403	78.5428	88.306	64.4562	57.4333	71.8933	70.9542	107.67	75.8958	62.8109	74.9885	48.7818	67.1944	54.3275	63.0833	65.2259	70.8673	77.6314	67.7194	93.8342	68.6428
GATA4	chr8	4443	3.76068	4.59082	9.58648	7.99181	5.55441	8.27083	1.89597	1.75632	3.3733	4.12001	2.53524	1.12363	3.08845	3.81039	4.64028	6.2929	6.97599	8.4719	5.01369	2.80093	4.87515	6.07313	6.66772	11.2748	4.53343	2.50825	2.43746	5.01643	5.11285	7.40415	3.104	1.86233	5.88846	5.77164	7.33506	5.7617	6.10193	3.63941	8.34102
CTSB	chr8	7428	179.598	129.259	221.939	308.776	398.914	347.088	180.488	162.939	211.804	165.32	215.644	192.974	294.705	351.942	145.765	275.696	174.114	248.186	204.064	274.025	158.712	238.836	239.242	236.505	263.416	156.028	242.519	304.18	175.283	239.451	203.77	292.356	362.755	233.354	243.667	274.989	187.739	256.302	266.935
MSR1	chr8	7812	9.38475	16.2726	9.82029	11.4014	12.4203	13.4819	5.09026	10.7934	10.5631	5.56758	5.10776	21.0161	14.3817	2.46555	10.3145	30.1613	18.9119	12.912	7.87865	2.60642	3.90311	10.1219	5.26598	5.80319	8.11245	7.15588	17.3012	14.7061	6.09411	5.11239	14.0033	8.11857	15.7196	8.68964	10.4392	6.65249	4.5914	16.506	5.17187
PTK2B	chr8	7933	33.7783	21.3897	17.3804	12.8627	17.2418	24.2388	18.9391	18.154	11.6219	23.3096	72.2542	8.94746	20.354	17.9313	7.18739	14.9503	10.7227	10.105	25.4917	28.9819	24.1365	17.7335	17.9953	20.1619	20.8478	68.4112	20.8538	27.7488	25.8225	14.5061	28.6767	19.7872	11.5209	16.521	30.7429	15.7499	23.8095	29.3358	15.8677
IDO1	chr8	3261	0.677599	1.87142	3.32019	5.64659	5.0144	5.40233	0.577034	2.13952	1.05877	1.33622	0.596526	1.41495	3.05123	3.83077	12.1555	4.93378	6.1196	7.91051	1.66038	0.389018	6.98373	4.85851	2.19732	2.9845	2.11759	0.836082	1.48159	3.74912	2.99541	3.12284	0.91709	0.785669	5.78605	2.61762	3.794	4.1507	5.65325	9.6867	2.04674
IKBKB	chr8	11241	40.2494	36.0102	40.8399	39.4359	43.3167	32.7965	35.2609	33.3062	33.0682	42.8333	35.3069	40.5757	35.5729	34.3139	34.8525	37.2547	37.6632	39.2974	43.1047	53.3344	27.7255	39.2729	41.3323	38.7653	43.9623	26.6563	33.5987	50.4547	41.1869	38.0281	47.7945	42.0478	45.5716	38.17	36.8363	37.3563	39.154	37.0742	31.0312
CEBPD	chr8	2178	13.5181	28.466	23.7246	26.2665	15.1975	24.6213	27.5946	35.0945	18.7378	10.6155	16.2181	22.3478	26.903	18.6648	32.6585	23.8311	33.863	21.9453	11.7529	60.0256	29.5649	17.6121	11.5549	18.3381	20.311	25.9923	28.3415	27.0359	19.6767	16.5208	20.5992	29.9136	19.3807	19.2459	30.168	25.8329	20.6389	42.6252	37.5676
PRKDC	chr8	15417	223.032	204.204	295.98	209.357	231.395	162.213	340.883	273.603	355.206	361.67	247.745	300.593	249.866	274.878	278.745	340.915	214.061	311.725	323.122	327.398	355.796	240.375	273.263	210.871	213.548	295.899	245.865	242.267	202.965	365.851	228.038	199.443	258.299	179.586	201.013	256.832	245.453	267.129	209.45
UBE2V2	chr8	6606	25.2067	36.0394	17.4271	15.1538	21.5233	21.8006	20.2992	35.1424	18.8363	23.0127	27.7758	26.884	38.6614	21.599	29.5061	30.7943	31.5258	22.0984	28.2264	12.7598	35.9954	18.1384	21.3291	20.9247	16.4933	39.3082	34.22	15.8149	20.0641	17.6037	19.7174	15.9171	16.8717	19.9111	15.7968	20.0143	21.4913	49.7753	51.3446
LYN	chr8	6185	45.6702	37.3991	36.2727	41.5286	49.1025	38.4857	18.4857	38.7029	27.5773	32.7745	41.1976	26.01	62.5689	40.1823	38.0553	48.7048	44.2289	47.412	46.6533	37.9682	46.5981	39.6778	32.202	45.2317	38.4745	55.1937	49.02	42.1908	39.5859	39.0355	31.181	42.1642	35.6892	43.1907	37.0202	33.3004	44.3885	83.7247	77.5781
TRIM55	chr8	3081	3.59128	5.55577	2.50963	4.47397	4.28152	2.72507	1.79293	2.36305	2.19141	3.30343	3.35546	4.661	4.46522	5.359	2.44623	3.48158	2.83678	3.57249	5.5997	4.08469	2.37776	3.19852	6.02368	2.68605	4.29483	2.39759	4.73154	3.69631	3.64097	3.9791	3.63309	9.48622	3.91711	6.3724	2.48334	3.27886	3.99317	5.7532	7.10857
COPS5	chr8	7779	43.0953	42.0776	38.0186	40.3018	40.1923	39.7765	46.9458	44.3231	42.7695	38.7132	42.8753	49.9809	45.7127	39.8971	39.2154	37.4781	39.8755	37.9194	42.6814	73.0966	40.1228	39.5563	37.7332	42.0483	39.2798	40.0705	45.5311	38.2305	42.4263	37.323	51.5687	40.1273	38.915	40.2084	42.6767	42.3978	44.0744	53.0103	64.0212
UBE2W	chr8	9090	24.1225	26.6823	12.5326	11.6179	19.1318	19.6014	16.7958	25.3229	18.27	31.2156	29.9754	26.884	36.8009	15.262	27.6904	25.0599	24.8888	20.4653	29.5287	4.08469	26.6787	12.9965	13.2218	18.7692	14.4652	24.9841	29.6478	13.5444	14.3573	14.4054	20.6345	13.3273	11.9561	14.2682	10.1173	13.2292	19.7116	33.9126	38.712
LY96	chr8	607	3.28636	2.92409	4.41134	3.93277	4.20438	2.82069	1.60745	2.85801	3.93962	3.41478	1.71501	3.24605	4.46522	1.89501	7.89352	2.42035	7.7967	4.5932	5.43692	0.700233	4.56111	2.06487	1.70481	4.44359	3.60885	2.17627	2.70829	2.03297	3.48603	2.31694	3.59781	1.65863	3.94271	4.1839	3.4031	4.7951	3.60432	10.6976	11.8403
RIPK2	chr8	3117	12.8744	13.9625	9.5553	10.5716	15.6989	9.70508	9.21193	11.8472	8.19933	10.9867	12.6016	11.2363	18.0469	12.9594	10.945	12.2507	8.52819	9.44158	12.0784	8.63621	13.4141	9.27165	10.4941	11.739	10.3792	12.2953	15.6125	14.574	13.3502	10.0485	10.2996	21.0676	7.98782	12.5302	10.2553	9.81764	11.8898	28.8028	22.228
ANGPT1	chr8	7128	11.7225	12.0472	6.57804	7.97377	8.79448	10.0875	9.27375	11.6556	10.8093	9.61336	11.1476	10.4456	9.41418	10.2493	11.5755	14.1311	14.2731	10.054	10.2227	1.98399	12.3374	9.39311	10.9108	10.4457	7.4563	12.6642	6.03789	6.09892	9.06369	8.48707	8.67708	6.72183	7.47578	7.23064	6.99015	8.45303	12.6077	11.9108	12.3245
RAD21	chr8	6192	255.794	169.846	200.053	197.829	209.293	225.894	279.985	204.579	228.202	188.036	271.867	240.374	157.883	220.045	177.667	201.373	193.258	226.445	224.444	128.804	214.746	212.033	201.357	202.25	209.313	231.46	183.176	199.548	227.574	192.835	219.043	167.202	209.168	189.541	211.636	234.903	220.671	246.965	198.754
PTK2	chr8	13742	106.383	110.574	93.3084	85.1137	89.912	96.7161	97.0447	121.106	87.2132	118.701	103.497	99.1295	116.654	85.2143	108.29	107.296	108.03	99.4683	114.143	82.7831	114.731	93.3643	85.3922	90.7951	99.2284	147.691	113.382	100.249	99.4424	94.7681	103.561	111.187	82.5664	94.127	93.3094	90.3488	95.3875	111.921	93.1157
PLEC	chr8	16991	217.408	330.29	489.627	539.384	401.692	439.31	553.849	264.949	449.412	324.59	302.551	384.657	335.636	491.154	379.923	418.068	299.04	442.07	266.93	2765.84	359.714	579.174	429.462	442.303	480.603	265.259	314.703	550.751	429.764	561.607	439.004	649.486	643.737	458.47	415.27	380.424	342.994	246.947	225.692
SHARPIN	chr8	2783	15.7542	15.176	19.9523	22.9832	17.2032	20.1273	22.0715	15.5355	20.3875	13.5849	14.3912	19.6844	14.3073	16.5253	18.2081	15.7323	17.3597	19.2914	14.8783	28.9819	13.6534	19.8794	18.7908	19.7309	19.5952	15.111	15.1027	20.3297	21.1744	21.0036	17.7774	24.2102	21.0448	19.5678	22.1202	18.6876	17.3337	15.0355	18.6187
HSF1	chr8	5307	14.8394	17.5592	25.034	22.875	21.8705	22.5655	25.6574	17.5951	19.2302	10.6526	19.9463	20.1422	16.3725	24.8389	16.821	16.9983	18.1626	20.4142	12.3714	33.8835	16.5097	22.673	22.3899	23.8097	19.2969	17.7545	17.7791	29.4649	22.2332	21.5073	18.8709	27.382	26.0628	22.5287	29.8001	24.4683	21.8353	15.7156	17.4523
SMARCA2	chr9	18595	287.641	264.396	329.759	280.778	324.74	294.403	461.173	407.339	441.311	426.662	282.306	391.524	275.002	402.231	368.146	407.624	328.692	334.079	350.274	572.052	327.682	299.932	347.441	294.603	359.274	353.257	390.424	310.834	279.348	362.879	260.136	260.027	321.74	269.293	322.996	321.556	289.542	212.096	190.699
VLDLR	chr9	9339	44.2811	34.0803	39.4526	30.3978	34.5608	25.195	27.4091	31.9171	23.2437	27.0213	47.4984	37.0799	30.7914	26.2448	31.675	33.2518	38.2877	34.1428	34.1517	28.9819	44.3399	32.6735	34.2478	36.0793	34.6271	41.0172	28.3255	28.6728	37.3909	40.5213	41.2338	26.9455	30.6968	38.7923	28.3285	50.3012	43.1472	30.1813	23.3284
JAK2	chr9	6170	28.8996	35.747	28.4165	34.4207	40.1152	21.944	19.31	27.3667	21.0031	28.6545	16.479	29.7555	41.2847	22.4752	39.0389	35.6536	36.9317	34.8573	34.3796	17.1168	21.8784	27.3291	28.2999	26.4957	24.4567	22.6972	38.5374	28.9897	27.7075	30.498	34.4261	29.7972	27.4709	24.6528	16.2797	21.4358	31.392	44.5	45.1823
CD274	chr9	4108	52.209	70.6167	52.8581	51.613	44.3581	41.7844	25.1628	38.639	22.7759	30.8444	49.3253	42.8229	90.3277	74.374	45.1671	53.8062	35.9148	53.6894	44.8302	28.0093	47.2262	60.8933	52.3188	42.9436	44.8273	36.5171	59.0726	41.9268	37.6492	54.9519	45.0785	70.9721	57.1181	75.0527	28.0526	40.6541	59.1199	59.3333	29.1826
PDCD1LG2	chr9	2365	15.2799	10.746	4.22428	2.54367	6.75015	9.41823	2.98821	8.2547	0.615565	4.56542	17.3365	1.58141	13.005	6.64272	1.68967	3.48158	1.96256	4.5932	7.22752	2.52862	7.64172	5.22289	4.58406	4.7752	9.39494	19.5865	8.47535	8.2639	6.6622	2.99692	9.91162	7.74029	1.86895	7.27355	5.44956	5.15521	8.12095	15.0907	5.2599
IL33	chr9	3253	9.72355	16.565	16.9595	16.9217	15.0818	22.1352	5.60547	13.4438	13.5917	9.46489	7.00918	8.65614	14.9399	12.4908	33.4403	29.882	30.8121	28.2737	20.9338	2.1785	20.3081	20.4462	13.9416	17.5754	8.64931	15.111	13.653	8.13189	12.2657	14.5565	12.2396	5.20869	16.2061	13.603	10.8301	20.3555	23.0168	9.41099	17.3643
FREM1	chr9	10762	20.5651	22.9395	42.4767	30.524	33.635	24.0476	14.5495	26.3608	23.4161	33.7395	12.9372	23.8876	21.8238	18.5018	38.5093	28.5415	45.5848	29.4986	26.8265	6.88563	25.3627	25.8715	21.2533	26.0978	38.1166	12.9716	12.5378	20.5674	12.7305	30.5232	18.6945	20.2237	27.1381	27.3348	28.7194	27.0459	26.5613	13.3996	23.1524
DDX58	chr9	4353	30.4242	22.9541	23.1322	15.1718	24.8791	24.3822	28.5219	28.5003	23.49	29.3597	23.6746	23.3466	41.8428	29.6273	31.9524	24.2407	27.6363	20.057	28.7147	20.229	21.2054	17.8955	14.3583	20.7588	25.9479	40.759	24.8366	24.3429	25.4351	20.0466	22.6451	18.6524	20.456	22.3785	23.7527	23.5585	26.0379	28.6557	17.1662
AQP3	chr9	2950	17.1771	9.9419	4.13076	10.77	7.13587	5.40233	1.40137	9.77153	3.02858	8.53696	10.5883	3.16282	48.0011	3.62701	6.32995	5.04549	5.67357	4.08285	3.8091	9.41425	11.9935	6.5185	3.63694	17.0116	5.90539	5.2624	3.8394	41.9796	5.42272	13.9017	6.77235	24.7049	13.0058	18.3448	6.11639	3.35468	11.6056	139.75	5.65605
ANXA1	chr9	4561	722.321	717.074	595.437	598.773	815.881	563.803	754.945	815.236	493.585	550.671	723.064	650.376	868.969	576.898	684.643	499.225	593.798	570.68	595.033	616.322	549.397	571.401	487.009	461.669	563.607	568.302	654.371	926.323	542.117	485.047	765.205	874.245	623.178	815.11	629.712	672.546	747.247	1159.44	962.628
UBQLN1	chr9	7117	118.648	128.894	107.119	102.685	104.377	97.1464	119.219	142.006	118.385	125.568	116.136	121.186	137.213	106.936	126.296	131.723	129.654	113.299	142.727	57.9638	136.773	105.349	98.3109	93.9785	102.718	132.322	140.576	100.962	111.14	109.828	107.123	128.384	100.129	115.068	101.104	107.217	108.354	134.879	128.152
SYK	chr9	5210	10.164	17.296	27.2474	21.4859	26.962	23.5695	7.23353	10.0749	17.7529	17.7791	10.6256	7.90705	17.2283	13.8356	19.0655	15.1737	29.5989	27.4571	15.269	11.904	20.5175	16.3975	13.5627	22.6822	18.0741	12.4921	11.1359	18.5344	16.0099	17.7045	18.8709	11.5522	22.7602	19.7823	29.6852	15.9205	19.9359	27.6448	33.7822
NFIL3	chr9	2085	32.5925	30.4398	31.9705	23.1817	29.0449	28.8762	30.7683	41.8643	26.0015	27.8008	42.5771	27.5915	34.438	37.9409	27.2364	29.3793	27.2438	29.9068	32.7843	19.9956	45.297	27.8959	26.3299	28.2864	37.4306	53.1035	37.1036	35.115	37.3135	25.6123	33.4032	37.1592	25.1668	30.7034	29.7312	29.2634	36.0582	52.9184	41.551
MIR23B	chr9	97	0.406559	0.219307	0.841739	0.396885	0.424295	0.239041	0.37095	0.447063	0.418584	1.03928	0.298263	0.998786	0.409312	0.57054	0.378284	0.465451	0.231938	0.306213	0.45579	1.71168	0.373861	0.688288	0.378848	0.663222	0.477203	0.0983626	0.14338	0.448838	0.232402	0.982183	0.987635	0.581977	0.281622	0.622221	0.551854	0.208483	0.508494	0.0367617	0.11004
TRIM14	chr9	5469	15.1443	7.95352	8.18358	7.03568	10.5688	12.9082	9.43862	10.2984	7.97772	13.7334	22.6307	6.53372	12.7259	14.182	5.14466	9.19732	7.99295	8.77812	8.85534	8.86962	13.3095	6.55898	8.82715	16.0168	15.3898	22.2422	11.4385	14.6268	11.7234	9.44407	10.2291	9.9227	12.9802	12.4873	14.969	11.7319	13.6845	16.0465	5.08384
CORO2A	chr9	5717	22.7673	10.7606	9.38384	7.88357	9.91307	13.0038	16.4867	18.5212	5.78631	12.4714	51.1521	6.70019	8.29787	17.809	3.48021	10.2958	5.33458	6.37945	12.9574	33.689	28.5331	7.57117	9.81215	14.0935	11.9003	27.4801	13.4459	17.1087	18.9279	5.33905	21.0931	18.1868	7.85981	8.32489	20.8555	14.9918	15.4492	25.2369	6.05219
ABCA1	chr9	11350	146.666	160.781	158.559	119.949	161.194	125.114	117.632	166.563	181.641	158.194	124.562	154.52	204.247	118.693	218.749	186.814	196.345	181.942	167.698	195.054	146.045	140.33	122.216	147.766	157.358	208.861	188.545	219.086	98.3836	134.232	147.546	205.001	173.991	144.763	95.8617	132.633	133.599	173.129	128.042
CTNNAL1	chr9	3131	101.233	101.188	106.745	109.54	98.0893	105.178	160.168	128.802	126.043	76.9811	80.1209	113.279	79.574	101.841	115.805	91.4147	120.626	108.655	88.9115	85.6619	93.7494	114.863	96.4167	97.5599	111.695	119.228	99.3624	92.8567	97.5573	92.3756	105.218	81.0984	101.947	91.724	120.695	114.343	99.1114	100.543	118.953
AKNA	chr9	10601	24.1903	17.7638	32.6564	30.055	35.2551	34.9478	34.2923	20.6926	38.0912	35.6696	21.6986	26.0517	18.7911	30.3609	24.7902	26.3073	22.498	28.3247	26.7939	46.2543	24.8244	28.2603	33.2249	31.2378	30.0638	21.3939	21.5867	34.9038	24.1957	28.1055	25.1494	27.4693	32.1305	23.9662	35.5026	27.4439	28.4308	19.7962	18.2886
TRIM32	chr9	3780	13.3487	9.63487	14.0913	11.8524	12.3817	10.9003	12.4062	8.59	12.7545	15.1067	12.7135	8.78099	10.1026	11.6553	10.5415	10.9102	11.0974	14.1369	13.869	10.8536	12.0234	13.5633	9.96369	13.6624	10.916	10.1191	8.87363	13.8348	12.8854	14.909	10.2996	10.4174	13.9787	14.118	11.6119	11.9972	14.8959	13.0688	15.4056
TLR4	chr9	13272	16.6012	27.428	32.9058	24.8594	43.2781	26.9639	9.97444	15.1682	22.5297	31.1413	10.8866	14.3992	35.1636	13.8356	40.1485	25.3764	48.9925	27.9675	34.6726	3.22885	25.8562	20.8511	13.0324	26.3299	21.1461	12.283	14.1946	22.0723	17.6884	30.7751	20.7403	11.785	29.4167	30.3386	27.8227	20.4124	29.1187	42.2575	66.1339
DAB2IP	chr9	9127	58.2058	39.5044	65.8271	63.6278	61.7156	76.2064	70.9339	44.7063	62.8122	58.4967	69.4953	45.4031	46.215	84.8882	44.0574	58.1256	40.9104	66.6524	58.7969	125.069	51.4732	76.562	78.232	68.7761	70.0892	47.2386	48.4784	86.4938	62.5162	70.692	59.0817	81.855	80.0575	74.0872	78.8692	69.2731	76.962	30.4938	22.096
CDK9	chr9	3000	24.2919	23.4951	27.8553	31.5523	28.6592	22.3265	26.2756	22.8641	24.3025	27.6894	22.668	26.1765	24.782	26.7746	24.1849	24.2593	24.9423	22.6598	25.3614	60.5702	24.7496	24.6569	28.7166	25.733	25.8584	25.6481	26.9714	31.6035	27.1394	28.3826	25.8901	33.5801	30.0055	25.79	25.1554	27.3681	26.7857	23.068	23.1744
PTGES2	chr9	3039	23.14	23.0418	27.9645	32.4543	29.9321	32.8443	34.4984	24.6204	30.532	18.2988	24.3084	31.7947	22.2145	30.8499	24.4876	25.1344	23.9789	26.2833	23.6034	65.6274	23.0448	33.4022	35.0434	31.7352	28.0953	22.7709	28.6123	33.0556	38.398	30.0951	28.0418	32.4452	33.6154	30.3816	38.032	34.5702	30.3152	22.5901	23.3504
WDR34	chr9	2604	25.8165	28.9777	35.2751	48.6184	33.2879	38.151	62.4021	31.8852	33.3882	20.6	34.8595	37.0383	22.661	37.4519	23.2518	28.4856	24.9244	34.6531	19.3385	143.898	30.4921	37.4915	41.8248	34.4875	34.0306	28.2301	28.8194	39.7354	50.5604	32.9157	38.8352	41.9896	46.1348	33.9647	55.4844	46.2453	34.6075	28.6925	30.2389
PTGES	chr9	1896	82.0573	60.1777	51.6579	46.5077	39.3823	68.8917	48.5326	51.2047	36.8354	50.5165	83.8492	25.469	64.0573	40.9363	43.3513	56.2638	60.2861	48.3817	42.3884	59.2086	67.7586	52.2694	44.5146	70.7326	63.9751	110.412	64.76	42.7716	63.136	32.9661	52.0625	78.625	37.6093	68.6803	81.7204	33.054	50.4605	63.7447	33.6502
ABL1	chr9	6276	83.8868	59.9146	100.978	75.4983	90.6834	69.6088	120.95	79.4016	85.0465	83.1797	50.1828	66.3776	74.0669	105.285	93.083	95.2314	79.5727	103.755	64.8523	160.198	91.9699	103.81	88.0063	112.715	95.7091	74.608	76.7402	94.4936	79.9722	87.4143	63.4203	68.3241	101.102	90.9086	88.5036	81.8389	72.9988	53.4882	55.306
NUP214	chr9	13062	56.6134	35.7177	62.2731	54.8242	60.5199	48.1907	61.7426	34.5356	62.2706	79.6164	57.0801	55.7655	34.4752	57.7061	37.0718	44.5716	34.5588	63.9476	64.2663	38.8629	42.7249	60.043	66.8666	55.4453	56.817	43.8083	38.3621	56.8176	51.1543	72.7319	53.3676	57.9649	63.3137	50.7861	57.0249	52.5945	54.4088	38.2873	42.0792
TSC1	chr9	17600	82.2605	64.2422	80.3082	73.7123	76.2188	78.3099	80.1458	61.2956	83.5445	96.1707	83.6255	74.2431	61.955	85.418	63.9299	64.6419	60.8214	85.9439	78.4609	45.7486	70.914	76.562	82.0963	81.9742	85.8668	63.5668	54.1658	77.6226	75.6082	85.0973	84.3722	85.7834	79.5454	80.3523	78.7542	74.9969	77.4406	55.5469	51.9168
RXRA	chr9	11083	79.5501	87.8396	105.966	88.0182	91.8791	113.067	136.283	98.6254	111.097	90.1206	107.337	83.1489	83.5369	119.121	94.0161	81.8264	89.6174	91.6088	72.3729	244.848	120.039	114.256	110.245	108.768	110.294	99.3094	107.264	112.526	122.063	91.9474	105.43	124.805	118.665	100.95	152.082	104.431	94.5798	47.4226	37.3255
GPSM1	chr9	5138	5.69183	8.07049	14.7304	17.3908	7.94589	11.5218	5.00783	5.42863	9.50432	4.00866	3.95199	4.99393	7.10714	8.72111	12.0799	10.5751	11.3293	14.1369	5.24158	11.1648	7.67163	11.8629	11.1002	17.708	11.3038	5.60667	5.55996	14.1516	9.86419	16.3949	9.59417	5.0923	10.3944	8.45362	10.0943	9.9124	9.42209	5.6613	15.4496
NOTCH1	chr9	10377	9.55415	16.4772	25.4704	21.6663	19.0547	18.6452	8.73794	14.7531	16.3002	11.8404	19.5362	9.36362	11.8328	19.6225	16.1653	22.081	18.3231	20.2101	9.76692	39.5632	27.9947	21.5394	18.3741	21.2563	16.4635	13.5372	13.3025	26.323	20.8904	24.5294	14.8498	24.5303	22.3761	13.367	23.3388	19.0098	15.9727	13.3445	10.96
TRAF2	chr9	3663	17.0755	16.024	17.583	20.6019	17.3575	17.211	18.9597	12.8052	16.0786	16.48	18.3059	16.8545	16.2981	17.7683	13.6939	15.4158	13.5059	18.0666	16.8968	73.4078	14.0572	18.2599	19.5485	19.1008	17.3881	13.6232	12.4263	22.6531	20.7096	17.0749	19.3294	22.5516	20.7376	18.259	21.7753	20.4503	15.8231	13.9327	13.755
FBXW5	chr9	3252	38.5554	55.0314	67.3859	76.0034	54.2712	65.9754	75.3853	46.6064	57.0998	27.3554	51.8605	50.8548	44.5406	67.2015	43.9818	45.8935	44.7463	55.7819	30.603	137.401	48.4375	64.2133	58.7214	45.8286	56.9661	45.837	44.3204	80.1836	71.7865	63.993	67.6177	86.7727	67.0516	69.5815	79.697	75.9256	53.7807	46.0624	49.782
ZMYND11	chr10	5300	47.7707	55.6308	45.111	45.8582	53.2297	52.111	46.2451	53.8711	51.018	55.9356	33.3309	46.2355	51.4431	42.0977	65.1657	50.3246	62.4092	53.4342	51.9275	34.8172	49.4693	52.7553	43.7948	53.0246	45.0062	43.7714	52.8913	37.2272	41.8324	44.7019	43.3854	41.8732	42.8577	45.2505	44.6312	42.2083	46.1234	45.8602	58.167
OPTN	chr10	5138	70.9785	54.4027	71.0958	73.6041	67.54	71.9036	72.6444	74.0209	98.2934	53.7086	42.5398	59.0532	72.1878	59.5196	72	57.3436	100.322	69.6635	56.583	164.36	64.1845	45.9534	55.6148	71.1637	55.5345	55.2552	68.7587	73.5567	53.6591	56.6896	82.6439	72.136	56.9901	62.0719	71.4651	72.4762	56.9064	76.3908	79.7789
HSPA14	chr10	7108	43.7051	41.2297	38.268	34.5831	36.1422	39.6331	50.1607	45.2173	36.5153	39.1587	71.3967	45.2783	40.2428	41.466	33.6168	38.6511	35.2546	34.2449	40.5978	29.1375	46.957	38.5037	38.2257	37.4389	37.4306	54.0626	39.2224	36.8839	46.2481	32.3869	45.7487	35.8207	33.6666	36.1532	45.9419	40.5973	40.9637	51.1723	39.6363
MAP3K8	chr10	3601	32.8974	31.7556	33.8566	33.8074	33.9822	25.5296	23.6996	32.7953	23.3668	30.6588	27.4775	30.3381	39.7219	35.8218	27.2616	32.3954	30.5267	28.4778	31.1565	32.0551	28.219	25.5072	28.1863	29.7455	32.241	34.2302	35.8609	43.9333	32.6396	29.1633	33.121	33.8419	27.6758	31.9693	23.1319	27.9746	35.789	50.4738	51.4106
ITGB1	chr10	6011	551.769	570.768	423.27	328.548	419.743	591.436	425.603	674.267	423.583	374.401	952.764	374.961	557.371	412.704	544.022	468.803	549.426	431.659	470.993	501.406	685.811	440.505	343.653	476.459	426.828	939.683	612.567	391.704	468.962	331.978	507.221	511.79	364.624	413.477	442.472	397.595	498.399	578.666	256.899
PARD3	chr10	6513	95.4398	84.6085	98.0626	91.7705	91.9949	98.9153	129.565	104.725	123.827	85.184	90.672	96.2996	76.4483	106.569	92.856	83.5765	93.1857	100.183	85.2978	96.9434	93.3756	102.919	95.5832	94.6418	105.015	113.031	102.788	109.49	97.9447	92.023	105.994	92.3597	88.4293	91.6596	113.682	101.171	95.881	88.8897	71.6579
MAPK8	chr10	9674	28.9335	32.472	26.5148	22.1353	30.6264	29.2109	27.6976	27.2389	29.2763	29.4339	22.1833	33.5426	36.7823	26.143	33.9699	27.1637	31.3117	29.7537	31.2867	6.73002	25.8114	25.3857	26.2163	27.7558	25.8286	25.3407	25.9359	24.2901	24.6863	24.6553	33.8265	30.0882	24.5267	29.1586	25.2243	27.406	26.4267	24.906	26.0794
SIRT1	chr10	4551	24.7662	28.89	19.9056	18.0943	21.3305	20.3663	22.7104	25.2431	21.7418	21.3053	23.5628	20.3503	26.0099	20.3764	27.9426	22.7326	26.4588	20.7715	23.9941	19.3731	26.5142	20.0009	16.7451	20.2946	19.3267	25.0948	25.4579	18.4552	20.942	19.0392	17.6363	22.4643	17.8958	19.4605	17.9123	19.5026	18.8591	28.1594	28.3903
DDX21	chr10	5020	93.8475	98.5857	75.7098	71.5294	79.266	76.1586	87.1115	112.133	71.7256	76.0532	132.354	64.3384	88.1509	78.2659	87.4844	98.0241	89.2427	68.0814	92.3625	87.6848	113.878	75.5903	79.2549	75.342	74.1454	129.642	112.187	75.2992	94.4328	70.5913	81.1624	71.2921	70.9431	69.0665	78.0874	82.9951	88.4181	117.582	101.963
PTEN	chr10	11581	78.7709	81.2897	65.3751	59.6409	79.266	71.9036	56.2608	68.8478	61.655	83.4024	71.7323	52.5611	101.733	69.4225	96.1597	80.0949	87.8154	74.9712	71.0381	32.5997	83.1467	62.9177	57.206	63.0392	55.9223	75.8622	84.3234	52.1972	65.5633	68.8536	61.6919	71.5831	64.2098	66.3202	47.3675	58.015	73.7316	74.0932	90.0346
IFIT2	chr10	4101	7.86015	7.45643	7.20155	5.55638	12.3817	10.7569	4.38958	6.43452	6.62348	4.89947	3.57916	3.20444	15.926	8.98601	9.40665	10.9847	14.5764	10.6664	6.44617	4.62932	7.23795	8.50239	5.19021	8.55556	8.85808	9.84856	7.26459	8.42232	5.1645	5.59089	3.77418	5.41238	7.45018	7.05899	6.87519	7.20213	10.14	17.2964	7.79082
IFIT3	chr10	2640	12.5017	11.8718	12.2987	11.3112	14.1946	12.717	7.13049	9.0211	10.5877	7.83173	8.16495	6.32564	26.6053	12.124	12.5842	15.4716	16.985	14.8513	10.125	5.75747	12.6066	10.2434	7.99368	15.3204	11.3038	15.2831	12.1395	14.2044	11.6976	9.19223	9.45308	7.74029	12.289	9.86971	12.5777	11.2012	14.3874	22.296	8.89122
IFIT1	chr10	4613	16.6689	6.25755	9.96058	6.22387	8.94877	8.22302	6.49163	7.75974	5.49084	7.57191	9.73083	5.99271	28.8937	10.3512	7.03608	9.66277	13.9698	10.6154	9.47391	3.85128	12.1729	8.17849	4.39463	10.3794	8.76861	18.8241	13.4299	7.97348	9.01205	5.11239	8.0069	6.54724	5.47883	6.62987	13.7964	8.56674	14.7762	20.7336	14.0851
IFIT5	chr10	4015	21.3444	12.5151	14.6993	9.48915	15.5832	16.5417	10.9224	17.2918	10.046	11.8033	16.4418	12.36	19.7772	15.0786	18.1828	13.8518	22.8727	19.6997	13.4783	4.78493	16.9883	14.1302	11.517	15.6852	12.7055	22.0947	19.0855	14.7589	10.768	10.4011	14.7087	11.8141	11.7769	11.8866	16.5326	12.9638	18.1263	26.1192	25.8153
2021-03-05	chr10	4632	15.0766	21.4921	13.764	12.2313	13.8474	11.8565	14.4671	22.0179	15.9308	18.0018	15.8825	18.3527	23.368	14.3858	21.4109	18.2457	21.1421	15.821	16.3759	15.3273	20.2932	15.1828	12.7672	13.8945	12.3775	20.7422	20.7901	13.1747	13.0145	13.5995	13.4389	15.015	13.6459	16.1348	13.3595	14.1958	13.4003	28.6925	26.3655
PIK3AP1	chr10	5691	15.0088	22.7348	27.4345	24.3723	55.7369	22.9002	8.6349	13.7472	17.3097	17.8163	15.7334	16.0222	51.4989	21.4768	29.5566	35.877	36.5035	34.7552	27.5753	12.4875	24.9889	21.7013	16.1768	27.3579	26.5146	13.4634	24.0241	34.4549	16.5006	22.7917	19.9996	17.7794	31.6441	31.9049	23.8907	20.4503	33.3063	51.5215	52.0488
CHUK	chr10	6928	30.0515	29.0801	23.0699	20.638	24.3005	23.4261	23.679	30.065	22.1357	26.1676	30.7584	26.7175	28.5774	23.8812	29.2287	28.2622	27.6185	21.2308	29.4961	12.2152	28.8023	23.5638	22.5793	20.8915	19.7741	29.4842	27.067	19.3528	23.0078	21.2554	26.9131	21.3003	21.5825	24.4168	20.4416	24.0892	25.1555	36.1919	34.1784
HIF1AN	chr10	13950	55.9019	68.9793	68.2432	55.5278	57.5884	56.6528	72.8917	81.8286	81.5747	97.8038	48.0949	73.7021	79.2391	62.7798	78.3047	87.4862	79.3229	66.7035	69.7033	81.6161	78.7651	60.8123	65.6543	57.5677	60.1574	78.1737	80.9301	67.8802	57.7391	83.9137	48.7116	63.2027	64.5426	57.4803	55.8753	58.3752	58.2225	51.4663	48.2855
NFKB2	chr10	4484	20.6329	15.1322	19.7497	20.7462	21.2533	20.8444	18.5475	14.5136	16.6695	15.9233	24.5694	13.6085	15.9074	19.1538	13.2904	17.0914	13.5595	18.7811	15.1062	45.9042	16.8686	19.1101	20.1547	19.6977	21.7127	16.6233	15.5328	35.511	22.0008	17.6289	20.1054	24.6758	22.6066	17.5295	22.1891	17.4178	19.592	26.2295	15.3396
TRIM8	chr10	9542	21.6154	27.5595	38.0965	42.3765	40.1152	43.9836	40.1244	24.7481	34.3485	27.875	17.1128	24.8864	25.4704	38.4707	37.8032	33.438	35.1654	42.6147	23.7987	55.0461	24.8992	35.9125	31.4822	41.9819	35.5815	20.7545	26.2863	35.7486	29.5409	36.8696	26.9483	33.6674	36.4316	37.3762	38.5608	35.4421	29.029	19.0977	30.5691
CASP7	chr10	3528	24.0209	18.6118	18.4403	24.697	20.7905	22.0396	16.9607	19.7826	18.5408	19.0782	28.8197	17.6452	23.5727	23.7997	18.5611	23.738	24.8174	19.4956	20.7059	15.8331	22.3419	23.1589	18.9424	25.9651	19.5057	20.7914	20.9813	20.0129	22.6205	21.3562	21.9043	26.3344	17.7678	21.4774	22.5111	19.0667	22.0148	28.5454	34.7946
GRK5	chr10	7000	25.7826	26.7847	23.9272	34.1682	30.3564	23.9998	20.8762	18.8246	17.7036	26.2419	21.1767	22.6808	33.0985	23.5552	27.8417	23.9987	21.4811	29.1923	29.8542	36.8011	27.1722	29.5154	25.1176	28.0211	17.9846	27.8612	29.9186	20.9634	28.3273	32.2861	30.7578	31.4849	28.8279	34.1792	24.8334	25.9087	31.0181	22.0019	26.8057
IFITM2	chr11	1543	7.41971	8.56758	14.1381	18.4371	16.0846	23.4261	4.76053	8.3505	10.8339	8.01732	5.77885	4.4113	14.2515	11.0644	16.2158	15.9371	15.3079	19.3425	13.0226	4.2792	10.4233	16.1545	15.0024	21.7205	8.11245	7.86901	13.175	12.277	14.5897	19.7696	6.80763	6.69273	12.0329	19.0314	18.0502	15.9963	16.6307	14.8333	32.4617
IFITM1	chr11	1080	7.14867	4.78089	9.69559	5.71875	5.43869	7.45809	2.82334	3.9118	2.90547	3.34055	7.4193	1.83111	7.86995	5.13486	5.5986	4.39386	9.52731	9.64572	6.41361	0.700233	6.38555	6.63996	5.15233	11.3411	5.18958	5.54519	6.48396	5.57087	6.61055	5.31386	4.37381	3.72465	4.78757	7.29501	7.35806	4.1507	7.31334	10.0727	6.77845
IFITM3	chr11	1348	57.6976	54.0079	85.6392	94.0075	79.0732	121.242	33.3855	45.9677	67.4413	46.545	48.1322	25.8852	74.4204	57.4412	71.5208	70.097	95.9511	103.755	64.6245	11.8651	67.4296	77.979	82.5509	116.362	58.8451	66.3825	62.8961	82.5862	81.4441	84.8203	49.805	42.5134	64.0818	66.2344	86.4112	69.5006	97.1522	99.569	172.542
SIGIRR	chr11	3496	2.40548	4.26917	6.99891	8.64126	4.16581	4.54179	6.71832	3.70424	5.44159	1.74451	2.98263	3.99514	2.25122	4.01416	3.63152	5.80883	5.54868	4.74631	3.77654	12.0207	4.38165	5.54679	4.9629	5.30578	4.20535	4.79518	4.20582	4.88442	5.3969	5.18794	3.70363	4.01564	6.3749	4.89194	5.90944	4.37814	5.11485	4.66873	5.03982
HRAS	chr11	1854	10.0623	7.61725	14.5901	14.4322	11.7645	11.8565	13.5809	11.6875	13.3701	9.76183	7.79212	9.65493	6.71644	10.9014	7.76743	8.95529	9.02775	11.3809	9.53903	36.7233	9.67553	14.1302	11.2897	13.7619	9.66337	9.11084	8.6028	13.6236	18.5147	11.5344	10.4407	11.174	11.1881	12.4444	14.7621	13.1344	13.0115	7.18691	9.28736
IRF7	chr11	2628	1.66012	1.66673	2.77462	3.7704	2.46863	3.72905	2.12266	1.56472	2.31452	1.22487	3.01991	1.95596	3.42334	3.13797	1.28616	1.43359	2.8011	2.60281	2.08361	4.55152	1.58517	3.31998	3.18232	3.48191	2.05794	2.75415	2.4056	4.88442	1.88504	3.12284	4.09163	5.44148	4.14752	2.87509	4.64477	2.80504	4.00813	2.61008	2.06875
TOLLIP	chr11	5983	14.6023	20.5417	24.7534	22.7848	22.6805	23.3782	20.4847	17.675	23.3422	17.2595	14.9132	21.5571	25.0052	21.5379	22.7222	20.5171	23.1938	22.8129	18.0688	52.2841	19.71	25.3857	22.0868	22.3837	20.8478	17.5946	20.0254	25.3462	22.4397	23.0939	16.9662	29.157	24.5779	26.3478	23.4998	23.2363	20.4295	17.3147	22.074
CTSD	chr11	3126	49.8035	69.257	86.3874	119.39	88.9477	99.9671	71.0163	41.6248	82.2887	35.781	50.1455	68.0007	88.3184	90.6344	65.7709	105.378	78.1811	101.51	38.2538	134.912	68.282	100.409	91.3401	89.535	83.7492	40.0582	84.7535	114.084	68.223	94.1133	64.8312	153.147	111.113	101.679	98.0921	88.264	69.1552	80.747	79.3607
STIM1	chr11	7130	63.491	57.5314	67.2144	71.4753	70.8187	70.6128	83.031	63.0679	80.5405	68.7411	44.7395	70.5809	68.9133	80.0386	66.6536	59.9129	63.3192	66.6014	61.206	91.4582	65.7697	82.6351	67.7001	64.8963	71.6103	61.7348	64.2024	64.7911	67.8357	66.5618	52.0977	78.9451	66.0532	69.6458	72.8678	68.4392	69.7833	42.184	32.7699
TRIM21	chr11	1929	22.1236	15.6439	15.4475	13.2415	17.3961	19.0755	14.0549	16.1741	15.1183	12.5456	21.6614	10.6953	19.1632	18.889	14.5765	12.8278	14.0412	15.9741	15.9852	28.6707	17.8107	16.8023	17.0103	17.0448	16.374	19.8692	17.3968	17.0823	16.7588	12.6425	18.9062	17.1101	18.6383	17.7011	19.1769	16.3754	18.6498	26.064	18.3546
TRIM6	chr11	3947	14.6023	11.0238	9.11884	9.20051	10.1445	12.5258	13.6221	13.6514	11.8435	14.884	26.5827	14.4824	9.95372	11.044	9.70928	12.1204	10.4729	9.44158	13.8365	4.62932	13.1001	9.79799	10.9487	9.18562	10.4686	18.32	12.7608	10.5345	14.5381	7.05157	11.7458	9.34073	9.83117	9.84826	10.0483	11.7129	14.3425	15.3112	7.52672
TRIM5	chr11	4804	20.5651	23.2611	21.1214	19.0144	22.6034	22.3743	15.9302	16.4775	17.9745	23.4581	27.3284	14.8986	20.6144	20.7025	18.6872	21.4294	20.5355	23.1701	22.6593	14.5104	19.0968	13.6038	18.8287	26.3299	19.2969	27.1973	20.4078	15.8942	18.2823	20.6762	23.1036	14.5494	15.6684	19.8896	19.2459	14.7644	18.8442	24.8325	23.4605
TRIM22	chr11	6020	11.6886	16.3164	9.11884	6.58468	16.2004	8.94015	4.90479	10.7455	6.37725	10.133	12.1169	6.9915	15.498	7.02987	5.42207	10.5751	11.8645	11.2278	14.0644	15.7942	9.33158	7.85458	10.835	10.9432	15.7179	10.9183	10.4667	20.2241	11.0778	7.12712	16.8603	18.6524	11.7001	9.22604	10.6922	11.5045	13.49	23.5091	9.30937
TRIM66	chr11	11752	19.1761	10.7606	25.5795	14.2878	11.8031	10.8047	15.6417	13.4758	18.3438	24.2004	16.5909	20.1422	9.8793	13.7337	11.8277	17.3706	13.7914	13.2182	24.8731	11.1648	8.58385	19.1911	14.4341	16.1495	28.841	16.943	9.49495	21.7819	15.9325	19.8451	24.056	21.795	20.5328	10.8567	9.97937	12.9259	12.8619	10.0727	5.78809
CAPRIN1	chr11	7689	192.438	207.245	187.739	175.423	207.095	193.863	203.528	221.057	209.563	189.929	196.444	175.703	218.238	197.57	205.206	211.464	214.311	203.581	189.967	133.978	235.323	189.482	178.551	185.205	186.586	234.718	210.227	187.799	184.657	186.59	166.699	191.238	182.721	179.35	190.597	187.483	189.175	255.181	227.364
TRAF6	chr11	4871	15.7881	11.4917	13.8731	14.3239	15.3132	15.968	15.1471	11.1446	14.9213	15.2181	14.4658	15.2315	12.6143	14.0394	12.0294	11.9714	11.8467	14.29	13.6086	4.2014	12.8608	13.3609	13.7143	12.8665	15.5688	11.9756	12.5378	12.9107	10.6905	14.3298	13.2625	14.6076	13.0058	14.5471	12.1868	12.4711	13.3106	13.804	12.4125
NR1H3	chr11	4533	11.5192	9.63487	12.0338	12.0869	11.3788	11.5218	15.0441	8.46227	10.2184	9.57624	12.4152	11.3612	7.59088	6.76498	9.25534	10.0538	10.1518	11.1258	9.53903	11.7095	8.68854	9.23116	8.75138	9.84885	12.9441	9.54117	7.37611	15.0229	12.6788	10.1492	14.2149	10.4465	12.7242	8.5609	13.0146	11.4286	10.4391	14.2819	12.2144
SPI1	chr11	2069	3.0492	4.40075	8.99414	10.5535	9.41163	9.75289	2.57604	1.80422	5.29386	3.93442	2.42339	3.78706	3.72102	3.50475	4.51419	5.95778	7.83238	11.432	4.39511	4.55152	4.60597	6.27557	5.15233	11.6395	6.47207	1.50003	3.01098	11.5378	6.35233	7.55525	5.46726	3.87014	10.164	8.38926	12.4167	6.48192	7.16378	9.64994	13.3368
SERPING1	chr11	3603	49.4647	6.85699	26.0004	29.3153	32.825	56.1747	18.8772	8.86143	23.7116	21.862	43.5837	14.8153	19.0888	22.7197	9.07881	11.1895	10.8476	40.7774	41.0862	8.4028	14.3862	29.9608	26.1026	45.4639	44.1115	34.6851	16.1382	47.4712	28.9986	29.2388	26.7367	32.5616	24.7571	52.0949	30.237	26.5342	39.1391	30.6776	11.4001
OTUB1	chr11	5336	38.8264	39.753	49.195	55.8345	46.981	52.9238	63.4531	45.1853	54.3421	38.4163	43.3227	52.8524	39.6288	52.7546	44.3601	37.6085	41.8916	45.0644	41.2164	48.1994	47.5851	51.905	52.8871	50.3054	45.0361	46.8944	44.9098	60.6196	63.6266	52.4083	39.5054	49.4971	54.8395	52.1378	58.2896	55.8165	50.7447	46.43	51.4106
RPS6KA4	chr11	3807	53.5981	53.6863	69.8488	80.1166	55.2355	74.2462	95.7464	58.3577	74.6311	38.8617	54.0975	61.0092	43.0336	67.5479	54.8259	61.7747	60.8214	59.1502	40.3048	246.716	55.1969	71.2176	77.1713	71.8269	71.8489	47.9395	60.6816	75.5368	76.0472	57.2688	71.5683	81.5349	63.749	57.2872	97.7932	74.7126	59.3442	41.8899	43.4437
RELA	chr11	5464	29.8821	20.3517	31.6588	30.9209	32.825	33.2746	30.3561	20.2935	29.3009	28.4689	32.1379	27.2169	23.0889	34.3343	19.1664	19.7351	20.8744	32.5097	25.2312	16.4166	23.6729	35.3051	32.1642	35.2502	31.8235	20.9021	21.2043	36.6463	30.7287	31.178	26.2429	39.0506	32.4121	37.3333	36.5144	29.9646	31.048	20.899	22.8883
PELI3	chr11	3926	4.40439	3.45042	6.39098	6.29603	4.47438	7.26686	7.27474	4.13534	5.19537	4.23136	4.28753	4.28646	3.96288	5.39976	4.5394	4.04012	4.37115	4.33802	2.40917	11.904	4.65083	6.47801	5.53117	6.00216	5.33871	4.85665	3.90312	8.10549	7.15283	5.64126	5.64363	4.65581	6.09328	4.41991	7.03614	5.91333	5.2345	4.57683	3.34521
PPP1CA	chr11	2711	109.5	97.0651	112.637	117.279	101.329	131.473	142.775	97.6035	118.656	70.634	124.488	108.035	83.8904	125.743	92.9317	87.4862	93.6852	101.306	89.3673	192.097	115.254	123.932	118.958	114.24	109.369	109.035	98.8367	118.757	130.145	96.7324	101.303	109.877	131.389	120.496	157.301	126.397	115.996	139.272	141.973
AIP	chr11	1640	12.9083	16.141	21.8852	18.9963	16.0846	23.3782	21.0617	15.296	17.876	12.9539	17.5602	17.6036	14.698	18.9705	14.8287	15.8067	19.1081	21.1287	15.4317	68.9341	20.2334	20.4867	19.9274	19.2334	16.5828	17.5085	18.9102	21.8611	23.6534	19.7444	18.3418	21.1258	22.8114	21.2413	26.7879	18.3465	18.4703	23.3437	26.6957
GSTP1	chr11	1911	193.759	211.178	274.781	311.446	292.532	336.618	390.59	232.313	304.852	186.291	247.633	264.304	245.494	297.944	220.161	204.035	229.494	249.972	202.371	505.996	246.943	345.48	300.578	283.925	296.91	237.3	254.531	301.434	335.563	261.387	258.584	354.075	319.078	317.655	360.66	314.392	277.129	309.331	385.469
UNC93B1	chr11	3548	7.96179	10.7168	12.6884	13.2235	10.3759	13.8644	7.08927	8.04714	8.69178	7.1265	12.788	9.28038	11.6282	9.39354	9.88581	9.55106	13.0599	9.64572	5.86015	17.6614	10.0344	8.90726	6.74349	12.2696	9.36511	10.6355	10.1163	15.0229	12.7047	10.7285	12.4865	9.71901	11.1625	11.1571	13.2445	13.6651	10.9177	13.5651	9.19933
FADD	chr11	1841	25.2406	19.6206	22.3529	22.6585	23.3362	25.8165	31.0156	24.9078	24.3025	15.1438	21.5122	25.0113	21.061	22.516	27.8165	20.6102	21.9271	20.2101	23.2778	37.8904	20.5773	22.8755	21.7837	23.0138	20.3408	21.1111	25.1712	21.9403	18.1532	18.5607	22.116	20.5438	22.0433	25.4682	27.8227	24.6389	23.7796	19.6307	20.7755
UCP2	chr11	3237	7.75851	6.02362	9.68	10.4092	9.41163	6.45412	4.30714	3.78407	6.86971	9.2793	3.9147	3.49575	8.7816	4.76809	6.85954	8.93667	7.49339	7.24705	8.52978	4.1236	9.00258	7.32825	7.84214	9.81568	5.87556	4.68452	4.39699	8.65994	9.52849	8.89002	5.18508	7.3911	8.67908	9.14021	8.27782	6.53878	8.67431	11.0285	15.2075
BIRC2	chr11	4532	71.5883	63.906	61.4781	50.1879	60.4427	57.0353	71.1606	76.0966	73.203	64.2499	73.8947	77.9885	67.1458	54.9349	68.2172	62.2588	69.0998	59.3033	66.2523	24.6249	64.1396	48.9899	45.2723	60.32	55.803	67.071	61.8127	51.2468	52.1098	48.9077	70.6159	50.3119	48.8998	52.7815	51.9893	54.5467	56.4727	80.4897	71.746
MMP12	chr11	1874	87.5797	242.699	6.09482	1.58754	12.1888	48.8601	71.5728	60.7687	3.3733	5.90164	273.395	2.62181	7.42343	78.2048	0	8.84358	7.83238	0.306213	29.8868	71.3071	50.8152	54.9821	9.96369	74.7119	4.41413	187.934	166.592	25.4254	102.283	6.17012	119.68	21.4167	2.12497	0.493486	52.1962	10.7653	23.3608	353.39	15.0534
CASP4	chr11	7256	67.0146	85.5004	90.7987	88.5233	122.891	110.581	96.2822	70.4444	84.2585	69.038	65.5806	74.7009	118.105	107.689	82.2389	76.4085	77.3782	94.671	82.4979	45.4763	67.8633	108.912	87.0971	74.9441	82.2281	62.4726	78.3333	70.9692	85.963	95.2214	76.9297	91.1375	113.289	125.56	88.5036	100.034	106.664	99.1095	119.129
CASP1	chr11	3698	3.45576	8.24593	7.84065	6.35015	7.7916	7.60151	2.74091	4.02357	6.86971	5.75317	2.6098	4.11999	10.0654	4.2383	7.21261	7.03763	9.61652	7.50223	5.17647	2.0229	6.96877	6.27557	4.09155	6.53274	4.68256	4.4755	4.65189	6.25733	4.62222	6.32123	3.95054	2.73529	6.83573	6.7157	7.28908	5.64799	6.71511	14.9252	19.5431
CARD16	chr11	1688	2.541	4.7224	5.64277	5.82699	6.09442	6.78877	3.29733	3.08154	3.29943	2.48685	2.75893	1.58141	4.96756	5.64427	3.90893	4.20768	5.10264	4.38906	3.25564	2.25631	4.87515	4.69656	3.63694	4.941	5.36854	3.71319	3.79161	3.32668	4.49311	3.9791	2.85709	1.86233	6.88694	6.22221	4.39184	5.74275	5.99724	7.77509	10.8279
CARD18	chr11	2230	5.82735	6.54996	7.20155	6.67488	5.2844	3.87247	5.64669	4.50257	7.33753	9.76183	5.10776	8.11513	6.71644	5.19599	4.23678	5.58542	4.49604	5.15459	6.96707	6.73002	4.32184	5.30387	6.32675	4.97416	5.93522	3.77467	3.95092	6.04611	5.55183	8.15967	6.38435	6.95462	5.19721	4.78467	4.27687	6.61459	5.38405	3.10636	3.67533
NLRX1	chr11	5320	6.70823	5.46805	9.8047	8.46086	8.75591	9.8007	8.77915	6.11519	7.78074	7.7575	8.57507	6.11756	7.73972	6.64272	7.91874	6.94454	7.56476	9.64572	6.3485	12.2152	9.10726	10.0004	7.57695	10.4789	7.39665	6.13537	7.00969	8.71274	8.57306	10.0737	5.18508	9.28253	9.62635	7.96014	9.4735	8.54779	9.39218	5.77158	6.20625
CBL	chr11	11740	55.0888	37.7354	44.6901	27.4752	45.3996	42.0235	42.7623	44.1794	46.8568	62.6538	73.41	29.7139	47.6104	42.9535	35.2308	46.601	36.1289	53.3322	64.9826	20.2679	56.3185	46.1558	38.7561	49.1779	53.2976	87.5427	61.0958	51.3788	40.438	50.872	31.9923	31.223	40.2975	38.1486	45.413	35.3473	53.8405	47.8086	26.1235
TIRAP	chr11	3591	9.72355	6.03824	9.00973	6.65684	7.83017	8.12741	8.32577	5.33283	8.29782	9.24218	8.57507	6.36726	6.08386	8.96563	5.4725	6.64665	6.60132	7.70637	8.69256	9.45315	6.96877	9.02872	9.54696	8.45608	9.39494	7.00834	6.05382	8.1847	8.67635	9.46925	9.5589	10.2137	7.91102	7.89577	8.85266	7.22108	7.55263	5.78996	4.44561
ETS1	chr11	7149	11.5869	23.7144	26.4836	26.465	25.2263	22.1352	6.28554	15.7111	18.8363	17.2966	9.02246	6.82504	18.4935	14.3858	30.7419	36.7148	39.8577	27.6613	19.8268	7.19684	27.3816	19.596	21.9353	26.7942	13.0933	22.23	20.3759	17.3727	14.3057	29.5662	13.0156	7.24561	21.2497	18.2161	21.2004	17.3609	25.3499	22.8474	33.4081
FLI1	chr11	8172	9.18147	15.5854	23.6778	19.3571	20.4047	19.936	5.60547	9.88329	16.6695	15.6635	6.7482	8.65614	14.1213	10.3309	21.89	24.0173	26.8692	24.8033	18.5571	6.341	16.6593	20.7296	13.7901	22.3837	13.6301	11.7052	12.1873	14.6532	12.5497	18.0571	12.9803	6.80913	21.0704	15.8774	17.3604	17.3799	20.3547	17.2412	20.3794
JAM3	chr11	5451	81.4813	89.4625	91.7028	80.3511	72.6316	85.5768	53.4993	91.137	90.0202	84.4045	122.325	36.2892	55.9641	76.8192	96.9415	98.3778	92.704	80.8403	71.8194	65.2773	131.524	75.1854	64.7072	89.7008	57.5328	113.609	73.6336	62.1509	90.5853	79.7331	87.6173	44.0847	93.6521	57.9095	85.5604	93.6845	120.034	65.785	46.5248
TNFRSF1A	chr12	4005	52.7172	39.636	60.8546	60.9218	57.9356	68.7005	42.5562	34.2482	45.9704	43.056	52.2706	34.3333	51.0338	55.2609	46.882	42.2071	46.8694	63.5393	49.0951	41.0415	47.271	64.9825	55.1223	68.8424	51.8064	39.3205	39.079	58.9826	56.0864	52.8112	54.1788	65.4142	66.0788	64.7539	68.6599	53.5611	65.9845	51.5766	50.7504
LTBR	chr12	6280	40.351	40.8934	41.5726	49.9714	59.1313	54.358	36.2089	42.0559	37.7957	41.5713	44.0684	42.6565	49.0988	69.4429	37.4501	37.6643	38.3055	45.2175	45.9371	56.68	47.1364	52.5528	49.5533	66.0901	43.515	34.7835	42.5042	62.6789	49.2176	49.2603	39.0469	54.5894	52.8425	66.7922	48.9771	43.9519	62.7242	47.7167	47.6692
ING4	chr12	2736	18.4985	18.6703	19.3444	20.9808	19.0933	19.5058	20.5465	15.6632	21.4463	14.7355	14.6522	18.8937	20.5214	18.8482	19.9229	13.5912	17.6987	19.6997	16.6363	22.2519	14.2965	20.0413	18.2605	18.3381	21.3548	14.6437	16.6639	20.5145	16.5264	18.9637	21.5516	23.1627	19.6111	22.7218	21.2464	18.5171	21.4166	15.4767	20.1153
PTPN6	chr12	5009	21.6493	21.5213	23.8493	25.2202	32.6707	28.0635	24.6064	15.5195	27.4296	24.0891	17.9331	17.8533	22.5866	19.7448	23.4032	21.69	27.565	27.0999	23.3104	32.5608	22.0877	26.4789	22.2762	28.6512	26.4251	18.1479	18.1455	29.7025	22.6463	21.8599	21.34	21.3585	26.4725	23.6659	32.5594	22.8762	25.2751	29.7586	38.3819
MIR141	chr12	95	0.1694	0.0584818	0.14029	0.108241	0.0385723	0.0478083	0.103042	0.0478996	0.0738678	0	0.149132	0.124848	0.0930255	0.244517	0.0756567	0.111708	0.0178414	0	0.0325564	0.311215	0.0149544	0.121463	0	0.0663222	0.0596504	0.0614766	0	0.132011	0.232402	0.125921	0.176363	0.174593	0.102408	0.107279	0.0919757	0.0947649	0.224336	0.0919042	0.022008
C1S	chr12	6462	6.70823	10.3805	14.4499	16.615	17.3575	18.215	3.33855	6.00342	9.23347	6.79245	3.28089	5.65979	9.5072	6.21481	18.662	13.2933	17.9663	20.4653	10.0925	5.91308	9.49608	12.1058	8.71349	15.2541	10.3195	5.01649	9.38343	24.1581	11.6718	13.7002	7.68944	4.83041	13.0058	11.7149	8.59973	9.40067	15.1352	22.296	9.24334
C1R	chr12	5885	6.03063	12.0472	15.2604	22.3879	21.3305	25.6252	1.79293	6.13115	12.656	6.97803	2.19969	3.32929	10.8654	9.76031	25.2441	17.2403	26.548	23.6805	11.5575	2.80093	16.2256	16.8023	10.0395	17.4096	11.0055	4.90584	8.25232	11.485	13.1436	14.7579	8.32435	4.39392	18.8943	17.4222	12.7386	11.5045	20.2799	14.6495	12.8967
DUSP16	chr12	5724	31.9488	30.7176	32.7343	33.9336	44.2424	28.0156	36.2501	26.0574	29.2763	31.4383	23.8983	39.1191	44.7825	43.7482	29.38	29.4724	27.6007	35.827	34.4772	28.126	29.6397	35.6695	33.0355	33.8906	35.9692	25.2915	35.383	35.5374	30.5996	34.3764	29.2058	52.4943	37.0205	45.98	27.5237	34.7977	35.1908	23.0863	27.7741
EPS8	chr12	8692	43.6035	53.5108	55.7886	51.5589	53.7697	58.8998	55.6425	57.8308	60.3746	62.9879	35.6424	61.3837	50.0849	48.1903	66.6536	51.963	71.8295	57.7723	58.276	26.8812	60.8646	52.6338	47.2044	54.0857	48.794	47.9026	51.2823	49.557	47.7716	52.1564	54.461	41.6986	56.5804	49.0267	57.5768	51.8932	51.4476	62.8257	80.065
DNM1L	chr12	7282	86.6649	91.6848	75.4916	68.5167	70.2401	72.573	80.9496	98.4338	72.4889	76.4614	123.854	78.1966	76.1506	73.7016	76.5142	75.1797	81.6601	69.2553	84.0281	40.2634	91.0876	64.8206	63.6085	73.6508	68.8664	102.039	76.4375	67.6426	83.639	62.4568	86.5944	60.4092	68.4085	76.6619	76.5008	77.6124	75.4814	119.328	80.4611
IRAK4	chr12	5629	28.7641	26.9162	26.811	27.8541	30.2407	22.7089	31.7575	29.0591	31.6154	32.5147	27.6266	38.6613	30.9775	25.6947	26.7825	28.5787	28.4749	30.3151	28.7147	12.2152	22.9252	27.0862	25.0797	27.59	28.9901	23.9021	28.2459	27.6168	25.4351	27.1737	33.9676	28.8951	29.5447	27.6996	26.3051	31.1018	28.6103	28.1594	29.1826
ANO6	chr12	8235	214.63	202.961	199.149	161.749	195.677	211.791	238.913	230.892	228.055	196.164	250.727	202.088	198.609	195.451	239.756	195.787	236.024	209.552	199.571	79.6321	228.339	190.453	164.988	218.167	202.304	255.288	217.842	173.78	183.391	182.132	217.95	182.653	171.098	196.987	201.795	188.165	200.81	141.202	102.425
SCAF11	chr12	14035	131.115	113.996	122.691	113.365	130.49	120.429	122.063	111.989	134.316	147.764	131.534	139.788	123.445	116.085	115.73	126.882	117.789	136.775	148.913	73.33	119.262	122.11	106.002	127.173	130.217	116.72	118.273	112.949	111.398	134.66	144.336	118.199	114.313	124.165	104.691	115.651	125.239	135.228	131.52
CCNT1	chr12	7381	76.5687	69.3886	61.8055	60.8677	86.479	70.5172	67.5954	67.6024	70.2975	70.8567	87.5029	68.5833	82.5694	77.6954	65.4179	66.7271	59.2692	66.6524	72.145	24.5082	72.0655	65.2254	66.9803	66.0237	69.105	67.5751	72.8371	65.9	70.108	68.2491	68.041	78.2759	68.9718	75.3317	59.2324	64.6865	72.6548	66.8143	57.1547
PCBP2	chr12	7926	64.1686	68.3213	68.0406	61.8058	60.1342	47.1868	58.4865	60.4972	67.1458	125.493	57.5275	90.6814	64.4108	49.2906	59.1131	79.2757	65.6029	82.0652	93.9903	13.6156	65.8145	54.5772	61.146	56.9376	61.5592	59.7922	63.7404	62.0453	52.9103	88.3713	72.8734	59.7981	58.3982	50.6145	42.2399	57.3327	63.5019	88.0626	83.4982
NCKAP1L	chr12	10596	19.0067	29.1678	36.5689	34.2042	50.7997	35.5215	10.2836	14.5296	29.2024	32.4404	12.5643	12.4016	30.6984	15.9955	35.3569	30.4778	47.0121	39.8077	34.7377	12.0207	31.18	30.6086	24.0189	36.2782	29.5568	14.9757	17.4924	35.643	21.8716	31.3291	24.3381	12.367	38.5054	29.931	39.6875	27.9746	30.6442	54.2419	70.2274
CD63	chr12	2633	240.48	240.828	210.201	322	319.108	223.982	119.281	183.056	132.593	129.353	288.197	148.986	494.747	312.004	188.436	261.155	180.537	218.279	230.923	630.054	276.747	262.481	291.751	229.574	214.533	234.865	297.737	308.299	214.92	234.918	236.644	384.396	273.327	388.48	233.917	210.511	262.891	654.027	610.391
RNF41	chr12	6537	27.8493	22.033	28.7283	30.2534	27.0392	32.9399	31.201	22.1137	25.903	23.0869	30.572	23.0553	22.2889	27.1822	24.4371	22.1555	25.7808	27.6613	28.3892	15.7552	23.8523	29.5559	25.4964	27.1258	29.9147	22.6111	21.6185	28.6992	31.6325	29.3648	28.6414	25.1123	27.8294	29.8881	28.5585	30.4195	29.2384	20.8806	27.1138
STAT2	chr12	6109	120.647	79.1843	88.8035	76.5266	100.326	96.3337	88.4922	80.6311	78.5215	91.8651	162.404	75.7413	92.0766	85.9071	70.0581	78.3448	67.2443	81.759	97.2785	110.287	87.7228	89.0726	76.0726	98.4553	101.078	121.257	79.321	111.655	84.6977	79.5065	96.2591	101.555	78.9822	82.7769	99.3798	83.6395	93.4731	100.69	60.1037
STAT6	chr12	7298	36.3193	27.925	39.78	47.2654	48.5625	51.7285	16.4248	27.2709	25.4351	28.0235	37.6184	18.8521	33.9729	33.7434	37.4501	31.0549	36.9496	47.361	42.0303	34.5448	41.6481	40.2446	35.0055	51.1676	49.7783	43.8083	29.4407	48.6329	38.0882	36.2652	42.8916	30.9903	49.2838	43.1049	41.619	31.4809	50.8494	38.4343	40.5387
DDIT3	chr12	1307	11.5869	7.28098	8.26152	9.90408	10.0674	6.88439	8.96463	6.13115	7.48527	8.01732	7.75484	9.98786	11.4979	10.2086	7.74221	6.51632	7.26145	9.84986	11.0366	14.0047	6.10142	11.296	11.2897	10.711	11.8406	6.27062	8.6028	11.0361	8.90876	10.25	13.4389	13.1818	8.70468	10.3203	7.565	11.4855	10.4989	7.51776	12.9847
TBK1	chr12	4762	63.491	69.8711	45.6722	43.4589	65.2643	46.0394	52.7367	72.8234	46.1427	50.2938	61.6659	54.6419	75.9646	59.5399	56.8939	59.0192	51.2227	49.1983	59.6108	22.8354	63.5415	53.1197	55.4254	46.6245	47.0642	64.4521	62.4181	49.2402	43.1494	42.6368	59.0817	60.9621	45.0083	54.2191	39.9175	46.757	52.7338	88.4854	72.4062
KITLG	chr12	6205	7.65687	12.4128	12.5793	8.44282	11.4174	10.5656	2.43178	8.06311	9.62744	11.0238	3.72829	4.74423	13.5631	7.64116	28.3208	14.82	17.9663	14.6472	13.3156	0.661331	17.1528	8.62385	8.75138	10.2468	6.91945	6.8362	9.04887	3.27388	6.37815	10.0989	7.6189	2.32791	9.19112	8.92565	6.50728	7.88444	11.2766	11.5799	19.411
DCN	chr12	12847	499.899	450.778	619.894	571.333	488.749	749.203	203.013	337.022	485.656	313.009	223.474	290.938	442.745	380.958	765.974	518.122	787.591	640.343	546.524	129.076	526.651	479.17	475.226	591.063	458.234	307.211	388.401	455.914	425.4	727.672	518.05	270.299	472.331	582.549	591.381	529.224	696.666	523.67	804.985
UBE2N	chr12	6269	66.6419	63.8475	58.5009	58.5405	54.8883	63.4894	72.1704	67.7301	65.2499	54.785	76.9892	72.412	59.5921	62.576	63.5769	58.591	64.4432	58.1805	65.2756	21.2793	68.4615	57.9377	52.3946	60.718	55.2661	75.5302	72.7256	46.5736	65.9506	51.6779	63.2439	43.881	56.0428	64.1317	63.8312	66.0701	62.9336	85.0481	82.7059
SOCS2	chr12	6776	23.987	31.5802	28.7906	30.3256	30.0864	23.0914	21.1648	30.4322	23.1945	18.9298	17.3365	20.4335	33.7496	23.1884	28.9009	24.129	27.2438	30.3151	27.2823	42.792	17.7808	28.1793	24.3599	31.0056	23.2637	16.2052	26.828	33.6365	25.5901	19.1148	42.1156	49.2934	32.9498	37.8482	19.5218	22.3835	26.7258	33.6369	40.2085
IGF1	chr12	8122	20.4974	18.4949	28.3386	24.5888	28.9292	28.5415	6.75954	13.3321	27.8235	21.528	9.65627	8.73938	20.9493	16.9124	36.2648	25.4695	32.0789	38.2767	34.933	3.54007	25.8413	24.6164	17.5785	32.9953	18.939	12.1847	13.0476	12.8579	15.4935	22.2628	15.6611	7.4784	23.5538	21.4559	19.3609	21.7201	31.1378	24.1708	31.5814
HSP90B1	chr12	4695	776.867	940.884	572.398	769.235	816.151	671.897	566.214	838.946	612.463	466.266	862.652	587.286	1169.7	791.339	699.573	997.239	749.018	733.789	583.964	1186.23	949.682	621.646	867.447	671.313	674.974	982.839	907.739	919.775	633.503	723.819	703.514	867.844	750.523	746	626.286	669.002	690.834	1245.34	928.978
PPP1CC	chr12	6906	94.8639	108.045	72.4519	62.4372	71.2044	68.9873	98.92	122.447	87.7303	71.6362	113.228	81.942	83.6299	73.1514	98.7573	102.53	99.6264	71.1436	88.9115	51.3893	120.144	66.2781	64.0252	67.8476	65.6751	134.548	107.647	65.0815	87.0992	61.0465	66.9123	50.3701	65.8995	59.862	80.5018	78.6927	72.5651	145.429	127.822
TRAFD1	chr12	3940	28.0526	26.3314	28.6347	30.524	29.7778	31.6491	33.3237	28.5003	30.9752	24.5716	28.6705	24.4286	28.7635	29.3013	28.3965	24.2593	29.2064	30.4682	26.5335	38.2794	29.221	30.0013	28.7545	29.4139	28.1252	28.8448	28.0547	30.1778	30.8579	28.6596	22.504	27.7894	30.9272	30.3816	34.6748	28.4863	30.5994	30.7144	28.1042
PTPN11	chr12	7023	108.687	131.642	99.4032	93.5205	116.411	112.397	108.482	143.906	110.235	122.041	126.314	88.9335	130.366	118.326	145.589	131.388	138.949	117.892	124.268	129.31	154.061	103.527	101.304	119.115	104.09	160.761	139.891	104.368	111.76	109.879	94.566	86.4235	105.071	105.499	112.141	104.393	114.262	124.107	124.785
OAS1	chr12	4947	16.94	11.3016	12.4858	10.7159	14.696	15.2508	9.02645	9.3564	10.243	9.72471	13.1609	7.19958	16.3725	10.0863	7.71699	11.6177	14.2374	12.963	11.7203	9.49205	12.8758	8.90726	8.48619	12.9328	12.5862	15.529	11.9005	13.0955	13.092	8.66336	11.9574	13.2109	11.4953	16.2636	15.199	9.05952	11.7402	19.5021	18.3987
OAS3	chr12	8251	41.8417	15.6146	32.0796	21.2694	29.1606	35.2347	32.2727	21.4111	28.5376	37.1914	49.1761	16.0638	50.6617	35.9848	13.013	24.7248	20.8744	29.8048	38.384	39.0186	40.5116	31.9447	24.0189	26.96	35.313	41.6566	25.5535	28.7256	35.0927	27.4759	21.3047	21.184	33.8202	26.0045	52.3112	30.0215	41.7563	28.8028	15.3396
OAS2	chr12	6264	12.9421	5.39494	7.74712	4.83478	10.7231	8.94015	3.23551	3.25718	6.03254	5.79028	4.66036	2.41373	24.0378	7.21326	4.99334	8.48983	9.58084	11.2789	11.1668	2.25631	5.5481	6.88288	3.9779	9.48407	8.55983	9.55347	10.0525	8.1847	5.96499	7.05157	3.104	4.39392	6.65652	8.1747	7.35806	5.51531	11.3813	13.1974	3.80738
P2RX7	chr12	5546	6.94539	4.86861	7.03008	6.62076	10.1445	10.231	7.93421	6.70595	7.11593	5.04794	6.15168	8.78099	9.04207	6.88724	3.80806	11.2825	11.3471	7.75741	8.82278	0.894743	8.70349	7.12581	5.7206	7.9255	5.84574	6.23373	8.98515	8.42232	6.32651	8.48707	5.46726	4.62671	3.45627	3.96934	7.51902	6.33029	8.24059	9.81537	4.1375
CAMKK2	chr12	6931	24.834	24.9279	28.9932	26.1944	25.0334	28.2547	28.4807	27.7339	29.9411	28.7287	19.9463	21.1826	27.089	26.3671	25.7233	28.076	27.3152	25.4157	23.929	41.0415	30.8062	27.9769	23.8295	23.6439	23.8005	28.4514	27.2422	28.3296	27.4751	27.9041	21.1283	26.4217	26.6773	22.7433	26.8799	22.4972	28.2214	22.7187	19.6091
ORAI1	chr12	2262	2.06668	2.98257	3.4449	3.89669	3.78008	3.92028	1.36015	1.78825	2.16679	1.55892	2.34882	2.12242	3.77683	3.21948	3.22802	2.69962	2.78326	3.67456	1.88827	2.80093	2.99089	3.96778	2.76559	3.68088	2.74392	2.47136	2.51712	3.37949	3.40857	3.67689	2.29272	3.31727	4.27553	4.11953	3.58705	2.69132	2.85654	2.5917	3.93943
SCARB1	chr12	7741	71.5206	67.912	81.9449	120.4	137.472	65.2583	29.5524	54.6535	47.9648	47.1389	61.4795	95.0927	130.403	159.018	61.9881	88.8826	45.228	94.722	85.2652	104.101	64.6032	102.15	102.592	89.8666	89.2072	45.0624	106.595	162.981	64.0914	120.683	82.3264	220.395	113.442	161.198	53.6908	71.5475	89.6146	125.082	129.517
SLC15A4	chr12	5496	15.0427	13.8017	12.8287	14.811	14.3489	13.1951	14.8998	14.6733	12.7053	13.4364	15.025	15.4812	14.3259	13.3262	15.3079	16.1791	16.8601	14.29	14.748	7.70257	16.4798	12.8346	13.6764	15.3867	14.674	18.6397	14.3539	12.5147	12.9371	14.3046	13.2625	15.1605	12.9034	14.8475	12.9226	14.2147	15.9428	16.0097	11.5982
ULK1	chr12	7608	21.6832	27.7642	34.636	39.5983	29.7392	29.163	28.048	20.8044	30.335	24.4231	18.6787	32.8351	35.5543	35.292	26.4546	21.5411	25.5311	41.6961	20.771	64.8883	26.3049	44.0505	36.6724	34.5539	37.2815	16.7831	23.9763	46.9168	33.1819	43.3672	32.9447	64.3666	46.57	43.5126	31.3637	31.6325	27.7129	14.5944	15.4496
HMGB1	chr13	7723	199.993	216.982	147.102	140.876	154.212	195.87	218.407	249.589	172.752	139.486	244.65	204.002	163.595	143.98	183.039	205.711	217.63	168.468	178.311	271.846	214.611	151.342	165.026	166.8	151.751	256.026	200.222	128.473	186.154	130.656	150.191	111.943	147.416	128.027	178.594	185.133	167.265	282.33	297.79
ELF1	chr13	4335	58.409	56.1717	49.8809	40.4462	49.9511	45.8481	52.5307	70.6679	50.6733	63.8045	59.9509	55.5575	65.7504	44.6855	59.794	60.5832	63.1407	51.4438	61.9223	32.094	74.6825	39.111	43.4159	45.7955	43.0676	83.559	67.1815	59.3523	43.4334	47.5729	45.1843	50.1373	43.7794	40.9379	43.6885	45.8472	47.7386	82.2359	56.6045
RB1	chr13	6452	33.1346	26.8431	24.2857	18.9242	28.6206	26.5336	21.7006	30.0331	27.8235	32.8858	37.1338	23.1385	28.1495	16.8513	33.1377	37.3664	39.5187	28.0185	33.5005	3.38446	37.5058	22.9969	20.9503	27.3247	23.89	45.0624	31.3365	18.4288	20.9162	22.2376	23.4563	13.7928	19.4831	24.2237	21.9132	22.3835	25.9481	41.8899	43.7518
TRIM13	chr13	8080	23.7498	22.1061	17.3336	17.2284	19.4404	19.936	20.732	24.5565	19.2795	19.1525	20.17	21.5987	21.4517	21.6194	25.3954	21.3735	23.5685	22.2515	19.0129	8.63621	20.7418	15.5877	14.8129	16.6469	18.2232	21.3693	22.7656	19.8017	17.8175	16.7727	19.4352	16.3244	18.0238	18.1302	16.5556	18.6687	18.9339	24.4465	24.1207
SUGT1	chr13	15102	54.0047	51.464	44.3316	32.3281	47.9839	38.2466	53.2932	66.6923	58.0355	77.1296	58.0495	51.7704	59.5363	43.7278	63.6525	64.7536	58.8231	53.128	57.6899	30.0711	65.5902	35.791	37.7711	42.4794	44.4097	68.5096	58.0211	37.3592	39.9216	47.9255	42.5036	35.9953	35.4332	37.4191	34.6289	44.0088	45.7495	65.1417	51.3886
TPP2	chr13	6752	121.595	99.3459	86.9641	82.3716	95.3507	89.9274	106.051	105.379	86.3761	94.0179	120.163	88.2677	82.0857	86.3146	79.7674	95.5292	92.6504	75.0223	104.571	36.451	112.428	74.3756	82.0584	89.4355	99.6162	154.036	103.186	83.7215	94.6394	85.5003	106.841	85.2014	74.8858	75.7393	97.7932	86.255	87.117	113.281	79.7349
GAS6	chr13	6006	9.21535	19.2405	29.5076	30.6142	22.4105	23.0914	5.39939	8.65387	14.6751	11.2836	4.66036	5.32686	16.1864	12.4704	28.5982	20.0516	30.598	30.9786	11.6552	26.1809	17.0929	18.6243	18.1089	25.7993	12.9441	8.25016	10.7216	14.0724	17.8692	23.2702	14.9556	11.785	22.8626	18.259	24.8105	17.8537	22.7476	15.3848	25.8814
RNF31	chr14	4982	14.399	7.85118	10.1788	10.9143	11.3402	10.6134	13.9725	6.41855	10.8093	8.38849	10.5511	10.3208	7.60948	12.2259	6.17863	6.79559	7.04736	8.82915	11.3296	15.055	7.97072	10.1624	11.2139	12.2033	12.4073	8.9387	7.50356	12.4355	13.7117	8.66336	10.8993	12.3088	10.0616	10.9211	11.6119	8.92685	11.3215	6.32301	5.59002
NFKBIA	chr14	2373	62.4069	58.6426	62.6784	65.5581	82.5447	62.8679	75.3029	55.9308	69.1403	49.7371	50.1828	68.2504	68.2249	69.7078	54.952	45.5584	60.9998	56.0881	58.7969	103.09	56.2885	72.4322	62.0173	64.233	62.4241	52.5871	56.6829	92.7247	59.056	59.8376	67.5824	90.0318	69.1766	87.304	69.1887	67.1883	66.4033	81.372	76.9178
ARF6	chr14	3865	86.6988	120.663	66.8715	64.3133	71.7444	72.0949	88.7807	131.085	74.2864	77.6863	75.4233	70.1231	105.193	74.9853	119.008	105.62	126.389	67.1118	89.6278	263.521	123.404	63.6059	57.1681	73.2529	65.9137	142.798	119.929	67.3785	76.3312	59.1073	57.0712	53.0763	62.1104	63.5738	76.5238	74.7505	72.3706	118.556	98.9258
LGALS3	chr14	2397	78.4999	82.4154	79.9341	57.5483	69.2372	98.9153	141.476	116.636	85.0957	67.442	89.6654	114.569	84.2625	79.9368	86.0469	91.0795	91.2945	68.847	67.4569	25.4029	100.195	59.3143	71.2612	60.8506	79.6631	132.568	92.3846	81.0813	87.0992	51.8794	81.621	75.2787	64.6706	61.793	98.9199	85.9138	71.1293	160.005	106.893
HIF1A	chr14	5151	95.101	106.89	90.8611	79.0702	93.4992	116.365	78.1468	104.868	72.3658	90.3062	150.884	77.1562	91.7231	79.4681	92.8056	94.9149	108.137	98.6517	95.4228	40.3023	129.191	89.8419	80.1263	94.8076	70.3875	117.875	80.3884	77.8338	94.0971	79.2798	89.9101	81.3312	80.8255	80.5669	97.0804	92.282	101.744	143.83	124.345
CALM1	chr14	7705	236.99	262.174	218.198	234.18	277.797	218.245	213.028	265.364	181.198	173.597	325.293	212.949	312.249	304.383	226.718	248.998	231.064	223.995	240.689	190.074	269.12	232.358	237.424	229.176	224.822	280.936	302.532	279.547	234.365	207.518	241.124	271.23	249.21	256.419	232.423	223.721	275.634	440.956	389.519
RPS6KA5	chr14	27976	73.9938	88.4683	56.5992	60.7414	74.7145	54.4536	60.5061	76.9428	63.2801	95.4283	52.979	123.766	89.4719	78.6938	70.4869	78.773	63.7295	73.4912	103.855	72.2796	55.7053	60.3669	70.3899	57.2692	63.7365	51.0994	96.2717	66.032	52.8844	75.8044	90.545	87.8203	61.0864	65.8052	42.1019	68.098	77.1864	66.3181	71.3938
LGMN	chr14	3899	205.584	171.147	230.543	398.544	359.764	246.356	143.084	127.828	242.976	145.462	161.472	219.608	433.164	192.109	306.712	189.29	209.761	251.503	213.896	223.063	213.385	190.008	211.321	273.48	223.987	104.732	246.008	277.092	185.664	246.049	282.358	393.533	284.489	405.345	237.872	209.487	265.09	329.182	390.993
OTUB2	chr14	4252	9.65579	15.9509	12.3143	17.1562	17.0104	9.41823	16.4661	10.4262	19.1071	12.6198	11.9305	12.8178	18.6795	22.8216	7.66655	11.5246	7.51123	12.912	14.455	12.9154	12.7711	24.414	15.7222	13.6955	11.1845	12.0863	11.566	14.4156	13.9958	15.8912	7.26617	12.3379	17.6654	16.1992	16.5556	19.1046	18.56	14.1349	12.6326
IFI27	chr14	4147	16.4657	2.10534	3.72548	1.17261	5.13011	5.25891	2.7203	1.66052	1.77283	1.59604	2.16241	0.915554	18.2144	3.8919	1.13485	2.29002	2.4978	2.70488	4.91602	3.61787	1.74967	1.74096	0.71981	5.50474	4.98081	6.08619	5.35286	5.22765	3.66679	2.41768	1.164	2.88078	1.43371	5.57853	4.11591	2.2175	5.54856	13.6202	1.07839
DICER1	chr14	12294	182.952	176.673	182.05	162.163	207.789	162.309	202.085	199.023	220.692	239.406	170.979	191.184	201.288	191.885	240.513	211.371	204.98	205.112	218.095	135.417	214.611	187.376	162.715	190.146	174.09	208.652	208.443	156.011	152.559	202.934	181.548	160.451	170.689	163.923	142.746	184.545	186.004	141.036	140.411
YY1	chr14	8720	105.807	101.29	92.0769	84.0313	91.9563	99.1544	107.431	117.226	101.396	106.526	103.013	103	101.937	93.6297	109.475	106.16	109.011	96.6614	101.674	155.841	112.143	92.9999	82.2478	93.3485	88.73	117.494	111.534	91.6158	94.8718	95.2969	85.0072	86.1325	96.75	90.5439	98.1611	100.299	100.203	106.774	96.9011
DLK1	chr14	5312	163.64	419.651	583.918	726.822	447.978	592.823	111.471	222.558	340.309	188.184	113.489	112.322	323.84	307.99	512.07	552.212	603.272	579.152	259.182	497.71	383.073	528.889	458.86	613.646	329.628	268.468	283.558	420.931	400.791	526.022	212.694	178.987	528.067	448.9	543.76	382.092	466.917	204.046	423.257
HSP90AA1	chr14	5248	325.756	547.302	408.134	389.939	461.864	372.283	464.553	695.104	538.816	472.688	447.096	474.673	677.3	414.62	574.941	678.907	568.606	548.071	420.954	1374.91	749.876	379.085	478.409	390.008	414.421	700.883	664.821	496.389	514.306	477.265	311.564	441.749	417.261	422.316	422.996	431.73	367.402	997.785	820.017
RCOR1	chr14	6202	126.406	99.4629	109.13	81.3794	104.955	112.493	143.084	123.102	127.225	144.683	125.606	122.351	94.8115	116.166	120.067	113.458	115.309	113.044	115.608	64.4993	120.009	106.604	106.797	96.8967	116.139	124.343	114.194	100.434	95.8789	102.248	113.084	108.277	94.6506	100.564	114.326	111.064	101.594	67.5496	55.6581
TRAF3	chr14	8263	28.3914	35.1183	28.4944	27.5113	32.1693	29.163	17.2286	24.7641	22.9483	29.137	34.3748	24.2622	39.1265	22.842	30.7923	24.3524	25.8522	30.0599	25.2312	48.1216	29.1014	30.4466	25.7238	28.2533	28.4532	28.5375	29.5363	27.5903	25.9516	25.6123	38.5178	39.3125	26.9077	35.1662	26.9719	23.3122	26.337	21.8732	19.323
SIVA1	chr14	4776	20.4974	28.9046	36.4598	45.0284	27.2706	33.3702	55.9104	30.6558	39.4208	21.1197	27.9622	55.0997	25.8611	36.7795	25.0676	28.0574	26.2982	28.733	20.4454	96.8656	24.4356	38.3822	40.5746	31.5694	38.3552	26.2751	32.7544	43.9861	45.3701	36.7185	41.7628	45.5979	34.9467	35.3379	49.0001	44.5963	27.9971	30.2732	34.4865
AKT1	chr14	11162	129.252	126.262	137.515	144.989	123.778	145.624	145.248	110.728	132.149	110.201	163.97	98.5469	94.6627	135.361	102.843	111.187	112.811	124.323	113.459	276.048	129.849	139.399	155.934	154.398	134.84	143.474	118.177	144.077	170.222	124.485	144.301	144.97	141.195	133.756	180.64	137.409	135.035	104.348	85.0388
MTA1	chr14	6966	14.2973	24.8401	27.7306	28.8463	21.9476	23.0914	25.5956	20.3094	23.5392	21.0083	16.3299	21.3907	19.7214	21.7417	23.0501	22.9747	24.1394	23.3743	19.599	32.8332	18.0052	25.3452	24.2462	28.6843	24.1286	21.7996	20.3918	26.8775	25.6934	28.3574	25.9254	28.7787	29.4423	22.6574	25.2013	26.9132	20.8632	15.2193	18.0245
THBS1	chr15	9158	24.6646	58.2771	109.894	55.203	38.4951	61.7205	24.0705	50.7417	61.1625	43.5014	15.4351	19.8925	44.429	43.7686	73.7905	79.0709	75.7725	71.5008	54.9226	28.2427	71.6169	60.0026	53.3417	45.0991	36.7148	39.2959	43.5557	38.5737	48.3913	86.5328	44.5141	22.2606	62.6225	41.8175	55.1624	63.5114	76.8573	33.398	46.8329
TYRO3	chr15	10945	20.7684	16.9743	20.6382	20.5478	22.0248	21.3225	20.0725	13.6833	15.1675	14.9211	26.9182	10.404	17.4702	22.9642	15.7366	18.1712	18.3231	22.3536	9.34369	38.7073	22.5812	25.7501	21.7837	25.4346	14.5547	19.8692	19.659	21.201	24.9703	21.6584	15.5553	18.8851	22.3505	18.495	25.8452	19.8817	19.8313	15.348	12.9187
SNAP23	chr15	5900	79.0758	98.3079	54.9625	57.8008	78.2631	75.6805	53.355	85.2933	50.0824	64.8438	75.7961	57.6383	102.44	64.8786	86.7531	73.3365	80.7324	73.3381	81.7817	31.0048	87.7976	73.2015	57.2818	67.317	66.5102	96.3462	86.9202	54.0982	56.6803	49.1343	66.3126	58.2268	59.1406	65.4405	54.4266	55.9492	71.8621	119.273	132.994
DUOX1	chr15	8784	17.0755	14.4742	20.7317	27.9984	17.0489	12.956	16.4661	24.5725	30.5074	32.0321	6.37537	10.2792	13.1166	18.298	19.2168	13.7401	28.6176	21.588	21.8453	31.8606	16.1658	32.9164	30.0047	17.6085	29.4673	15.1847	11.789	30.6794	15.2611	17.6541	14.2502	20.8057	20.0976	30.0168	16.8086	11.9025	24.976	16.3957	8.38503
ADAM10	chr15	16168	184.68	203.414	122.598	134.616	183.758	139.6	96.5707	179.161	114.692	147.504	220.528	143.7	273.532	151.315	160.064	188.005	147.905	153.311	170.693	163.427	195.156	147.901	140.628	144.947	128.815	221.648	209.924	129.503	120.823	150.551	149.027	199.385	119.536	152.036	98.2991	118.665	143.993	249.41	205.885
ANXA2	chr15	8824	667.537	542.638	592.055	539.619	501.092	678.447	674.078	651.467	618.2	465.969	742.712	576.84	573.483	529.685	554.665	524.452	577.705	547.663	567.328	469.273	631.616	578.81	557.398	605.09	653.261	721.342	578.061	569.338	647.834	485.702	719.739	671.368	517.237	617.329	724.585	625.315	597.002	842.835	694.329
RAB11A	chr15	5682	136.875	127.344	105.28	101.097	114.328	117.321	142.939	143.571	110.777	114.173	138.506	131.715	124.654	116.859	140.318	130.345	139.092	110.798	120.817	34.9339	127.173	106.806	95.318	107.11	106.804	147.237	141.914	94.9953	109.074	96.3799	114.283	101.875	99.899	107.473	109.566	115.272	116.595	159.601	155.552
MAP2K1	chr15	3759	24.8001	28.7584	24.8157	23.2719	20.9447	28.924	36.4768	33.6415	22.0126	22.7528	26.881	25.5939	23.1075	27.8953	31.1454	32.563	31.4366	23.3233	29.1705	72.3185	31.8829	24.5355	23.2991	25.4346	23.9795	37.7221	32.8022	23.9732	29.1278	20.2985	20.176	21.504	20.4048	25.2965	31.1338	26.2688	25.4097	35.0523	31.0312
SMAD6	chr15	8563	10.1979	19.723	17.4427	22.2436	17.9747	14.6771	5.54364	9.70766	7.82999	11.7662	7.00918	11.1531	21.3028	14.6099	18.2585	16.4025	15.2722	18.628	13.6411	28.3594	12.2178	16.0736	13.5627	18.4707	14.5547	7.20506	16.0108	16.079	12.6014	18.5607	15.2731	23.6865	21.4033	19.1387	13.1295	13.703	15.5689	12.4254	16.1538
SMAD3	chr15	9113	25.1389	13.3046	24.4104	15.8393	20.4819	25.8165	9.54166	13.9228	14.4781	23.0498	14.3166	6.49211	24.1122	14.9563	18.1072	18.8787	22.391	21.3839	25.2638	8.28609	20.5175	22.0657	14.5099	23.7765	19.7443	36.6893	25.203	19.1944	11.8267	21.9102	14.2502	14.4621	15.0284	19.7609	16.6936	15.0676	20.8632	16.9288	24.1427
PIAS1	chr15	10776	47.974	31.0977	38.533	31.9853	40.7709	41.9279	44.8025	32.0768	46.4875	59.1277	34.9341	45.0286	33.452	36.7183	34.5751	39.2469	36.7355	49.3514	53.1646	6.10759	35.8608	36.8842	33.3386	41.2192	38.6833	34.4761	30.7789	33.3988	33.8533	40.1184	35.3432	34.7731	37.6349	39.9938	34.3759	35.082	41.2179	35.2544	35.5869
PML	chr15	12657	14.2296	11.1115	18.565	17.6794	17.3189	18.3106	12.468	10.2026	16.0047	16.3687	17.1128	8.57291	11.3863	14.6914	11.6764	13.5726	13.7914	18.0666	14.0969	24.6249	14.0123	17.0048	18.2605	17.9733	18.1039	14.5208	12.9361	17.6631	12.8338	16.5712	12.1691	12.658	18.8943	15.9417	19.3379	14.2147	16.9747	14.5209	16.1538
CSK	chr15	4570	15.5848	15.7608	21.0123	17.6614	17.3575	19.697	16.6103	12.7573	15.9062	14.3272	21.9969	12.1519	16.3353	16.9736	13.8452	17.743	18.5194	17.8114	16.0177	27.5425	20.024	20.8511	17.3512	20.3278	16.3144	16.4757	12.7927	21.333	19.8317	19.0644	13.5447	17.6921	19.1759	13.8176	21.0854	18.1759	18.1413	20.0167	15.5156
CTSH	chr15	5892	15.246	14.7813	15.6189	12.0328	16.9332	20.3663	14.3022	8.09504	11.6465	5.53046	30.4601	11.1115	25.0611	10.2493	13.3156	12.4555	10.5086	13.9327	10.7762	19.6454	7.46227	13.4014	12.8429	14.2261	10.0213	9.60265	13.4459	19.8809	11.5685	15.035	16.7898	20.7766	21.8385	5.27815	22.879	15.5983	12.817	31.082	11.7523
BCL2A1	chr15	1089	1.89728	1.95914	1.4029	2.95859	3.00864	3.10754	0.947984	1.69245	2.97933	1.55892	0.820224	1.70626	1.93493	0.957692	2.29492	2.681	2.96167	2.65385	1.92083	0.544626	1.49544	1.17414	1.06077	2.35444	2.11759	1.79512	1.44973	3.35309	1.13619	0.654789	1.34036	0.98936	3.76349	1.459	2.52933	2.55865	1.27123	6.72739	3.36722
IGF1R	chr15	13941	84.7677	94.989	130.563	91.5901	100.288	92.9393	139.003	126.216	163.987	218.546	90.8957	135.377	122.961	130.45	132.248	149.242	123.855	153.362	135.011	188.985	158.562	105.511	126.005	111.488	119.36	120.961	131.049	127.892	90.5336	169.313	92.4497	90.09	117.539	100.628	105.749	100.451	106.589	76.6849	52.9512
STUB1	chr16	2316	18.6001	21.8576	21.6982	27.7458	20.1347	27.5376	27.9861	18.4573	20.2152	14.4015	19.7599	19.2682	20.4656	21.5175	17.8046	19.0277	19.9824	23.8336	19.5338	72.3963	18.5884	22.7945	23.6022	24.3402	22.518	17.6192	19.1333	26.2702	26.1582	21.331	24.0912	31.6886	23.3746	25.275	26.3051	25.2454	21.7905	17.811	24.891
MLST8	chr16	4323	12.0613	16.8135	18.9859	19.7721	18.6304	22.8045	22.8134	15.2002	17.3343	12.1373	13.1236	16.1054	14.3259	16.1993	17.6532	15.7881	15.8253	18.4749	12.111	37.3458	16.8537	17.4906	21.1397	20.0625	15.36	17.0659	19.197	20.9898	22.3881	20.1473	12.3454	19.3507	20.7632	19.9111	23.1779	17.4178	15.7484	17.8662	19.8952
TNFRSF12A	chr16	1848	21.4121	27.4864	21.7605	45.4252	33.8279	24.7647	18.0529	21.5548	14.872	13.4364	20.6547	27.3834	56.6525	35.2512	25.0928	27.6478	19.5007	28.4778	25.2312	55.9798	24.959	38.868	32.3536	25.9651	30.8094	16.3405	34.3156	33.0292	27.0103	34.2505	27.1952	61.3694	36.9437	56.0428	24.8334	30.5901	31.4967	35.328	44.28
SLX4	chr16	8591	12.7389	11.2577	15.7748	17.3366	17.2032	13.6732	13.8488	10.8732	16.5464	14.5128	14.7267	12.7345	12.4468	14.9971	12.1555	14.429	10.4015	14.4941	14.5202	29.6043	12.5318	13.6848	18.7908	18.3049	16.5828	10.5617	13.3025	16.5014	15.8292	17.8304	12.804	17.4011	18.1262	15.3839	14.6241	14.4422	15.0006	9.57642	8.78118
USP7	chr16	7969	77.619	103.878	91.4846	87.4409	95.0421	95.6165	103.145	111.478	101.15	90.8629	77.4738	81.1097	104.095	87.5168	111.291	106.03	107.28	104.572	93.1764	62.9432	118.095	95.1862	100.773	93.3816	92.816	114.9	110.45	103.84	96.447	102.172	79.9279	93.2327	98.2861	90.6941	93.8612	91.9788	82.8994	108.52	98.8598
SOCS1	chr16	1796	1.0164	3.30422	3.19549	4.60025	2.19862	3.68124	3.99802	3.56054	2.97933	2.33838	1.11849	2.82989	4.26057	3.09722	3.85849	3.46296	3.42555	2.14349	1.2697	5.40736	2.24317	2.46974	3.06867	3.24979	3.072	2.01643	3.64823	3.5643	2.47896	2.3925	2.9629	3.78285	3.73789	3.15402	3.81699	3.56316	2.19849	4.08055	2.88304
PLK1	chr16	4760	16.1607	18.4071	18.6741	19.5736	17.2418	16.5417	22.7516	15.9027	19.1318	10.4299	22.5189	15.606	9.65604	17.7886	9.70928	17.3334	13.1134	14.8513	14.3574	47.6548	19.3062	18.5433	23.0718	20.3609	17.0302	19.1807	16.4409	20.3825	25.3835	17.7297	12.2396	14.5785	20.1232	13.3885	26.8569	21.6443	14.4023	17.1861	13.1388
IL4R	chr16	5894	40.4865	32.1357	49.1638	44.8119	53.8469	52.111	51.5002	31.2306	43.4835	41.7197	29.0434	42.4068	35.4799	59.9271	36.8448	32.7492	40.6427	45.7789	50.9182	74.4581	36.5038	49.0709	41.7869	51.9303	39.8465	31.3777	38.3621	56.5008	48.882	47.5226	36.225	60.5838	51.9977	57.6091	56.841	40.0855	54.1396	26.7809	29.0945
IL27	chr16	1270	1.05028	1.19888	0.857327	1.76794	2.58434	1.09959	0.824334	0.542863	1.13264	0.445406	0.596526	1.0404	2.21401	1.97651	0.70613	1.06123	0.463877	1.07175	1.62782	3.46226	1.1814	1.2956	2.31097	1.26012	1.19301	0.331974	1.35414	1.39932	1.23948	1.30958	1.19927	2.15331	1.84334	1.48046	1.40263	1.53519	1.09177	1.30504	1.76064
TUFM	chr16	2271	67.7938	67.5026	75.8812	81.4155	75.7174	83.0908	98.7346	68.3528	79.4571	53.3745	80.3073	71.9958	64.355	77.4101	72.2522	68.2166	70.7769	65.7848	58.862	146.076	76.7462	78.1005	86.4909	80.9131	76.9788	73.3539	83.6384	87.101	91.644	66.8136	63.7377	77.6648	85.0754	73.2075	95.8157	81.9147	79.3549	79.1111	80.8793
PPP4C	chr16	2734	53.3948	53.6132	61.3067	58.5766	51.9568	62.9635	76.0654	53.2325	65.2006	44.1324	59.839	58.6787	53.3036	59.9067	54.1954	51.4231	57.824	55.5777	47.5975	137.09	56.6923	60.6099	61.0323	60.8838	55.4152	55.1691	55.2969	61.7285	66.0281	57.8984	56.789	63.4064	59.4222	60.7202	75.9719	65.6531	57.6542	63.9286	69.7652
PYCARD	chr16	1661	3.62516	4.42999	5.25308	6.15171	4.86011	6.78877	6.26494	5.79586	3.64414	2.70956	1.67773	4.07838	3.03263	4.11604	4.1359	2.8858	7.01167	6.94084	2.83241	12.0596	2.97594	4.81802	9.92581	5.07365	5.01063	3.6886	3.77567	7.81507	4.88045	5.59089	4.58545	3.87014	7.32217	4.377	7.03614	5.61008	3.15565	5.16502	10.3878
ITGAM	chr16	5688	6.33555	13.4508	8.93179	11.9426	17.8975	16.5417	4.12167	5.38073	11.9912	12.1373	4.88406	5.32686	12.3724	6.92799	14.6522	16.719	18.8405	15.77	9.53903	8.90852	11.2906	11.2555	10.0016	12.6012	12.4669	4.77059	6.62734	17.3463	7.90168	10.7788	8.81817	6.63453	14.7468	9.84826	15.176	9.2301	12.5628	14.3371	22.008
SIAH1	chr16	6725	139.247	139.07	116.238	109.865	146.652	123.584	153.408	125.178	152.562	139.152	89.5908	166.131	155.464	177.316	135.325	124.983	141.357	127.028	135.467	86.1287	132.9	134.702	131.309	112.35	124.52	123.187	183.064	117.411	133.399	142.87	125.888	159.462	141.169	147.938	110.302	128.046	140.344	144.437	170.716
CYLD	chr16	12954	19.0744	26.156	21.8852	23.1636	29.3921	24.4778	20.4023	26.4885	27.4296	32.9972	17.4111	20.3919	28.3914	22.6586	38.1562	28.7835	34.8443	21.9963	22.0407	14.6271	25.4973	22.754	21.5564	20.991	22.3689	25.6972	25.3464	23.762	18.5664	23.3457	20.2112	15.8007	23.1186	22.2069	19.9127	21.5685	25.1704	27.608	32.3737
LPCAT2	chr16	7439	10.5367	8.53834	10.7244	7.88357	11.456	10.7569	3.97741	10.0909	6.82046	12.9539	11.2222	6.57534	11.4793	5.15524	11.2729	8.02438	17.5559	11.6871	11.5575	1.71168	10.9915	9.59555	7.08445	9.68304	10.4388	12.7871	7.53542	7.36623	6.8946	9.44407	8.18326	4.83041	9.60075	7.74558	7.72596	6.84202	10.4241	15.0171	15.1195
AMFR	chr16	5758	171.162	169.48	195.549	207.553	225.416	207.87	200.602	160.847	218.255	157.637	112.333	172.499	292.36	233.331	208.258	160.246	217.558	219.147	173.884	404.268	159.474	277.704	201.32	201.023	186.915	128.228	204.03	169.318	178.382	203.11	173.33	297.972	236.716	267.77	200.967	197.717	218.174	142.764	174.985
NLRC5	chr16	12386	4.64155	19.0504	13.8887	28.0525	19.5176	7.93617	5.21391	4.40677	13.6902	6.97803	4.28753	8.90584	9.84209	14.4673	8.65009	9.70001	12.1322	19.0873	15.0085	20.9681	8.62872	28.4223	28.944	19.1008	23.711	8.05344	10.865	20.7522	7.35941	13.5743	14.2854	33.6964	16.0012	10.3417	16.1417	19.8817	9.67634	12.9953	12.5225
TRADD	chr16	2567	5.92899	7.35408	9.69559	11.0767	6.75015	8.03179	8.51124	7.66394	8.05159	4.45406	5.74157	5.78463	8.35369	7.27439	7.96918	8.06162	6.88678	7.40016	5.0788	33.0277	6.34069	8.7858	6.44041	7.56073	6.8598	6.51652	7.34425	8.89756	7.25612	6.92565	7.19563	8.14767	9.26792	9.11876	9.81841	8.6236	8.82386	8.38166	7.90086
CTCF	chr16	10174	48.2112	52.2681	47.1062	47.9689	49.6811	48.621	48.2235	51.524	48.3342	49.4401	50.5929	40.4508	46.2523	46.499	45.8228	50.5294	49.9738	45.4217	53.4576	69.751	57.6943	47.8563	50.2731	50.5375	48.8537	55.6855	52.4134	51.0883	53.246	47.7744	42.7505	47.9258	50.2567	47.2244	49.115	47.3824	49.5034	60.473	50.9044
NFATC3	chr16	8806	29.5433	25.0156	32.8278	30.506	35.0622	34.0395	35.7349	24.365	32.3295	36.6718	24.0847	32.6686	27.9448	29.1383	27.413	27.2568	26.5302	34.2449	31.6774	10.3868	27.5461	30.2442	31.217	32.9621	28.9304	26.9759	26.5094	32.1579	30.6513	33.8475	27.8654	32.4161	33.0778	33.1494	31.2488	31.026	31.8556	25.145	24.869
NFAT5	chr16	16401	153.713	150.547	175.877	140.461	180.403	138.262	149.967	130.351	206.264	366.755	101.447	235.963	171.241	160.729	205.509	208.317	158.396	247.42	295.71	41.3527	143.069	168.307	164.003	160.102	164.307	124.625	161.685	177.634	133.347	244.589	151.778	159.782	157.58	155.512	113.13	139.418	148.944	149.694	112.021
BCAR1	chr16	9178	20.0908	26.7408	49.4756	48.0591	37.7623	43.5533	48.0587	24.4129	38.5836	23.1983	20.0582	41.6577	30.81	37.1462	28.1695	30.8129	26.9941	42.5637	22.9848	96.2043	24.8842	47.7348	41.3702	49.1779	41.636	21.9595	29.9983	47.0488	37.8558	50.2173	31.7101	47.2274	43.2674	41.4528	44.5392	42.7769	39.0045	19.6307	25.0671
PLCG2	chr16	13416	27.8154	18.5095	36.6157	46.652	31.6293	30.2148	49.3982	35.4138	46.5367	48.7349	10.812	46.7348	26.0843	38.9394	39.745	34.3689	41.2672	43.6864	41.5745	38.9797	19.3511	26.0335	25.648	39.9591	31.4954	15.0741	27.4652	34.7454	20.4772	34.2253	46.4541	40.4765	21.6593	22.3141	25.5693	34.0016	27.0997	19.1896	26.3655
IRF8	chr16	5162	5.01423	7.99738	6.70274	6.00739	9.99022	5.92823	1.75171	4.07147	4.8999	4.86235	7.68028	3.03797	7.05133	3.42324	6.50648	5.28753	11.9002	6.8898	7.16241	3.46226	4.44147	6.07313	4.28098	6.00216	5.60714	3.73778	5.11389	7.52464	5.31943	5.21313	6.0669	5.12139	6.4005	6.35095	6.02441	4.56767	4.98025	15.2377	11.7963
CYBA	chr16	3357	7.75851	15.4538	20.2485	30.7946	18.0133	27.5854	12.3444	11.0169	11.9173	6.94092	11.2967	9.322	11.7584	9.96408	16.7454	15.8812	23.3366	20.5163	7.42286	39.4854	12.2776	21.4584	13.8658	16.9122	17.0302	9.4797	12.6812	16.2638	17.5076	16.546	16.6134	15.9462	23.6562	13.3456	29.8461	20.3176	15.6885	26.5419	27.0038
NXN	chr17	5880	10.4011	10.1612	14.1069	16.8315	10.1831	16.6373	4.08045	4.1513	10.4154	8.05443	3.80285	1.87272	7.34901	5.64427	11.5503	8.48983	10.9011	13.3713	7.29263	6.06869	7.59686	12.875	11.176	17.8075	9.60371	5.42224	6.89817	9.87444	8.36648	13.4735	9.73526	4.19023	9.93358	8.75401	13.1525	9.85555	11.0224	7.3891	19.6311
YWHAE	chr17	3847	77.4835	91.6117	74.7122	70.429	67.4243	77.6884	75.7357	97.3001	68.9925	58.9792	78.2568	69.7069	80.8019	65.1231	77.7499	80.6534	84.9608	63.08	79.2748	89.1241	111.022	80.7322	79.6716	84.2292	71.3717	117.617	93.1174	81.4773	92.7543	74.0667	53.5439	77.6357	75.4235	81.511	89.8833	80.3417	79.2951	134.162	125.445
ARRB2	chr17	4372	11.8241	12.3104	18.7053	16.1099	19.1704	18.1671	7.25414	7.60008	13.764	13.919	10.2528	5.45171	11.7026	10.2493	12.332	13.5912	18.4837	14.5962	14.5527	7.62476	11.4102	14.2111	11.3654	19.1008	13.481	8.38541	7.51949	16.1318	11.8009	13.1965	11.8516	7.4784	16.7181	17.2935	22.2581	13.0207	13.834	20.4579	26.0134
C1QBP	chr17	2335	61.2211	59.5344	55.0872	59.8574	49.7968	66.2623	79.4864	71.3066	55.1054	39.7896	84.5576	54.3506	38.4753	53.59	49.076	53.0056	53.5242	48.79	48.1184	89.0463	64.4836	55.225	61.1839	53.1904	59.889	72.4072	58.0052	51.5108	70.9343	40.1436	71.533	48.4787	58.5774	48.4689	83.7209	68.5719	54.9323	78.817	67.0803
DHX33	chr17	5872	11.7225	12.2519	11.5661	13.5482	10.916	10.2788	13.2924	16.1901	12.6314	16.4058	14.4285	12.4848	13.8794	12.613	13.5173	18.5622	15.4685	15.4638	19.892	23.0688	17.1827	12.7941	14.6235	10.5784	15.1214	15.7503	16.7277	14.7589	14.0474	17.9563	12.5571	12.2797	14.2091	10.3632	12.9226	14.2337	11.83	12.8666	11.7743
TP53	chr17	5688	45.8396	42.2969	46.2021	39.7967	48.4082	57.1309	65.9673	34.344	53.8989	45.1716	47.6103	37.288	34.7357	49.1683	37.9797	39.6006	43.872	39.6546	44.0488	47.6159	50.9049	46.4797	54.6677	44.5353	49.3607	46.046	43.3964	46.8112	53.1943	46.4396	36.6836	47.0237	46.7236	41.7103	63.6012	46.5295	47.3797	36.0448	44.126
MAP2K4	chr17	5714	48.821	48.9346	48.1818	39.1292	51.0311	45.5613	55.8074	47.5484	51.0919	43.9097	50.4065	55.3494	55.0339	46.4379	53.8424	43.6221	46.0665	48.739	47.4021	15.7163	48.6618	47.8563	47.0529	44.3364	46.1396	48.6403	50.7247	39.8146	44.3888	48.2781	48.9585	44.5794	48.1062	48.4689	40.5613	49.2588	48.3518	49.2606	51.6307
TRPV2	chr17	3410	9.58803	11.2285	16.9595	22.1895	19.5176	17.8803	7.46022	7.58411	12.9761	10.0588	10.1409	5.11878	9.06068	12.3074	13.1643	15.7136	16.646	20.9246	13.2505	11.9429	11.814	15.7901	14.5856	22.9475	14.167	11.9388	8.76211	12.5411	15.8034	17.8052	10.9698	7.10012	20.584	12.6375	16.7396	14.0631	19.5172	10.4403	12.6766
SREBF1	chr17	8030	34.9641	34.0218	49.725	63.0505	68.7358	56.7962	28.5219	31.8054	42.5479	29.9536	51.1148	42.6981	56.113	52.0822	36.4665	37.0127	26.9405	58.9461	38.2863	122.307	38.9414	62.7557	64.4799	66.6538	48.2274	30.7506	44.9098	74.5863	54.0981	53.4912	57.8472	96.1425	67.7941	67.8006	48.9311	62.1468	50.0866	37.8094	31.0973
AKAP10	chr17	4848	39.3346	35.0452	32.6408	29.4957	32.5164	32.0793	36.9508	33.4339	35.8997	39.8639	34.263	36.206	34.3264	34.0286	35.9622	33.6428	33.9165	32.6628	35.0307	25.753	33.7073	32.8759	32.5051	32.2326	33.9709	36.4556	32.5473	33.1084	35.6608	37.7007	39.9287	33.9292	33.769	36.6252	32.6974	34.1533	35.3852	32.1481	35.4548
MAP2K3	chr17	3783	15.6864	19.299	22.6178	18.383	18.3218	17.8803	28.254	26.1532	29.6702	32.1435	20.9903	25.3442	18.6051	18.2777	22.7222	22.5837	22.3196	24.6502	20.4129	42.4808	27.2021	20.4462	22.5414	20.0625	22.8461	23.3488	21.284	25.9798	23.2919	25.2345	17.2131	20.8639	20.712	18.6452	26.9719	20.943	18.1861	16.4141	16.638
LGALS9	chr17	5714	4.74319	4.5031	8.97855	7.39649	7.83017	10.9481	3.50342	2.98574	6.91895	7.9802	4.92134	3.87029	5.52571	2.99534	4.56462	5.65989	6.1196	7.70637	8.07399	1.67278	4.26202	6.35655	4.62194	8.45608	7.12822	3.4304	3.13843	9.66322	6.30068	6.06939	4.02109	4.21933	9.16552	7.65976	8.87566	6.29239	8.12095	7.0031	9.55146
NOS2	chr17	4369	18.5662	18.8019	11.7376	1.10045	5.13011	18.215	11.7055	21.7943	2.0683	9.83606	66.1398	1.08202	3.81404	22.3937	0.554816	11.4501	1.96256	1.68417	12.5017	41.8584	44.4446	11.4175	10.4941	12.7007	10.5283	49.2674	13.4299	12.145	34.7054	2.03992	34.3203	24.6758	1.15209	1.00843	34.3759	13.2102	18.216	43.8751	6.97652
RNF135	chr17	3580	23.2078	23.5828	23.7402	25.4547	25.9591	23.8563	26.2756	23.1355	26.1492	24.9799	22.2206	21.0161	27.3867	26.4079	23.4032	22.9188	27.3687	22.0984	21.357	27.0368	24.1813	22.8755	24.3599	26.4957	26.2164	21.775	24.9322	24.6333	23.8083	24.4287	21.1989	26.1599	27.1381	25.8758	29.3173	26.1741	25.1555	21.2482	25.9474
CCL2	chr17	1986	6.23391	3.33346	10.1944	7.39649	10.9545	14.5815	3.33855	2.55465	6.77121	5.12217	3.13176	3.12121	5.28385	2.71007	3.90893	4.9524	5.20969	6.68566	9.4088	1.71168	3.58907	5.34436	4.54617	8.55556	5.04046	3.86073	3.48891	4.09235	4.51893	4.38205	2.04582	3.34637	6.24689	6.1793	10.0254	6.80412	8.92855	6.01053	7.43869
RPL19	chr17	1761	516.331	465.354	530.14	518.205	485.046	606.83	697.613	495.953	553.319	331.642	618.635	531.645	405.814	558.6	433.866	446.014	444.679	472.436	399.141	925.747	512.653	463.097	539.1	510.117	520.897	514.977	496.222	502.514	571.4	432.009	551.912	505.359	542.839	493.979	713.525	436.089	507.238	628.184	773.778
CCR7	chr17	2508	41.7062	30.4105	27.3409	29.5318	17.7047	18.9799	58.6307	42.0719	41.9569	23.7921	78.4059	56.9724	16.1678	41.0789	12.5338	39.8426	11.0617	19.2914	26.1102	48.1605	36.2197	25.7906	68.9503	33.3601	33.4341	45.087	50.0874	60.7516	46.7903	28.2315	40.8458	46.3835	29.9031	24.9747	36.7213	66.4112	38.4062	53.7456	19.6971
NKIRAS2	chr17	5566	45.2975	35.2938	44.6434	42.4667	47.6368	55.9357	46.3482	33.1306	43.7297	39.1587	43.621	33.7923	40.1312	51.4913	35.2056	35.2626	37.8595	51.0356	37.6352	49.95	37.4908	53.0792	53.2281	54.2516	46.6764	34.513	38.5852	46.1511	43.6658	46.767	34.8141	51.3303	43.9074	53.747	56.1742	43.0232	52.5394	29.1888	34.0903
DHX58	chr17	3843	9.07983	6.31603	8.51092	6.9996	8.71733	9.46604	7.9136	4.94963	6.03254	7.94308	6.93462	5.74302	6.99551	7.66154	6.25429	7.4286	6.5478	10.6154	7.03218	11.7095	4.68074	8.94775	7.23599	11.8717	7.8142	6.23373	6.14941	11.1417	7.41105	8.21004	8.81817	6.57634	9.54955	6.00765	11.1751	7.9413	8.98838	5.97377	6.97652
STAT5B	chr17	6447	131.759	158.939	132.995	177.065	201	130.182	73.4687	110.249	113.461	123.006	85.6015	142.618	230.945	152.273	144.656	130.475	118.021	162.191	130.193	226.681	105.04	186.324	159.343	130.29	148.53	67.8333	148.366	177.185	135.361	167.827	176.258	315.169	177.652	226.167	108.393	133.088	151.053	136.092	142.744
STAT5A	chr17	5754	30.7969	35.6593	34.0593	44.5954	52.6511	30.932	15.415	22.7683	23.0714	28.9514	21.8478	34.3333	49.0802	28.4251	32.255	26.9031	30.5088	37.8684	26.2079	83.4834	23.628	42.6334	34.2478	36.8751	38.385	14.7421	29.5522	49.3986	31.8908	32.2861	54.5668	100.653	41.7569	49.7991	32.1455	29.2823	33.5307	32.3687	30.9432
STAT3	chr17	8812	69.8266	72.225	98.7173	85.673	99.555	95.8556	67.3893	66.4208	92.187	72.824	67.2211	56.8476	85.0067	80.4869	85.9965	83.3903	92.0974	107.583	78.5586	75.3529	83.3112	90.2468	80.4293	93.5474	86.2843	76.5015	75.6409	92.3287	74.5237	81.7227	62.3268	69.9536	89.5814	86.832	89.0325	79.5077	91.5139	101.425	95.6906
BECN1	chr17	6414	31.4745	34.4458	27.9489	29.8926	30.4335	29.8324	29.9233	35.9247	27.8235	29.3226	37.2083	26.8424	35.9822	29.8107	34.1212	28.2436	34.1306	32.7648	30.8635	49.95	30.2678	34.9408	28.7166	30.9393	33.2849	35.3982	34.2041	31.8411	30.987	27.4759	27.3363	33.8419	28.4438	32.5057	28.4895	29.4908	31.736	40.0335	43.1576
GRN	chr17	3680	222.286	206.09	286.3	337.172	403.235	353.447	254.534	167.569	263.486	170.22	202.931	238.086	390.967	396.953	235.772	217.478	209.422	340.918	213.472	767.144	240.423	398.276	349.184	320.204	305.798	161.917	285.422	425.736	282.989	365.397	241.406	575.168	439.125	486.62	305.451	285.508	318.571	299.405	276.816
EFTUD2	chr17	10375	80.6004	72.1958	74.946	73.6943	65.4957	72.573	91.4804	77.4537	77.7089	71.7104	79.4126	64.5881	66.6248	76.8395	75.5811	77.3953	71.4013	67.9794	73.9356	102.506	81.7261	78.8697	77.247	71.5948	70.3278	81.5549	73.7292	73.8471	84.7494	77.668	72.5912	74.2311	84.3074	71.4267	90.0672	78.1431	77.3509	84.3129	75.7954
ITGB3	chr17	4394	11.858	17.5007	9.41501	18.3649	28.2735	10.5178	2.01962	5.62022	4.8999	7.9802	5.77885	9.15554	35.6846	13.1632	9.58319	9.56968	6.58348	13.8817	15.0736	6.92453	5.15929	22.754	14.2447	8.65505	10.1406	3.55335	15.501	11.3002	11.0262	20.3992	12.8745	47.7221	16.4109	14.7617	6.53028	7.77072	10.4092	8.63899	14.3052
CALCOCO2	chr17	8333	51.2943	60.1485	49.5379	43.7114	56.6627	52.8281	48.038	60.0023	46.7337	50.5536	42.0178	45.4448	62.4387	48.1495	60.2732	54.886	60.9641	53.128	50.2671	48.8218	56.6923	52.9577	50.5383	64.6973	50.9414	62.5586	61.972	53.0949	47.0744	46.9937	43.4912	61.8932	48.5414	55.3777	46.0109	47.0223	47.6937	70.6559	67.4324
ITGA3	chr17	9802	23.9192	34.6797	38.7668	43.7656	52.8054	60.4775	22.154	28.2129	45.3302	31.1042	31.9514	28.3822	44.4848	45.3376	39.6441	37.7202	41.0709	45.1154	27.5102	56.68	38.7918	56.1562	42.7719	48.0173	41.457	22.2668	30.8108	45.6495	41.8582	44.299	27.5832	55.9571	55.3771	48.2543	43.2286	32.0684	50.4904	20.2005	17.8485
TRIM25	chr17	9501	173.296	289.675	153.914	249.695	189.428	147.919	83.4226	135.875	137.911	135.96	108.419	196.844	229.196	190.479	149.826	149.652	161.429	226.496	216.435	216.644	124.586	195.474	220.11	179.733	225.807	119.793	206.101	217.211	187.807	208.349	281.335	396.704	198.441	245.52	137.872	181.664	194.439	137.967	158.743
TRIM37	chr17	5482	46.009	47.7358	41.4946	36.6397	37.9937	36.1909	53.2932	47.6601	47.5216	38.2678	41.1976	39.8266	38.3451	42.0773	44.6375	44.0689	44.5678	38.3277	39.1653	40.9247	42.9492	40.69	37.7711	41.3187	41.2483	46.5009	42.9184	41.9532	42.4005	39.6651	41.9392	35.1805	41.4496	38.2344	40.2164	43.5918	42.3246	42.8825	39.9224
CLTC	chr17	11836	684.917	583.941	819.371	723.809	820.008	640.248	909.013	717.648	991.01	772.78	576.17	877.475	772.986	779.725	876.609	779.017	755.512	856.581	852.554	337.007	773.1	739.262	696.776	693.597	710.138	653.816	728.673	668.716	652.198	828.106	680.092	681.407	775.715	706.028	671.929	796.29	796.556	798.611	854.811
MAP3K3	chr17	6107	24.0886	23.0857	33.9034	31.2817	29.5849	33.0355	20.2992	18.4094	29.03	26.6502	22.5189	17.0626	22.1959	27.0192	29.8844	27.2196	32.9531	33.7855	25.5242	25.5196	27.4564	32.1066	28.6788	33.8575	27.9164	22.0578	21.0609	27.3527	25.9258	30.3469	25.4316	22.0278	30.1336	26.3049	32.0535	30.8175	33.3213	19.4285	24.2528
ERN1	chr17	10864	55.021	46.069	41.2296	47.3014	46.2096	38.6291	44.7407	38.0962	45.0347	48.3266	42.167	50.0641	49.7314	53.0602	35.0795	40.8853	32.7033	52.8728	47.4021	46.9545	41.7229	50.0426	53.2281	39.5943	43.5448	40.1934	45.324	45.4911	37.0036	49.638	41.6218	61.835	48.0294	45.5294	35.5716	44.1794	45.226	32.4789	30.1289
PRKCA	chr17	11152	22.3947	21.9307	46.6854	32.5806	26.2677	31.2666	28.1716	20.3094	35.7274	38.3792	12.3034	20.7664	31.5728	29.7496	37.4501	38.9676	34.0414	39.8588	31.8727	22.8354	33.4082	30.0418	33.7553	37.6378	24.576	25.4636	28.6441	32.5804	33.4401	39.6903	24.0912	18.7687	26.9589	27.0773	26.351	27.0459	33.1418	29.8137	45.1603
MAP2K6	chr17	16655	21.1411	17.0182	18.3624	15.3522	18.0904	10.9959	29.9027	21.4271	28.2175	28.1348	19.1261	33.2512	16.4097	16.6679	22.8231	24.5945	20.3927	21.588	21.1291	9.33644	20.8764	16.114	17.427	16.6469	21.8022	22.5742	21.6026	17.1615	12.9371	17.2512	19.8232	13.0363	16.7181	13.131	16.3717	19.749	14.3874	12.2416	10.7619
CD300A	chr17	2703	1.89728	3.77207	3.07079	4.32965	3.4715	3.05973	1.75171	1.48489	2.26528	3.30343	1.34218	2.74666	3.51636	1.85426	3.25324	4.52419	5.35242	4.38906	3.2882	1.32266	2.51235	2.2673	3.03078	3.01766	2.83339	2.18857	2.23036	3.30028	2.96959	3.27394	2.53963	0.843866	4.14752	3.56168	3.86298	2.71028	4.1876	5.2753	6.99853
TRIM47	chr17	3142	1.82952	3.30422	4.48928	6.02543	3.24007	4.82864	1.05103	1.75632	3.32405	2.18992	1.45403	1.95596	3.21868	1.69124	3.90893	2.82994	5.85198	4.79734	3.25564	2.25631	3.03575	4.00827	2.19732	6.26745	3.81763	1.53692	1.75242	4.03954	3.40857	5.01165	2.78654	2.26971	4.55716	4.41991	5.84046	4.01803	3.87353	5.25692	8.89122
TRIM65	chr17	3955	5.72571	5.45343	7.21714	7.25216	5.32297	8.0796	5.17269	4.4387	4.65367	3.37767	10.0664	3.99514	5.60013	4.19755	6.02732	6.05087	7.65396	5.76702	5.53459	13.6935	6.63978	6.92337	6.62983	7.82602	6.05452	6.70095	5.22541	6.73257	6.01664	5.16276	6.38435	4.74311	6.27249	6.35095	8.00189	5.30683	6.08697	6.58034	6.09621
JMJD6	chr17	5969	13.7214	14.7959	15.0578	14.0353	15.6989	15.5855	16.8782	16.3018	13.9856	12.657	18.4177	15.0234	13.4143	15.4453	12.4329	13.0513	13.2562	11.7892	12.0784	29.2153	17.9005	13.6038	15.9495	15.7184	16.5232	17.7667	13.8601	17.4783	20.0899	14.5313	13.8974	17.663	14.0043	15.1264	17.8663	14.1389	13.176	17.9213	13.909
BIRC5	chr17	3815	35.7772	40.0015	35.7116	35.5753	28.0806	34.2307	46.6573	37.218	34.5455	18.5215	48.0576	38.1203	21.7866	33.1525	22.3944	35.7281	30.83	29.8048	25.687	67.8059	42.0968	29.6369	40.4609	34.4212	30.8094	44.4599	34.5068	27.96	42.4522	28.7603	32.2745	27.3529	41.1424	26.5624	47.6664	44.8617	31.4219	41.8715	34.5745
SOCS3	chr17	2734	10.7738	13.9333	26.6239	21.4498	19.0933	23.7129	16.9813	16.1102	18.7378	17.0368	14.3166	5.99271	11.2561	14.8137	16.1653	16.5701	23.1046	17.5562	12.5993	23.7301	17.063	16.4379	12.3504	17.2438	17.3583	33.2835	8.57094	18.1647	17.2236	13.6246	14.0738	10.7957	14.0555	14.2682	28.6274	18.2138	21.5362	14.4657	22.3601
COLEC12	chr18	7340	224.827	224.424	306.455	304.645	343.679	387.39	372.145	273.363	402.481	262.641	131.161	353.945	270.834	303.385	417.726	241.476	348.675	355.003	292.389	309.386	229.521	323.86	276.862	352.967	307.557	199.393	252.954	274.399	254.945	313.644	298.089	269.31	308.402	338.467	330.699	386.375	301.746	198.642	194.022
PTPN2	chr18	8717	34.1849	37.6184	29.04	30.5782	34.3293	33.8961	39.3413	38.2718	36.4414	37.4513	32.8089	39.452	35.2194	30.8092	30.8932	34.0524	36.0218	33.8366	32.4587	11.476	32.4811	32.39	33.4901	33.0948	33.6428	34.6605	35.9725	32.6068	34.3697	32.9409	40.9869	34.0165	31.7465	32.3769	31.8466	34.7029	30.3152	40.1989	45.9086
GATA6	chr18	3945	9.14759	11.4478	16.258	14.2157	10.5688	14.0556	5.81155	9.99506	7.87923	8.64831	9.95453	3.99514	10.0467	8.51735	13.7947	15.453	16.4855	13.8817	7.12985	8.20829	12.1131	12.2272	9.16811	17.5754	10.5581	10.1682	9.71798	9.76883	7.15283	13.6498	8.85344	7.21651	10.3944	8.60381	10.0483	11.2202	11.9646	13.6202	25.0231
ELP2	chr18	11068	68.0987	69.3594	61.2132	59.8213	72.3616	53.4018	62.4845	69.8057	62.4429	59.6845	65.6179	64.5465	76.3553	62.8002	62.1898	68.8123	60.5181	56.7515	60.0666	34.5059	65.8145	54.4962	54.2889	52.3614	63.2891	75.7269	70.8457	59.8275	60.3213	59.6613	76.2948	67.4802	55.6331	61.6213	54.9325	61.1991	63.8908	79.0376	74.8931
PIK3C3	chr18	15198	42.2483	44.0222	41.4323	42.3765	41.5423	38.0554	49.9546	47.245	48.6789	52.0012	43.9565	50.7716	48.8756	42.3219	50.0595	46.6941	49.8132	44.7582	48.3137	14.1992	45.3419	41.2568	41.9005	42.0814	43.843	51.3822	42.2653	40.1578	35.3252	42.0324	44.5141	39.5744	39.5551	39.4789	35.4566	38.8346	40.5449	45.4926	47.7793
SMAD7	chr18	5033	30.5936	38.7296	36.7404	41.8894	38.418	33.0833	31.0774	31.8533	34.5948	34.2963	25.5388	30.4213	40.4289	35.8218	42.5947	33.8476	38.3947	36.3884	33.5656	75.3918	35.0831	42.9573	32.9597	35.4824	35.2236	26.6563	32.85	38.8377	31.4001	31.8328	35.7665	46.9946	44.3171	37.5049	37.2042	31.3293	36.6714	27.2404	26.1014
SMAD4	chr18	13123	74.9425	76.4942	57.4097	47.0669	61.2142	50.1987	52.5719	66.3729	61.3349	87.8564	76.3926	72.8281	80.3554	52.9787	80.297	70.3949	68.6716	64.0496	74.9448	27.737	73.9198	54.9011	48.4925	60.5522	52.2836	69.4686	70.1447	45.3063	49.7857	53.5416	64.0552	58.7505	48.183	58.2742	42.6997	49.7705	65.2368	79.3501	75.8174
TCF4	chr18	27828	28.5947	38.6565	66.061	43.1702	49.9897	48.0951	15.6623	33.9449	46.2412	53.0405	20.5429	21.3074	39.573	28.6493	80.3979	71.7354	76.0044	76.043	46.4254	10.8925	56.124	47.3299	32.3536	56.2081	30.6007	35.7671	30.3488	27.6168	29.1278	55.5311	30.017	11.494	40.528	36.3892	36.1924	45.8283	53.1974	40.8974	56.3184
MALT1	chr18	11527	29.4756	29.5187	30.6767	26.4469	26.0363	30.8841	27.9449	32.0289	27.725	37.4513	38.1031	22.3894	25.7308	26.5097	37.097	29.8261	35.5044	33.5814	32.0029	11.2037	30.6417	31.5803	25.4207	29.1486	26.6936	29.5334	31.8304	22.4155	26.1323	26.3175	35.4138	20.6311	27.8806	24.803	22.58	25.0179	26.0977	34.0413	28.3463
PMAIP1	chr18	2235	18.058	25.6443	9.32148	10.0664	11.2631	13.0038	18.4651	28.5642	14.2811	13.5849	10.5138	14.3992	24.3727	11.9813	21.4613	15.6578	26.9941	12.4527	15.1387	18.2839	19.2763	12.1058	13.9416	11.8717	14.1371	15.9224	30.8267	11.3794	9.29609	8.71373	15.8374	17.1974	8.57667	12.5302	12.0948	12.7174	15.3745	16.7266	33.1
BCL2	chr18	11765	55.7664	83.3073	75.2421	77.8255	85.2061	51.5373	67.5541	63.3074	78.5461	100.476	34.3375	73.2859	107.556	75.4947	80.751	69.706	72.0793	78.3906	62.4432	59.7532	59.0402	71.3796	67.9653	57.9656	53.9538	38.1155	79.321	63.2598	55.1826	84.09	72.2737	89.3916	75.5003	87.583	45.436	57.6739	68.871	52.9368	57.0667
SOCS6	chr18	5984	50.4134	56.5373	42.4299	43.1161	53.7312	52.0154	62.67	57.4955	49.196	43.9097	54.0229	52.2282	61.8991	47.2733	55.9608	54.4206	58.6269	48.6879	44.3418	23.7301	57.7989	42.8358	39.4759	41.8825	40.3833	54.456	49.2431	42.4284	45.4734	36.1393	45.0432	37.974	46.9029	45.1861	39.5955	44.9565	45.0017	62.3478	55.0419
PIAS4	chr19	3646	19.6504	20.3955	27.5124	26.0681	24.9177	28.2069	33.5916	21.5548	25.1643	16.2573	20.2073	18.8105	21.6935	26.2856	22.3187	20.1447	22.1947	25.0585	17.4502	63.8768	20.4726	29.1915	27.4286	27.0926	24.1584	19.6602	20.5033	25.0293	26.1323	21.7591	19.4	30.3792	27.5221	25.5969	29.6392	24.7336	23.1365	16.1751	16.0218
MAP2K2	chr19	5236	41.7401	48.072	62.1952	64.4036	49.0639	66.9794	66.2352	44.5307	54.6868	33.6282	39.1098	48.3579	40.6893	54.2013	50.1856	46.0425	45.6918	45.1665	36.0399	148.255	43.3529	53.0387	58.4941	58.3304	52.3134	43.9681	45.6745	60.9892	55.8024	52.3579	54.0377	60.5256	53.841	53.7685	69.6486	66.3165	50.7596	44.353	52.643
STAP2	chr19	2766	3.388	4.02062	5.81424	6.36819	3.43293	4.39836	5.00783	5.52443	3.12707	3.26631	2.27426	6.57534	4.63267	4.97185	6.0021	3.44434	4.74581	4.08285	3.8091	9.25864	3.5442	6.80191	4.39463	3.11714	2.35619	3.49187	3.21809	6.36294	3.15034	5.16276	5.39672	6.98372	7.52699	7.35937	3.70202	7.84653	6.90953	2.94093	5.32593
TICAM1	chr19	2676	2.60876	2.29541	3.39813	3.84256	3.54865	4.0637	3.9568	2.57061	3.0532	4.12001	3.69101	4.49454	2.90239	4.76809	2.72364	3.2954	2.44427	4.03181	1.49759	6.57441	3.24512	3.96778	3.03078	3.91301	3.60885	2.32382	2.46932	5.01643	4.1316	3.12284	1.97527	2.32791	4.17313	3.66896	5.97842	3.1841	2.58734	3.21665	3.67533
KHSRP	chr19	4563	77.5851	87.5326	105.124	105.553	91.7634	111.202	120.847	93.3404	107.355	94.1292	96.1899	80.4439	76.839	103.512	82.4911	105.974	88.9216	106.052	83.2793	243.37	106.969	119.033	109.638	115.666	100.153	102.605	92.273	115.404	116.614	115.243	77.4941	90.5265	119.408	90.7584	134.239	106.819	87.6254	84.2026	73.4846
MAP2K7	chr19	5145	16.8045	20.5417	21.5579	22.3157	19.9033	22.3265	20.8969	20.9641	20.7076	16.9254	15.1741	18.3943	20.9307	22.0269	17.5776	20.3123	20.1251	24.344	15.4317	43.9202	23.3439	23.6852	24.0947	22.5164	23.89	18.8733	21.1406	24.3429	25.3319	22.4895	20.952	25.6361	23.9635	24.2237	25.9142	21.1894	18.3357	15.201	15.0975
ELAVL1	chr19	6956	42.7226	46.4053	42.3364	39.2194	41.5423	42.6928	47.3374	46.8778	43.3112	43.3158	46.0071	35.1656	43.294	39.9989	42.3426	50.5294	49.9381	37.8684	40.0118	36.6844	55.0025	39.9612	40.0442	40.9871	40.264	53.9765	48.3669	43.4317	41.3676	44.3745	37.1774	40.622	40.3488	37.3118	47.4135	42.4357	42.534	52.9184	50.0681
PIN1	chr19	4570	14.6361	15.7316	23.1167	24.5166	18.2833	22.6133	25.9253	14.9447	21.5448	14.3272	16.3672	23.7628	15.2562	18.3592	16.8462	16.9797	16.2357	21.6391	14.9759	44.6204	15.9714	21.7823	20.723	22.4832	21.7724	13.5003	15.6444	22.2043	22.1299	21.5828	19.788	21.504	23.6818	21.4344	26.7189	25.3591	18.6198	17.7375	20.7755
ICAM1	chr19	3706	7.18255	8.5822	14.5746	12.0509	19.1318	15.8723	3.42098	4.71013	10.3907	10.0588	8.61235	4.49454	8.57695	6.3167	11.7268	9.30903	11.9716	13.3713	9.9297	8.75292	11.3355	12.9155	7.53907	13.9277	11.4827	5.42224	5.83079	25.8214	10.329	9.77146	9.1709	5.58698	14.1323	10.2345	13.7734	9.13533	13.505	26.1376	13.2488
TYK2	chr19	6773	40.7576	32.165	44.1446	49.1415	40.3852	48.4298	47.358	31.7734	41.3413	37.8967	46.9392	40.2844	32.4287	43.4018	33.4907	36.6031	30.8121	40.0629	30.7984	94.9205	33.7821	41.9046	38.9834	44.1706	42.65	36.136	30.8267	51.0883	45.0344	41.705	50.0519	50.3701	46.1092	41.1953	47.7814	42.1325	41.0085	31.6518	30.6571
ILF3	chr19	11022	165.91	149.319	157.951	158.952	138.513	143.281	168.844	148.952	147.883	165.431	184.886	132.256	138.143	146.242	119.008	159.687	131.402	138.306	150.671	283.244	160.835	160.493	176.846	164.711	156.254	151.134	136.37	180.407	174.947	177.196	143.242	161.819	155.327	135.387	168.867	153.519	148.555	135.908	126.546
SMARCA4	chr19	15778	94.8978	85.8659	118.015	120.905	104.029	113.784	131.048	85.0698	111.663	106.415	96.8237	97.7978	88.0765	120.527	86.4757	93.3323	74.3452	118.198	98.9715	288.73	94.4523	138.508	127.861	122.696	107.251	93.7396	82.8896	140.46	114.316	138.211	88.605	122.855	129.034	109.361	136.86	110.174	105.064	81.4087	73.8807
EPOR	chr19	3079	6.70823	6.19907	9.94499	8.78558	6.98158	9.227	4.51323	5.04543	7.04206	5.90164	6.18896	3.3709	7.03272	5.82766	7.54046	7.22381	8.02863	12.4016	5.8276	12.2541	6.77437	8.50239	5.2281	12.2696	8.67913	8.48378	6.62734	8.44872	6.4298	8.13449	6.91344	5.84887	8.85829	8.77546	9.03661	7.22108	8.49484	7.27881	9.90358
ECSIT	chr19	2370	8.46999	9.1524	12.6884	13.5482	9.75878	14.0556	14.7968	8.6858	10.4892	6.19857	13.7201	9.322	7.90716	10.9421	8.70053	9.81172	9.72357	10.5133	6.47872	39.7577	11.7542	11.6199	15.6464	10.8105	10.4388	9.75019	11.2792	15.1021	17.6626	11.207	11.1462	10.883	14.4651	13.4099	18.1192	14.0631	11.157	12.7012	12.2144
RAD23A	chr19	2449	56.7489	39.5044	63.676	62.4191	62.4099	78.2143	77.1164	38.8466	61.0887	48.8091	65.6925	46.5684	39.5544	62.4334	39.4928	37.1058	41.4099	59.3033	55.0203	72.6298	44.8035	67.4118	72.5114	75.541	66.4505	40.5377	40.4172	62.2037	69.2559	59.3591	55.9072	73.1545	65.7203	67.3715	78.9842	64.8571	65.6854	43.1214	48.6596
PRKACA	chr19	6144	26.1214	12.5297	30.8794	29.6581	28.2735	40.2068	24.8743	9.96313	27.7743	33.257	25.0541	17.4788	12.2235	28.8123	12.6347	14.8386	15.5934	32.969	27.3474	10.2701	14.4759	29.0296	30.4215	32.4647	25.0233	11.201	11.8846	26.0854	29.6959	32.7646	21.8691	25.4906	31.0808	29.6735	35.0657	26.212	30.7938	17.7927	18.4867
PKN1	chr19	4606	21.3783	28.159	38.533	36.6577	33.4422	36.0952	16.6515	20.6128	21.0277	16.5543	21.5495	12.8178	34.3264	29.0364	32.7089	29.5282	35.0584	29.3965	22.6593	121.841	31.6885	36.0339	29.8911	39.4949	31.7937	32.7916	30.6674	29.3857	31.0903	36.5926	21.4458	26.1599	30.6456	30.9394	35.8475	28.7706	33.9943	36.3941	51.4326
BST2	chr19	1119	12.2307	11.3893	13.2964	11.4555	15.4675	12.7648	4.98722	11.8951	8.29782	6.82957	4.54851	3.49575	29.6751	9.67881	15.7114	16.6818	21.374	15.9231	7.65075	21.5516	14.431	12.5916	10.6835	15.7184	10.7371	13.5126	14.2743	12.4355	11.3619	11.0307	4.76181	6.05256	11.4441	13.4099	13.0835	10.8601	13.6396	18.5095	21.3257
JAK3	chr19	6813	8.57163	10.3805	16.7413	15.2981	16.0461	13.3863	4.55444	6.73788	12.1636	12.5827	5.40602	4.99393	12.1491	9.2509	13.2147	14.187	17.6452	16.8417	11.5575	9.56985	13.9226	12.0248	10.3804	19.134	12.0196	6.36898	6.00603	17.8479	10.1482	13.398	6.63126	4.33573	19.4575	11.8007	15.8428	10.8601	15.7932	14.9069	27.0258
HNRNPL	chr19	6821	61.1872	71.4209	56.9733	67.8853	50.0668	52.7325	63.1852	63.467	59.4636	61.3919	64.8722	55.0997	57.1921	67.8332	54.8764	52.4471	64.5324	51.9542	54.9226	42.014	63.676	60.5694	60.0473	57.2692	66.8681	65.0546	59.3275	55.6295	73.8265	57.8481	65.0781	59.7981	55.4283	56.4076	66.2455	67.3399	63.8309	65.6747	62.8988
NFKBIB	chr19	2324	4.67543	5.43881	5.44013	6.29603	4.89868	6.98001	8.20212	5.55636	5.19537	2.93226	4.73493	6.65857	6.12107	6.70385	5.44729	5.23167	5.85198	4.74631	5.43692	23.9635	6.32573	7.12581	5.37964	7.1628	5.93522	5.36076	5.84672	7.55104	6.48144	5.91828	4.55018	7.15831	6.57971	6.82298	7.54201	7.20213	4.98025	5.05473	5.36994
EGLN2	chr19	6577	9.04595	10.98	11.5817	12.7905	10.9931	7.21905	3.64768	6.40259	7.50989	16.1089	8.23952	13.5252	9.11649	11.6349	6.73345	8.32227	5.78062	12.6568	10.1576	14.1992	5.74251	11.8224	9.206	11.2748	9.03704	4.25418	6.42024	9.66322	6.58473	11.4336	10.6523	14.8404	11.5977	12.7877	4.9437	8.77523	10.7083	3.82321	3.49927
AXL	chr19	5154	17.1433	15.0006	28.7906	34.7815	29.8549	33.5614	8.8822	11.4799	21.8649	16.48	12.0797	6.86665	19.4609	20.3561	23.731	22.4348	32.5427	30.0089	25.3614	17.0779	18.1547	25.5476	21.5185	35.3497	18.7302	12.3568	16.9348	19.168	19.8575	30.4225	15.908	13.7346	24.3219	20.8122	24.9484	20.6398	29.5226	19.2815	20.8635
RPS19	chr19	3799	373.255	312.965	376.133	367.299	337.199	424.107	555.951	331.354	419.643	205.407	486.169	382.327	261.178	419.143	294.254	331.737	295.436	302.488	266.181	1247.15	395.65	335.844	397.108	368.254	378.422	382.446	383.828	401.235	477.768	299.541	426.482	352.3	404.537	348.251	573.768	431.199	370.408	396.732	453.188
GSK3A	chr19	4126	17.0077	10.0881	16.336	16.5429	18.5918	17.5934	17.414	9.34043	15.1675	16.0346	17.6721	13.0258	9.02347	17.6867	9.02837	9.12285	10.0626	17.3011	16.7014	7.89708	10.842	20.5677	19.0939	21.1899	19.3267	10.9797	9.76578	19.3792	17.9983	16.0171	13.58	19.438	18.2286	18.3877	20.4416	16.1669	18.6198	8.12433	8.51708
PLAUR	chr19	4457	9.04595	7.39794	6.25069	8.67734	6.90444	8.03179	4.18349	5.66812	6.9682	4.93659	13.2727	4.57777	7.46064	4.44206	4.262	8.15471	10.2588	7.14498	6.31594	7.89708	6.80427	8.17849	5.56906	8.92033	10.2897	7.18047	7.48763	12.8579	6.99789	5.96865	5.81999	6.16895	9.57515	6.28658	9.03661	6.57668	7.29838	13.1423	6.55837
RELB	chr19	3035	2.50712	2.95333	3.819	2.74211	4.66724	3.96809	2.98821	2.31515	2.97933	2.11568	2.08784	2.95474	2.32564	1.60974	2.95061	3.20231	3.69317	2.19453	2.37662	5.56296	3.79843	2.67218	3.29597	3.51508	2.44567	2.39759	2.81981	6.07252	3.89919	2.31694	1.79891	3.02628	3.91711	3.62605	3.93196	3.14619	3.03601	6.19434	3.78537
VASP	chr19	3601	99.7087	79.9885	69.1629	55.8525	60.2113	94.6604	80.0016	91.3446	50.2793	44.3922	175.155	38.9526	66.9969	60.7829	39.7198	60.4714	55.0764	58.0274	54.4669	226.72	106.835	66.602	71.2612	76.4032	81.5719	150.224	77.027	81.1341	101.482	48.0262	84.1959	89.8572	54.3274	59.1754	117.223	69.6901	75.1973	130.541	54.0075
IRF2BP1	chr19	2564	7.25031	12.1642	15.7281	17.2284	12.3431	15.4421	18.6093	12.2783	13.2223	6.0501	8.79876	11.6109	11.2189	14.3654	15.207	11.115	12.4355	13.6265	5.0788	60.2201	12.6664	16.0331	15.1539	15.6189	12.4371	9.50429	14.3539	15.5773	14.1507	14.1535	11.7811	21.5331	14.2091	16.3708	18.2112	16.2048	10.9924	9.06175	11.158
C5AR1	chr19	2951	4.23499	2.42699	3.91253	3.86061	5.47726	6.78877	1.64867	2.15548	3.25018	3.89731	1.5286	3.28767	4.00009	2.1599	4.36287	5.45509	6.38722	5.3077	4.46023	0.739135	4.41156	4.17022	2.50039	6.79802	5.21941	2.65579	3.80754	5.49167	4.15742	3.92873	3.492	1.86233	5.99087	2.85363	5.56453	3.20305	3.1407	6.34139	5.01782
CD37	chr19	4161	3.82844	3.94752	4.87897	7.88357	4.74439	4.97206	0.906767	2.09162	4.1366	2.70956	0.932072	1.70626	3.81404	3.44362	8.22137	5.71574	7.10088	6.8898	4.23233	0.933644	5.39856	5.54679	2.34885	6.83119	4.86151	1.16806	2.54898	5.14844	4.38982	4.33168	4.55018	1.86233	6.96374	4.93486	7.77195	5.32579	5.72803	9.96241	16.528
IRF3	chr19	3794	40.0461	32.7059	42.0246	38.4978	41.7352	42.3103	55.0243	34.5835	43.779	32.4033	50.2573	40.326	30.1775	42.4034	21.4865	32.6002	30.4196	40.2671	33.0122	106.708	35.113	42.6334	42.3173	44.2037	40.95	41.7057	34.2041	49.9002	49.5017	35.7867	42.6094	45.3651	40.3488	44.006	52.4492	47.3635	43.4463	35.9897	29.9969
PRMT1	chr19	4796	57.867	51.6102	58.7191	64.7824	57.4341	68.1268	85.4834	52.8493	62.6399	46.3223	70.8748	63.7558	42.4382	60.5384	44.7636	47.4202	50.3128	51.699	56.0621	57.8081	58.1579	70.3674	73.6101	68.6103	56.4889	60.493	52.5249	64.4743	75.1692	54.7252	63.5614	68.6151	63.3137	63.8098	86.0893	69.8986	67.5399	61.8515	67.4324
SIGLEC6	chr19	2573	96.253	100.165	231.884	214.859	218.358	200.843	323.201	155.802	281.51	218.695	179.927	241.54	120.524	402.475	129.65	183.071	119.323	152.086	218.779	163.816	117.692	215.353	149.683	258.922	222.407	125.523	169.587	225.343	192.662	183.165	197.421	145.349	205.789	178.856	204.784	274.25	290.529	73.7807	63.3829
FPR1	chr19	2594	4.47215	8.83075	11.6596	10.5355	14.5803	7.36247	2.88517	3.00171	6.62348	6.86668	4.10112	2.74666	6.5862	5.92954	10.3145	6.0881	14.3267	8.06362	9.14835	2.33411	8.18008	8.17849	5.26598	9.98149	7.36682	3.38121	3.74381	11.1682	7.61763	6.87528	4.33854	3.25907	14.6699	9.11876	14.0033	7.73281	8.58457	14.6128	21.2597
MIR517A	chr19	87	1.05028	0.438613	0.90409	0.88397	0.424295	0.430274	0.7419	1.02186	0.541697	1.00216	0.708375	0.95717	0.241866	0.63167	0.479159	0.781958	0.963436	0.561391	0.651128	1.12815	0.358907	0.445363	0.757695	0.563739	0.507028	0.94674	0.446071	1.08249	0.826319	0.705157	0.91709	0.552878	0.537642	0.643677	0.459879	0.909743	0.613184	0.312474	0.0880319
MIR517C	chr19	95	0.677599	0.263168	0.327343	0.360804	0.231434	0.28685	0.597642	0.526896	0.221603	0.779461	0.633809	0.582625	0.186051	0.346399	0.277408	0.539924	0.321145	0.357249	0.325564	0.389018	0.149544	0.526338	0.378848	0.364772	0.328077	0.430336	0.302691	0.448838	0.619739	0.226658	0.52909	0.174593	0.153612	0.128735	0.206945	0.360106	0.403804	0.147047	0.0660239
NLRP2	chr19	6313	47.4658	34.2996	29.3985	17.4268	23.1048	32.414	29.8409	47.0374	19.4272	24.7572	124.04	17.6868	19.5167	40.651	6.10298	20.8708	16.1643	14.5962	24.0266	119.39	48.7665	23.9281	23.1855	30.8067	27.6778	50.7428	20.9335	36.5671	55.9057	14.2542	76.3653	57.9067	11.3161	15.6413	52.1502	24.0134	39.1391	65.3255	10.3217
HSPBP1	chr19	2159	5.72571	8.91847	9.25913	10.5716	7.32873	9.32261	12.0353	8.2547	10.7108	6.23569	9.39529	6.7418	5.8606	8.94526	6.50648	8.2478	7.65396	10.6664	5.95782	36.4121	9.40635	9.1097	10.1531	10.3131	7.6949	9.54117	8.09301	9.84804	13.1178	9.51962	8.21853	9.13703	11.9561	8.47508	12.6926	10.3483	7.8667	10.4587	10.2777
TRIM28	chr19	4034	187.593	173.545	219.819	243.543	204.973	217.575	291.01	170.044	223.844	157.711	247.67	176.411	158.143	228.033	158.274	172.031	161.768	206.847	161.187	514.244	194.886	238.593	248.789	226.457	214.741	188.487	182.539	255.495	276.869	220.21	200.807	240.706	253.229	207.736	271.834	242.257	209.425	190.444	175.668
TRIB3	chr20	3434	9.96071	11.2431	14.746	16.8315	9.21877	14.6771	16.0745	12.9169	12.2867	6.0501	12.6762	9.11392	9.20952	12.9594	10.3145	11.3756	13.5416	12.2485	7.94376	27.2313	10.6476	14.7375	15.9874	14.7567	12.7055	11.115	9.92509	12.6467	16.7071	12.5165	12.6982	12.2215	16.2061	11.7149	17.4294	14.8023	15.6138	11.0836	12.5445
RBCK1	chr20	4024	39.4701	45.0748	58.2203	54.0485	46.3253	54.4058	52.3864	40.1399	49.4668	35.781	34.4867	46.4435	42.9406	43.8705	44.9905	40.3639	43.4617	55.3226	38.4817	109.042	37.5207	53.1197	58.9108	51.2671	53.9836	37.5745	44.6549	58.3226	59.779	51.955	47.1596	66.2871	51.8697	54.0689	64.521	54.6035	55.1865	31.468	41.551
SIRPA	chr20	5068	38.386	38.2325	63.2396	66.0452	83.4704	67.9356	61.351	43.2055	70.6422	69.3721	28.6705	54.309	47.7779	56.9725	51.6483	49.7847	53.8632	68.4897	64.5919	58.0805	38.2385	65.7518	63.6085	71.5948	60.9329	29.5949	46.71	69.1475	44.5954	61.0465	44.9727	46.4126	78.7005	73.1432	74.4084	55.8165	57.8337	43.4707	44.6982
SIGLEC1	chr20	7886	10.9432	16.9451	42.5702	28.3051	37.2608	22.2308	8.44942	7.60008	24.4502	35.3356	6.07711	10.8202	31.1635	13.0205	26.0259	22.9933	29.2064	45.3706	27.6078	14.2381	26.4993	22.3086	16.7072	34.2554	15.5688	5.40994	7.2168	28.1448	13.3502	35.5349	15.3436	10.7666	36.5085	25.1249	26.9489	22.7625	26.1127	44.7022	71.4819
MAVS	chr20	11771	150.122	100.472	135.956	112.679	141.985	154.516	144.547	120.1	145.47	166.916	162.404	102.376	103.147	153.414	130.432	120.068	124.979	157.649	146.178	169.301	137.521	140.451	155.1	164.744	151.542	145.749	120.933	133.675	125.007	142.467	108.71	110.925	150.002	130.473	153.875	120.105	133.225	59.9032	47.1631
E2F1	chr20	2503	9.79131	8.91847	9.71118	10.3912	8.21589	9.227	13.8282	7.74378	9.35659	8.2029	10.3646	7.94867	6.34434	7.92643	6.25429	8.43398	8.88502	8.3188	7.6182	20.7736	8.77826	10.0814	10.6835	9.38459	9.69319	6.93456	5.20948	9.16158	13.3244	10.5522	7.97162	7.85669	9.24232	9.26895	14.6011	11.4286	9.30245	5.40397	6.6244
ITCH	chr20	6664	154.052	148.968	125.092	131.261	153.672	124.971	138.22	154.508	122.202	136.406	150.697	139.913	148.543	147.342	133.08	132.877	138.128	127.742	157.899	58.275	142.994	136.929	131.915	127.04	135.496	157.97	148.653	129.582	135.336	128.364	151.708	143.603	126.371	136.481	118.419	131.59	137.787	163.957	155.772
PROCR	chr20	1696	38.7926	27.3695	23.0231	40.9152	52.0726	25.673	12.5505	16.5413	12.4098	13.7705	48.0576	20.6832	67.4249	62.8613	13.7695	30.1054	14.3623	29.1923	29.9519	52.0118	39.2255	41.0544	48.6061	31.901	35.9692	31.9187	45.2603	72.4214	30.2898	32.135	29.8407	108.888	42.3201	47.8252	29.7312	26.3446	37.7781	98.2823	75.5313
SAMHD1	chr20	11261	33.8461	46.0252	42.4922	38.1731	60.327	43.8402	20.5465	30.9272	34.3731	31.6981	23.8238	24.4286	60.2061	28.9957	47.2602	51.3672	76.4861	54.0977	41.7047	22.1352	41.0051	41.2568	32.1642	41.7167	34.8955	26.8161	40.4491	46.6792	34.4472	33.4698	33.7207	29.3607	51.2808	38.1915	42.6997	35.8022	38.2567	61.6493	51.6527
SRC	chr20	6468	12.9421	11.6086	15.4942	16.3444	12.5746	21.3703	11.788	12.0228	9.84904	14.9211	24.383	6.24241	10.7537	19.215	10.9198	12.3065	10.3659	15.6169	11.1343	31.8606	17.5117	15.4662	15.8358	20.1619	14.0477	15.7749	11.6934	16.8974	16.8363	13.6498	14.5676	11.3485	15.2332	14.118	18.2572	12.3194	15.0155	11.6167	8.38503
MAFB	chr20	3393	5.96287	9.40095	12.0338	12.4477	10.6459	11.1393	3.97741	5.07736	8.7164	9.0566	1.90143	4.9107	9.73046	4.27905	11.4998	13.9822	17.7165	12.6058	9.14835	10.2312	8.04549	7.12581	5.00079	11.3411	8.82826	5.20092	5.79893	12.9899	6.06828	11.2825	5.92581	5.20869	11.1113	10.0843	11.0371	7.90339	8.46493	15.2929	21.6118
SDC4	chr20	2613	97.8792	81.5236	50.3485	43.2604	51.224	66.6925	47.8526	90.8656	46.0196	60.6124	147.454	17.6036	78.7367	46.3156	51.3961	60.248	38.3055	33.1731	53.0344	193.109	101.107	70.6913	43.6811	61.4807	62.4241	139.232	66.6877	60.0651	70.5987	36.0637	76.0479	72.6016	41.9617	72.0274	66.6594	35.3094	63.9057	77.6958	34.7946
PLTP	chr20	2541	76.0944	90.1643	131.514	138.964	210.026	132.046	40.8045	45.7761	83.6676	114.469	81.6495	34.4997	122.552	52.5305	134.013	99.5694	200.198	204.5	108.022	55.7074	214.447	104.093	80.1641	126.211	117.988	122.363	85.4227	127.866	124.774	99.8805	91.9911	80.0509	143.499	159.975	182.687	106.231	126.435	128.556	357.101
MMP9	chr20	2336	6.60659	13.9771	3.55401	13.7827	7.67588	10.5178	3.33855	3.59247	6.9682	1.18775	4.17568	15.2731	11.9073	1.85426	2.44623	18.3388	9.24185	10.2581	1.85571	5.67967	1.22626	9.91945	5.7206	5.47158	38.5043	4.04516	13.5574	10.8777	6.27486	0.831078	9.24144	6.31445	17.3838	2.85363	16.1877	4.58662	0.882386	2.44465	1.18843
CEBPB	chr20	1956	41.3335	69.6372	51.7981	63.1047	63.22	50.7724	37.1568	62.9082	29.0547	31.2898	54.1348	41.9906	98.7558	59.2139	59.3401	51.7396	44.5143	49.7086	32.2634	155.063	64.1247	56.5206	47.5833	49.5427	52.0748	59.0422	68.4082	72.263	46.3772	47.8499	49.4876	89.0715	62.9297	78.7217	55.2084	52.3292	51.0139	93.6871	87.3936
NFATC2	chr20	8286	8.16507	7.73422	18.3936	17.5351	18.669	18.215	9.93322	8.2547	22.899	25.5738	4.80949	17.6868	14.5492	13.5911	19.0151	15.453	15.2366	22.4556	21.1617	8.55841	14.3862	17.5716	13.5249	18.4707	14.495	7.29113	9.73391	15.1813	8.18573	25.3605	9.8058	8.08948	19.7391	14.0751	15.9808	13.9683	15.2847	16.1384	21.8319
PSMA7	chr20	1750	82.8704	90.1058	80.3082	81.0907	74.5988	78.4056	106.36	88.6143	84.8741	59.1277	100.888	79.5283	78.1042	76.7377	82.138	81.1375	93.7209	67.7752	73.0891	207.658	90.5941	82.5136	91.3401	79.3213	77.7841	94.9199	85.5501	80.2628	87.9255	68.7276	85.7479	74.2311	77.3436	82.1546	103.588	91.903	86.2047	115.211	137.484
NRIP1	chr21	8497	276.63	194.642	126.51	69.4007	132.843	173.401	149.617	294.519	113.559	173.337	505.929	97.1735	154.552	163.827	117.066	148.274	120.983	106.46	180.102	68.3895	333.17	111.3	105.698	148.993	180.741	544.818	223.45	106.586	188.22	86.4069	236.539	146.28	90.4263	124.251	186.205	133.865	192.884	271.945	93.2257
IFNAR1	chr21	6301	31.339	42.7648	31.9705	20.7102	28.5821	25.7687	23.1638	47.3887	33.5606	41.2001	51.3013	23.8876	47.7965	28.2621	45.2932	42.8774	44.6392	31.0807	38.1235	26.8034	64.2294	21.9847	22.8066	31.702	24.2479	73.44	51.8876	26.4815	25.7708	30.5988	25.9607	24.1229	24.9619	28.7509	24.9944	24.0513	29.9712	64.2778	46.5028
IFNGR2	chr21	2960	20.0231	16.8574	19.0171	13.0792	19.0547	21.7528	11.7261	15.3439	13.9364	13.288	23.2272	9.0723	18.4004	12.9798	17.6028	15.4158	20.9458	17.8624	16.5061	4.94053	18.4089	17.3692	14.0174	19.1671	19.4162	22.1808	19.8661	13.8876	14.3057	12.8691	17.7422	15.7425	17.2557	19.3532	19.3379	14.2147	20.4444	29.2072	23.0203
RCAN1	chr21	6990	13.8908	20.1031	22.649	19.0505	24.1077	26.9639	11.891	16.0464	16.3248	14.7355	14.8013	12.4016	27.6286	18.135	23.9327	21.7831	24.1573	25.6199	21.1291	6.76892	24.1664	22.3086	20.6851	24.1744	15.5091	16.1315	16.4091	12.9371	22.4139	14.5816	18.0243	15.306	15.4636	20.2115	16.2797	16.3754	22.7476	22.6268	31.0973
MX1	chr21	8616	47.9401	20.9072	18.4559	11.4916	20.4819	37.8641	11.0049	15.6951	9.45508	24.3118	12.788	5.53494	33.3589	17.4626	8.72574	13.163	16.8958	13.2692	32.7843	52.2063	22.2223	12.3892	11.8579	25.0035	25.3216	42.1238	13.1113	21.729	28.0949	12.6173	31.957	16.4699	11.8025	20.0827	23.7987	9.13533	24.1684	35.3096	14.3052
ABCG1	chr21	6121	9.62191	8.47986	8.24593	11.7442	6.71158	9.46604	4.43079	7.69588	6.45112	5.56758	10.3646	8.32321	15.3492	9.35278	6.10298	9.19732	10.3123	9.28847	7.6182	12.4486	10.9766	16.5594	8.03157	12.9991	9.84232	11.8035	12.0599	14.8117	6.06828	11.9877	13.0156	16.8773	13.441	20.2758	6.13938	13.3998	9.27253	9.81537	12.1484
TRPM2	chr21	6705	5.08199	5.26336	7.20155	6.13367	10.3374	6.9322	4.03923	4.1992	7.26367	5.67893	9.46985	2.20565	5.04198	6.11293	6.27951	6.64665	7.11872	7.6043	6.96707	10.7758	6.19114	4.25119	5.45541	8.09131	6.14399	3.76237	3.77567	8.52793	6.09411	7.3286	5.11454	2.76439	7.91102	6.60842	10.0943	6.27343	6.01219	11.3226	12.7866
ITGB2	chr21	6797	18.3291	30.6737	45.9683	46.4896	65.5343	47.2824	16.6515	14.306	42.0554	23.7179	10.2155	23.8876	41.7684	20.7228	36.0883	49.3378	44.3716	53.2811	29.5287	45.9042	31.9128	37.6129	28.1863	49.808	42.2027	15.1601	28.1184	65.9528	30.9095	37.197	28.3945	22.2315	56.4268	36.003	63.0724	36.5792	28.0569	64.3513	51.6747
BID	chr22	4446	3.28636	5.16102	6.29746	6.67488	4.86011	5.88042	3.33855	3.62441	4.28433	2.63532	4.02655	3.3709	4.07451	2.83232	5.72469	4.97102	8.99207	5.97116	4.26489	4.00689	4.66579	4.77753	2.91713	5.60422	5.27906	4.00828	4.36513	6.01971	5.60348	3.828	3.59781	3.28817	5.68364	4.59156	5.77148	5.87542	3.91839	6.56196	8.0109
CRKL	chr22	5325	121.392	118.089	113.261	94.6209	120.963	108.812	125.896	151.794	123.039	104.559	154.239	94.7598	133.957	133.669	115.326	123.959	108.654	103.449	112.515	151.095	152.849	120.208	118.466	111.952	114.559	169.614	127.337	109.886	123.69	113.253	95.201	125.736	111.881	128.607	131.111	111.406	114.561	114.899	92.8076
MAPK1	chr22	11336	80.7698	84.8278	86.0912	78.0059	86.1705	88.3975	84.1851	92.0471	85.9575	86.2604	92.7226	72.4536	83.5183	88.2503	96.7902	88.6964	98.0207	91.3026	94.967	19.5287	96.1272	86.9268	79.9747	84.0302	89.237	90.5551	87.1273	73.5039	83.6648	82.8056	70.4043	69.8663	88.6597	75.6106	93.5163	84.1891	90.2128	82.7138	78.5464
MIF	chr22	1109	2.2022	6.60844	9.94499	10.5174	6.01727	8.79672	11.9734	10.522	4.80141	1.33622	4.88406	6.32564	7.05133	8.37472	8.34746	7.1121	7.51123	7.24705	1.46504	6.341	6.78932	10.0814	8.18311	8.19079	9.18616	5.86487	7.05749	9.29359	8.80547	7.25304	3.03345	9.36982	9.44714	10.213	16.6016	9.98822	6.61042	10.6976	12.8086
XBP1	chr22	3028	181.156	156.643	125.996	173.15	192.398	148.397	97.0241	127.253	89.38	95.5768	198.457	108.826	217.307	152.783	129.196	128.595	124.194	115.545	125.928	194.159	151.219	161.667	149.455	127.703	159.744	150.409	182.682	169.133	148.324	131.058	169.52	247.224	150.335	190.786	139.78	136.442	157.857	243.178	258.329
HMOX1	chr22	2405	68.3359	58.321	62.959	58.5585	56.3155	59.3779	54.9418	57.5754	37.968	41.9424	118.336	55.2245	71.4435	54.4051	46.5793	61.8306	62.7304	44.8603	47.044	43.7257	65.0818	58.8689	46.7877	59.0599	56.2205	54.1732	52.0151	75.1672	71.1151	49.2351	61.5155	98.7905	55.0443	67.9723	83.261	53.1252	63.5019	92.3821	70.2494
MYH9	chr22	9012	630.54	631.252	762.522	608.406	613.801	717.698	836.905	768.183	751.777	656.158	992.732	443.794	636.666	762.364	635.315	752.97	657.831	664.534	618.832	4426.68	1090.52	808.86	726.327	737.138	675.123	1060.64	700.858	803.13	747.199	809.697	593.322	880.88	653.44	564.462	888.003	698.531	687.424	798.611	447.202
CSF2RB	chr22	5000	246.646	163.179	143.875	277.639	425.182	166.277	74.6228	133.209	86.3268	125.382	289.614	164.175	479.937	327.083	130.76	204.221	48.4216	125.599	123.617	434.495	182.684	297.664	233.787	173.698	203.02	307.395	271.657	231.125	163.818	233.936	208.285	235.875	247.008	220.567	121.316	148.497	265.105	330.763	213.235
IL2RB	chr22	4700	78.9403	41.8145	18.643	7.52277	35.8722	63.4416	24.3797	50.8375	4.62905	26.2419	146.82	3.95353	72.6529	34.9863	4.99334	19.2697	6.74405	24.2929	42.8768	58.4695	66.8913	32.3496	26.7088	35.814	26.9322	175.172	47.3473	60.9364	53.3234	9.16704	46.6658	58.4305	15.9244	42.2896	52.6561	22.0234	39.3933	62.4397	6.95452
RAC2	chr22	2532	3.76068	2.89485	5.31543	3.80648	6.28728	6.98001	1.9784	1.54876	3.57028	3.30343	2.53524	1.99757	2.66053	2.32291	2.44623	3.59328	4.38899	5.35873	5.04624	1.55607	3.0208	4.89899	3.4854	6.46641	4.11588	2.04102	2.42153	4.85801	3.3311	3.3495	2.92763	1.86233	4.78757	3.86206	6.11639	3.77164	5.62334	5.47749	6.49235
LGALS1	chr22	1099	70.2331	79.9007	108.896	127.508	85.2833	140.987	59.1253	58.4695	79.334	35.4469	61.3304	41.1999	68.2249	81.5872	83.172	94.4494	112.722	99.7235	63.9408	52.4786	80.2456	98.7896	94.1057	124.818	71.1629	90.7887	79.7193	76.5665	93.8905	114.915	71.9563	46.3544	100.795	96.1868	133.388	97.949	96.4194	167.063	251.265
POLR2F	chr22	7042	14.2296	16.0679	14.8707	18.0402	15.0818	21.705	17.3728	16.4296	17.4328	11.5063	17.5602	16.8545	15.6097	16.8309	15.1566	16.6259	15.0581	14.5451	12.9249	59.2086	16.5546	16.4379	18.2983	16.4147	16.2846	18.1725	15.5647	15.3925	17.7142	13.5239	13.968	15.4515	16.3597	17.2291	22.902	16.6218	14.4023	20.4579	22.5362
ATF4	chr22	2514	159.439	156.848	156.984	189.747	166.671	168.668	185.681	136.466	142.516	111.463	186.862	135.793	175.576	160.811	120.042	129.284	127.691	146.931	146.764	344.631	139.046	180.736	170.292	177.942	171.435	142.294	135.255	196.01	179.879	136.649	194	234.508	178.881	173.535	183.446	173.363	166.771	139.033	157.665
XRCC6	chr22	3288	262.637	279.28	255.141	270.044	259.669	293.065	342.923	307.5	264.077	182.617	307.77	236.504	251.225	278.77	250.197	247.043	270.065	234.559	224.021	311.487	293.81	272.522	291.106	251.892	266.667	324.314	291.046	253.171	297.811	229.277	270.965	280.775	271.176	268.714	333.918	292.823	266.72	352.636	354.504
SREBF2	chr22	7557	112.549	86.6261	117.719	101.44	125.013	142.516	155.634	99.8388	133.11	138.039	112.818	107.91	84.3183	139.905	93.083	115.674	100.322	147.646	120.589	179.843	115.718	119.762	142.219	143.422	103.583	91.6863	105.305	114.48	109.41	122.017	65.7835	72.5143	121.763	101.079	145.736	105.928	112.736	59.3885	56.6045
PRKX	chrX	6452	42.892	23.5974	46.7789	40.2657	55.2355	33.8004	45.7711	59.0283	54.219	70.7825	34.8595	51.9369	36.7078	32.9691	74.5471	55.7983	82.6592	58.3337	65.1779	49.2108	47.6	52.9577	54.4783	24.1413	58.01	47.6936	29.9186	34.1645	28.0432	30.5988	24.9378	48.5369	28.3414	54.8413	54.0817	63.4356	49.8473	24.5568	15.8457
MID1	chrX	9295	27.0023	21.3605	19.2509	17.3006	19.7876	18.0237	22.7722	27.1751	22.5297	24.6087	39.6317	21.7652	23.368	31.0537	17.6532	21.1501	15.7361	20.8735	25.1987	9.33644	30.1183	21.4179	19.9653	22.7153	19.8039	29.4842	21.9531	31.049	24.2215	20.3992	23.8443	22.4061	19.4063	17.6797	21.9132	23.6154	24.4376	27.994	17.9585
TLR7	chrX	5209	4.57379	6.76927	11.1297	6.89136	9.29592	8.46206	2.34935	5.50846	8.39631	8.35137	3.0572	4.07838	11.1258	5.92954	9.2049	9.5883	13.3811	15.8721	8.75767	0.778037	8.28476	5.30387	4.24309	9.5504	7.18787	2.87711	3.01098	4.85801	3.95084	5.51534	4.19745	2.82259	9.06311	8.23906	7.70297	6.34925	7.44794	13.8959	27.3119
CYBB	chrX	4423	33.033	71.4501	62.1952	49.4482	106.999	64.0153	15.6211	31.7096	51.4366	50.7021	24.0475	26.1349	63.2759	28.1195	72.1513	55.3701	131.402	77.3189	65.5686	10.6202	61.2385	47.2895	35.6496	61.9781	45.2448	25.8694	38.7604	62.9958	43.64	54.2467	42.2919	25.7816	65.1059	51.6229	73.0977	47.4582	53.2722	111.811	121.374
DDX3X	chrX	15892	482.349	555.065	430.721	384.22	494.072	399.773	524.462	631.844	469.725	535.49	505.295	477.794	545.557	446.672	508.918	529.814	588.588	369.906	458.557	313.938	544.91	390.421	385.136	392.694	405.235	623.312	552.969	395.955	421.32	369.779	373.255	421.322	372.688	397.964	370.846	391.966	386.007	524.203	472.907
WAS	chrX	2381	1.89728	2.25155	4.36457	3.80648	6.78872	5.35453	0.927375	1.19749	2.97933	2.41262	2.01328	1.24848	2.06517	2.7712	1.89142	2.71824	3.72885	6.32841	5.40436	2.52862	2.87125	2.99608	2.50039	4.3441	3.25095	1.19265	1.40194	4.09235	3.12452	4.33168	3.17454	2.00782	4.19873	3.6475	4.57579	3.01352	4.17264	4.7974	7.63676
PQBP1	chrX	1903	12.1629	12.559	13.0002	14.0894	12.6903	12.2867	13.5809	11.9749	10.1691	8.83389	12.4898	12.2767	11.0886	12.939	12.3825	12.4369	14.3445	11.7382	11.1668	21.8239	12.487	12.4297	14.3204	15.3867	13.0038	14.7913	14.6248	15.2077	16.1907	10.9048	8.25381	13.6765	12.1353	12.9594	18.7171	12.1109	12.2637	12.7747	18.1566
OTUD5	chrX	3592	32.6264	33.744	36.8495	40.3199	38.0708	42.3581	35.5906	34.2802	31.7632	28.9143	30.6093	25.6771	35.7218	37.7372	33.3898	31.7252	32.7568	40.2671	31.6123	57.9249	33.2138	40.8519	38.0742	38.9311	38.1166	32.4474	32.2446	40.9763	34.5763	37.9777	34.3556	44.4921	40.4	40.7662	41.2741	38.285	38.496	30.4938	27.9061
BTK	chrX	4575	3.76068	6.30141	7.23272	7.61297	8.71733	7.69713	2.55543	3.30508	5.68782	6.6811	2.46067	2.87151	6.64202	3.60663	7.23783	6.46047	9.90198	8.11465	4.65557	1.63388	5.0247	6.80191	5.34175	7.66021	6.53172	3.71319	3.74381	7.49824	4.28653	6.97602	4.97345	3.31727	6.70772	6.1793	6.59926	5.42055	5.89255	10.4219	13.2928
TSC22D3	chrX	4766	16.1607	15.3661	20.5447	13.7466	12.1888	19.9839	7.83117	25.5465	10.3661	13.9932	37.9913	3.70383	14.1771	12.7556	14.173	16.6259	18.0555	15.3617	15.855	21.2793	26.3647	14.2921	10.3047	18.935	20.1022	32.6195	12.6652	14.5476	17.9724	12.4914	19.5763	19.3507	11.1369	13.9249	22.1661	13.2292	20.3697	24.0054	19.1469
IL13RA1	chrX	4372	32.3215	38.057	34.449	30.8668	34.5608	35.2825	26.5435	36.5315	34.5701	27.2811	48.1695	21.9733	37.8986	36.9017	35.71	35.244	35.5936	32.1524	31.5472	11.087	47.4654	29.7988	16.7072	32.6305	32.5989	44.214	38.3143	34.6926	38.2947	19.8955	35.4138	27.673	35.3052	35.9601	35.2957	31.9547	39.154	45.7867	27.2018
XIAP	chrX	9025	68.302	67.0494	42.3675	39.0571	53.8469	43.5533	43.36	69.5822	41.5629	64.0272	83.029	49.4399	75.7785	47.3956	72.1009	64.8095	61.5529	53.7405	60.1317	74.6137	74.3535	48.3016	40.2715	48.3157	45.9606	80.1655	74.4939	43.5637	41.6517	42.3598	51.2512	48.1586	40.5792	41.4528	36.6293	42.1135	53.0927	65.2152	52.7091
ELF4	chrX	4316	64.2364	39.9431	49.3665	31.9131	44.9753	50.7246	53.4786	52.8173	49.2698	65.7717	105.287	41.4496	40.6893	51.206	29.9601	46.7127	37.0923	54.1487	49.9415	52.712	75.4901	42.1475	47.2802	52.693	51.0011	84.1738	49.1475	55.5503	51.0252	45.4826	45.5018	45.8307	41.9105	43.8559	64.314	38.2661	51.8215	45.4191	22.9983
HMGB3	chrX	3967	114.379	132.417	77.8453	68.192	125.591	111.824	89.5226	164.775	68.8448	68.2957	135.039	77.4059	216.042	118.061	91.242	111.578	90.0634	80.9424	88.3581	202.679	159.16	112.029	90.2794	105.784	113.455	181.27	150.979	110.52	96.0596	64.6226	101.621	141.886	97.8764	134.4	103.611	92.282	101.235	192.723	127.558
BGN	chrX	2453	90.5272	77.4884	54.3701	84.0493	119.073	112.875	25.7604	32.444	47.3739	64.918	41.5331	34.6246	154.162	95.3413	70.0077	76.3899	52.5608	104.623	74.6193	50.5335	54.3744	104.296	98.614	92.6853	77.6648	76.1941	119.802	82.7446	50.9994	93.8363	82.0795	176.543	102.894	105.778	56.4501	46.2832	108.339	63.6528	52.467
IRAK1	chrX	4001	29.1029	39.5629	47.7765	47.2654	36.2194	52.6369	48.038	33.6415	41.0459	27.4296	50.3319	22.223	34.6799	39.0209	32.482	36.3983	40.7855	35.878	31.9053	134.367	46.1644	45.3461	43.5675	42.4794	42.1728	42.2959	33.8377	54.0718	56.7578	40.8991	38.4825	38.7014	45.9812	42.4827	58.3356	53.2768	41.7563	37.5337	38.1838
IKBKG	chrX	3529	10.9771	10.5998	10.5062	13.025	10.7617	10.7569	10.2217	7.98327	10.1199	9.57624	9.09703	13.2339	9.65604	8.9045	11.6764	9.96066	11.3293	9.84986	8.8879	33.8057	8.50908	14.2516	13.9037	11.3411	11.6617	8.75427	9.19225	11.9338	12.3948	13.7002	10.4407	12.5416	12.8778	13.5816	12.6697	11.9972	9.51183	7.20529	7.83484

## Sheet: term placentas
Geneid	chr	length	female_mean	male_mean	OBG0044 (female)	OBG0068 (female)	OBG0111 (female)	OBG0115 (female)	OBG0120 (female)	OBG0133 (female)	OBG0156 (female)	OBG0166 (female)	OBG0170 (female)	OBG0178 (female)	OBG0022 (female)	OBG0024 (female)	OBG0028 (female)	OBG0030 (female)	OBG0039 (female)	OBG0050 (female)	OBG0051 (female)	OBG0066 (female)	OBG0121 (female)	OBG0138 (female)	OBG0180 (female)	OBG0201 (female)	OBG0205 (female)	OBG0289 (female)	OBG0338 (female)	OBG0342 (female)	OBG0053 (male)	OBG0112 (male)	OBG0116 (male)	OBG0117 (male)	OBG0118 (male)	OBG0122 (male)	OBG0123 (male)	OBG0126 (male)	OBG0130 (male)	OBG0132 (male)	OBG0158 (male)	YPOPS0006 (male)	OBG0027 (male)	OBG0029 (male)	OBG0031 (male)	OBG0032 (male)	OBG0047 (male)	OBG0053B2 (male)	OBG0085 (male)
ISG15	chr1	941	4.88129	3.61873	8.62119	2.42133	0.937696	2.09742	1.69377	1.63625	2.36035	2.78543	0.874565	9.26461	8.88189	4.43147	8.82854	14.7595	3.14584	9.57761	6.40399	4.26328	1.9673	1.93777	2.7209	3.89733	2.02333	4.02	9.39096	7.97125	2.94205	1.42002	3.62898	0.863334	3.97523	1.50624	2.38096	2.40406	1.81478	1.34882	5.77244	2.29382	6.12726	3.74769	2.14266	6.4008	3.27796	9.90742	3.78076
MTOR	chr1	12119	102.793	106.23	99.8679	113.922	110.488	103.873	115.844	108.09	103.291	112.536	108.283	105.24	99.0409	103.676	107.301	103.934	96.7104	93.9138	94.6875	106.831	101.165	95.1334	95.8864	103.206	95.151	100.851	100.109	93.5895	96.7027	106.975	112.234	110.235	111.118	109.867	106.548	119.316	103.915	112.024	97.9704	107.1	96.6079	101.406	102.848	96.1388	103.116	102.732	104.23
MFN2	chr1	4973	107.043	110.555	130.008	119.964	133.702	121.906	136.887	142.72	112.921	130.409	124.819	106.895	87.7282	92.3395	88.2854	88.7198	97.7806	103.358	104.195	94.9646	96.2842	92.0074	87.4214	104.114	93.3464	92.5557	94.093	105.692	108.471	134.055	114.698	114.922	151.035	122.027	124.565	124.848	131.41	130.257	126.752	132.001	94.1202	90.6854	96.018	105.582	100.396	89.4717	99.0162
TNFRSF1B	chr1	3766	30.3325	27.7357	30.2431	31.9807	46.0157	25.1179	35.3639	12.5283	24.8567	35.0711	23.5116	73.1863	33.9382	29.2683	33.2315	31.4372	24.3235	28.9989	29.9615	29.1679	18.5759	32.5764	30.081	17.9043	31.2795	31.9367	25.0181	23.0701	30.5753	21.2007	22.3457	18.4507	70.5427	30.7893	23.1228	24.0639	23.3932	23.0985	20.6465	29.6542	17.0918	30.8531	21.594	24.811	26.5375	41.3825	33.5095
PLA2G2A	chr1	1685	23.2771	23.3501	33.5709	45.9093	21.8415	54.0469	12.4466	9.35351	46.6221	31.1251	4.79994	51.5551	28.9207	17.2364	34.6803	10.1756	27.1775	13.9673	25.2239	10.7648	12.0308	9.01245	20.0036	10.4906	19.3036	18.4091	18.1216	18.4153	37.3393	28.3506	22.8735	20.1774	15.948	37.523	12.8663	8.86934	31.0501	36.4662	15.2231	42.1875	8.61502	16.3417	25.9128	13.0868	18.3426	43.5927	27.9776
MUL1	chr1	2438	28.6575	29.7867	34.64	34.474	41.8304	29.2871	40.9585	35.1672	30.3712	35.3032	27.1725	31.8057	22.345	24.708	24.7199	25.6829	23.4803	29.8968	23.9496	28.564	24.2886	25.4286	18.6936	28.9223	22.3113	26.0024	26.8156	28.2776	33.6273	33.6819	31.2312	28.3174	40.3404	35.8839	38.4617	36.2709	35.7237	39.5493	27.4661	36.2519	28.5632	21.7017	21.527	30.0711	22.9457	25.1877	30.8829
C1QA	chr1	1272	35.1758	34.8058	59.4862	50.4403	40.664	29.4406	14.3457	14.7507	40.2512	45.9807	22.759	112.519	56.065	30.3762	31.2847	36.7688	48.1282	46.6908	28.3605	14.0688	22.4726	14.1128	28.6198	19.2522	24.5533	29.9586	18.7452	34.4742	45.973	19.4817	28.328	29.6987	90.4659	46.4719	30.8609	18.719	29.0613	27.8916	49.8578	48.7615	26.5822	32.9884	25.9798	32.7962	25.7006	49.0418	39.3597
C1QC	chr1	1335	34.9707	31.7678	55.486	46.5806	35.0836	23.0972	14.936	10.6234	34.2564	40.3676	17.7557	117.276	62.6407	33.8801	36.1291	42.8157	50.4632	45.5602	30.3209	16.8044	20.6188	15.3559	23.7826	19.3694	24.9908	31.5857	22.7437	36.7143	38.4391	16.8659	24.6111	22.1014	82.6801	40.8899	22.642	14.2376	26.2024	23.1226	38.0981	41.5726	28.3789	33.2499	27.8546	38.183	20.4001	56.701	33.3503
C1QB	chr1	1601	32.0872	29.5531	57.7103	57.2009	36.8446	25.0667	14.859	13.8227	37.3896	38.2363	18.8743	131.876	55.7534	23.0333	34.7256	33.0952	35.934	35.2177	23.5249	12.399	16.0032	12.1202	17.2323	15.4428	17.3897	23.2267	14.9668	32.3214	38.3841	17.115	23.5553	20.794	100.345	42.3075	26.1677	16.2216	26.3515	25.6275	43.7095	42.5895	23.0809	22.704	19.7192	28.5501	17.3662	44.088	29.0522
HMGN2	chr1	2509	96.609	101.801	95.7814	106.251	113.781	102.722	103.885	88.724	81.1082	103.398	109.87	105.488	96.2049	92.3395	88.8287	72.3347	127.585	119.554	93.642	82.8142	71.239	83.653	82.8362	105.667	87.2217	87.8019	115.223	93.8804	111.935	102.516	131.391	131.375	103.003	98.6807	126.969	153.276	71.6215	111.952	81.5928	85.6755	99.6485	97.6143	96.3193	107.736	74.8351	105.285	91.4546
IFI6	chr1	865	198.759	207.934	250.635	252.226	269.439	228.516	210.592	175.152	175.647	152.861	280.573	293.407	190.883	175.661	233.345	205.431	155.119	238.642	185.422	158.416	135.252	187.287	150.355	167.878	135.727	178.061	200.512	180.691	280.677	204.06	269.05	271.21	167.618	306.564	238.142	310.8	183.292	245.292	214.708	184.476	171.563	125.896	150.89	211.163	169.094	234.806	118.756
PTAFR	chr1	4706	5.8262	5.68254	7.87977	8.22293	5.03154	5.93416	4.00346	5.07971	7.51969	7.74434	4.06774	20.0802	5.42263	4.53453	8.82854	4.06375	6.0971	6.35182	4.11685	4.40539	3.48061	3.27227	4.13173	2.78381	3.8826	5.80667	4.69548	4.04381	6.87395	4.06076	5.52044	4.98267	13.5017	5.44904	5.33427	3.19763	10.2174	6.16602	6.98063	8.11115	3.1788	4.22705	4.08445	4.37283	4.49847	6.89709	6.76557
HDAC1	chr1	3963	52.8072	52.5606	57.3654	71.3213	62.5969	59.4695	57.4086	59.6134	53.1182	59.2115	63.1314	61.2126	46.404	45.2937	44.5049	46.1967	50.8848	48.0543	49.5002	45.0131	50.2797	43.7094	48.6234	51.8667	46.5912	50.1862	50.403	51.0276	55.624	57.2493	61.5826	58.5094	63.9095	52.8291	57.0515	61.7119	61.0809	50.6047	55.8719	57.4875	49.8012	45.7567	38.3001	44.362	51.0873	49.118	48.3937
TRIM62	chr1	3646	82.6663	76.1632	90.2811	60.8928	71.6537	107.736	99.3935	88.724	66.1315	78.6673	63.2738	51.4723	105.679	95.9722	64.5615	81.1775	85.8459	70.9342	83.2192	85.1945	83.6481	77.6021	106.065	97.5504	68.5743	103.499	74.2106	87.3638	50.4273	95.2909	51.5095	84.5574	84.115	88.4028	91.667	91.751	88.1782	71.2706	54.4489	76.0273	76.0148	77.3942	64.1794	67.9689	68.6279	48.6607	78.1623
ZC3H12A	chr1	3121	11.7467	13.1826	9.15571	11.3635	7.54731	10.308	13.0112	9.10929	9.56671	14.3281	12.1015	13.1731	12.684	11.1817	16.2988	13.6867	11.351	8.64645	8.88717	16.1294	10.6688	6.70906	15.0657	7.53093	9.29636	15.9524	16.0673	15.5934	7.25889	17.0652	11.3708	13.1967	14.2544	10.5437	13.164	9.10275	12.1565	9.39355	15.1157	13.692	12.6691	14.5114	14.4295	12.6749	10.6011	10.8982	11.1831
MKNK1	chr1	8070	24.4496	25.3599	16.0182	15.7986	19.5544	17.6234	13.5758	8.91392	14.0785	25.2377	17.6337	31.144	29.5751	31.0203	35.133	37.2565	29.2207	22.0485	28.0011	31.7614	29.5852	21.0961	33.0035	22.036	18.8115	36.6267	27.2558	23.681	22.4641	14.6486	18.8047	25.5794	19.2881	17.9419	17.0559	12.4871	21.7773	18.4258	21.9353	19.3911	26.3518	30.8095	31.2025	25.5082	27.9673	37.1147	33.9871
DHCR24	chr1	6290	76.3266	81.9224	81.9531	116.416	161.147	73.8957	71.241	84.1328	85.3485	61.0262	134.907	126.995	73.673	86.2848	65.2406	42.5556	71.8355	56.2685	35.614	46.0079	47.8205	54.1844	51.2939	53.3319	48.5598	123.152	69.6985	61.9081	114.053	78.7738	135.394	122.396	108.037	93.5196	91.3922	98.1229	93.9705	82.5669	49.6698	117.529	64.4053	49.5044	41.1793	77.4751	65.9776	74.9535	63.9148
JUN	chr1	3540	32.2419	31.4363	23.4152	27.2819	13.8139	48.5476	22.1217	13.725	31.144	53.9782	16.4947	34.37	45.0639	31.9736	33.639	80.6898	23.2209	54.9715	48.6834	35.4208	17.5544	28.1707	28.3679	13.0692	20.6707	33.4043	35.106	23.3901	25.901	37.1697	22.9395	18.4507	18.7236	32.0075	20.8563	30.6459	29.7822	24.351	31.0638	49.1162	19.5335	31.899	26.415	42.841	32.2565	66.0749	39.0413
JAK1	chr1	6317	58.9822	60.2932	81.522	74.9893	43.5	42.8692	46.399	54.7534	74.2151	85.3565	49.7485	96.2858	59.5866	50.9104	62.7052	84.8511	57.1117	66.2784	58.126	50.5554	48.6907	46.4699	43.5343	45.5372	48.5051	52.26	57.2261	51.5513	82.8448	55.5054	72.9094	59.3481	56.4295	60.8033	51.3967	55.8302	64.064	51.8331	113.838	76.4056	54.3621	47.3691	48.4442	57.6389	58.4453	77.316	53.9256
BCL10	chr1	4618	13.0543	13.2495	14.7595	14.7198	15.6435	12.6101	13.9351	13.0656	13.5772	13.7583	15.3151	16.1097	12.5905	11.0787	12.541	14.2394	12.2591	14.1669	11.7951	12.6833	11.8795	12.3213	10.4301	11.2817	12.14	11.1986	12.1055	13.2078	14.8477	13.7269	16.0775	14.06	14.7248	13.9548	14.6063	12.9306	14.1702	13.0065	15.599	16.3642	13.4984	12.4197	9.80937	12.9917	12.4493	13.1083	10.8249
GBP2	chr1	6276	47.9847	47.8604	57.3827	60.5092	71.0591	66.0943	78.478	45.229	60.5753	57.5233	59.6941	77.4257	43.194	43.954	42.875	37.4515	39.8906	35.65	39.7962	35.1365	35.1087	44.1116	25.4454	28.1311	45.7162	28.3314	34.2623	54.5769	42.6185	76.2826	54.5666	47.2121	91.0305	71.4798	44.2767	58.5377	82.2118	39.6215	51.4955	60.7509	35.8882	48.2406	49.1138	47.9427	19.4934	25.7974	35.38
DR1	chr1	10949	65.8231	65.4541	70.9007	67.989	67.1939	63.3574	69.5986	91.0685	71.0402	61.7226	88.3107	61.0885	60.615	64.5913	59.8077	57.2501	63.5979	65.0812	57.9626	60.8228	67.1909	73.0136	61.7744	66.8992	68.3009	54.3657	58.5101	59.348	77.9231	66.3424	73.8551	64.1334	62.4041	66.4516	71.7264	79.6374	62.3736	73.1493	68.7592	57.9605	64.9581	63.6236	58.488	66.5747	70.8597	59.2159	65.0291
GNAI3	chr1	27174	55.2988	53.8083	58.0206	62.2353	55.4613	54.891	61.1554	76.1224	61.3899	58.6839	59.1247	61.3987	48.118	44.5208	51.0244	50.293	51.4362	54.0403	51.4606	53.291	48.6529	56.5609	50.9412	56.0571	53.8095	48.4633	50.5131	60.1044	60.2158	52.9394	61.0108	55.5247	56.994	55.5093	60.3024	51.7223	60.6831	61.323	62.7719	55.3356	53.0722	52.7727	53.6335	51.8085	51.1222	48.6226	50.105
CD53	chr1	2152	11.7021	10.3299	13.0008	20.5693	14.4542	10.7685	5.67156	7.74168	10.9453	13.6317	7.9321	35.5074	13.5566	13.2429	17.0232	8.51762	15.6968	11.6062	9.73668	9.16605	8.43669	7.38545	7.96114	7.85326	7.10898	8.6781	7.99699	10.0659	13.6654	7.44888	12.7784	8.06601	22.393	11.8727	8.74545	6.44194	8.30322	10.3811	12.1087	11.2563	8.15432	10.0665	8.30281	10.5201	8.82259	12.1938	11.3821
WNT2B	chr1	12561	16.5748	16.0446	8.87983	13.9766	12.7847	13.4542	10.7272	11.8934	16.0211	26.2717	12.8947	16.8748	19.6337	18.8337	18.0645	18.3031	13.9455	20.8513	19.4407	18.2611	19.9378	16.7087	19.2982	20.9518	20.0145	15.3462	13.903	13.6733	18.0922	12.8549	10.9749	11.6673	9.10305	17.7204	12.6832	11.04	17.4268	12.332	12.2429	18.9891	14.7883	17.0389	18.6144	17.8399	8.71797	20.6532	21.8886
MOV10	chr1	6509	59.7868	61.58	61.9346	58.9749	63.1687	61.0554	64.4146	49.5272	53.536	57.5444	68.0737	77.2809	66.9103	65.4157	70.4925	56.4374	61.1656	63.1856	54.4339	56.3464	60.154	56.2867	53.3598	55.9984	47.1927	60.5872	54.6583	56.3224	58.896	62.5059	61.6266	64.6761	52.6895	70.5717	60.8519	58.0242	67.5444	60.7209	64.0607	63.4231	51.8744	56.7383	61.9363	50.8262	63.7807	57.1582	63.2382
NRAS	chr1	4449	52.9333	51.6888	68.1074	59.0948	58.1143	49.8777	65.3898	85.0119	53.1809	54.8012	58.5348	56.7664	45.843	40.8365	45.5009	43.0757	52.7334	58.1973	50.5784	49.0277	43.2049	49.3399	41.922	49.7862	48.0677	44.89	48.6422	55.7406	55.7065	48.2558	59.4052	48.8894	58.4289	54.291	64.5149	54.103	50.2668	55.8314	66.5039	53.6093	59.2916	46.3232	49.3147	47.3406	54.435	41.6874	50.6622
TRIM45	chr1	4368	14.2502	17.196	12.1904	19.7782	17.7019	10.7685	13.1652	10.1838	11.8226	15.5309	19.5455	7.75497	16.2991	10.5892	18.0645	13.2641	15.3076	15.098	11.6971	14.8149	16.3437	12.9063	15.2169	22.5342	19.6864	10.2095	10.198	9.83315	15.3701	20.3287	12.6684	16.2307	15.6422	21.8847	11.3325	21.6365	25.1831	17.2938	12.941	15.6311	13.7748	13.2477	17.4426	18.537	19.4934	12.7272	23.2417
PIAS3	chr1	4805	15.4176	15.7969	14.7595	16.0383	13.2878	15.0656	13.9864	17.2661	13.7861	18.1053	13.0575	16.6473	15.2395	15.9997	16.163	17.2953	14.9509	15.0648	14.507	14.6017	15.7762	12.9428	14.5618	16.7028	16.4053	16.0481	18.4884	14.1097	14.7652	17.9371	14.186	13.986	19.5469	14.7744	16.4149	15.5914	17.2528	13.5363	16.3508	17.8303	15.9862	14.3807	14.2621	14.2909	13.9836	14.7849	15.1628
TXNIP	chr1	3625	147.676	138.256	156.613	207.827	97.7948	140.297	100.163	105.99	194.53	308.381	75.1109	318.822	157.007	123.901	177.884	186.38	164.849	152.843	137.653	113.83	142.856	96.1023	135.491	93.448	125.173	124.014	118.928	83.6981	186.284	123.343	165.613	102.638	144.049	161.278	147.94	99.43	165.194	113.301	196.29	198.309	87.0715	106.156	109.912	151.75	111.485	181.649	133.68
FCGR1A	chr1	2998	5.26848	5.11875	6.9142	5.60981	6.49526	3.50422	2.33535	2.34448	5.20112	6.85806	5.47112	17.0403	6.91853	5.07558	7.78722	5.62423	6.97275	5.98601	4.47626	1.70531	4.57776	2.94321	4.38367	2.60799	4.5935	5.26429	2.42111	3.86926	8.16625	3.63725	4.92661	5.52534	11.0789	6.15785	3.89195	3.08093	6.1404	4.84129	6.87323	5.53356	3.45522	6.10089	3.58226	3.48559	3.62668	6.21119	6.288
OTUD7B	chr1	12177	58.8662	59.7027	65.6073	62.2593	64.1979	62.8458	64.5686	71.6044	55.6457	59.7179	76.8804	47.0055	54.7873	52.6881	52.8807	57.7703	59.2846	61.29	51.526	57.0214	57.6949	56.049	61.7744	55.2659	56.5984	55.6738	57.3729	52.5113	64.4226	58.2707	57.7997	62.5794	57.8173	60.3824	61.4929	64.2794	72.2678	61.7084	68.5444	60.207	55.1453	51.0296	59.4588	56.72	60.2935	51.8997	57.6268
VPS45	chr1	6637	22.2758	22.5347	21.5357	23.9256	24.4945	25.4248	22.6606	24.8857	23.8332	21.8192	25.4031	24.1335	22.2515	21.5905	20.8716	22.7245	22.6047	19.7206	21.4991	20.1085	23.0779	20.5659	22.0191	19.3401	23.2956	20.3552	20.5794	20.4518	23.9488	20.0796	23.4014	24.6667	22.5577	27.5553	23.7638	23.5504	22.1751	22.5927	19.5189	19.6985	22.8966	24.4036	19.4513	20.66	21.3416	24.4256	23.5203
CTSS	chr1	4228	24.0017	21.1875	32.9847	40.2036	24.2886	27.3432	13.6785	15.5566	26.7367	31.104	22.7997	87.6829	27.2066	18.2927	33.2768	17.913	30.9071	22.9464	16.5981	10.1963	11.085	13.7106	18.9959	9.58215	17.1162	16.9733	14.9302	21.9355	28.8431	20.4533	27.7342	20.0294	57.7938	20.6222	15.8654	12.4404	18.2721	14.6925	26.07	26.1307	17.2761	19.2614	19.9535	18.4102	16.9826	22.5965	24.953
CTSK	chr1	1887	7.13295	7.15223	6.08656	4.6269	4.09384	4.85987	4.56805	2.41775	5.15934	4.38916	3.98639	6.0799	13.4942	8.37342	7.78722	9.59045	10.0537	11.5729	7.71092	5.86201	6.2424	6.96499	12.5967	6.47601	6.89024	9.82667	7.63015	8.11671	6.07657	4.40954	4.6187	5.64867	5.55121	5.47119	4.8306	2.7775	4.32563	3.80559	9.3433	4.89507	10.8724	10.4587	7.3654	12.4847	5.37027	13.2226	7.8799
SNX27	chr1	16711	137.343	131.708	159.32	149.403	169.609	168.331	136.605	193.395	134.101	124.732	181.137	152.825	128.99	111.405	114.318	116.711	127.618	127.103	115.174	118.946	137.219	139.995	122.39	153.344	133.102	121.398	101.76	131.991	150.017	151.021	157.783	132.608	151.576	152.44	154.327	148.328	138.694	149.406	113.811	148.271	130.008	120.188	111.05	108.338	125.574	115.955	105.264
S100A10	chr1	1543	46.7128	48.7948	64.4003	88.2706	59.0062	50.3892	40.8301	50.3575	56.4185	52.7543	87.7616	79.7418	37.7091	30.067	38.4834	53.3814	33.3395	45.3274	37.4111	32.0457	33.1036	38.1704	32.7515	34.2262	28.9828	41.221	36.2065	32.1759	65.6324	53.2134	86.4356	74.1481	47.1618	74.7581	68.8647	59.1212	57.4513	64.4783	64.6782	48.3831	32.5251	27.5848	29.2942	34.4756	40.2073	43.7451	28.495
S100A9	chr1	577	84.5313	83.6524	73.3146	137.752	106.326	84.1525	106.4	116.687	70.7895	75.7552	99.8428	93.3285	61.2695	79.1739	51.2508	31.1121	87.9863	86.8636	54.1072	63.4873	77.2544	126.174	73.0611	81.9904	92.5808	99.3195	94.203	73.6323	89.4438	87.7175	94.3534	103.699	135.628	63.7714	90.4994	79.7774	100.036	114.168	52.1399	129.164	46.1617	63.6672	43.5228	77.38	76.9971	103.876	67.0986
S100A8	chr1	1006	5.93801	5.17899	2.86224	12.8498	3.08754	10.2313	6.74942	7.71726	5.30556	11.5426	7.38295	15.1377	3.73974	3.91618	5.07075	3.02343	3.69718	7.78181	3.33269	1.03029	1.70247	11.0965	5.49218	1.55307	3.71854	3.60524	8.95076	3.81107	6.07657	8.99347	6.24624	5.10601	6.44505	6.37936	5.17401	4.24795	5.94152	2.02323	6.09462	13.5501	1.84278	4.22705	2.94616	2.59835	5.96309	5.67772	2.34805
ADAR	chr1	9691	254.924	258.35	319.208	286.915	306.398	257.394	287.453	277.821	269.978	305.469	277.44	314.438	259.351	244.633	232.44	238.071	233.701	243.165	234.693	232.846	238.535	224.507	198.071	227.95	208.676	212.486	222.448	273.932	281.392	279.844	277.65	278.216	305.928	281.179	256.091	262.089	310.426	287.78	315.014	307.704	240.76	217.628	228.26	227.197	215.404	233.282	228.915
MUC1	chr1	4717	13.7775	17.1119	12.8456	28.5765	9.55993	1.84164	11.6768	8.18127	7.54058	13.9904	9.64055	1.90255	9.72334	2.31879	6.51953	7.18471	10.3132	8.97901	12.2852	27.0008	5.14525	23.6919	13.8564	3.19405	21.1629	50.601	26.0452	24.4374	6.13156	3.56251	5.85035	2.02267	47.9145	9.17033	7.05131	25.0442	49.7199	2.04731	8.77948	52.3087	4.28447	4.83714	13.8603	34.6974	9.799	10.0217	14.8445
RUSC1	chr1	5427	20.5932	19.2101	20.2081	20.4734	23.1908	21.4858	19.889	20.5631	18.1099	17.3456	16.3727	21.259	21.0672	23.0849	22.2751	25.7804	22.8317	19.255	17.5129	22.6309	19.1433	17.8786	18.1393	20.7174	19.4677	22.2695	20.7628	23.7101	15.7276	20.8768	15.7695	17.5874	21.7579	16.768	19.62	20.1194	18.8687	19.6301	17.5321	20.2897	19.3492	20.9609	15.9026	20.0897	18.0636	21.7963	18.6252
IFI16	chr1	5294	24.6007	25.4784	27.1568	31.5732	19.6916	18.7745	14.1917	20.1479	28.2824	30.3021	19.5455	68.0576	27.1755	23.0849	29.4737	28.7713	26.1721	25.108	20.6496	15.4899	18.992	16.8732	26.957	17.3768	22.2566	24.2795	22.1568	17.0771	36.6519	17.9371	35.564	22.9647	32.3193	30.1912	22.7565	27.0515	25.5312	21.8701	30.5537	32.0663	15.9862	22.399	22.9332	18.5687	19.5283	38.7152	26.8633
FCGR2A	chr1	5314	26.8863	23.301	26.0877	27.9052	20.3549	17.7513	11.2405	9.28025	32.6062	32.771	14.1354	52.5063	38.0519	26.8722	28.5682	30.982	31.6206	27.5689	30.0269	23.3415	27.9962	22.5768	40.8638	28.4534	22.1472	23.5776	29.6769	22.0809	23.9213	15.122	19.4645	12.802	31.5431	25.2516	17.7427	11.4134	18.9681	16.812	30.1509	33.9108	17.5986	30.1123	22.1297	21.8641	23.5037	30.5606	26.0674
RNASEL	chr1	6125	8.84655	9.34088	11.0869	7.40783	11.5954	9.28492	9.57237	8.18127	9.65027	10.171	13.7693	12.8009	9.3182	8.32189	8.23997	10.0781	8.33487	8.28064	8.88717	6.92783	7.71787	6.52625	6.55031	6.3588	5.79655	8.32714	7.77689	9.04766	10.6134	11.2356	12.2725	10.36	11.2671	12.0942	9.93593	10.0364	11.1372	10.7905	11.3838	11.0671	8.47681	9.10776	7.03061	7.28804	5.5795	8.30699	6.76557
DHX9	chr1	5645	159.549	164.271	177.045	198.621	228.546	197.439	209.36	246.097	193.632	183.353	193.055	177.454	130.361	127.869	118.302	119.214	142.179	138.643	138.437	134.542	142.743	148.678	123.297	140.48	138.57	127.428	123.256	149.679	178.723	195.34	203.619	191.685	208.335	201.681	196.91	189.641	205.442	208.392	181.926	189.512	154.656	143.85	120.659	137.015	147.717	128.873	128.625
RGS2	chr1	2096	14.0062	14.2308	14.7422	23.0146	12.373	17.0351	13.3705	13.4808	12.0942	15.5098	21.4573	22.1068	13.5254	11.8001	14.7142	20.0262	8.69161	18.4236	17.9704	9.05947	8.66369	13.3267	11.8913	4.83503	7.32772	20.3233	10.4548	7.94216	21.5567	18.0119	19.5085	17.464	9.15009	17.1445	9.36358	25.5344	10.0683	15.3187	9.98766	18.3506	10.6421	14.86	12.5547	19.2024	11.5426	23.5873	8.11869
CFH	chr1	8145	9.32269	7.93315	19.1735	18.9631	5.42034	4.01579	2.51499	4.81107	6.57973	6.60484	3.47792	18.7153	21.3477	10.821	10.2773	16.8077	5.67549	16.7608	7.58023	8.73972	10.5932	4.14975	3.72864	3.6043	7.60114	12.411	7.59347	4.42201	7.31388	4.5341	5.74038	6.68468	5.83348	7.66409	13.3013	5.9518	4.00245	3.73333	2.28213	6.19569	15.6176	17.344	3.98401	18.3469	7.11386	13.9085	5.73084
PTPRC	chr1	9168	15.3041	12.9845	14.9319	28.5046	11.3896	14.0169	7.05738	10.2815	12.8252	18.9705	11.6948	58.9585	20.2258	11.3363	29.0663	14.8246	16.994	13.7013	10.4882	7.03441	6.80989	13.0342	10.4805	6.21228	11.4291	12.9214	8.80402	15.9134	17.1574	11.3353	13.8121	11.1987	31.1197	10.9867	7.94417	7.07213	10.4412	9.20086	13.9344	14.7089	11.1028	13.6834	12.5212	15.6218	11.438	16.614	12.3372
MAPKAPK2	chr1	4195	34.4071	34.2283	45.1923	42.4332	40.481	35.119	37.6479	35.1428	35.6976	40.9796	38.1758	45.4338	33.7824	31.0718	32.6882	30.7545	30.6477	34.486	35.0259	28.9903	25.8397	27.8783	29.0733	28.219	29.4203	32.5429	34.1156	33.7469	37.6967	38.6894	37.4994	42.0321	46.6208	34.4441	39.8582	40.2388	37.8865	41.4039	36.0845	38.0728	26.8586	26.7132	28.0555	32.416	25.7703	35.7048	30.6441
CD46	chr1	8708	687.647	721.116	834.842	738.098	918.027	855.849	963.499	1332.13	735.989	765.908	886.26	667.486	332.931	507.713	450.618	495.907	662.022	653.339	503.563	615.156	696.084	704.525	613.512	654.487	698.813	521.771	518.887	551.413	745.438	727.126	782.209	728.408	872.081	928.972	949.202	1024.27	782.616	935.935	692.263	764.742	759.918	669.922	523.245	674.271	683.384	491.484	731.677
IRF6	chr1	4965	71.5864	80.8231	89.419	94.1202	101.5	85.6105	86.5363	86.1109	81.5677	78.3296	116.093	85.0359	53.7277	56.2178	63.8824	52.7312	55.0685	67.2095	63.8112	66.1164	50.4688	70.6554	50.2862	56.731	46.4271	72.1686	64.306	67.1156	98.9848	90.1091	111.684	106.807	86.5377	112.37	90.5681	115.698	84.7227	107.4	91.7415	89.1754	68.3212	63.8851	65.3512	71.0109	69.6392	55.5578	56.2339
ATF3	chr1	4040	182.645	170.39	195.667	175.654	175.509	274.711	264.331	226.072	157.182	258.285	210.77	142.671	160.747	155.436	118.302	201.952	150.774	176.188	189.016	213.235	174.22	204.654	122.843	127.322	139.719	184.984	141.048	207.485	109.131	240.706	164.733	162.11	201.608	196.143	152.473	183.852	190.825	199.36	149.385	234.49	163.593	138.534	123.437	217.501	172.476	139.314	160.822
DUSP10	chr1	2914	3.01494	2.94173	3.2933	3.30835	2.74448	3.40191	1.89908	2.41775	2.79899	3.31297	2.19658	5.91446	4.23838	2.47338	4.9802	4.06375	2.91882	3.25905	3.33269	2.52244	2.95095	2.44963	1.76354	1.64098	2.07801	2.52048	2.82462	3.08377	2.96954	3.13899	3.40904	3.774	3.52831	2.68022	1.99176	2.33404	3.28151	4.21505	3.94674	3.31067	2.76418	2.44036	2.77876	2.9469	2.02257	4.42024	2.70623
TLR5	chr1	7765	9.91909	10.8579	10.1213	10.7881	12.9677	10.5638	15.4492	7.54631	12.3239	12.3445	10.9219	14.083	9.3182	10.1254	8.82854	4.5514	8.8862	7.28297	12.4812	9.62791	11.6525	7.38545	7.65882	8.2342	9.46042	8.04	7.7402	9.51314	13.3355	14.3248	12.2505	12.1113	12.1139	12.3157	10.7601	9.42951	12.4548	13.1991	8.08142	16.9081	9.81282	12.1146	6.49494	9.56952	9.31079	8.91668	11.0637
WNT3A	chr1	2932	5.45726	5.33549	5.2072	7.28796	2.21845	3.09497	2.438	3.07713	5.66065	8.08196	3.27453	7.27934	3.36577	7.34284	5.07075	13.5892	3.53502	6.58461	3.16932	4.76066	6.35589	5.92299	3.93018	4.16106	5.74187	8.45476	10.0146	2.26919	9.40356	2.88987	5.38848	2.71334	4.77498	5.67054	6.20423	6.32524	6.1404	4.60043	2.17473	6.29028	1.98099	4.35778	6.36103	4.9432	9.17131	6.85899	3.1838
LGALS8	chr1	9710	180.444	180.363	171.251	171.291	166.658	167.921	271.286	252.813	185.235	228.321	203.123	235.193	148.374	139.102	118.031	135.242	163.324	147.888	153.336	219.879	148.229	194.819	186.029	156.245	179.146	192.481	231.729	124.602	200.252	172.445	223.721	194.67	171.476	202.478	232.395	279.361	184.809	237.633	138.673	200.603	150.694	152.522	216.877	150.831	169.268	127.806	149.161
MAP1LC3C	chr1	1182	1.69537	1.52067	1.55181	1.36649	1.80678	1.71374	0.461937	0.195374	2.611	4.41026	1.28134	0.765157	3.08529	3.22055	0.814942	1.07283	2.72424	0.798134	1.4703	0.781601	2.11863	0.932322	0.906965	0.849793	2.73422	1.91429	2.16432	2.32737	2.44713	1.79371	1.09969	2.738	0.893839	1.52839	0.503665	0.210063	1.44188	1.30065	1.9331	0.61484	1.93492	0.610089	2.47745	2.91522	0.139488	1.02885	1.95008
TRIM58	chr1	3225	24.6392	22.7287	24.2945	28.2648	19.6916	27.1641	42.2929	25.4963	17.8384	31.9902	21.8031	28.2488	10.1596	26.4085	21.9129	28.0561	20.075	24.4096	18.6238	17.6216	12.22	21.2058	29.3252	9.67006	21.491	25.6514	46.4412	40.2635	23.1515	20.6028	14.4059	25.752	22.7459	23.7454	19.414	28.9187	16.6562	8.81549	32.2183	22.4889	30.5902	16.3417	47.6073	29.3106	8.26464	21.1485	22.4458
RSAD2	chr2	4834	4.95249	4.23724	6.87971	5.22623	2.40142	4.09253	2.48933	2.97945	5.78598	6.45713	1.91184	14.8895	5.76544	3.47819	10.1868	4.12877	4.34581	8.44692	3.79012	3.51721	2.68612	3.23571	3.93018	3.69221	4.10134	3.44571	4.8789	6.02208	5.55415	2.74039	2.4853	2.86134	7.80933	3.03463	4.67035	4.83146	3.70413	2.33634	5.26232	5.20249	3.45522	4.48851	3.08008	3.2004	2.65026	6.9352	3.97975
TRIB2	chr2	4588	23.2563	25.7858	25.2084	28.073	20.1033	16.2678	14.8333	19.3664	33.0449	30.3654	19.4642	32.0746	22.5008	19.0656	27.5722	30.3318	20.0102	29.8968	23.6229	18.8295	18.3489	22.4671	25.4958	20.6002	22.4753	24.6943	23.6608	16.2916	31.9226	19.8305	34.4203	23.8527	19.6174	26.5364	28.3426	28.2185	23.9898	23.4116	25.7209	32.5865	15.0648	21.9632	27.9885	21.0086	25.8749	31.5513	27.2215
DDX1	chr2	3833	76.5306	74.9892	87.1603	99.8259	105.411	99.346	102.319	106.698	88.3981	96.4982	97.6462	86.1112	64.3859	56.8877	57.8156	65.9303	66.8411	62.8863	71.7508	56.595	70.5202	69.1929	64.1426	64.2327	66.2229	57.1733	59.097	66.7083	81.3875	80.5426	90.3725	90.6994	91.4303	92.6336	81.8684	82.6483	89.4212	92.2736	86.4792	90.1449	70.9933	63.3621	65.3177	63.0891	72.6033	60.702	67.218
XDH	chr2	6037	20.2223	17.907	11.6903	27.6895	19.7602	13.0961	7.64763	12.0399	43.3218	11.1839	11.3693	19.708	7.26134	38.9557	19.3322	16.9377	18.7453	11.6395	14.9644	28.3508	30.3418	40.2727	15.9223	14.6516	22.4753	28.14	26.3754	13.9061	22.959	11.2854	25.5568	14.7507	47.4205	34.2891	18.4982	11.9269	13.7227	16.0413	14.3908	11.7529	5.39014	14.3371	10.6463	13.8156	14.437	26.2166	11.9392
EIF2AK2	chr2	10753	79.3095	82.6899	96.747	66.0711	71.1277	70.3659	73.1914	95.8307	101.746	78.5828	105.07	96.596	84.1443	73.5057	82.6713	89.5975	74.4949	74.8251	77.4687	62.8123	73.7359	73.562	67.6193	79.2359	72.0195	71.02	74.5407	75.4651	110.093	76.5566	92.6598	82.2881	75.059	89.2889	80.5177	92.1945	85.6673	90.8766	93.7552	90.8544	85.2288	70.1167	75.1605	74.5282	81.0074	89.5479	66.8996
PRKCE	chr2	9908	108.739	121.938	108.748	77.938	87.0228	148.098	119.334	102.693	101.913	104.854	92.6225	77.9633	110.883	136.062	113.277	114.663	90.97	114.931	93.6747	119.159	113.801	117.71	119.064	120.29	142.344	98.2348	120.688	80.2653	86.5292	120.577	72.2056	111.173	125.208	111.019	147.299	104.191	85.2199	104.365	107.099	120.154	130.746	124.458	159.963	128.238	116.646	126.815	126.994
SOCS5	chr2	7598	26.7769	25.9094	29.9155	29.5114	25.5694	21.7415	31.3861	46.0593	23.4364	28.9305	26.9081	19.4805	16.1432	19.7613	25.0368	21.5866	36.4853	24.1768	23.8189	31.2285	28.1854	31.2054	26.5035	31.4424	24.2252	21.7591	16.6176	35.0851	23.3989	23.8414	30.6593	28.4407	28.0618	25.6946	35.6915	29.3855	31.945	28.2047	21.801	22.8437	22.8045	22.7476	17.3422	26.3003	26.119	18.062	24.4357
REL	chr2	13170	20.6616	19.0275	20.484	15.8465	17.9992	21.3323	20.4022	18.707	20.4076	18.0842	19.0574	23.2649	21.0672	22.4665	23.6333	26.1705	25.4262	22.248	23.9169	19.0782	18.3867	22.3392	17.4843	14.886	17.9912	22.4291	21.3131	22.7792	19.7695	18.7841	18.6507	18.3767	15.9715	20.3785	16.2546	17.3652	18.3218	18.2813	21.2104	18.7053	21.5606	22.4861	16.7395	19.1074	17.8893	22.4441	18.466
PELI1	chr2	4125	51.1029	54.6816	47.658	49.0499	41.1671	45.0945	63.2341	82.179	45.2017	77.0846	49.5858	35.7142	55.7534	48.4628	37.8948	43.3683	64.8952	42.7334	38.4239	41.8512	52.4361	46.7806	53.3094	67.8076	59.278	44.4752	40.5719	54.6642	44.7631	54.3345	50.0579	46.7187	60.0989	40.8235	55.426	61.5252	60.5837	66.0198	47.1192	56.9673	66.9391	49.8966	46.8038	62.2652	70.5807	30.6749	65.5465
PPP3R1	chr2	3363	41.5009	39.8783	48.4511	41.8578	37.8052	32.8681	43.8071	60.1506	42.4027	43.7228	44.3587	43.5933	37.0546	37.4871	37.6684	38.947	41.9662	42.4341	35.3526	41.6736	42.4105	39.7608	37.2864	42.4018	44.6225	37.6795	35.8397	47.4202	46.9903	37.2444	46.9787	36.8027	37.2355	39.5609	45.5817	43.6465	42.0133	46.2933	46.2064	41.5726	43.4897	37.259	31.7047	39.9258	37.6268	38.3722	37.33
ANXA4	chr2	11048	194.483	204.698	146.905	173.856	142.027	220.587	348.788	229.881	171.344	261.387	153.354	184.837	256.733	139.102	184.358	154.325	136.342	144.163	212.508	288.802	188.18	189.426	196.106	153.549	176.029	217.048	151.576	235.356	164.287	150.746	190.114	184.655	233.833	232.249	164.469	209.783	141.279	183.246	324.384	168.23	260.8	235.625	227.926	247.572	183.391	166.254	257.49
PCBP1	chr2	1750	230.744	232.465	291.12	307.796	292.721	232.941	312.706	290.814	220.912	261.113	245.692	219.538	212.76	183.674	182.185	184.202	191.572	228.665	201.464	262.44	194.574	209.882	171.366	212.419	187.677	208.753	211.15	281.205	246.555	266.939	249.41	243.559	301.882	255.95	273.284	281.345	287.555	287.298	233.287	269.016	213.394	177.318	200.741	236.069	171.918	202.264	226.368
COX5B	chr2	1441	22.9112	22.8564	28.1223	30.5902	30.578	28.085	22.0703	27.0104	25.4834	26.8414	26.8064	29.0346	19.4467	19.246	17.1138	17.978	22.7668	24.7754	20.6823	17.4439	17.7057	21.352	16.4262	21.362	19.6864	23.131	21.093	20.8591	23.8114	26.2081	28.9878	29.156	27.1445	25.3402	27.3124	28.5219	22.6474	29.2886	22.4722	25.0429	17.6907	18.4334	18.6478	20.8185	20.1211	21.7201	17.5507
IL1R2	chr2	3073	3.88292	3.6592	13.518	2.58914	0.457413	0.920818	0.692906	0.634964	0.647529	1.30831	0.528807	2.25411	11.6867	5.6424	4.75383	13.9793	1.84859	7.88157	2.61387	3.30404	0.189164	0.457021	0.906965	4.33688	0.765583	1.72286	3.96181	13.3533	1.86971	1.7688	0.505857	0.320667	0.493964	0.39871	0.412089	0.560169	0.223739	1.54151	10.9811	0.733078	15.1569	2.91971	1.00437	10.1399	7.60207	6.82088	1.75109
IL1R1	chr2	7083	352.379	369.503	531.876	366.244	370.116	402.423	489.654	327.251	459.202	401.313	484.143	345.376	414.551	340.425	249.78	275.23	281.731	255.669	332.419	306.246	334.328	362.673	180.537	319.376	371.253	242.093	324.648	393.297	394.482	407.347	353.154	399.773	506.783	427.151	300.23	567.171	392.016	472.038	501.048	399.078	318.433	273.756	278.278	423.974	256.343	351.333	417.794
IL1RL1	chr2	5746	39.8263	42.3271	77.6425	103.638	27.9479	50.5427	4.953	8.27896	55.4159	32.4334	20.1353	49.88	66.3181	42.7946	60.034	51.2032	77.7705	27.4691	18.7219	15.0636	18.8407	28.902	20.7594	31.7354	54.8485	39.6257	24.8714	25.6593	41.2712	21.7737	42.2061	83.9161	8.37386	41.3772	19.5513	16.3849	52.5788	51.8813	72.8401	83.0033	24.8315	20.3944	22.431	26.6806	12.8677	50.1849	117.403
MERTK	chr2	4700	18.1755	16.5686	16.4148	13.7368	14.4085	14.9121	11.0608	14.4576	20.8254	23.5073	10.1897	20.2043	18.7611	19.0141	21.8223	27.9911	13.3293	19.3215	17.3496	13.7491	24.6291	17.3485	27.7632	14.1242	24.1159	19.5257	21.7533	12.2478	18.2572	11.0114	15.9235	13.32	12.1844	14.9738	16.3691	10.7132	16.6064	12.1394	14.2297	18.0195	12.4388	16.5596	20.0874	13.3086	19.2842	26.8263	16.9139
CXCR4	chr2	2224	9.94998	15.9085	14.5698	21.5522	7.52444	7.98042	11.9334	8.74297	10.7156	16.3749	6.85415	19.5632	11.2192	8.63106	10.8659	12.939	7.39436	8.71296	6.37131	6.46597	5.29658	6.17892	7.00379	7.97048	11.1556	9.09286	7.18995	6.40028	13.5554	18.9585	14.296	27.972	13.7839	11.7619	17.468	9.68626	21.1807	28.3252	7.73239	19.6512	11.1488	12.1146	7.66671	17.1744	23.3293	10.0598	13.2128
TANK	chr2	5579	59.5098	55.7347	50.5374	62.4032	61.0646	71.1844	70.5481	79.9322	56.9407	66.1539	54.4874	56.2494	51.7331	50.5754	55.4613	54.3242	63.4358	54.2399	59.7597	60.2188	62.424	58.5718	60.9178	51.9839	65.0198	49.6119	55.502	63.9737	54.7716	59.8153	59.0973	56.5361	66.7321	54.4682	57.6009	56.3903	54.7913	56.1927	55.0664	61.886	56.1128	66.1075	53.0309	56.8151	51.1919	51.4424	56.2339
IFIH1	chr2	5108	20.2434	19.2212	26.9498	18.8432	22.5504	22.2019	21.0182	20.27	22.8933	18.2108	22.3116	34.1219	22.1268	17.7774	25.1274	20.4488	22.7668	20.2859	16.9248	20.0019	16.8356	18.1346	13.1006	13.5967	15.257	14.6124	16.104	23.8556	22.0791	26.3825	23.0715	19.61	21.3581	24.4099	16.8728	17.8087	20.2857	21.1716	29.3186	22.9146	17.3222	20.4816	16.2039	13.974	14.1231	17.9096	16.118
ATF2	chr2	5751	33.6845	35	30.7777	36.1042	37.1419	32.6123	32.4126	39.3434	37.5358	32.5178	38.8673	33.2947	30.5101	31.5613	33.1862	37.1264	31.7503	31.2935	31.0724	32.1878	38.7785	36.0498	35.1701	30.446	33.1388	30.4371	30.7407	31.7395	39.5389	33.6321	34.6182	31.9927	35.3537	37.4344	32.2803	37.3213	34.605	39.9346	37.8028	36.8667	31.6037	31.071	33.3786	34.1271	34.1047	36.0097	38.2852
NFE2L2	chr2	5979	113.598	118.238	147.716	139.598	163.754	159.302	135.656	188.853	119.375	135.283	136.371	137.728	93.2131	90.3299	86.9271	78.3816	104.689	106.75	82.5004	89.5999	113.044	86.9436	87.3206	109.125	89.8466	83.1119	84.7754	103.364	147.68	144.12	138.407	135.889	153.34	135.871	153.389	154.793	122.336	152.85	112.039	146.048	101.952	104.325	86.0747	96.0121	98.6874	84.899	94.6782
PRKRA	chr2	3941	13.7347	14.4514	12.4145	10.908	12.3044	10.3848	13.3962	15.6543	11.7808	11.3738	14.8879	12.015	12.7463	13.9128	14.8048	16.125	13.5888	13.2025	14.507	13.9622	14.4521	16.0688	14.058	12.1022	17.6084	17.2924	14.3432	13.2078	13.6104	12.0328	14.7578	13.3447	14.6307	14.2871	13.5532	15.428	12.8526	15.969	11.3301	13.4319	15.3872	14.0756	14.7643	15.8436	15.2041	18.4812	13.9291
ITGAV	chr2	8211	322.847	299.393	346.365	394.389	448.745	296.58	457.883	477.688	334.563	328.322	329.853	346.037	238.035	223.918	287.539	218.695	317.017	342.233	259.95	300.17	303.721	364.903	242.009	328.079	350.145	236.957	316.835	303.402	324.423	273.317	334.46	304.017	319.947	356.447	384.662	395.923	293.148	329.497	272.593	309.879	330.78	329.1	241.418	268.105	294.702	266.357	307.595
STAT1	chr2	6053	65.6822	61.1818	84.2463	75.3009	56.582	46.2455	48.8627	67.7214	49.6299	47.4789	61.7687	184.01	89.0059	55.1873	100.374	82.0227	80.819	64.2165	52.5715	43.9473	41.5781	47.2376	39.7553	54.3575	59.278	45.4324	51.0633	79.0434	67.5022	58.7939	69.9622	66.6494	125.749	51.9209	42.3994	60.825	49.6453	53.9527	78.9616	61.3184	76.2452	57.1305	42.9202	64.8319	41.6022	74.42	49.2693
STAT4	chr2	4785	10.0735	10.1914	4.25887	10.3086	15.9866	4.01579	1.18051	8.59644	3.96872	5.61306	6.87449	17.5986	11.0634	7.8066	22.7731	6.89212	12.7131	6.91716	6.01191	5.68437	10.858	17.4947	9.52314	6.4174	18.374	16.2076	13.4261	11.3459	22.4916	3.31338	6.07029	13.5914	7.26832	2.56946	5.54031	5.34495	4.99685	15.2224	4.51056	13.6211	3.96199	15.0343	5.28969	6.05225	1.74359	28.0456	4.8155
HSPD1	chr2	4245	96.7667	97.5585	102.299	155.229	150.146	98.2718	106.502	137.47	122.487	83.4784	142.757	143.229	73.3925	76.8293	84.0748	80.2997	80.2028	81.0771	84.1994	71.481	78.1245	101.349	66.662	81.0527	69.4493	87.77	75.4211	82.6799	121.009	90.5575	147.644	144.572	92.7946	131.995	114.24	115.231	103.542	137.146	111.368	90.547	78.8712	80.7061	72.9844	80.2635	90.4925	84.518	74.9387
CFLAR	chr2	22529	206.215	204.685	153.009	154.102	147.927	173.395	166.195	163.894	180.055	195.423	188.316	174.683	218.463	260.813	266.848	231.244	226.274	212.237	238.712	219.062	238.422	224.635	222.257	223.935	232.354	233.224	210.71	205.391	186.009	174.712	166.713	195.508	150.024	192.178	177.107	159.018	194.579	160.485	185.953	189.347	196.948	196.579	221.397	219.529	239.151	228.823	232.975
CASP10	chr2	7598	12.0561	11.2767	8.13841	12.4902	7.02129	8.46641	6.10784	7.64399	13.243	13.1886	6.6711	19.2117	11.6555	13.2171	19.8303	16.9377	12.7455	16.262	14.7357	11.2977	12.7875	9.90821	12.7479	10.1096	13.3977	13.1448	12.9859	9.51314	13.4179	8.22118	10.0072	6.46267	9.50292	11.0974	8.196	10.1297	8.6264	6.72	11.6254	14.0467	6.12726	10.3279	12.5547	10.5835	10.9149	16.8045	14.7251
CASP8	chr2	7243	18.0092	17.8798	19.0184	18.5316	21.1553	18.9024	17.5023	21.369	16.2927	16.5438	21.2133	21.4658	18.3559	17.0302	18.3362	16.0924	19.1021	14.5327	19.3427	18.6874	16.3437	19.1583	16.9804	13.1571	16.7335	17.069	16.4709	18.8517	15.8651	17.1648	18.9806	18.8207	19.6645	20.0241	18.1548	18.7423	19.0178	18.2813	21.3446	19.131	16.3086	19.4793	19.9535	15.6218	14.0882	14.0609	18.0681
CREB1	chr2	9575	35.6513	35.682	32.0364	36.9432	31.2184	31.6659	29.641	43.6172	40.2094	34.4169	39.7012	42.063	33.0344	34.5758	37.2157	36.1186	36.5177	39.7404	32.314	33.0404	38.9677	41.4792	35.4724	31.9991	37.787	33.6914	32.2814	31.1868	42.7834	31.8633	40.9744	34.9034	32.1076	38.3648	37.6375	35.314	33.7846	40.3923	32.9163	36.9377	34.1376	36.6489	33.4121	32.2258	38.8124	37.9912	36.4545
XRCC5	chr2	5463	172.586	178.408	213.012	228.468	241.743	218.132	211.721	246.61	211.658	204.138	216.811	205.062	136.407	137.247	127.629	134.461	153.173	150.315	161.113	138.13	151.142	151.402	128.991	160.728	138.242	131.639	140.534	148.719	203.111	202.291	213.472	216.352	217.909	216.079	209.708	212.958	209.42	231.876	216.104	195.401	155.255	146.16	147.074	145.286	153.471	137.294	140.764
AAMP	chr2	3140	54.5352	54.9014	66.6591	60.1257	64.0835	62.7691	61.3094	68.1854	51.9485	55.6875	56.0942	56.2287	47.8999	50.9361	44.6407	48.3424	53.901	55.2375	52.6695	52.8291	47.6692	46.1042	47.918	54.6212	49.9269	56.5991	47.5784	57.9516	51.5271	59.6658	56.2821	60.0387	67.0379	60.6925	61.4471	63.7192	61.9012	56.6262	68.0074	53.5147	47.682	47.2819	48.4442	53.171	52.3776	49.499	49.0305
ATG9A	chr2	4724	54.1498	54.369	66.1245	61.0127	67.3312	54.1492	73.3967	65.1083	53.724	63.7694	54.162	52.2789	53.1979	48.3597	47.493	42.6856	48.6795	54.1401	46.625	53.1134	44.2264	46.3419	43.232	52.0132	53.3174	48.8462	53.1543	61.4135	47.3752	61.4346	49.8819	51.3067	66.5675	57.2813	59.0203	74.0357	63.8154	69.7531	51.4418	61.011	52.0586	47.1512	52.6291	51.7451	48.0883	44.6977	51.7765
MFF	chr2	6150	34.7262	36.7214	29.8121	26.251	36.0899	36.6281	30.3082	40.5156	34.8412	30.8296	47.0231	37.1412	30.3231	31.381	36.4007	33.7454	34.3448	36.3484	32.1506	27.7113	33.7468	36.2143	45.6002	35.9844	37.0761	34.3933	33.8955	34.1251	36.2669	37.6679	38.5771	38.0607	35.8712	38.2318	43.3381	37.8581	36.3204	40.6331	33.6681	38.4511	35.2432	41.0939	38.7353	33.7151	38.1498	33.4566	32.9125
PTMA	chr2	3378	217.983	221.262	247.739	248.989	217.957	220.792	240.156	283.047	224.922	256.639	233.427	257.32	207.743	185.761	173.537	198.213	231.69	223.311	182.252	215.296	212.393	185.806	178.319	228.594	200.419	185.813	208.215	219.209	216.969	292.026	233.354	253.919	299.13	227.154	241.049	282.232	225.057	218.099	249.047	227.372	210.676	169.561	170.308	234.517	221.018	183.821	176.024
INPP5D	chr2	8681	20.1018	19.916	17.4148	24.8366	16.627	19.1326	13.1139	28.378	15.6242	25.1533	12.7727	20.6799	24.059	16.6953	21.5054	17.1003	24.8424	22.7136	22.2833	22.702	13.6954	16.6355	28.3175	20.2192	23.1315	19.43	18.0116	17.5717	14.4353	15.2715	16.7813	18.278	21.4992	20.0019	15.087	12.9072	24.5616	18.7871	24.1637	21.1174	22.8966	19.1742	28.4907	20.6917	19.6329	18.786	26.147
ATG16L1	chr2	6047	9.64157	9.68309	8.00047	11.1477	9.51419	8.51757	8.69982	8.59644	8.31343	9.62239	8.31854	9.98841	10.8764	9.97081	11.2734	11.5085	8.39973	9.77714	9.11588	10.3385	9.60951	9.87164	8.36424	10.1096	11.5931	8.26333	11.9588	8.93129	9.37606	10.0398	8.37963	10.286	10.7261	8.28431	9.50095	9.24279	8.875	9.41764	9.07481	9.74284	9.3982	10.6766	8.13542	10.2983	8.96207	9.0691	10.0688
COPS8	chr2	4743	19.4341	20.2251	23.9324	23.6379	19.9889	21.1788	17.451	25.2765	21.9533	20.5109	23.0438	21.0935	18.2313	18.1896	15.665	19.8311	18.4859	18.7894	16.4021	17.515	19.219	19.7067	17.4843	17.4647	18.374	16.08	18.9653	16.8153	22.629	20.3786	24.963	20.8434	23.1693	21.9512	20.7876	22.8269	25.7549	22.3518	19.8411	25.3976	17.8289	15.2087	18.9157	19.646	17.157	20.5389	20.2171
LRRFIP1	chr2	11901	57.3154	59.5434	67.8833	62.6429	55.5299	50.1079	41.2151	42.4938	53.912	52.1213	70.9415	72.8554	65.7883	55.8829	66.6894	81.0474	49.4254	69.4709	60.8379	50.2712	55.3871	54.2575	54.6699	45.2442	44.4038	57.2372	56.5292	53.355	79.8203	47.3839	62.1325	65.1447	48.5731	64.0372	52.1293	59.2145	52.8522	59.637	79.4717	49.4709	56.942	43.1856	51.4908	59.6669	61.4443	90.6148	47.2396
ITPR1	chr3	32454	33.7024	33.8032	24.0531	30.4944	21.3154	27.8547	19.6323	21.4911	36.3243	39.1648	19.3421	38.9403	36.8053	32.8496	44.2332	54.2917	31.199	42.5339	34.1437	41.3538	30.6445	26.9277	38.0422	32.468	43.4195	38.86	43.4332	26.4448	37.9992	24.9874	27.0524	24.9874	21.3345	24.72	29.4873	23.9005	27.2465	32.8052	28.8622	39.0423	21.3763	32.6398	49.5825	33.018	37.9755	63.5599	37.4096
PPARG	chr3	4535	42.0388	44.6617	45.3302	48.3307	42.9511	32.9704	36.8267	48.3794	44.5333	47.5211	51.4163	50.3349	42.6643	46.3243	42.875	49.6753	38.8528	44.5957	41.4952	36.7708	32.1956	38.7919	39.9065	37.6839	34.2325	43.1352	39.1412	36.0743	53.4793	39.935	54.6546	47.5574	37.8	45.5194	45.8106	42.7362	34.9282	44.9445	54.5563	43.7482	45.8853	45.6695	35.3874	42.239	58.515	46.5649	40.9516
RFTN1	chr3	4776	15.9892	15.697	15.5871	22.1755	10.8178	10.0011	8.3662	7.83937	18.8619	21.4183	8.31854	29.655	15.146	18.6276	14.7595	31.7623	11.6104	17.8583	14.8011	14.7438	11.2741	14.0214	15.8215	13.5088	16.4053	21.2167	19.2221	11.8987	20.0994	10.7872	17.5071	13.9614	13.5017	19.714	15.2473	13.6541	16.1838	14.4516	15.787	20.5025	8.66108	11.8532	15.5343	12.5481	17.7847	30.2176	14.2475
KAT2B	chr3	5634	42.0188	43.6614	45.9682	44.1593	52.6482	44.3016	46.2451	55.0465	49.1077	47.8587	63.8636	51.2655	43.568	33.3648	41.9242	33.2252	35.1232	38.5765	41.1685	30.6246	36.2437	49.4131	34.3135	30.0358	36.912	37.1052	32.0246	38.4017	46.4679	48.9534	60.5269	49.3827	43.3277	56.8605	38.3472	50.4619	49.2972	53.0856	44.676	52.4505	38.6524	40.7453	41.8823	43.4114	36.755	31.3608	39.2801
NKIRAS1	chr3	3473	7.86541	8.2461	7.6901	9.34968	7.13564	7.64791	9.31574	11.3072	7.54058	6.90027	11.0032	6.10058	7.13668	6.08039	6.61008	8.22503	7.97812	7.68204	6.37131	6.43045	9.30684	7.01984	7.60843	8.43933	7.32772	6.09381	7.81357	10.3859	8.82615	9.81559	9.47932	7.79468	8.3033	7.99635	8.47072	8.82266	8.52696	9.08043	9.53124	8.34763	11.6095	7.62612	6.62886	7.57323	9.06669	7.24004	8.39727
THRB	chr3	10968	16.5742	17.677	19.9839	16.1342	14.5686	12.7124	17.3996	18.3651	14.5798	16.6915	16.8811	13.7728	19.883	14.2477	18.0645	19.2784	19.2642	20.1196	17.5129	14.7438	17.2139	16.8184	11.8409	17.1424	13.343	16.4629	16.5075	17.3971	20.1269	17.0901	20.5422	15.91	14.0662	15.8155	13.805	16.9685	17.0788	17.077	27.7346	19.2492	19.6717	15.7752	16.5052	18.1567	19.9118	20.3864	18.5854
AZI2	chr3	6349	27.8842	28.8313	31.5191	30.4224	35.3809	30.873	32.6179	41.175	31.0605	28.5506	35.186	30.4822	23.0618	22.1058	21.3696	24.9677	25.1668	23.2789	25.6813	25.8639	25.6127	26.8911	26.1004	28.219	27.8891	19.9724	22.4503	29.0922	30.1904	30.3187	33.2106	28.8354	33.1191	36.3269	31.6622	33.7502	31.1744	33.6723	30.0435	28.0698	30.5441	28.587	26.7498	28.2649	25.8401	24.7305	28.4552
LRRFIP2	chr3	10644	47.6176	46.145	44.2612	46.8443	35.8383	46.7827	42.1903	45.7418	37.3269	47.7321	48.7519	41.608	57.3427	42.8977	52.9712	47.7572	51.9551	44.7953	50.0557	48.5659	58.111	42.5029	54.4179	52.7751	54.0283	42.2738	46.3312	54.1987	38.3016	47.5084	40.4246	43.6601	39.3524	45.0542	37.752	42.7829	44.7976	44.9686	41.6958	37.718	51.4597	49.4608	56.5127	47.1822	53.075	40.9634	52.8909
MYD88	chr3	3989	25.5047	27.1007	24.7256	37.135	30.8525	24.9644	24.7906	30.4539	16.0838	31.0195	29.7555	48.8253	24.2772	20.998	25.6254	23.9924	23.7073	21.9487	19.8981	25.6152	23.4563	19.853	19.147	24.7612	19.9052	27.3424	20.396	23.5937	29.7504	32.6356	35.6959	31.8447	39.3289	35.1086	25.2519	30.926	30.7766	33.2628	27.5735	32.4683	18.9346	17.3875	21.7949	24.9378	23.9221	22.4441	22.4458
CTNNB1	chr3	11927	335.719	350.514	376.574	424.452	440.466	336.687	421.492	350.94	389.415	314.817	444.442	461.866	309.589	292.194	327.29	287.844	284.683	337.71	278.933	315.554	291.425	337.775	243.52	289.106	281.078	312.635	293.981	284.23	451.838	368.259	494.09	415.708	385.339	493.403	406	367.377	335.46	395.878	388.982	379.687	286.092	297.985	276.571	313.703	298.782	334.642	283.557
IMPDH2	chr3	2773	39.9723	39.727	51.503	60.0058	55.6214	39.7487	45.5522	42.103	45.9745	41.7181	44.6231	50.1075	34.5615	32.0251	39.2078	36.7363	34.2475	41.503	43.3249	34.6747	26.5207	34.9895	27.6121	36.2188	30.3499	38.9557	37.9673	33.4269	49.135	44.2698	52.1473	45.4607	44.4332	48.7977	43.0404	46.6341	38.8809	44.6796	45.562	43.3935	33.9072	33.5549	35.1865	34.1904	32.396	43.1354	27.3011
USP4	chr3	6659	55.8007	56.5223	49.4856	54.6597	62.1395	64.048	62.4642	55.5594	55.3324	57.3545	46.6977	62.1432	59.4619	58.5109	56.4121	51.0732	55.1334	52.5771	55.6101	54.3923	54.0629	52.5939	57.8442	55.0021	53.8642	56.7905	55.3553	52.2495	49.9323	59.317	58.4815	64.3801	65.1091	56.639	54.6705	51.1388	56.2332	57.0598	57.7513	55.7612	58.3241	57.697	53.6	54.8821	51.6801	51.9759	51.6571
IP6K1	chr3	5200	56.3084	56.8493	70.4524	65.8553	66.0504	51.7449	61.5917	61.6892	65.296	64.5291	62.6839	53.1474	49.9256	49.6995	49.8925	49.6103	50.0741	57.3326	55.9369	56.0977	50.0905	49.9066	46.2049	55.764	53.2627	50.6329	58.2166	58.3298	57.5487	60.4879	63.2981	60.0141	78.0227	60.3159	60.6687	65.3297	66.2766	61.4916	68.0074	63.7541	48.0506	44.5365	52.763	52.157	47.1817	53.5763	46.7223
GNAI2	chr3	7650	125.061	125.006	163.527	155.349	130.729	122.341	121.977	118.86	135.709	174.701	107.917	179.088	124.627	110.143	116.22	135.502	117.175	144.928	121.414	112.977	96.4734	92.4278	106.669	97.5504	103.354	124.237	129.089	108.601	133.657	147.408	134.58	128.168	167.477	145.994	138.37	134.767	128.551	128.403	141.841	169.246	90.8492	95.6969	113.963	111.507	107.65	134.855	107.533
CISH	chr3	5112	96.1735	97.4682	120.145	111.885	125.789	132.393	118.384	91.386	106.675	107.302	98.236	87.4761	82.6795	97.853	93.673	65.7677	84.7432	87.3292	98.6083	91.7671	93.5603	81.6787	75.2781	94.5615	90.8309	92.0453	75.4211	95.0441	91.4235	132.585	94.2434	98.2721	123.679	101.472	102.61	120.18	107.693	121.369	82.5325	123.677	70.3483	89.5088	96.9889	91.4174	85.4012	68.8566	88.9076
PRKCD	chr3	3396	18.5204	17.7077	17.2769	25.6517	25.0205	17.3677	21.8907	21.5155	17.17	24.8578	17.6947	28.6417	22.4073	17.5971	19.9661	17.3928	17.9994	14.8652	15.9446	11.9372	13.0901	13.0525	17.2323	16.4977	16.0226	17.6114	13.8297	18.9972	19.467	20.5779	13.6581	19.906	31.7313	16.48	18.5898	16.5016	21.305	20.2804	14.5251	20.5971	18.8885	17.1697	13.3582	13.4037	15.6923	14.3277	17.9487
PDE12	chr3	8947	31.8147	32.2048	35.2952	30.7101	35.175	27.8547	35.8258	24.8369	33.8595	31.6104	35.9385	33.5222	29.5751	30.8142	27.3005	28.9339	31.2314	32.8233	30.0922	30.1627	34.0494	36.4154	31.5422	28.0139	31.9904	30.7562	31.7312	37.1216	35.0846	32.5359	33.2546	35.8654	35.2361	31.5867	34.9818	34.0303	33.8344	36.4903	30.7953	29.9143	30.9588	33.1191	30.5664	30.6732	30.1991	31.5894	33.2707
PROS1	chr3	5444	9.39442	10.0184	10.5523	9.08598	7.24999	9.33607	6.82641	6.52059	15.9167	14.096	6.58974	14.2898	10.5024	7.00791	7.51557	11.541	10.8645	9.87691	8.00499	5.79096	9.64734	6.80047	13.1006	5.4504	8.42141	14.6443	7.9603	6.6621	13.8579	8.54504	15.5496	6.66001	8.49147	13.2017	9.18043	7.11881	8.30322	9.05635	13.7733	14.8507	5.52835	7.58254	9.4411	8.90409	8.12515	13.5656	12.6158
NFKBIZ	chr3	5902	65.2239	59.7483	37.6401	43.6798	33.0938	58.7789	61.4377	42.9333	39.4366	54.3792	53.4908	54.6777	80.6227	75.4123	71.1716	113.525	81.2731	73.1955	58.3547	67.3954	82.7401	81.9529	70.7937	53.7421	75.6833	85.3772	72.4498	72.5849	41.9861	54.6584	41.9642	43.1421	44.9742	49.8609	35.1192	43.4131	43.306	43.0417	51.9251	70.5174	74.4945	78.2222	65.1168	90.9421	59.9099	77.8876	74.1825
CD200	chr3	2991	271.112	285.139	499.046	278.069	363.666	377.075	443.588	491.169	255.064	333.281	328.592	196.997	212.885	218.276	196.22	150.781	236.1	210.009	230.903	207.764	261.651	219.937	201.749	314.658	233.011	189.451	168.083	230.875	220.681	283.93	260.846	245.631	294.449	283.306	391.531	492.972	317.188	386.99	281.185	331.328	262.366	254.32	205.294	234.897	412.813	141.943	249.928
GSK3B	chr3	8156	156.946	162.075	185.545	157.266	194.103	180.173	183.902	232.324	155.282	143.028	193.93	162.648	152.769	142.348	130.21	136.574	141.044	143.332	134.876	137.349	164.043	158.422	124.859	153.373	155.796	132.532	138.186	146.683	185.954	172.321	157.915	168.153	172.041	174.679	184.776	191.111	187.767	188.329	166.193	184.239	153.181	148.731	152.229	147.789	144.718	125.253	144.982
FSTL1	chr3	8727	781.693	836.912	992.351	949.688	787.367	873.524	1276.77	999.043	861.798	985.092	981.689	615.848	1040.93	565.657	633.617	750.168	520.524	770.332	658.271	699.036	628.477	793.534	552.543	917.747	692.524	606.159	548.014	623.329	922.731	675.283	821.028	853.221	897.885	1010.95	733.244	1055.52	827.662	915.895	1245.69	696.59	1128.8	604.076	782.573	906.728	1017.7	687.804	850.91
KPNA1	chr3	8451	94.423	99.8662	95.4194	104.692	107.744	100.267	114.791	122.524	99.8447	98.946	100.25	97.6299	84.1443	88.4233	84.8898	77.959	89.2187	80.2125	84.1014	88.8539	96.6626	101.312	83.6928	91.5139	92.4168	83.4948	86.4995	99.4952	97.0051	102.74	103.063	104.759	108.931	103.31	107.899	108.626	113.684	121.707	109.757	108.566	98.9575	99.5753	87.213	93.382	94.4679	74.9535	99.3743
PIK3CB	chr3	7850	107.05	108.823	139.318	113.083	130.683	111.521	121.746	141.06	117.244	97.7643	143.957	106.853	105.991	93.7823	99.9209	93.4012	108.905	87.0631	94.1974	121.788	91.593	105.681	85.154	102.151	87.4405	80.1129	100.879	101.997	119.359	108.47	121.89	105.845	108.366	135.096	105.586	127.859	123.206	120.599	167.616	95.8677	117.477	104.282	94.0093	105.455	97.8156	86.9948	101.285
PLSCR1	chr3	4340	22.4919	21.9749	22.3979	24.2852	18.3194	19.3883	15.7829	19.7327	22.8515	22.7266	17.0438	32.0332	25.5549	19.5294	30.4245	29.129	23.8371	29.2982	21.009	21.1743	18.2354	22.1198	25.2943	20.2485	20.2879	18.1219	23.1839	22.7792	24.0588	17.6382	19.6405	19.5114	18.2531	19.9355	17.3535	18.7423	17.8992	19.4856	26.8486	22.6545	24.3247	24.7086	21.6275	24.4308	24.759	31.3989	20.7743
SIAH2	chr3	2617	78.5989	87.5416	98.3333	94.9832	110.968	91.6214	95.6467	104.134	101.265	88.2685	114.121	104.206	57.4986	66.91	62.5241	63.492	61.425	69.3712	63.9745	71.8718	57.9597	73.562	52.9063	66.4597	59.7155	77.8476	67.6809	66.8247	106.876	109.815	115.731	120.225	106.32	110.576	100.756	114.321	103.044	114.77	81.9955	105.138	66.6166	62.447	62.6728	72.5319	72.9171	67.18	63.3576
DHX36	chr3	10562	49.6575	49.9178	47.3993	47.6354	56.1474	55.2235	53.5591	60.1995	54.7893	46.9936	63.5382	52.3202	44.9081	47.7156	48.1268	41.6453	50.9821	42.6004	44.3378	46.4342	53.4954	55.135	49.9335	46.6507	50.4738	40.1362	46.001	44.7146	53.6168	49.1028	57.8437	54.0694	45.6093	57.7686	55.22	47.9645	53.6726	55.9278	49.3208	48.6906	48.2349	53.0342	45.9333	46.6752	49.7273	48.1272	47.7968
TNFSF10	chr3	3473	47.7551	48.1415	103.834	42.9846	18.7311	28.8011	22.9172	34.1904	43.0084	56.8481	16.1083	60.9231	87.3542	35.2456	66.2819	134.234	31.6206	48.7527	58.0933	32.3654	35.5627	23.0704	30.8872	46.2405	29.4749	22.9076	59.2804	71.9158	56.2839	27.952	39.9187	19.906	34.2952	33.691	40.11	30.8093	27.9923	22.0146	173.388	48.5723	104.025	29.5893	21.8618	33.8419	75.2884	83.5272	21.8886
PIK3CA	chr3	9494	44.0724	44.4948	51.9858	46.6765	40.138	39.544	44.2947	56.0478	52.8049	46.4449	54.0807	46.1369	43.6615	36.2505	45.6367	45.449	44.8526	40.5386	38.718	39.0445	44.9074	42.9051	44.7436	41.845	43.1461	36.18	43.5432	36.307	60.3258	41.5792	51.6414	43.2161	40.4109	49.3514	46.0395	49.4349	47.1842	46.2452	48.5422	47.1535	42.9369	39.5686	42.0162	37.2641	47.4955	42.4876	47.3988
MFN1	chr3	5957	34.8609	34.5664	31.7777	31.4533	27.9479	29.5685	30.6675	32.9449	28.8464	28.1708	35.7148	30.7511	33.6265	34.7561	33.5032	39.3371	43.5554	31.2603	41.9853	30.4825	39.7243	47.0548	41.3173	35.8964	38.2791	34.3295	38.9578	34.4742	31.1527	28.9983	32.4628	29.896	30.4846	29.5931	31.708	31.0894	32.2185	30.228	30.7416	27.3604	40.2188	54.8209	29.3946	40.0842	40.4863	32.8469	35.2606
FXR1	chr3	12054	76.1264	78.4578	84.2808	90.0447	102.895	91.34	91.284	107.675	93.0979	81.5582	96.2021	79.3696	67.9075	60.7266	66.0556	66.2229	71.349	61.024	68.0587	59.828	74.5304	78.2054	63.7395	66.4011	69.3946	60.5872	60.0141	67.4938	91.8084	77.8521	94.3754	84.6314	78.1874	95.7347	79.4874	86.196	100.136	103.955	87.8753	88.8443	67.3998	67.9814	69.4021	66.0677	72.5335	63.4075	68.5711
SENP2	chr3	7169	48.8191	49.8166	59.5035	52.6459	58.2058	54.3794	54.9449	71.2137	56.2306	57.7765	58.9619	48.1842	40.919	39.8059	44.0069	38.1667	45.5012	45.5934	45.024	42.4907	43.5076	46.5978	42.577	45.127	46.3724	41.4443	45.6342	44.4819	55.8439	48.48	57.2498	53.3047	60.1224	57.68	60.1421	58.5843	53.772	57.1802	55.9524	56.3051	44.319	42.7498	40.6436	44.2353	50.1109	43.8213	43.2201
TP63	chr3	7454	30.9195	30.9217	30.3466	35.0733	41.9447	31.2311	30.2056	27.7675	30.6427	19.8356	65.3483	36.7069	26.5834	32.257	38.2117	21.8467	29.4153	27.3693	29.5368	26.2547	29.3582	36.5251	26.5539	26.578	22.3113	29.0652	29.0533	23.8847	43.6908	28.3506	53.5109	43.7094	19.7115	39.0071	29.4873	37.0412	26.3515	29.4331	30.5	25.374	30.5441	27.9334	26.8167	31.4653	31.0011	32.6183	21.0529
IL1RAP	chr3	11558	208.885	215.915	237.272	224.536	197.762	168.766	409.354	247.49	206.123	219.226	285.108	163.041	232.55	116.61	170.187	166.061	174.027	171.499	222.212	258.319	145.769	172.169	181.091	168.699	274.844	142.295	246.182	229.828	213.01	224.637	197.02	178.858	222.542	233.179	251.168	279.851	285.218	282.553	285.293	222.028	252.784	195.316	182.829	214.966	168.013	127.234	272.414
SPON2	chr4	6013	6.2963	6.04857	4.84511	6.66465	1.37224	3.35076	1.87341	0.879181	3.36297	7.82874	1.54574	3.99123	13.4008	12.0062	6.29316	21.034	5.41604	11.6395	6.04458	6.64361	3.25361	3.25399	4.78676	6.62253	3.71854	9.15667	9.13417	5.58569	4.78427	2.44144	4.20081	2.63934	2.16403	3.47764	3.59433	3.33767	4.27591	1.58968	10.8468	5.01331	4.92945	6.05732	7.23148	16.5407	6.59079	20.5007	4.8155
TLR1	chr4	4535	5.98056	5.7162	6.82798	7.24001	5.67192	5.55049	2.61765	4.054	8.3761	6.33052	5.16603	17.0403	6.66921	5.53934	8.64744	8.06248	6.19439	6.25205	5.45646	2.66455	4.38859	4.51536	5.44179	2.81311	5.6325	5.80667	4.69548	3.84017	9.07361	5.00744	5.96032	4.21801	9.50292	7.55334	3.77749	3.01091	5.29517	4.79312	5.15492	6.5977	3.82378	6.31878	5.89232	5.51356	4.32411	6.32551	6.56659
REST	chr4	7983	61.5503	59.5953	66.5384	66.5026	71.9282	62.1552	69.8809	82.0813	63.7085	63.4318	73.1787	67.3545	56.8441	50.0859	53.8314	53.5115	57.663	59.0619	55.3161	58.6201	63.2184	64.5313	53.4102	49.3466	59.8248	56.3438	57.703	64.2355	72.3139	62.0823	73.3493	66.9701	59.6285	66.6289	62.2942	68.8774	58.3463	68.4043	64.2218	59.8759	63.0693	57.392	47.1385	58.3677	58.0617	55.1767	58.0645
ANKRD17	chr4	12042	209.725	212.416	228.151	220.125	241.56	229.898	245.494	253.106	214.457	249.739	204.526	213.148	181.035	181.175	193.277	192.459	193.194	188.725	204.111	204.211	200.324	210.156	200.943	200.639	196.536	185.016	194.092	226.744	222.056	248.23	222.511	228.266	229.858	209.544	225.802	242.997	248.202	225.517	217.93	241.537	210.584	200.85	188.755	203.336	190.47	176.733	204.997
CXCL9	chr4	2740	10.4733	4.33917	7.65562	40.7071	0.571766	0.179048	0.0769896	1.97816	0.167104	0.316526	0.0813549	159.959	7.91579	0.206115	29.021	2.66582	7.1349	0.997668	0.522775	0.497383	0	0.0731233	0	0.410245	0.49216	1.46762	0.0733669	9.13494	0.192471	0.348777	0.681807	0.123333	84.5854	0.0886022	0.0686815	0.0700211	3.43067	0.024086	1.23503	0.189181	3.22487	1.39449	0.133916	3.39052	0.104616	3.92486	0.198987
CXCL10	chr4	1176	4.32374	2.0308	4.41405	13.9047	0.411671	0.716192	0.102653	0.976868	0.271544	0.654154	0.406774	57.8624	3.77091	0.541052	12.6316	1.6255	4.962	1.06418	0.686142	0.710547	0.0756654	0.457021	0.302322	0.498155	0.218738	0.638095	0.586935	3.92744	0.659899	0.572991	1.12168	0.518001	27.215	0.354409	0.320514	1.61049	1.59104	0.192688	1.20819	0.472954	1.88885	1.87385	0.234354	2.37654	0.662566	2.24822	0.994937
RASGEF1B	chr4	10183	17.6569	16.3646	13.7767	18.5076	17.3131	14.8866	13.2935	11.1851	11.9062	13.6528	21.7218	27.1114	19.4467	21.0495	30.9678	19.1484	20.8534	19.9201	24.1456	13.607	13.8846	24.0576	13.8564	11.5748	16.46	18.7919	14.6367	13.3242	23.5639	17.8624	19.9044	18.056	11.714	17.5432	14.1484	14.7745	11.8333	13.8736	16.1897	10.0266	14.8344	19.6972	13.4921	19.9946	15.5877	26.9025	13.173
SPP1	chr4	2321	155.119	207.378	451.078	90.8118	170.455	268.188	107.195	55.8524	230.875	177.634	193.442	278.765	152.021	119.804	117.352	62.1266	275.634	193.847	100.961	52.0831	137.673	65.2443	202.757	70.6501	81.3705	175.572	59.5005	142.202	163.27	91.4045	483.336	139.145	211.746	194.814	127.702	118.639	42.3862	195.338	479.972	355.59	167.647	127.901	211.32	105.201	311.72	256.183	296.571
HERC5	chr4	4766	13.0474	12.2959	15.8285	17.8843	20.6979	16.0632	11.6768	14.2867	13.8696	9.91781	22.2099	20.225	9.66101	9.66164	18.0645	9.65547	10.5402	13.0029	11.501	10.5161	8.96635	12.3213	8.86811	8.70306	13.343	9.15667	10.7116	11.8987	17.1024	13.2037	18.4528	13.098	13.3135	17.7426	10.989	14.5177	11.5847	14.1144	16.6998	10.2631	9.76675	10.9816	11.5168	10.8687	7.88105	11.9651	10.228
SNCA	chr4	4014	6.3615	6.15857	4.53475	9.94902	2.97318	6.0109	7.98125	7.69284	7.37347	12.3656	10.3524	11.7048	5.14215	5.35899	5.02547	5.03905	5.41604	3.72463	4.1822	4.29881	3.51844	9.87164	8.36424	2.46147	3.60918	9.53953	4.95226	3.95653	8.77116	6.37764	6.62013	5.10601	7.40946	7.35398	4.76192	6.79205	4.87255	4.67269	8.05457	6.31393	3.31701	5.05503	5.65796	7.6366	6.90463	4.34402	5.92983
EIF4E	chr4	14067	24.2163	23.9438	20.9667	24.6448	26.7358	24.2226	25.2526	31.6749	25.6505	23.9716	26.0336	25.4984	21.9087	22.6726	22.094	21.034	23.6425	20.6517	23.6882	25.7928	24.7426	30.0537	23.9338	20.0727	24.0065	21.6633	23.7342	25.2811	25.901	20.9017	26.3925	24.2967	27.0739	24.0776	25.3664	25.3943	26.5255	27.8675	24.0832	22.6781	20.9156	23.6627	21.4266	23.7654	27.2001	22.6347	24.3561
PPP3CA	chr4	5213	23.3945	23.1063	27.2257	23.2543	20.6522	19.9255	23.7898	29.6235	25.3163	22.0302	29.1657	22.872	22.7813	17.1333	26.9384	28.1862	23.2209	25.7731	22.3813	22.4888	22.397	21.6811	19.9029	17.494	19.413	26.7362	25.5317	22.3428	25.7636	25.1618	29.1638	20.9914	19.4057	23.3467	19.5742	25.9078	19.8382	27.6026	27.4124	21.2356	23.7719	23.7935	17.4426	22.4345	26.5724	24.6161	20.7743
NFKB1	chr4	6257	37.6637	38.0296	34.9331	46.1491	41.5559	37.421	43.8071	38.7084	43.9484	49.8634	36.5283	53.9333	31.3827	32.6177	40.8829	34.6231	36.388	40.6383	39.5348	36.2734	31.7795	32.9238	31.0888	31.3837	27.2876	35.7014	34.4091	35.4924	41.9586	39.2125	47.1767	38.998	46.3385	38.0989	36.6531	40.0988	41.9387	38.6581	43.8974	41.88	35.5197	36.7797	33.7134	35.9649	35.5345	39.7059	36.5739
TET2	chr4	16474	122.173	119.541	117.99	132.238	154.674	146.819	141.481	138.251	123.239	121.44	153.11	135.991	107.705	122.767	120.928	102.244	107.899	112.836	121.414	106.618	121.67	131.786	110.952	110.327	118.993	105.956	103.777	105.401	142.841	130.119	154.858	142.475	97.6872	131.353	115.866	129.166	128.228	131.919	115.315	114.076	116.234	111.428	110.548	96.1705	110.091	112.602	109.881
AIMP1	chr4	3328	16.9368	17.6097	20.4322	17.0212	22.4132	21.3579	22.1987	28.9641	19.6556	19.3925	19.8099	19.2737	13.0268	13.6809	12.36	15.3122	17.4805	14.2334	13.5595	14.6728	15.3979	17.1474	13.6045	12.6004	15.3663	13.1129	14.0864	14.197	18.2847	19.1578	20.2123	20.646	22.2519	21.1538	20.8334	19.5592	21.5287	21.9183	20.7271	18.1614	15.249	15.9931	14.6973	15.3683	17.5406	13.8704	15.1628
CASP6	chr4	1943	3.23395	3.31176	2.74154	4.1714	3.79653	3.63212	2.56632	3.58999	4.38648	2.99645	4.12876	4.21871	2.92947	2.47338	3.30504	2.40574	3.11341	3.05951	2.71189	2.62902	3.78327	3.03462	2.97283	2.84241	2.67954	3.28619	2.78794	3.84017	4.39933	2.76531	4.55271	3.848	4.06932	3.43334	2.10623	3.50106	3.67927	4.86538	3.19498	2.86137	2.85632	3.1376	2.54441	3.51727	3.62668	2.43875	3.144
TIFA	chr4	4250	7.9106	8.09995	10.3799	6.42491	9.14825	7.72464	9.57237	6.61828	8.43876	9.26366	9.88462	11.0017	7.386	7.49743	7.15338	4.94152	9.82671	7.34948	6.79607	8.95289	7.60437	6.61766	7.91075	4.5127	8.96825	6.63619	7.00653	8.05853	13.033	9.71594	11.5687	7.67134	9.92632	10.3886	7.53208	7.77234	7.30882	9.97161	10.6052	6.90512	9.95103	8.8463	6.22711	7.8901	5.40514	7.73541	6.56659
CCNA2	chr4	2798	7.89072	7.47864	8.32807	18.1	12.6246	5.85743	6.46712	7.13114	8.41787	4.53687	12.1422	11.7255	6.26407	4.94676	7.87777	5.42917	6.51871	8.51343	7.44954	7.24758	4.69125	10.6029	4.03096	6.82765	7.81988	6.12572	9.02412	6.45846	11.7132	8.96856	13.8781	8.63334	8.35034	8.92667	9.50095	12.0203	4.62395	8.67097	7.00747	4.77683	4.10019	6.92887	5.79188	6.27406	7.18361	7.81162	4.25833
ELMOD2	chr4	6627	19.3139	19.6045	19.7943	18.7233	18.3423	19.4139	20.4536	28.6222	20.1361	16.2694	30.264	19.4185	18.6676	16.18	16.6158	17.783	19.5561	15.8962	18.2318	15.4189	20.2405	19.1766	19.0967	18.9885	23.1315	15.8567	18.3417	17.5426	20.6768	18.0617	22.9395	17.6614	17.618	24.0998	20.4671	20.6329	16.6562	21.5329	21.3715	19.0364	21.7909	22.2683	17.9448	17.9666	20.8185	18.2906	21.809
GAB1	chr4	10119	154.244	154.977	155.854	146.622	175.258	176.388	173.971	195.398	159.668	140.812	182.438	160.414	127.556	125.782	153.028	125.586	176.232	139.075	158.662	150.103	152.428	191.108	135.994	137.198	166.788	126.279	136.646	141.068	187.934	171.15	143.114	161.32	130.383	167.303	145.33	151.269	187.245	178.718	134.968	181.803	159.447	155.355	147.542	167.213	152.076	132.188	141.599
TLR2	chr4	5217	5.2745	4.4612	4.20714	5.17829	3.63643	3.81116	2.13004	2.2468	4.24027	4.62128	3.49826	18.157	8.2586	5.15287	12.1336	4.38885	6.94032	5.58694	5.42379	3.69484	2.83745	4.11319	5.54257	2.95962	5.30439	4.78571	3.77839	4.50928	5.91159	3.16391	3.58499	2.91067	7.83285	3.65484	2.12913	2.07729	3.65441	3.13118	4.96698	3.42891	3.50129	5.40365	3.38139	6.14731	3.52206	6.47793	7.16355
DDX60L	chr4	12156	96.3966	83.4539	64.3313	71.4172	75.5646	38.393	53.4821	75.9515	76.3666	86.2639	59.9789	69.5673	138.464	104.784	157.872	177.277	79.6515	88.0608	97.2034	134.222	120.951	63.1968	110.549	70.9138	106.635	93.8957	136.316	155.003	80.9201	64.4241	71.8097	56.2401	43.1395	60.2938	42.1934	47.381	83.4548	51.4237	95.4198	55.2646	122.223	126.506	103.283	74.8767	89.1325	112.373	116.646
HMGB2	chr4	2775	19.3617	18.6291	19.277	40.3475	32.9566	21.6904	20.0173	17.0952	24.439	17.8099	28.2098	29.7171	14.5538	12.8307	18.6984	13.1015	17.74	22.6471	17.0882	15.5254	11.5011	21.9187	11.0851	14.4172	17.0069	14.8676	16.4709	12.3933	29.4755	24.5639	32.9247	27.602	21.3581	24.4321	21.4057	28.1018	13.9961	16.9084	23.7878	15.9622	11.932	14.9908	13.7599	15.2415	15.239	18.1763	11.2627
VEGFC	chr4	2420	4.52139	5.30395	5.2072	5.63378	2.8817	3.45307	2.41234	4.10285	6.70506	7.97645	1.99319	5.52154	5.11098	3.6843	5.56877	5.78678	4.41067	5.95275	3.23467	3.33957	4.84259	4.13147	5.84489	3.6629	4.42944	4.17952	4.84221	2.64739	6.37902	3.11408	5.58642	3.82334	5.6453	4.58516	4.92218	5.55501	5.61834	4.57635	7.92033	9.43542	1.56637	2.78898	4.78751	3.42221	6.93951	9.14531	3.90015
IRF2	chr4	3116	25.4006	25.7709	29.7948	28.5765	28.8399	30.4637	25.5092	28.3292	27.4469	28.6561	27.3352	31.661	27.0197	24.3473	22.1393	22.5944	23.3506	23.8443	23.8189	26.3613	24.9696	22.0284	22.0695	23.2961	20.3426	22.1738	21.6799	23.7683	27.3308	31.0163	28.9218	26.344	28.2971	28.242	26.6942	28.2419	29.285	27.7471	24.1369	30.1035	23.7258	21.3967	23.5023	22.7197	23.9919	22.8633	23.7989
TLR3	chr4	6724	94.7934	98.199	167.717	116.631	136.172	98.3997	178.487	112.633	142.811	98.2075	151.666	122.301	74.2651	75.5669	73.4806	58.4205	84.2243	72.5969	78.9063	86.0827	91.5551	68.4434	58.9024	76.1005	63.4887	56.1843	64.4528	56.9334	95.3004	112.555	105.042	82.7568	66.6145	186.508	116.163	131.056	142.472	145.407	114.59	123.985	67.0773	99.0088	77.1693	99.4976	67.5817	44.6596	106.578
SKP2	chr5	3837	82.133	80.3855	98.4195	110.47	112.158	79.8298	87.8708	73.3872	81.4215	54.0204	131.083	101.042	78.1918	70.5428	99.5587	68.7912	74.7543	87.6285	78.7429	64.9084	60.0405	92.3364	59.9101	74.3423	55.8875	88.2167	77.9523	73.9523	129.34	81.7633	123.187	100.911	51.0664	112.746	95.1468	99.9435	59.987	77.2198	85.0294	74.3956	74.126	58.3507	64.4472	71.8031	76.3694	97.9311	58.9003
RICTOR	chr5	13550	227.487	228.339	220.478	174.503	260.108	262.484	264.921	285.001	263.482	201.057	318.057	193.44	230.493	230.746	187.527	169.93	227.214	186.763	212.508	205.064	236.719	254.213	218.679	230.47	300.874	166.447	200.328	213.158	204.706	246.934	253.852	247.062	231.316	254.621	225.619	226.868	241.39	254.276	194.652	226.734	274.805	284.868	255.345	229.32	190.679	165.721	237.949
C9	chr5	2951	3.1536	2.89348	0.620726	1.86994	1.89826	2.83919	2.66897	1.34319	2.0888	2.17348	2.31861	1.57167	3.20995	2.75679	4.02943	1.91809	3.21071	2.36115	5.09705	3.58826	5.33441	3.82069	5.99605	6.47601	5.35908	3.35	3.15477	2.93831	1.78723	1.99301	2.24337	2.86134	1.41132	3.10108	2.01466	0.980296	1.86449	1.75828	2.01364	1.30062	4.97552	6.40594	4.4862	3.64402	2.54565	3.31518	4.41752
CARD6	chr5	4399	11.2473	10.9845	16.6044	16.4219	12.556	10.7429	12.498	14.9461	10.444	16.185	12.732	13.2558	9.00655	9.17211	12.1789	9.03778	12.1942	9.91016	8.46241	8.02918	11.085	6.87359	9.06965	7.67744	9.84321	12.3471	10.0146	11.1423	11.3008	13.2286	16.6273	8.36201	15.1482	13.4011	11.9735	12.4638	12.0819	10.2606	10.9811	14.1413	7.279	8.97703	7.86758	6.71768	7.8113	8.99289	11.5015
C7	chr5	5223	129.772	123.97	132.594	108.504	126.132	163.522	79.4019	67.4039	247.544	268.646	68.7855	197.266	124.814	161.749	153.254	98.7329	215.02	111.273	99.2291	89.3512	119.854	69.394	135.591	92.5103	118.228	154.866	97.2478	73.1668	205.943	144.842	81.6409	162.085	82.0215	92.5228	130.06	52.9126	107.992	116.336	350.857	258.114	63.9446	108.247	140.344	76.366	84.9479	105.438	150.673
IL6ST	chr5	9292	456.659	469.428	853.705	386.645	368.286	428.871	361.081	391.236	549.794	448.96	522.237	506.865	647.412	435.083	421.642	816.001	449.434	516.06	456.186	344.331	332.701	326.733	400.576	375.11	283.43	410.614	364.56	475.57	677.469	383.306	666.214	417.977	269.493	468.861	464.585	411.841	370.662	457.803	961.984	423.081	589.553	392.244	355.313	439.184	443.326	659.453	408.641
MAP3K1	chr5	7716	46.7902	46.3421	49.6581	54.8994	64.4495	43.4063	52.0449	45.9616	52.5125	46.5715	66.772	67.8922	44.9081	43.413	46.7233	43.5959	39.3068	43.9971	42.6715	38.4406	38.0597	48.2614	43.3328	34.5485	42.7633	38.4133	43.9101	40.0308	64.3951	47.2344	62.6823	54.1927	55.5356	53.8258	48.7181	46.7974	49.3967	49.0151	50.0994	45.9238	41.7391	41.7911	38.8692	41.827	40.5909	44.7739	35.5392
TRIM23	chr5	4807	18.8065	18.4787	20.1908	17.5486	15.552	23.0972	22.7632	25.5207	19.6556	18.042	20.5624	14.2485	18.1066	16.8757	16.2083	17.978	19.1345	16.395	17.9704	18.5808	20.6188	19.8895	18.8951	19.5745	20.3426	14.4529	18.5251	18.2408	19.1646	19.5813	16.9572	17.908	17.1946	16.8787	17.7885	19.1391	18.1726	17.2938	15.7064	15.4656	20.1785	22.8348	21.3262	20.7234	20.6093	15.0517	22.0478
PIK3R1	chr5	10767	85.9012	89.0411	80.0564	86.4246	84.4841	71.9261	134.603	118.934	138.529	106.015	54.5484	99.4084	83.4586	85.8984	74.4766	89.7601	90.97	71.7988	107.888	90.9144	68.1745	79.1742	53.6117	64.848	71.3632	83.3672	69.3684	73.4286	100.965	81.0658	99.038	115.884	86.0438	73.5398	101.42	68.8074	104.213	102.606	141.787	102.702	81.3589	74.213	75.7966	89.4845	83.4136	88.4047	93.6037
F2R	chr5	4066	4.967	4.41191	11.4145	9.82916	2.90457	4.73198	2.48933	1.88047	4.76247	3.6084	2.27794	4.98386	13.0891	4.483	4.11998	9.00527	4.89714	7.74855	4.86834	2.7356	1.55114	2.08401	2.01548	2.37356	3.77323	7.56143	3.81508	6.13845	3.87691	2.1674	2.30935	2.22	1.99938	3.32258	1.76283	2.89421	1.7402	2.62538	2.22843	2.79043	7.64755	8.54125	4.11793	19.9312	2.4759	14.5563	2.86542
AP3B1	chr5	7310	48.7258	48.3147	50.5719	61.9477	64.7696	42.0763	55.7918	58.0015	48.9406	43.3852	64.128	60.4061	51.9824	40.4243	48.8512	50.293	43.5229	42.4009	46.7883	45.5816	41.616	41.8448	43.9878	38.9733	38.8807	40.6786	49.0091	52.0168	61.948	55.2064	58.0856	51.8741	60.3341	55.9523	46.9782	61.3618	49.7944	51.2069	59.9797	42.8969	48.4191	43.142	32.4412	39.2287	36.4411	48.8131	40.3149
GLRX	chr5	6508	210.436	186.84	236.238	150.362	228.226	258.98	267.179	225.339	158.791	212.473	234.444	139.445	208.366	202.044	212.519	144.442	191.442	159.494	268.575	249.899	145.542	237.267	178.068	119.85	255.705	195.002	280.445	311.199	189.803	175.609	195.613	164.034	264.576	162.563	165.271	237.955	210.34	227.155	222.226	170.784	209.709	189.563	187.55	189.141	101.407	158.709	176.741
ERAP1	chr5	7945	134.436	146.07	186.77	129.409	94.1127	145.566	155.185	268.565	117.62	198.335	137.388	178.613	154.545	114.394	102.502	93.4987	84.9378	126.172	110.665	106.191	118.454	117.052	121.836	131.864	130.751	83.6862	139.434	147.788	153.069	190.731	190.268	153.082	222.731	217.031	141.141	164.386	196.742	181.055	155.587	151.511	97.5754	113.346	155.142	118.89	109.951	79.3356	156.165
RGMB	chr5	6671	9.66896	9.81942	10.3454	9.062	9.49131	10.6917	11.9847	9.91521	10.4231	10.4876	9.74225	12.3252	9.53635	9.79046	7.15338	11.281	9.95644	8.51343	10.8149	8.95289	9.64734	9.67056	7.55805	9.43564	7.32772	8.96524	10.0879	8.23308	14.6553	9.41698	11.1948	11.5193	8.72669	12.7809	8.9286	10.2464	10.7146	9.9957	13.7733	8.39493	11.1488	7.32107	8.47021	9.72795	7.74156	11.203	7.44213
ATG12	chr5	8888	53.5779	50.6637	44.9337	41.7619	40.138	51.4635	54.406	69.8461	40.4392	40.03	52.0468	39.1057	55.3482	50.7816	50.2095	47.172	55.4577	46.2253	50.317	57.3411	58.8677	64.9152	62.5806	74.0199	59.6608	50.92	59.4272	75.6105	43.6358	47.0351	42.3161	42.5254	42.5985	45.4972	47.0698	51.6756	43.0325	42.1987	47.1729	37.0559	64.9581	63.1878	58.421	57.3854	56.4227	52.2807	56.6716
IRF1	chr5	7799	49.6267	50.6999	58.5207	46.0292	61.6135	55.3002	61.9509	37.7559	33.6506	43.2796	43.4028	84.4775	59.6178	61.2677	60.9848	38.1992	54.9388	45.6267	36.1368	45.2618	43.9238	51.5702	44.8948	44.3944	36.1464	39.1791	38.3709	63.7991	41.0512	70.8018	42.9539	53.4034	75.0825	55.7086	53.1137	42.1527	56.6309	39.3807	62.7719	57.9605	42.5683	48.0227	57.4501	41.0982	33.1283	38.1436	46.0457
CXCL14	chr5	1975	15.2261	17.4723	24.2945	6.44888	16.0323	11.8683	14.8847	7.57073	23.8959	28.0864	6.16263	15.0963	8.10278	12.7018	2.8523	22.4644	25.4262	14.4662	13.4941	6.57256	26.9747	5.00895	27.5617	9.72867	8.42141	40.2319	9.35427	8.1749	36.6519	15.3462	48.7822	6.80801	14.9836	9.70194	12.8663	10.6666	10.5406	18.0163	27.0902	24.1679	7.92397	22.5297	18.2796	11.3757	10.4964	25.1115	16.2772
EGR1	chr5	3138	34.7293	26.1594	16.5699	28.9361	4.0481	93.949	14.9616	12.9679	14.8305	18.6539	35.3487	28.7244	46.7468	38.7238	27.0742	116.711	12.4537	87.1296	57.7339	41.8157	12.9766	31.2054	24.8912	11.9557	23.2409	34.0424	25.495	41.7763	18.8071	46.7112	7.36792	6.78334	9.78519	27.7989	11.2638	23.9005	18.9433	20.0637	21.1567	36.5357	12.2084	33.5985	11.3159	52.4739	22.2483	77.1636	26.7837
TMEM173	chr5	3850	7.8642	7.63063	8.89707	9.22982	5.21451	4.29715	3.15657	3.41904	9.60849	10.6353	3.49826	16.0476	9.53635	8.50224	9.23601	11.9312	8.82134	10.276	6.82874	5.61332	8.47452	5.46597	11.2867	6.03646	5.90592	8.42286	8.80402	5.32387	10.9433	5.20675	6.48817	5.47601	10.3732	7.33183	5.97529	5.60169	7.55742	6.40688	6.06777	11.7056	2.81025	7.80043	7.59975	7.54154	7.04412	13.2226	8.47687
PURA	chr5	12185	106.484	97.6149	113.11	74.1981	95.1647	105.178	135.758	163.723	93.2441	88.6484	120.466	72.3798	99.5395	96.1268	107.482	90.7679	101.478	87.6285	116.677	111.343	143.878	110.233	99.0608	107.25	110.845	87.0681	102.457	134.871	90.8736	92.6751	100.6	80.0928	77.5288	82.5994	116.896	89.3003	91.8823	92.0809	107.26	101.898	116.786	114.958	102.881	104.694	103.465	81.5457	113.662
CD14	chr5	1886	68.7003	81.7611	74.3836	80.4073	47.2736	37.5745	106.169	65.8653	63.4578	120.617	69.4567	93.0183	74.7326	48.7462	37.5779	87.972	51.6956	130.628	98.641	77.272	43.4698	43.9654	56.7357	50.4015	66.0042	73.9552	47.8719	38.3144	66.6773	83.4325	48.3204	127.083	129.654	85.4568	154.533	45.3737	121.764	107.568	110.294	94.4725	50.7226	66.9355	77.0019	104.156	49.8319	77.3922	74.1427
NR3C1	chr5	9172	85.3406	83.1228	84.7291	79.76	76.0449	85.5849	87.4602	69.2111	106.153	110.489	107.592	108.115	81.9004	80.9259	83.0788	102.406	89.9971	79.5141	80.8013	75.2824	100.332	78.6807	77.0417	74.7818	78.0348	87.8019	59.097	74.0395	123.759	86.1231	89.6027	93.4375	72.8949	72.8753	87.569	73.6155	86.8606	89.3592	81.7807	101.756	78.4105	73.1236	79.178	77.1582	81.4607	84.175	80.8685
SPINK5	chr5	4381	5.20874	4.45814	3.18984	6.76054	1.96687	5.34586	3.61851	2.29564	4.99224	3.58729	5.71518	2.21275	3.80207	7.49743	5.84042	9.13531	2.04318	5.32089	5.29309	7.9226	8.05837	3.27227	7.10456	9.17191	6.83556	4.53048	6.8598	3.05468	5.11422	3.58742	3.23309	3.99601	1.85824	3.12323	2.31228	2.73082	5.17087	4.93764	3.7051	2.76678	4.83731	9.58712	5.52405	1.17242	8.9272	1.86717	4.33793
ADRB2	chr5	3443	4.37871	4.30124	5.17272	4.21934	2.08123	2.7113	1.02653	2.53986	5.80687	9.22146	0.894904	6.2867	4.51886	4.56029	3.80306	9.23284	4.37824	5.18787	5.09705	4.86724	4.69125	2.24854	6.55031	2.10983	4.26539	4.30714	5.24573	2.82194	4.34433	3.86146	5.21253	3.15734	4.56328	5.53764	3.41118	1.65717	2.73459	2.69763	5.71874	7.21254	2.1192	4.27063	4.38576	5.45019	5.30053	5.48719	3.1838
MIR145	chr5	88	0.656104	0.559131	0.137939	0.167815	0.0914825	0.127891	0.333621	0.0976868	0.689305	0.801866	0.16271	0.765157	0.997265	0.901753	0.633844	2.08064	0.843216	0.465578	0.686142	1.27898	0.491825	0.548425	0.604644	1.23074	0.820267	0.73381	0.696985	0.66912	0.494924	0.174389	0.153957	0.271334	0.0940883	0.0664516	0.29762	0.210063	0.745798	0.264946	0.590668	0.685783	0.552835	0.435778	0.970893	0.411933	0.488206	2.21012	1.23372
TNIP1	chr5	5793	64.059	62.6392	60.9691	55.331	67.6285	65.02	62.9518	60.81	62.7476	67.1457	59.0026	67.3132	66.4116	61.4995	65.6028	62.5817	65.2519	69.2049	68.2874	69.3138	63.5968	58.2244	59.0031	65.1411	65.2933	61.0019	63.499	72.7013	55.734	72.0225	52.6751	64.8487	69.0138	57.2149	60.9434	55.0599	67.6936	59.6611	61.8054	63.0447	62.2861	69.6373	58.8562	69.4899	56.9109	57.2725	67.5363
G3BP1	chr5	12406	85.5115	85.7089	83.7118	87.8391	95.5078	78.6276	91.3353	98.5416	96.2311	73.3074	111.538	106.44	83.3651	78.504	88.059	82.4128	83.4135	78.0841	81.6508	76.8812	88.9447	97.4368	74.5223	72.9943	75.3005	80.0491	78.686	79.9162	103.137	80.4181	109.595	97.8775	82.8918	91.0831	86.7219	85.239	82.1124	94.8508	91.661	88.0167	79.6083	76.7841	70.9422	83.2738	88.2259	92.7487	78.2817
CNOT8	chr5	3930	28.2133	28.941	33.6571	28.2408	31.1269	30.3103	28.2552	34.923	30.9352	29.0782	30.2437	31.8264	28.0481	25.3779	26.0781	25.6179	28.8315	28.4335	27.9358	24.1586	26.5207	27.8965	26.302	25.4059	26.1939	25.3005	25.3849	27.463	31.2352	31.1159	33.8045	27.5527	30.6022	30.2355	32.0056	30.9493	31.9202	30.3966	33.3459	29.4177	30.0374	29.11	25.3771	25.5715	25.3519	26.6738	29.2114
HAVCR2	chr5	3804	4.20936	3.99332	5.91414	5.77763	4.55126	3.96463	2.07872	1.39204	3.86428	4.79009	3.82368	16.606	5.48496	3.4009	6.38371	3.54359	4.79985	4.05718	4.31289	2.13164	2.45913	1.62699	3.72864	1.87541	2.78891	3.38191	2.45779	4.24746	5.82911	2.06775	5.01458	3.20667	9.07952	4.51871	2.86173	2.03061	3.20693	3.70925	4.6448	4.54035	3.40915	4.13989	4.21836	3.54896	2.92924	5.22045	4.7359
DUSP1	chr5	2019	300.519	274.148	291.948	297.919	176.973	380.068	431.681	247.612	329.112	736.788	226.065	283.15	270.913	186.714	255.348	444.412	166.697	380.843	283.442	355.38	238.043	290.629	272.493	118.737	241.268	280.634	270.394	356.233	211.25	338.314	152.967	172.593	232.727	265.541	236.539	276.467	409.244	244.497	301.321	479.315	252.277	223.075	254.441	356.892	288.948	277.484	328.25
DOK3	chr5	4823	5.36926	5.12643	4.72441	4.33921	4.16246	5.24355	2.84861	2.027	4.90869	6.01399	3.03047	10.3813	8.04045	6.93061	6.88173	6.01435	7.88083	6.48484	5.6525	3.26851	3.51844	3.96694	7.10456	4.62991	5.19503	6.54048	5.099	4.71293	5.52665	3.66216	4.35477	4.63734	7.00958	4.54086	3.20514	2.6608	3.20693	2.76989	5.15492	5.77003	4.51482	6.53667	6.69582	4.02427	4.95181	6.74467	7.60132
DDX41	chr5	4536	24.825	24.7189	29.7259	28.5525	31.9503	30.7451	26.4074	26.1312	29.2223	29.6057	26.8674	28.7451	22.0022	23.0333	21.8676	23.9274	23.3182	21.2171	22.6753	25.0112	19.8243	20.1455	22.2207	22.3584	21.7644	22.9076	21.7166	23.5065	26.5059	28.4503	23.5993	29.9947	30.0847	26.7579	26.5111	27.4016	28.0917	25.0736	29.0501	29.465	21.7449	20.3508	22.0962	22.7197	19.3539	25.5688	20.2967
SQSTM1	chr5	7654	427.027	444.196	556.998	458.974	524.515	407.922	629.929	607.05	317.581	541.618	516.054	354.309	441.415	370.234	364.188	263.038	440.451	375.855	349.181	335.84	394.103	408.156	267.706	375.814	453.17	432.437	492.548	423.611	434.241	525.184	523.826	525.647	648.951	455.504	541.554	558.325	582.443	582.304	446.572	558.487	391.546	312.148	392.04	380.087	384.323	396.297	358.575
MAPK9	chr5	8955	60.2325	61.426	57.8137	58.016	66.645	59.5718	67.6225	89.7742	59.0296	59.8234	64.5551	63.1565	54.7249	52.6366	57.5892	52.0485	58.4738	57.7317	51.7874	56.524	61.9321	64.9152	56.7357	57.9325	66.6057	55.9291	56.199	58.2716	64.7251	63.3778	58.1516	63.5907	69.8841	67.8914	69.9178	67.8038	60.2853	71.1019	62.235	58.1496	73.1125	54.6466	53.9348	58.241	62.6997	49.5752	58.4625
FLT4	chr5	8852	490.39	479.383	470.562	253.568	530.942	561.111	547.935	1080.61	394.366	432.29	355.094	414.529	538.025	406.794	311.081	421.915	480.73	554.67	529.244	565.808	414.911	367.445	532.842	542.725	507.527	446.571	587.192	501.665	328.795	519.304	130.379	384.874	455.176	406.241	396.43	692.462	342.918	504.482	499.813	369.59	275.22	380.216	673.8	478.508	428.157	325.078	539.057
SERPINB9	chr6	4118	135.66	126.607	116.99	144.92	108.155	136.076	282.346	101.765	206.207	189.346	116.541	208.309	148.187	93.0351	82.2186	79.9096	77.8678	146.89	121.12	204.211	56.5221	143.157	142.847	104.437	120.634	89.6843	141.158	164.633	98.3249	131.14	87.7332	114.133	182.649	162.519	158.128	94.4352	137.401	106.797	111.583	86.6451	294.615	67.9378	144.596	182.043	127.108	70.9143	133.481
RIPK1	chr6	4231	47.1924	49.2831	49.3649	48.3067	60.5386	54.226	55.7918	57.3422	47.186	54.759	46.3723	62.0398	44.5653	42.8204	43.0108	44.2786	41.5122	43.066	45.3834	45.0487	43.0914	43.7643	41.015	37.0979	47.7396	40.1362	41.4156	47.1293	50.7297	56.0535	59.0093	57.2514	63.4861	55.5979	52.1751	47.3576	54.2941	52.074	52.7574	53.8931	49.663	49.7659	44.3933	43.7283	36.7898	43.4021	45.7273
EDN1	chr6	2033	6.40646	6.40019	11.9145	8.10306	3.95662	9.7709	4.1831	5.37277	6.39173	9.24256	4.71858	7.50681	5.64078	7.0852	4.618	10.7608	5.4809	7.54902	5.71785	2.80666	5.75057	7.09296	5.24024	4.60061	6.12466	6.38095	5.61256	4.94567	6.65398	6.42747	5.71839	6.98068	4.0458	8.39506	5.44874	5.97514	5.32003	6.86452	7.86663	8.20574	3.50129	6.14447	4.78751	5.45019	8.75284	13.2226	7.9595
RANBP9	chr6	3347	109.207	112.678	127.576	113.563	139.191	127.84	141.584	149.436	107.908	116.882	148.635	119.054	98.106	89.2993	83.7126	84.656	98.0076	96.94	94.7529	103.1	107.331	109.831	92.057	98.1658	120.415	83.3352	88.297	99.6988	115.73	133.582	127.542	121.903	151.976	133.258	122.207	134.044	132.603	131.004	93.9431	128.738	105.776	100.795	112.657	103.87	105.836	75.0678	97.1059
NUP153	chr6	6030	196.844	202.902	220.858	218.831	244.35	249.26	265.64	270.031	203.742	230.895	207.089	183.534	164.892	160.821	149.134	151.789	184.859	191.685	166.112	205.206	179.819	189.115	177.463	204.8	173.678	141.625	156.748	225.959	182.545	240.532	215.495	222.494	244.653	205.402	244.117	222.62	256.505	234.742	227.81	227.231	224.451	193.573	174.694	194.306	185.658	147.392	182.71
TRIM38	chr6	9413	35.2168	32.8787	31.3122	35.7446	36.9361	33.5843	28.4861	32.139	30.4965	29.9012	38.1351	46.3437	38.3947	33.571	41.1093	36.5087	34.3773	38.4435	33.915	30.2338	34.6926	34.9895	40.2592	29.2446	36.2011	35.9886	37.7106	36.9179	36.5144	34.6784	33.3866	30.784	31.6607	35.3744	30.6549	32.3964	29.8816	33.5759	30.7148	36.11	34.7825	32.5526	31.2025	26.0151	26.5026	38.3341	34.4646
BTN3A2	chr6	7042	9.69194	9.12213	11.7593	16.5417	10.3833	9.15703	7.67329	7.7661	10.1934	11.5215	10.5151	24.8366	5.14215	8.19307	12.9938	8.64766	8.91863	11.2071	8.46241	8.41998	6.54506	7.71451	9.47275	6.00716	6.72619	6.06191	9.53769	7.59305	7.94628	9.46681	16.0335	9.49668	13.1959	12.36	9.06596	8.7293	8.77556	7.24989	11.0885	11.5637	8.75322	6.71098	5.02186	8.42878	6.55591	6.55414	8.19828
BTN3A1	chr6	5547	12.0095	11.2098	14.0181	17.237	13.5394	12.1497	9.98298	7.88821	11.8853	11.606	15.01	21.4864	13.7436	10.4088	18.2456	12.7114	9.98887	12.2381	10.0307	11.8661	9.64734	9.2501	10.8332	9.34773	6.78088	13.049	10.0513	9.25131	16.305	10.2142	15.2637	11.1493	12.9842	14.4643	9.11175	10.7599	12.2062	10.357	12.4846	11.8002	8.15432	7.27749	11.5168	10.9638	8.78772	14.5182	8.59626
BTN3A3	chr6	5658	6.97874	6.82096	8.34531	7.4318	6.22081	6.67593	4.33708	4.29822	7.10193	9.24256	7.64736	15.1997	6.91853	6.59568	10.0509	5.91682	5.44847	8.6132	6.66538	4.83172	5.7884	5.75846	7.50766	4.36618	6.28872	6.50857	7.5201	6.16754	9.45855	6.20325	9.45733	5.67334	7.00958	10.3665	5.86083	5.06486	6.73704	4.07054	6.5242	6.71594	6.95651	3.87842	6.89669	6.43249	5.75386	9.755	6.3278
HLA-E	chr6	2975	27.2159	26.4552	31.4501	37.2789	28.2681	21.1788	26.4331	19.5618	29.8908	31.1673	24.8132	44.2757	31.8502	26.3312	26.7573	33.7129	19.6534	36.1156	31.2031	24.9402	17.8192	21.9735	18.1393	16.4098	24.5533	19.7491	32.3181	31.7686	34.3697	25.2863	24.0172	19.388	38.5527	26.1598	33.1961	23.6438	27.5199	24.5196	26.2847	36.11	24.8776	15.383	23.5358	23.0682	25.6308	31.056	35.2208
HSPA1A	chr6	2483	14.8124	15.5279	11.3627	16.2061	12.6017	15.4237	23.5588	12.5283	11.3213	19.1182	9.33547	13.7108	18.6052	7.57472	16.7063	14.1744	8.17271	16.7608	27.2496	20.144	12.674	11.0782	14.8138	10.7836	11.4291	17.101	8.80402	23.8847	14.5453	19.7807	16.2974	11.47	18.4413	7.15463	12.6603	12.0436	19.5399	21.4847	17.4784	14.8744	18.3357	15.383	14.5969	15.9386	10.4964	13.2607	17.7895
NEU1	chr6	4822	8.73838	8.75304	12.0524	9.56545	12.9448	9.92437	11.1122	12.333	9.56671	10.6775	10.3524	10.7536	6.91853	6.90485	7.1081	7.4773	7.26463	8.21413	7.71092	7.74496	7.52871	6.06923	6.9534	7.50162	7.3824	6.47667	8.10704	8.55309	10.1734	10.6128	8.92948	11.1493	12.4197	9.34753	10.9662	11.2034	8.6264	9.08043	9.71918	9.05706	7.60148	7.0596	7.96802	7.50985	6.62566	8.3451	7.8799
RNF5	chr6	1178	2.00754	2.04396	2.24151	2.75696	2.81309	1.99511	2.61765	3.07713	2.73633	3.29187	2.54234	2.60567	1.55823	1.33975	0.316922	1.72303	1.62157	1.82906	1.73169	2.09611	1.62681	1.53559	1.20929	1.37725	1.91396	2.16952	1.72412	1.74553	2.33714	3.03934	2.66125	1.52934	3.05787	2.08215	3.29671	2.91755	3.23179	1.95097	3.30237	2.76678	1.5203	1.961	1.50656	0.982302	1.36	1.25748	1.35311
ITPR3	chr6	9870	22.1827	16.0762	11.8283	11.2196	10.1317	9.82206	11.0608	7.74168	12.7626	19.8989	18.1828	28.6624	33.0967	23.8836	56.4574	35.631	12.3888	25.6068	26.6615	31.193	20.7323	13.1622	27.7128	15.853	17.3897	32.0324	32.5382	31.0995	12.0981	7.57345	17.9689	10.7547	27.0739	10.1671	8.76834	6.25522	10.6152	8.96	16.834	12.2022	17.3222	14.6421	19.7527	18.8539	17.3662	31.1322	24.7142
MAPK14	chr6	6860	61.5015	62.3815	56.9516	72.496	65.2728	63.1528	59.3333	62.0067	69.1602	60.3087	73.8092	73.7033	57.6544	61.2419	62.4789	60.8587	60.3872	58.5631	59.2369	49.987	53.1928	66.3045	56.7357	54.3282	63.1059	59.4386	60.7111	58.6207	77.9231	59.616	76.7803	74.5181	57.8878	73.9385	59.4553	59.5413	64.0889	61.9493	66.3428	64.2744	56.8499	54.4287	59.1241	58.5895	62.6997	65.4271	56.5124
UNC5CL	chr6	3136	4.14928	3.91732	1.707	4.21934	3.68217	2.48109	4.49106	3.83421	2.40212	4.74789	1.66777	2.17139	3.24111	5.07558	11.9978	4.09626	2.65937	3.95741	5.55448	6.57256	4.01027	2.17542	3.4767	3.22335	5.03097	3.09476	4.80553	7.50578	5.38917	4.50919	7.19197	3.99601	4.56328	1.66129	3.06778	1.00364	2.26225	0.650323	2.33582	3.66539	3.59343	5.92658	3.11355	4.4362	3.87078	4.49645	2.50724
TREM2	chr6	1095	1.23072	0.936072	1.32766	1.77404	1.02918	1.1766	0.821222	0.586121	0.856409	1.11839	1.03727	4.50822	1.74521	0.747167	2.26373	0.55267	1.29726	1.23046	2.05842	0.675019	0.643156	0.402178	1.00774	0.468851	1.80459	0.67	0.917086	1.28006	1.12733	0.423515	1.97944	1.332	2.68152	1.08538	0.503665	0.513488	0.422619	1.51742	0.590668	0.70943	0.691044	1.08945	0.870456	1.20411	0.244103	1.18127	0.517367
TREML2	chr6	3302	223.311	226.033	330.623	181.863	458.739	233.632	297.59	259.212	184.128	301.417	329.752	230.912	140.646	162.728	166.158	141.353	88.408	165.979	291.937	193.233	79.4487	190.541	161.893	105.316	232.847	274.317	252.602	350.822	519.395	242.699	302.898	349.502	362.852	121.031	302.565	291.078	451.357	229.492	102.454	507.952	167.279	196.187	145.5	94.3326	35.8832	233.053	110.756
TREM1	chr6	4329	7.28766	7.97697	5.91414	5.89749	3.8194	3.14613	23.7128	6.39849	7.22726	33.9105	6.6711	9.61617	3.80207	2.26726	9.05491	4.77897	2.14047	7.58227	12.5139	6.99888	0.98365	2.01089	3.72864	2.40286	5.68719	5.26429	7.5201	6.42937	14.4353	12.8549	3.01315	15.54	32.7427	6.93312	7.55497	2.4274	4.87255	9.51398	7.5176	11.1381	5.62049	5.4908	5.89232	12.3897	2.85949	5.52529	6.88497
CNPY3	chr6	1712	12.28	12.2672	15.6388	18.172	13.4022	11.587	11.7537	10.1838	11.8853	15.2777	11.3693	19.6873	12.497	12.3927	12.1336	14.4995	12.1293	12.4708	12.5466	8.73972	9.53384	9.46947	10.3293	8.76166	8.8042	12.73	11.2985	11.986	13.9404	11.136	13.6801	13.0733	15.8539	14.2207	13.4387	14.0742	12.2808	10.7424	18.1228	12.817	8.56895	9.28207	10.2781	9.72795	11.1939	15.3565	11.4219
MAP3K7	chr6	7227	54.4534	55.0653	57.3482	56.6255	55.7129	52.7936	60.7448	66.4026	51.7396	55.7297	59.4704	53.8505	51.6708	50.0344	48.9871	49.1551	52.3118	49.6506	48.3566	54.8897	59.3595	59.8697	55.728	54.7091	57.5828	45.56	52.3473	55.1587	56.8338	56.4521	57.1839	55.9934	58.3348	54.8891	53.2053	56.9272	53.8715	59.5166	56.2746	54.4842	61.549	54.3415	52.0265	51.6817	53.1448	49.499	54.3634
ASCC3	chr6	11731	135.28	139.418	152.854	121.81	194.355	192.707	180.746	136.053	161.193	110.003	142.859	175.118	135.41	125.627	114.907	102.341	141.174	117.758	119.944	133.334	112.855	166.154	109.037	117.77	107.346	89.1738	117.167	139.584	140.503	140.433	124.573	163.886	200.832	187.15	138.302	155.33	134.02	169.517	136.686	152.693	151.477	180.325	142.688	121.077	122.679	99.6077	90.4995
HACE1	chr6	9238	66.4397	61.7455	46.0372	54.9474	42.9968	46.1944	40.3939	52.6776	58.0687	57.9454	52.84	57.3454	58.2465	80.8486	82.3091	107.803	54.5496	64.0503	72.927	66.0808	111.569	77.5107	93.1655	58.6064	85.964	67.2872	84.702	52.3659	57.3562	39.5364	62.1984	44.6221	41.0225	50.0602	53.0679	50.9054	56.0094	56.7949	38.9841	52.5924	48.327	69.4194	69.2347	55.9595	83.3089	91.7961	63.5566
ATG5	chr6	5655	27.8169	28.5972	29.6397	28.0491	30.4637	31.3846	33.5418	43.031	30.413	28.8883	35.3894	30.8131	24.059	23.1879	20.9621	24.4475	24.9397	24.3098	23.3942	26.7166	26.8612	29.3224	22.1703	27.9553	27.6703	22.7481	26.8156	26.0666	27.0009	34.1303	32.5948	30.1674	33.3543	31.4981	32.2116	28.9654	32.3925	36.6348	29.0501	31.8061	28.3789	26.7132	26.0132	26.4271	25.3519	21.1866	27.2613
FOXO3	chr6	7721	76.7351	74.8232	91.7295	68.9479	73.0717	75.635	74.9622	83.6443	81.2544	90.2943	75.416	70.5392	78.1295	67.0904	72.3034	73.8627	86.0405	82.4073	82.5984	83.5603	70.0283	66.9261	68.0224	70.6794	64.6917	72.2643	78.3558	92.6585	73.0013	77.7026	78.6938	65.9341	87.9726	66.9168	68.7273	87.8532	73.9334	80.3992	87.9827	76.3111	71.8225	69.5066	80.785	72.9755	67.1981	69.1614	78.2419
HDAC2	chr6	15461	74.3954	77.3987	90.4018	86.9521	86.1994	88.1683	89.5645	106.625	83.3641	80.3976	90.8327	81.3342	63.7938	58.2275	56.6385	57.1526	66.7438	65.8128	64.9874	66.223	75.3249	77.4741	64.5961	72.3203	70.5977	59.8533	57.5563	73.1377	80.5902	85.5999	90.5484	83.1021	86.5848	95.0037	94.1624	93.2915	88.2279	99.2103	84.8683	82.8378	72.3293	69.7245	68.4647	67.6838	74.1725	56.6247	67.3374
GOPC	chr6	4628	34.7034	34.3103	36.0193	31.5492	31.47	30.1824	34.363	43.2264	37.7864	28.5295	42.4469	29.9652	34.2187	33.6483	34.2728	36.0211	33.307	33.9207	37.3784	34.8523	35.9789	40.8394	37.0344	32.4973	33.3028	32.16	32.6116	34.7069	38.4391	32.4363	41.1284	33.3	28.5088	35.5959	33.5853	34.9172	36.3204	37.3574	33.9634	30.8129	33.9994	35.9953	33.613	36.3452	35.4647	34.0282	31.9574
GJA1	chr6	3413	86.8594	86.3341	100.23	99.4423	87.5259	92.0562	70.7278	74.9502	132.388	100.339	84.2837	120.916	85.6401	83.6311	74.9294	97.7576	115.942	89.1915	61.328	66.4361	79.1082	79.3936	92.7624	67.7783	65.6761	91.79	71.8262	72.294	118.699	85.4504	116.017	93.9308	73.7653	93.8519	90.2704	79.9174	66.8732	88.3957	113.381	83.5945	70.164	85.8483	75.194	80.5804	80.0659	101.475	92.171
MAP3K5	chr6	5303	13.553	12.1354	21.3288	11.3874	9.83437	14.9633	14.4227	4.98203	17.6086	9.83341	13.0778	21.321	20.2881	19.246	16.0725	18.3031	11.9996	15.9627	12.5139	15.8097	11.5768	16.0323	8.36424	6.15368	8.03862	10.8157	13.9764	8.46582	14.0229	16.6167	10.1611	8.88001	11.0554	8.41721	10.0275	6.95543	7.83088	11.9948	15.25	8.44222	12.5309	22.1375	12.5881	20.153	9.83387	15.5851	13.4118
IL22RA2	chr6	2897	5.31385	5.85406	4.56923	4.33921	7.29573	8.3641	9.18742	4.07842	10.632	5.02221	6.18297	2.89519	10.2843	4.483	3.84834	2.30821	4.67012	5.81973	6.1426	2.87771	1.9673	3.01634	7.55805	2.13913	8.47609	2.71191	5.39246	3.89835	11.5757	5.38113	4.31078	7.25201	7.17424	3.61054	7.98995	3.03425	6.04096	12.1153	3.89304	6.24299	7.279	4.53209	6.99713	2.78847	5.54463	6.85899	6.68598
IFNGR1	chr6	3277	128.129	131.576	130.835	133.509	158.791	162.985	199.737	162.355	165.934	138.301	159.883	142.133	122.664	93.8853	95.0765	108.161	110.786	124.808	126.936	127.579	109.601	120.196	92.3089	93.5359	122.821	96.8629	104.915	126.755	158.128	153.113	141.86	140.255	174.651	134.764	144.346	146.017	163.33	201.672	116.711	161.656	123.605	130.559	99.3659	114.137	121.18	102.694	128.785
TNFAIP3	chr6	5051	69.2994	70.9438	69.6592	63.6018	73.4376	73.3585	75.0648	87.7227	66.6328	66.9136	63.9449	98.2917	83.1158	69.5638	74.6577	104.422	70.0842	67.8414	49.5656	63.5939	54.6304	60.3267	59.3558	60.6577	67.6447	49.58	53.1176	74.9996	70.9116	84.4041	58.6134	65.7861	92.7241	59.1198	58.2648	77.0232	68.862	77.6774	74.988	90.4051	78.8251	69.463	58.0192	65.941	74.3817	76.5539	77.4061
SLC22A3	chr6	3348	10.9105	11.8999	11.4662	10.6922	7.20425	12.6101	4.74769	3.90747	11.6764	16.5227	5.73552	17.7847	12.3412	14.6599	8.60216	12.1912	16.6373	11.4732	14.0169	8.91736	9.34468	9.68884	13.8564	7.56023	13.343	14.4848	7.92362	6.28391	14.0503	10.6875	10.2711	11.4947	10.0675	13.4897	6.59343	5.83509	14.0956	10.9832	17.8274	16.5297	5.1598	11.766	15.4339	8.52384	10.2175	16.995	14.9639
MAP3K4	chr6	7522	81.5731	82.0007	74.7802	88.7261	90.7278	94.1537	75.3471	78.2227	93.9125	93.4174	87.0497	64.3353	55.3171	79.818	77.0573	82.868	65.4141	75.4569	82.0756	68.1059	105.326	98.753	68.6774	70.0347	107.51	107.487	67.3508	68.9775	73.7162	63.8761	78.6938	85.1741	79.9045	100.054	78.6175	132.737	94.5672	84.3011	65.0809	75.0341	56.4813	102.582	86.443	81.4993	97.2228	61.6547	68.0537
RAC1	chr7	3114	119.72	120.728	159.268	144.081	136.881	120.346	133.654	150.682	136.482	144.441	132.527	146.765	104.993	97.9303	105.942	120.027	105.272	126.271	112.952	99.5831	95.4141	111.531	94.929	103.997	104.338	107.487	108.069	108.863	139.981	125.909	140.518	133.447	138.78	137.201	132.166	132.9	126.612	134.858	156.93	136.66	109.369	103.149	101.743	106.437	106.115	114.24	115.333
AHR	chr7	8081	317.877	343.853	376.056	319.352	285.357	400.147	332.698	355.531	398.126	333.766	358.307	180.681	254.334	289.566	263.453	223.084	293.374	263.318	302.294	311.504	397.508	334.905	281.462	346.628	408.766	301.468	363.973	289.147	239.956	406.276	259.681	279.03	327.663	497.191	311.791	479.271	267.219	388.363	265.049	338.777	333.314	403.618	352.602	387.724	367.34	181.687	458.308
TAX1BP1	chr7	9165	204.159	214.343	258.084	227.581	283.459	262.484	278.548	311.328	243.742	230.726	267.108	249.09	184.556	142.657	149.089	147.335	181.713	165.613	167.124	170.283	187.877	173.028	170.308	186.867	197.52	145.199	147.981	178.83	242.98	249.949	244.373	235.197	304.94	292.276	259.891	245.844	249.271	284.649	209.285	255.371	191.051	202.855	163.277	174.089	183.74	160.272	172.005
NOD1	chr7	6820	14.0474	13.1997	8.22462	14.9595	9.76576	10.615	7.92993	6.10542	12.2822	12.3023	9.62021	17.0403	16.7042	18.4473	23.0447	20.0912	15.1779	20.6517	14.2456	14.8149	13.2793	12.0288	16.8292	14.8567	11.2103	16.3352	16.6543	12.0151	10.1734	10.7374	12.5365	11.0013	9.94984	9.65764	7.87548	9.31281	13.1758	12.4766	14.3371	12.2731	10.5039	14.5986	18.4135	13.372	11.5426	15.2803	18.4262
PPIA	chr7	4432	80.0576	81.189	108.713	129.098	108.132	68.2173	68.726	66.134	90.8629	81.8325	91.7683	142.319	72.6757	69.6668	74.5219	96.8798	71.8679	89.0252	71.7181	65.4414	54.1764	67.2917	60.3636	54.6505	57.4187	78.3581	72.4865	69.1521	106.739	77.9268	129.873	101.651	93.0534	100.851	85.2796	88.2733	69.9061	86.3966	118.912	76.2165	66.2942	60.3988	55.7761	71.7714	74.3469	104.714	52.9307
EGFR	chr7	12521	2675.84	2930.3	3170.56	2637.45	3029.33	2475.21	4024.22	3574.6	3533.48	3136.16	3528.77	3357.88	2678.12	1921.3	2013.95	1904.76	2115.01	2564.37	2563.16	2640.28	2182.87	2376.29	2137.16	2576.4	2394.14	2140.94	2426.83	2468.67	3744.1	3693	2704.71	3451.91	4020.82	3159.67	3116.75	3746.78	3727.97	3883.2	2685.18	3662.22	3047.83	2073.74	2903.04	2328.47	2420.42	2169.38	2498.05
TPST1	chr7	2923	6.26094	6.01989	9.36262	5.13034	4.50552	6.26668	5.85121	3.85863	8.75208	10.7408	2.8881	7.44477	7.60415	5.46204	4.84438	10.3707	6.32412	7.38274	4.83566	4.97383	7.7557	3.08946	7.91075	5.59691	4.42944	9.28429	4.51206	3.60743	7.1489	3.7369	10.733	4.29201	5.76291	5.38258	4.53298	3.26765	5.14601	4.07054	9.2359	7.02336	5.85084	5.18576	6.26059	7.25636	5.3354	8.84047	8.11869
CD36	chr7	10880	80.9313	83.4999	97.2988	74.4858	46.0615	66.9639	65.2102	75.4386	149.099	162.715	37.9724	93.1424	63.825	59.5672	82.2186	60.8262	86.4945	88.4599	82.0756	59.0464	123.108	68.7176	98.4057	69.9175	84.4328	89.3333	72.5598	46.8384	132.475	74.8625	46.2969	64.3554	88.7723	82.4665	64.0341	69.4143	83.8526	52.9411	90.0769	139.829	44.9639	96.9606	84.2334	66.1311	101.407	97.55	111.314
FZD1	chr7	6963	33.5175	35.086	37.5367	34.7856	32.362	33.3285	37.3399	41.5902	40.8152	46.044	32.725	38.1958	30.1984	35.2972	21.6865	36.8338	29.9666	34.6191	25.91	30.9443	32.9901	26.233	25.8989	30.5633	32.2092	36.3076	38.7377	28.3358	36.6519	40.6076	37.6974	32.264	38.294	30.457	43.1091	42.3628	41.8144	59.8297	31.198	41.9746	26.0754	26.7568	31.0016	29.2156	30.9314	25.8736	36.4147
CDK6	chr7	12260	120.274	120.436	124.404	126.604	123.501	115.153	104.424	124.258	170.049	108.484	181.238	157.912	90.533	112.822	135.054	130.3	101.835	121.848	116.971	105.516	100.824	126.284	112.564	103.147	106.416	107.455	127.108	92.4258	170.529	115.52	156.134	112.702	83.8797	141.653	125.985	146.741	142.895	146.708	114.966	132.971	85.1827	104.325	112.59	101.938	124.074	134.436	101.921
TECPR1	chr7	9066	24.917	23.4925	21.1047	18.6754	15.1175	18.5187	14.2944	13.5785	18.9663	23.3807	17.593	26.7598	30.1049	29.9124	34.2728	40.4099	20.6588	35.2177	28.9813	28.2442	25.7262	20.7305	28.3175	29.2153	22.8034	28.1081	33.2352	23.9138	21.6392	19.3571	17.837	20.6954	16.7242	19.4039	20.7418	19.6993	19.7636	16.0413	24.0832	20.0769	21.9752	20.9609	24.9754	21.6106	30.478	38.8676	22.2866
GNB2	chr7	2857	74.0435	74.9055	88.4362	84.9623	70.533	73.9468	74.4746	84.1328	73.7974	92.3412	64.5144	83.2988	70.8058	71.3673	70.4019	69.7339	73.0355	82.0083	65.4448	72.3692	67.9854	60.2353	54.2164	79.4117	63.5434	82.6014	73.7704	77.7633	69.5918	80.5924	74.405	75.1348	100.651	72.1	78.2512	93.875	65.3568	78.2555	83.7675	81.4899	67.7223	65.1052	66.8912	80.929	69.6043	73.6579	66.621
TRIM56	chr7	11173	102.424	105.695	106.265	99.2026	96.6284	91.9283	105.963	99.5673	100.221	98.8616	105.721	101.311	107.954	97.2862	97.6572	115.248	100.472	112.504	106.123	111.84	95.4141	96.6507	98.5569	97.2281	99.9632	104.329	102.127	114.012	101.624	127.204	104.778	106.215	116.834	99.2123	115.797	96.7225	124.499	105.352	139.747	115.401	84.6299	93.823	105.258	105.265	92.6546	106.124	101.683
SERPINE1	chr7	3190	640.841	696.989	1002.11	586.849	324.306	301.082	913.225	656.138	520.028	867.344	492.665	647.385	1041.96	462.496	559.141	1360.12	316.855	848.284	494.087	856.244	332.285	418.119	478.424	502.667	515.401	576.615	688.328	899.704	921.191	1007.62	691.463	809.635	937.049	659.555	532.809	383.132	604.867	617.06	1566.21	565.605	860.626	385.097	370.848	903.306	698.798	1187.21	501.05
NAMPT	chr7	9049	68.0154	70.1192	75.8837	89.4453	67.0567	58.83	65.8517	96.1482	69.3273	69.2137	84.1616	73.3103	68.375	58.9489	77.8269	59.5258	52.247	60.5917	52.9963	57.6964	74.4926	72.0447	63.538	62.2986	77.3239	56.0567	52.5674	72.6431	71.0491	60.3883	74.5809	73.7041	79.4106	70.8153	81.6395	87.4097	65.5556	121.032	60.5972	68.1999	56.5735	57.0869	68.3978	69.2364	78.4966	59.9399	58.9799
IFRD1	chr7	7489	47.9225	50.7237	45.0199	44.1833	50.6127	50.466	45.8088	68.918	45.8074	45.0522	45.8638	40.4706	51.6708	45.8348	38.4381	44.0185	50.9173	44.8618	40.7437	42.0288	49.7878	55.5189	53.6117	52.5114	47.0833	50.8562	46.588	49.3112	42.5635	47.6081	45.2192	53.3047	54.9476	54.5568	52.2209	58.6077	42.5602	62.431	38.9304	51.6465	44.9179	57.6099	48.9464	48.3229	73.3704	41.4588	44.016
CAV1	chr7	4082	115.163	112.766	136.525	132.861	101.431	94.6652	86.2796	104.159	141.099	172.211	63.9043	166.535	119.952	97.6727	149.587	154.813	111.921	135.184	109.456	101.146	85.5019	99.923	103.293	89.7558	117.298	101.425	121.129	96.4987	161.758	103.113	126.728	102.145	94.0648	128.141	116.713	131.43	79.6761	84.6383	134.914	155.815	71.1315	85.0203	94.5114	110.145	98.9664	175.4	135.55
LEP	chr7	3420	61.3717	27.3657	16.432	57.3687	16.0094	2.81361	610.091	14.189	105.422	136.233	3.33555	32.24	10.8141	6.23498	31.0583	4.29132	7.62138	48.7859	183.788	119.23	1.24848	2.61416	14.1084	10.8422	3.28107	6.41286	66.9473	84.2509	14.2703	5.23166	10.711	9.44735	115.87	2.1486	24.4735	13.0006	12.0819	1.18022	244.376	5.48626	42.1998	13.5963	8.0015	54.4385	5.50976	6.2493	53.846
MIR29A	chr7	64	0.0674442	0.0782531	0.0344848	0.0479471	0.0228706	0.204626	0.102653	0.0244217	0.0626641	0.105509	0.0406774	0.0620398	0.0311645	0.0515287	0.0452745	0.03251	0	0.0665112	0.0653468	0.106582	0	0.164527	0.151161	0.0879097	0	0.0319048	0.0366834	0.174553	0.0824874	0.0498253	0	0.148	0.0235221	0	0.0686815	0	0.0248599	0.024086	0.0268486	0.0945907	0.0921392	0.0435778	0.0669582	0.22181	0.104616	0.076211	0.15919
CNOT4	chr7	6999	44.8811	43.7986	45.951	48.1629	44.2776	51.6681	49.7096	58.49	46.8101	49.5891	41.0842	39.8916	43.2564	38.7754	40.8829	41.3852	44.658	38.8425	43.6843	44.8355	48.5015	45.6838	45.0963	44.0427	47.3568	40.0724	39.398	44.8019	43.7733	47.4586	46.5609	43.9314	43.0454	44.7441	46.9782	46.564	47.5571	45.354	41.5347	47.0352	45.1943	43.142	41.1793	40.3694	38.5683	38.3722	48.7917
TRIM24	chr7	9223	45.2194	42.3251	44.8992	50.2246	58.0914	47.1152	63.1314	54.8511	49.8388	45.0944	55.0976	54.8018	42.4149	33.3906	44.8671	29.389	43.7499	44.629	52.9636	56.9858	30.8715	43.4352	40.5111	40.6729	32.3732	34.2976	37.3804	44.6274	53.6718	46.6614	50.1458	50.1721	45.4682	41.4658	50.4809	43.7632	39.3284	44.511	47.3072	45.9711	50.7687	49.025	36.3248	36.6937	35.7088	39.5154	32.8727
ZC3HAV1	chr7	8235	30.882	32.026	36.9849	36.0562	35.6553	24.2482	24.9446	28.7199	34.9457	34.1215	31.8098	46.2403	30.4478	25.0172	40.8376	34.9482	33.8259	32.3909	31.3991	21.9204	26.3694	31.7355	20.5579	23.1788	23.8971	29.831	29.5668	33.2814	42.5085	27.8025	40.9964	30.636	31.5666	30.457	25.2977	30.926	35.0276	29.0237	41.0514	42.9442	25.1079	26.4517	27.8211	26.5538	23.8175	35.3619	24.8734
RARRES2	chr7	1921	3.74112	3.89389	5.15547	1.84596	3.79653	3.83674	4.49106	1.53857	5.99486	6.0773	1.6271	5.0459	4.17605	2.93714	1.81098	4.58391	4.02149	4.12369	2.80991	1.81189	5.33441	1.75496	5.54257	3.42848	1.91396	7.56143	3.08141	2.9674	4.75677	4.65867	6.55415	3.626	4.39863	3.25613	3.04488	2.52076	3.38095	2.84215	4.13468	5.20249	1.38209	3.05045	4.51968	3.2004	3.66155	4.49645	5.69104
INSIG1	chr7	3650	141.359	125.861	203.081	116.344	226.031	114.335	341.936	148.46	226.071	179.956	129.151	120.419	110.696	78.942	87.6968	74.9681	76.7975	94.3128	132.556	219.452	63.5589	188.311	117.654	117.77	105.65	66.9362	113.609	220.635	106.849	137.941	103.085	117.364	167.313	115.427	176.718	111.264	237.537	153.886	149.708	201.478	141.295	82.9721	103.752	100.638	93.1428	77.3922	161.299
CTSB	chr8	7428	223.687	203.599	293.396	263.949	320.395	254.888	288.916	270.592	261.038	270.693	288.81	499.958	177.015	160.048	203.237	180.723	174.221	178.516	211.952	121.29	109.488	149.482	124.708	159.673	137.696	261.811	273.071	180.284	252.796	179.172	286.777	213.86	361.44	167.968	183.059	263.863	281.762	291.465	186.41	306.001	189.991	130.21	118.014	205.84	133.001	173.99	203.286
MSR1	chr8	7812	11.3255	9.28367	15.0526	15.9184	11.3896	11.5102	5.59458	4.90876	11.4466	10.6142	11.0439	48.6185	8.66374	8.63106	26.5762	7.41228	9.56726	9.57761	14.2783	5.86201	3.32928	4.89926	4.33328	5.74343	12.304	6.06191	10.5648	10.5605	18.0372	8.52013	9.85322	7.96734	25.0981	7.44258	6.36449	5.25158	12.7283	8.28559	7.38335	8.1821	8.15432	9.49996	6.89669	15.9386	4.42873	11.2411	7.08395
PTK2B	chr8	7933	12.2516	11.0163	18.9666	11.0758	6.06072	7.31539	5.38927	4.46917	6.55884	8.92603	5.89823	17.2471	22.2826	14.0158	19.6492	32.8676	9.66455	17.5922	17.7743	14.7794	4.80475	7.49514	8.26346	12.9813	6.94493	10.0181	11.005	16.4953	16.14	8.99347	7.30194	6.58601	7.00958	4.87312	4.098	5.60169	5.36975	4.21505	26.8217	6.69229	18.52	9.10776	7.198	19.0757	11.9959	26.5595	7.76051
IDO1	chr8	3261	18.948	20.7204	21.3978	23.8297	13.6766	14.6564	13.7555	19.4397	37.306	30.4709	12.6914	45.6613	16.0186	21.3587	22.6373	14.597	14.9833	16.9271	17.5783	14.0688	12.5983	19.0852	10.2789	15.5307	18.1552	12.8895	17.608	15.4479	32.335	17.9371	13.0423	15.17	28.0854	32.9157	29.0752	14.2143	31.3235	15.1501	12.2429	39.87	8.70715	13.5091	15.3669	14.3543	19.04	25.9498	18.7446
IKBKB	chr8	11241	44.5181	42.1803	27.6913	29.7991	33.4826	32.0752	34.5683	28.4269	28.7001	37.3712	34.169	43.5519	59.3684	57.3515	66.9158	44.7663	42.55	41.3034	57.0151	50.1646	59.9648	46.4516	59.3558	42.9878	50.4191	50.25	49.0824	49.6894	29.7504	34.504	40.0067	39.8614	36.7885	33.691	34.0432	31.1827	35.1271	32.9738	32.2988	31.4278	52.3811	49.5915	57.9858	46.992	41.1488	46.1838	52.1347
CEBPD	chr8	2178	42.5872	42.535	54.279	36.6795	37.9424	38.9301	42.7035	34.0194	43.9693	48.956	34.6775	43.8621	47.0273	40.347	36.446	47.5296	48.939	53.3752	44.9259	46.4698	36.8491	36.6348	34.8678	38.8268	34.7793	53.5043	44.7905	45.9365	38.2741	52.9394	40.3586	43.2654	29.8495	41.0007	36.6759	50.2051	34.7293	45.8839	47.8173	51.4101	33.4005	35.7338	39.1705	45.5344	37.8011	46.1838	53.846
PRKDC	chr8	15417	297.207	307.569	268.274	328.438	355.295	298.78	358.797	369.842	330.386	295.34	374.11	324.261	285.81	271.788	261.053	259.625	283.256	283.005	277.822	272.175	291.35	320.664	259.997	289.223	274.079	255.717	255.573	282.718	332.589	313.7	353.506	355.817	285.934	328.315	285.967	333.627	345.106	387.351	312.598	305.859	284.987	286.481	299.973	299.158	324.378	272.759	278.901
UBE2V2	chr8	6606	33.2441	33.8672	40.7955	31.2615	32.9566	36.3212	39.6496	54.1918	36.2198	37.6244	35.5724	29.3035	29.8245	27.3102	25.3085	25.1627	33.7611	29.1319	28.8506	29.7364	35.0331	37.3477	34.6158	34.2555	32.0998	24.8857	29.09	34.0378	35.827	34.6286	35.7179	31.9927	31.5902	37.1243	44.002	35.2906	33.7846	41.9819	34.0171	31.4751	36.5793	36.2132	33.3786	31.8773	33.6862	24.2351	34.584
LYN	chr8	6185	83.7967	84.5476	97.7816	90.0926	124.965	125.282	132.14	43.6904	141.851	96.7092	64.9009	96.2651	71.9278	67.9664	83.0335	58.7781	87.5647	56.0689	95.0796	91.2697	66.5856	78.5893	47.1622	56.0278	64.5277	82.5376	71.1659	86.7528	76.4108	112.929	45.6151	88.6768	170.747	60.6261	99.3135	66.4734	117.463	71.2946	111.797	112.397	84.2613	71.3369	54.3365	101.906	80.7982	53.0428	85.2064
COPS5	chr8	7779	34.984	35.3253	29.2086	32.652	32.1561	34.2493	34.5683	38.3176	32.2093	30.703	36.0809	29.8825	34.3122	37.178	39.7058	32.2174	35.9664	33.2888	35.4506	35.2076	37.7949	40.1447	41.922	37.0979	37.6229	33.9786	32.7583	34.9106	31.5927	31.9629	32.9467	33.0287	31.3785	33.3587	31.9369	33.3534	33.9835	33.6482	31.6276	31.4514	40.1266	42.1833	38.6014	37.2958	38.4288	35.8954	36.8525
UBE2W	chr8	9090	27.6067	27.0486	28.5706	20.4974	18.8225	24.3249	23.8668	41.4192	26.3189	22.5366	32.0131	19.0669	27.9546	24.5792	26.1234	25.7804	30.2909	27.2031	23.9496	28.9903	34.1629	33.0152	33.7593	31.9112	34.5606	20.5467	27.9528	29.5576	24.1138	21.8235	25.0509	21.238	21.7344	21.5082	26.534	24.8108	21.4541	31.9381	22.338	22.7491	34.1376	36.2132	32.6421	30.6732	37.557	24.8067	29.7685
LY96	chr8	607	2.51563	2.88355	3.20708	2.15762	3.56782	3.60654	2.59198	3.39462	3.30031	1.98356	4.02707	5.81106	2.21268	1.5201	1.67516	1.49546	2.85396	2.62719	1.99308	1.5632	1.77814	1.90121	2.46896	1.90471	1.85927	1.69095	1.24724	2.9674	3.60195	1.94319	3.95888	3.87267	4.51624	5.64839	3.86906	2.4274	2.21253	2.74581	3.03389	2.48301	1.15174	2.70182	2.41049	2.53497	2.26667	2.17201	3.06441
RIPK2	chr8	3117	30.6229	31.5151	32.1398	29.4635	41.716	29.1592	49.3247	38.3176	29.9325	39.3125	32.2369	31.144	34.9666	24.8111	22.0487	23.9924	21.956	31.4598	23.9169	29.7364	33.5576	24.935	25.4454	31.5596	26.7407	30.8838	26.3387	31.0995	25.5436	33.2335	26.2386	40.6754	39.964	28.5521	46.1769	32.8166	31.7959	31.071	23.4388	33.8635	30.9127	34.2086	28.5577	25.4131	37.2083	24.4256	29.4103
ANGPT1	chr8	7128	9.0168	8.71192	12.8283	9.18187	7.57018	7.59675	6.59544	8.108	13.5981	10.8041	8.66429	10.8363	7.69764	6.13192	8.37579	11.2485	9.89157	9.01226	8.2337	7.63838	9.76084	7.87903	11.7906	8.35142	9.02294	9.06095	8.91407	5.64388	12.1806	7.29941	11.4368	8.63334	5.41008	8.55011	9.38648	7.65564	6.7619	8.38194	12.8336	10.8543	4.51482	7.23392	10.4455	6.02056	8.05541	14.4801	9.11363
RAD21	chr8	6192	157.168	164.292	203.357	219.861	211.805	173.446	189.317	234.302	200.713	172.633	219.231	186.057	115.184	116.249	115.133	118.369	143.249	136.481	132.719	133.37	137.446	164.564	114.832	138.047	136.93	111.954	118.084	143.046	196.485	185.176	214.593	201.083	193.046	201.393	210.738	190.574	203.006	231.587	187.215	172.888	146.732	135.614	128.928	136.065	154.517	120.032	125.084
PTK2	chr8	13742	164.052	167.206	151.94	147.222	139.625	161.041	171.353	165.994	149.809	169.341	155.327	144.429	194.778	155.127	155.971	175.326	147.011	155.37	164.609	185.737	182.883	173.942	183.207	193.958	166.131	149.538	159.903	165.767	169.759	163.302	145.027	162.874	145.955	180.616	158.998	143.427	161.465	167.542	172.234	160.331	198.099	168.297	162.809	178.018	178.928	171.513	176.661
PLEC	chr8	16991	917.825	861.027	676.936	576.324	608.816	676.443	697.5	519.083	1027.25	804.018	463.458	574.385	897.663	1314.27	1092.47	1069.25	949.299	1460.22	1292.36	1133.61	807.955	914.699	907.973	932.165	947.573	1099.15	1215.25	1205.32	623.742	863.747	474.318	837.237	649.915	697.764	695.492	620.317	774.437	570.622	1035.04	763.867	775.858	940.06	1212.91	909.073	905.1	953.475	949.767
SHARPIN	chr8	2783	17.2871	16.9348	17.6217	16.7335	16.6041	15.7562	16.3731	13.261	15.8749	17.1557	13.6473	14.9516	18.1066	18.4988	18.2456	18.6282	17.9346	17.0601	20.6823	19.5756	16.6842	15.3376	17.0812	19.2522	14.2726	21.6952	18.4151	20.0154	13.9954	17.389	15.9895	15.2934	18.5119	15.3282	16.0715	15.6847	15.6866	15.969	17.2368	17.5466	15.4333	16.821	17.8443	17.7131	15.4134	17.2237	19.7794
HSF1	chr8	5307	23.6944	23.9243	24.7256	23.1105	22.1388	21.6648	24.1234	21.6376	21.1805	25.934	20.6235	20.7626	23.872	25.9962	24.5841	26.8207	25.1019	23.7777	22.6753	26.8231	22.6618	21.8456	22.0191	24.937	21.6004	28.491	25.9352	23.0119	20.4019	26.1334	21.5319	23.0634	23.4045	20.8215	22.436	24.204	24.1141	24.4473	20.2438	25.4685	21.6988	21.7017	25.9128	24.2724	25.4913	25.7593	24.4755
SMARCA2	chr9	18595	182.48	192.405	172.734	208.666	241.445	162.857	169.069	145.065	241.988	180.314	258.098	240.425	152.987	168.473	218.404	157.576	161.119	177.718	188.526	141.15	167.523	198.841	173.734	127.176	159.897	218.005	175.53	137.17	259.285	192.027	274.109	273.504	153.999	231.429	186.562	215.898	183.193	199.601	208.613	194.124	170.319	160.453	161.737	170.033	197.863	211.485	152.066
VLDLR	chr9	9339	23.4899	23.5196	31.2432	42.2654	41.1671	21.7671	34.286	15.8497	32.836	19.2237	29.8979	28.8485	15.2706	13.5521	25.3085	21.4566	17.8373	21.7492	23.1001	21.7072	12.8631	23.2166	17.6354	16.1461	14.7101	27.6295	26.5955	14.5752	35.6345	24.1653	26.0406	38.4307	11.5258	36.2161	36.3096	29.4089	19.7139	27.2895	31.3323	17.6412	19.4414	22.1375	14.0947	18.6954	21.9693	19.4719	20.1773
JAK2	chr9	6170	39.0096	39.1992	32.2777	30.2546	28.5426	42.2809	34.286	33.8241	30.4756	33.4251	37.952	53.5197	42.5708	50.8073	38.4381	38.7844	53.6091	31.1605	33.7843	36.6287	45.5884	35.4282	51.7474	33.1126	47.4114	37.201	34.5925	46.5475	46.4129	42.4263	32.7488	36.0134	30.5787	33.5359	35.8518	25.8611	30.6772	45.8116	38.4203	34.3601	43.4897	44.7108	40.1749	34.9826	41.9858	45.6123	42.6629
CD274	chr9	4108	127.972	115.292	106.834	81.9416	148.591	151.398	248.753	221.896	187.909	193.777	205.299	186.14	85.048	94.0915	89.9152	59.4933	100.991	99.4009	67.0458	112.089	123.221	103.762	92.057	159.615	93.9479	83.3991	77.2553	153.403	134.977	131.389	64.4638	160.704	176.157	98.7028	173.1	134.371	169.47	184.523	50.8243	195.235	124.434	130.123	33.8808	108.307	63.9202	83.0318	95.5538
PDCD1LG2	chr9	2365	5.07411	3.83969	6.84523	4.96252	4.57413	2.45552	6.46712	1.95374	4.44915	5.99289	6.77279	12.5941	7.94696	6.51838	4.93493	8.1275	3.24314	6.31856	4.24754	3.09088	4.01027	1.75496	3.22477	4.10245	1.80459	3.50952	3.70503	8.32036	4.72928	3.21373	2.55128	4.16867	6.56266	2.32581	1.46521	2.45074	3.85329	3.37204	7.62499	2.64854	7.69362	3.35549	0.870456	3.7074	3.41744	8.45942	2.26846
IL33	chr9	3253	17.6446	18.2493	15.1905	26.7305	14.8202	20.5138	13.8068	17.2661	22.1622	24.3725	14.2574	30.1927	14.4603	18.3442	16.7516	26.3981	11.2213	18.3903	12.6119	10.4095	20.3162	15.7398	22.523	12.7469	16.3507	14.389	19.2221	9.57132	29.393	18.1862	20.3223	18.204	14.419	25.6725	26.3737	22.8035	17.6257	16.4989	10.5246	22.82	7.60148	13.1605	15.7686	11.2806	16.3549	34.5617	16.1578
DDX58	chr9	4353	21.7453	21.4249	24.0876	21.4563	18.914	20.3859	19.4527	23.7135	23.3737	21.3338	21.3353	28.9726	21.8463	17.9062	33.0051	23.5372	18.5183	25.0082	20.7476	20.0374	20.808	20.31	18.6936	19.0764	20.0145	16.1757	24.0643	22.6046	23.5364	20.3536	21.5539	21.83	24.2983	21.043	18.8645	21.5198	19.5399	18.4258	24.11	19.5566	21.192	23.4884	21.0918	19.9946	20.0513	20.577	22.8836
AQP3	chr9	2950	27.9823	17.2032	19.8977	61.9956	28.108	2.68572	51.2237	21.9795	5.20112	66.9558	6.44737	32.7984	4.51886	6.13192	113.639	6.33945	9.89157	5.65345	14.1476	12.5056	7.30171	5.84986	15.0153	34.1382	29.5843	25.0771	90.9382	49.5149	14.2978	29.7457	26.6785	72.1254	18.4884	55.4871	2.74726	16.3149	4.17647	3.63699	4.72535	15.773	18.1054	51.0296	1.33916	11.344	10.9149	3.84865	3.58177
ANXA1	chr9	4561	958.2	1045.26	787.632	1078.09	965.804	821.395	1226.24	1772.65	905.726	1082.77	1467.97	697.182	799.059	830.334	584.63	991.88	756.624	699.398	695.65	808.496	976.954	1148.97	648.228	1094.59	877.194	1206.57	969.396	1019.77	934.609	1606.09	1637.5	1445.15	1290.63	1284.27	812.228	1288.34	1337.02	1255.92	592.736	1070.36	824.554	865.978	713.473	1100.68	1036.67	661.016	909.014
UBQLN1	chr9	7117	161.696	163.853	174.096	175.966	194.881	167.41	195.938	228.001	176.211	190.76	174.12	155.203	142.235	133.047	129.485	136.965	145.876	141.769	147.063	154.295	152.352	176.52	142.394	154.164	157.491	144.241	140.314	173.302	159.311	165.021	184.264	162.11	181.59	167.347	177.794	180.211	199.551	217.786	156.822	178.422	156.821	148.687	137.733	153.144	165.676	127.501	164.722
SYK	chr9	5210	12.7118	12.9672	15.2423	16.2301	14.6601	14.7587	6.69809	7.93705	11.6555	14.8556	14.7049	29.2828	14.8655	11.0787	14.669	14.0118	14.2374	13.402	12.3505	7.21205	10.3662	8.42746	11.4882	7.41371	10.5541	15.761	9.53769	9.10585	17.7623	9.16786	17.2871	12.358	19.5939	15.0845	8.72256	10.1997	10.1926	13.3437	14.9278	14.9217	9.12178	10.0665	11.6842	13.2769	11.6472	14.4801	16.3568
NFIL3	chr9	2085	32.0285	33.6206	35.3296	35.0733	41.6474	38.6488	49.9662	30.5515	45.6194	57.1013	33.3555	47.8534	30.5101	23.6774	22.0487	24.7076	23.2533	27.2696	30.6803	31.9035	24.5913	26.9094	21.0114	23.7063	20.616	24.6305	28.0995	33.9796	39.9239	48.3306	29.9555	34.5827	47.2323	40.0039	42.1247	34.4737	36.4198	38.1523	36.4335	42.6841	35.8882	27.7591	22.2301	25.2863	29.0134	26.7119	36.2157
MIR23B	chr9	97	1.0655	1.01545	0.379332	0.359603	0.274448	0.434831	0.667243	0.0976868	0.835521	0.696357	0.589823	0.641078	1.15309	1.5201	1.99208	1.72303	1.39455	1.86231	1.66634	0.923711	1.39981	1.09685	1.05813	1.52377	1.20306	2.07381	1.46734	0.66912	0.769882	0.523166	0.263925	0.740001	0.258743	0.443011	0.709709	0.490148	0.298319	0.433548	0.698063	0.685783	1.47423	1.39449	1.607	1.36255	1.46462	1.82906	1.03473
TRIM14	chr9	5469	8.56601	7.28311	13.587	12.9217	5.42034	5.14123	5.31228	3.63883	10.0471	8.20857	4.27113	20.4938	11.8737	6.77603	14.8048	13.134	6.74573	12.1383	9.11588	8.20681	3.78327	6.10579	3.57747	6.30019	4.48413	5.20048	9.35427	12.0732	7.69882	4.7334	5.74038	4.04534	12.8901	6.0028	5.47163	4.9715	5.51891	4.98581	15.6527	5.98286	9.44427	7.53896	5.49057	8.74565	7.18361	11.5841	8.47687
ABCA1	chr9	11350	219.962	270.747	180.752	246.304	113.164	151.475	392.211	223.703	263.231	267.929	214.838	249.896	330.126	142.554	144.879	276.628	174.611	199.301	179.998	267.77	185.153	181.401	286.097	323.244	214.254	188.812	180.409	140.282	246.5	188.514	191.324	277.032	330.956	390.581	305.908	248.435	281.961	289.562	574.183	271.381	248.177	130.472	320.395	343.013	312.592	197.31	246.545
CTNNAL1	chr9	3131	30.2982	30.904	33.0364	47.9711	49.6522	26.0898	32.5409	33.5554	34.0475	27.8965	50.4807	57.2627	22.9994	24.2185	27.6627	25.4553	24.7776	31.4598	27.1516	21.8848	20.5432	30.1816	20.8602	23.2375	19.1943	26.4171	25.495	23.681	39.4565	31.9629	50.4977	44.3754	30.1788	44.9878	39.675	36.2709	24.7605	36.9239	39.8701	28.2353	24.1405	25.5802	23.9041	22.7514	31.6637	30.6368	19.5008
AKNA	chr9	10601	17.1023	16.3409	15.7251	18.7953	15.026	11.9451	11.4971	10.6234	12.679	14.7923	19.3828	30.7511	19.3843	17.9062	29.519	22.7895	18.2589	20.3524	18.9179	11.2622	14.2629	14.4967	14.9145	13.7139	10.6635	23.0671	19.0387	14.8952	18.1472	14.9227	19.6405	15.2934	16.2067	14.3536	10.4625	13.9109	12.8526	10.9591	18.0154	14.7325	13.7748	14.0756	18.1791	20.8185	20.2954	25.9498	13.7301
TRIM32	chr9	3780	10.3469	11.6251	10.173	11.6032	9.69715	8.13389	9.11043	10.9653	9.48316	12.9143	16.332	10.1745	10.6583	8.32189	9.82458	11.2485	9.21051	9.84365	7.54756	9.69896	11.1606	13.0708	9.47275	10.5199	10.226	11.6452	9.72111	8.26217	12.8955	10.3138	16.7373	11.248	12.4902	10.5437	9.77567	11.11	13.3249	16.2822	12.9142	12.3677	9.30606	7.71327	9.90981	13.0234	12.2052	11.2411	11.5413
TLR4	chr9	13272	25.2713	25.0691	32.0708	27.6415	17.9535	19.3116	15.7315	21.1248	32.1884	36.928	15.01	50.0454	33.9382	22.9303	27.7533	33.2577	30.4855	32.524	19.9308	16.7334	20.5053	16.2699	27.8136	16.9959	23.569	28.14	20.5427	17.6589	33.6548	19.9052	25.9747	18.204	31.8019	28.242	23.3746	19.6526	17.1285	18.7871	36.1113	27.5732	18.8425	22.7912	26.3146	26.5221	21.6206	34.1044	31.1614
DAB2IP	chr9	9127	127.1	130.283	129.835	106.107	99.3043	93.5654	123.851	114.538	140.263	120.913	120.751	101.146	163.707	129.028	126.95	134.689	120.353	134.585	141.378	137.668	132.717	106.723	148.037	169.08	147.703	115.017	127.878	118.812	94.6405	171.698	90.8344	120.077	134.429	115.892	116.369	116.935	155.921	107.327	160.179	154.183	117.892	101.013	145.5	152.637	131.851	135.008	152.942
MIR181A2	chr9	110	0.37978	0.316046	0.103454	0.167815	0.114353	0.179048	0.0513264	0.0976868	0.229768	0.0844069	0.183048	0.289519	0.560962	0.489523	0.452745	0.87777	0.551334	0.199534	0.294061	0.319746	0.491825	0.43874	1.00774	0.761884	0.49216	0.73381	0.440201	0.261829	0.247462	0.224214	0.131963	0.271334	0.11761	0.310108	0.0228938	0.373446	0.0994397	0.192688	0.322183	0.070943	0.552835	0.479356	0.301312	0.22181	0.174359	0.304844	0.557165
CDK9	chr9	3000	35.8726	34.9651	39.2264	34.9774	35.6782	37.4722	35.9028	32.6518	33.4835	34.2059	32.8877	36.314	37.5221	37.281	36.4913	36.8663	36.8421	36.3484	35.4506	41.5315	33.1793	34.569	33.6081	37.3616	33.3028	36.7543	34.9593	37.8198	31.0152	35.4756	30.8573	34.8047	38.7173	35.4852	35.2107	34.287	37.5634	31.071	30.312	38.0964	34.0454	35.5595	37.9988	33.7468	31.1057	36.7337	39.5985
PTGES2	chr9	3039	24.9681	24.8899	26.8119	21.0248	24.9747	22.7902	25.2526	21.1003	21.7862	21.8825	21.6607	24.8159	26.8015	31.8963	28.0249	25.0977	23.9344	22.4808	25.4199	22.9507	30.1148	22.6682	26.8563	26.8417	25.7017	28.1719	25.0915	25.0193	18.8346	30.6675	21.5099	26.0974	25.6861	24.4321	23.6036	24.6474	19.0427	24.8327	17.2368	24.8774	22.6662	23.6627	27.0511	24.9695	24.0616	22.9776	26.4255
WDR34	chr9	2604	12.4034	11.9704	10.1558	16.5178	13.974	8.92682	11.2918	6.98461	9.98447	8.98934	11.3897	12.0357	12.8398	14.0673	13.4465	12.3213	12.1293	14.3997	13.7228	12.9675	11.2741	12.2664	11.3875	13.1571	12.304	18.1219	13.3161	14.517	9.73351	13.0044	12.5804	12.654	11.2436	11.9834	11.5385	13.7942	10.6401	11.2	10.1219	9.53001	12.9916	8.8463	11.0816	13.3086	11.438	12.0032	10.5861
PTGES	chr9	1896	30.8298	30.8602	63.1933	27.4737	28.817	28.5454	25.1243	21.4911	20.4703	16.6282	30.6708	35.3213	47.7752	27.5679	31.1942	57.3151	24.9722	51.9452	33.9477	29.0258	15.0196	25.2275	19.1974	34.9294	14.7648	21.791	34.2256	34.9397	42.096	33.956	36.6636	35.1747	22.0872	21.5082	26.6942	20.8663	22.896	25.8443	74.0215	29.1103	35.6118	21.3531	15.166	32.1308	29.3621	57.9965	19.7396
ABL1	chr9	6276	53.0009	52.4538	60.8139	62.9306	59.1663	46.2967	42.3956	47.0118	56.8572	56.2783	52.8197	53.9333	53.042	56.089	56.3215	55.1695	57.7927	59.0619	56.6557	52.8647	49.3338	46.4516	44.3405	47.0903	43.1461	57.0776	50.4764	54.606	57.9886	49.6758	51.9273	58.2134	52.8776	58.4775	50.3665	57.2306	55.5868	47.2086	55.9524	54.8153	49.0181	42.7063	50.2186	49.4636	50.913	66.9894	48.155
NUP214	chr9	13062	84.567	83.5231	72.9008	84.4348	87.869	89.6775	88.8973	84.4747	82.7375	86.496	76.3312	82.2027	85.1104	89.0416	89.9152	87.842	82.5054	83.139	90.342	87.9657	84.0643	82.9401	80.1153	82.723	80.9877	83.4948	86.6829	85.851	76.6033	87.7922	82.1688	88.5041	87.4551	72.676	82.9902	83.2318	79.9495	84.9514	82.6936	83.6418	90.4346	85.674	79.948	78.8059	77.6248	83.2986	86.0422
TSC1	chr9	17600	70.5859	72.4291	67.6591	68.1328	68.9092	66.8872	58.9997	68.5517	68.5336	65.5842	75.1312	64.8316	68.562	73.5057	79.5021	73.6026	69.5329	64.8484	77.2726	73.0797	68.515	76.6881	78.8556	72.4962	73.7694	69.4567	76.2282	66.0974	68.9319	65.9936	78.5618	74.1481	66.544	68.6667	67.5826	74.8759	71.2486	69.2232	72.0347	65.5041	75.0474	68.6786	83.8986	67.5887	71.7663	71.6764	69.367
RXRA	chr9	11083	95.2668	99.1349	99.5058	79.3525	78.1718	81.6459	90.2061	71.1648	89.0456	90.8429	92.9886	78.1288	113.564	115.244	103.09	108.811	93.4997	106.318	105.568	102.354	90.0418	80.783	89.588	115.22	89.956	94.1191	106.712	111.016	82.5698	107.847	77.5721	101.084	93.8766	80.7166	92.9261	82.4615	102.473	101.715	118.805	100.857	108.632	85.0639	109.945	111.317	96.909	106.2	98.459
NOTCH1	chr9	10377	39.1598	39.0788	28.6741	30.4704	12.373	22.0485	17.3996	17.1196	31.5827	46.2972	15.4574	45.1443	44.9393	49.854	41.064	67.6533	38.8852	49.7504	48.1279	60.2544	41.2376	36.3423	50.0343	38.4458	46.9193	56.4714	49.9261	31.6814	34.6447	30.6426	25.6887	24.346	26.4388	25.8497	27.1292	28.872	32.0942	37.0684	38.7962	42.4949	28.6092	29.2407	61.3672	37.8028	45.7519	65.389	50.2244
TRAF2	chr9	3663	19.4797	17.9881	15.294	16.7815	17.5418	16.6515	17.6049	15.2636	14.9767	17.8943	13.932	16.2751	19.5713	18.7565	22.7731	20.2212	20.8858	21.5496	23.4268	27.0718	17.7057	19.597	22.3214	22.5635	17.8818	23.6414	20.6895	25.6011	15.2877	15.5953	14.4059	16.7734	20.4877	13.8441	17.0101	14.0042	16.8053	15.9449	16.5119	16.0331	20.0863	18.0412	19.8531	20.4065	15.4482	18.8241	19.9783
FBXW5	chr9	3252	46.9985	46.2301	54.8308	42.7448	46.2216	42.7413	48.8627	40.1981	40.857	47.7954	35.5724	46.6332	50.8917	46.1182	42.5128	46.5868	51.3065	51.7789	52.3428	57.0569	40.1405	40.8576	42.4258	50.1964	42.8179	56.3757	48.2387	55.8569	39.429	54.1352	39.4349	38.776	54.4301	45.0542	44.9635	49.645	46.7118	43.0899	44.9176	49.5182	46.7606	39.8301	44.795	51.7134	41.8463	50.0325	46.2049
ZMYND11	chr10	5300	64.9178	69.0396	83.3842	75.1811	64.4266	76.121	72.3445	105.331	76.4293	68.0953	81.4362	64.48	56.813	60.0567	47.7194	52.6012	65.9979	54.9715	52.6695	50.5199	67.5314	64.0377	56.2822	66.3718	65.0745	59.4067	50.5131	50.0676	75.201	66.0684	82.6966	77.5521	69.9076	68.3123	82.7384	72.2385	78.3585	92.0809	58.7983	79.1488	61.1344	59.9631	53.9348	62.9307	73.754	50.6041	73.0284
OPTN	chr10	5138	37.8982	35.2929	56.6068	51.0157	41.3272	38.9813	40.2655	35.6801	33.9221	41.2117	54.7518	58.0072	39.3608	25.1203	47.6741	36.6388	31.3936	39.9732	37.3784	24.4073	33.3306	26.7814	35.1197	27.3106	32.8654	36.2119	29.3834	30.634	50.4273	41.7785	39.3469	42.4267	33.1661	38.7192	31.2959	51.3255	40.1737	37.6465	41.8569	41.7145	27.2271	28.282	32.3743	29.8493	31.036	26.75	25.1122
HSPA14	chr10	7108	27.1241	26.7339	28.881	30.6142	31.3785	27.9571	33.1312	35.8755	27.7184	28.7195	28.2505	28.1247	25.0875	24.5792	21.5054	26.008	25.1343	25.108	23.6882	27.0008	26.5586	26.7266	26.1004	25.9333	23.569	26.0662	25.3849	26.1248	27.0009	28.6246	30.1095	30.5127	33.6366	27.7103	29.0752	31.4161	27.9923	29.8667	25.2108	27.5968	25.0158	25.6238	23.7701	23.7337	27.3396	24.921	25.4306
MAP3K8	chr10	3601	58.7392	54.6044	49.9167	43.9675	51.1845	58.8812	80.1975	60.4193	58.6745	67.0402	58.5348	68.9676	68.2192	51.5803	45.6367	53.4789	56.4955	50.349	66.033	77.1298	61.0998	48.7732	50.135	48.3503	57.1453	61.1933	61.2613	72.5558	47.9252	62.4311	45.1093	53.1321	66.1441	44.8106	55.9984	38.4416	55.1145	45.8598	57.7513	57.5584	63.2075	55.9975	55.1066	49.02	42.2996	56.1294	66.0638
ITGB1	chr10	6011	434.542	426.389	713.473	536.72	500.524	489.108	513.187	602.581	504.634	543.918	514.692	512.511	410.468	313.423	353.549	461.837	356.972	476.486	386.722	318.325	320.367	361.759	304.136	372.004	331.607	344.635	375.271	379.187	596.989	429.718	507.441	405.965	451.671	504.722	476.398	514.655	400.046	470.28	635.854	511.31	471.614	328.882	297.093	357.019	369.293	456.313	344.328
PARD3	chr10	6513	67.885	69.9933	76.7803	79.3764	83.1348	71.1076	77.5542	71.0916	72.9619	71.3238	91.1988	71.8421	65.5079	60.0825	58.9022	67.5558	60.2575	68.2737	67.5686	64.944	61.6673	66.597	51.697	63.7638	57.5828	64.2243	59.6473	60.3662	80.8926	83.5321	82.1908	83.1514	66.6381	85.8777	71.5891	79.3806	79.5766	83.434	83.2842	63.4704	69.2887	59.4401	55.977	62.3286	64.1294	57.8441	57.9849
MAPK8	chr10	9674	40.331	43.6444	39.8127	35.7206	42.1277	38.4953	31.3604	36.2174	38.7055	27.39	62.9077	32.8397	39.205	55.9602	36.4913	42.7506	31.0693	38.1442	28.916	35.0655	51.4903	53.7822	39.5538	41.4641	55.6688	40.6148	32.5015	40.3508	51.4171	32.6107	54.0387	47.6561	33.566	54.0916	35.4626	45.187	48.8746	62.2865	28.5937	40.3429	34.1376	41.3989	37.3292	55.4208	46.8678	40.3537	43.8966
SIRT1	chr10	4551	33.2184	31.4685	41.3817	33.3712	41.0528	35.9886	42.2929	51.2367	32.7733	32.0535	37.6266	29.0346	29.6686	26.9753	29.519	27.0158	32.6584	28.6663	34.6665	34.1773	33.5954	33.1614	30.1818	29.5669	33.7403	24.2795	27.1091	31.885	31.5377	33.0591	37.1255	32.0667	36.718	30.2798	40.6137	33.9836	35.7237	36.5626	35.4938	33.3196	33.3083	31.8554	30.7673	27.4728	27.9324	23.6635	30.0073
DDX21	chr10	5020	78.7621	79.7031	96.9712	82.7327	103.901	88.3474	106.348	129.215	103.646	96.6881	85.9311	102.448	62.2044	64.2821	58.7211	61.5089	74.1381	65.58	63.9092	69.2783	65.4127	72.5566	63.6891	61.2437	67.3713	58.7048	64.0859	78.8979	92.3858	90.9312	97.1026	96.5948	108.743	91.5925	94.254	102.558	96.1085	110.748	90.238	93.361	71.4539	74.2566	60.3963	63.8813	59.7355	64.2458	63.079
PTEN	chr10	11581	108.707	98.7958	135.991	98.0998	102.209	126.945	106.964	189.048	113.652	115.047	90.6497	88.9237	88.9748	99.3474	77.4647	79.5845	153.627	103.026	96.3866	104.095	113.006	118.569	119.468	103.03	99.4164	103.882	88.7739	110.201	103.714	95.565	119.03	83.9654	96.7228	86.6308	88.6221	122.117	89.2472	118.648	99.9035	137.819	111.765	102.364	83.8651	100.005	95.7931	76.3634	104.349
IFIT2	chr10	4101	12.8952	11.6067	22.0185	14.6958	10.8407	10.8196	11.6511	15.4589	12.6999	19.1393	11.4914	34.7836	9.72334	9.01753	18.8795	9.62296	12.0969	12.3378	10.7496	8.77525	8.36103	11.9008	9.12004	6.59322	10.3901	9.82667	13.1694	11.1132	15.2052	13.7269	14.6039	12.2593	17.8062	12.0056	13.3471	13.4207	13.8967	7.10538	13.9613	19.2019	6.86437	8.58483	10.2111	7.69998	8.6831	11.4316	8.11869
IFIT3	chr10	2640	11.8232	10.6458	20.5184	14.9115	7.50157	9.56628	7.21136	10.4525	13.7861	16.7337	8.98971	33.5842	11.5309	8.81141	20.6905	12.939	8.46459	14.4329	7.97231	8.59762	7.30171	7.36717	7.25572	7.2965	7.3824	9.50762	14.1231	10.4732	15.4251	8.96856	11.5467	8.95401	16.1361	12.4486	11.1722	10.9933	10.8638	8.40602	12.6457	13.3846	9.44427	8.32336	7.49931	10.9954	7.53233	15.2803	7.68092
IFIT1	chr10	4613	6.44715	5.69621	11.4317	6.35299	4.36829	6.16437	4.61937	5.83679	7.70768	8.5251	3.43724	19.1083	5.29797	4.32841	13.5824	7.08718	3.47016	9.2118	5.68517	4.9383	3.32928	3.41851	4.48444	4.60061	4.5935	3.25429	6.56633	6.22572	7.12141	4.65867	6.77409	4.41534	10.8672	4.54086	8.03574	5.76507	4.49965	3.90194	8.94057	6.19569	5.298	4.7064	3.44835	5.38682	3.94052	7.54488	5.25327
IFIT5	chr10	4015	10.8026	11.5672	11.4662	12.0107	13.265	10.2057	12.7289	12.8214	11.1751	16.7548	15.0303	16.9575	12.871	9.6874	11.8167	10.7283	7.45922	10.2427	11.0763	8.20681	9.79867	8.18981	7.15495	7.50162	8.64015	8.0081	7.55679	9.51314	10.1184	15.4708	15.0438	13.9367	16.3478	10.9202	13.2784	12.3237	13.7227	9.03226	10.8468	19.0364	11.1949	11.6789	10.6798	9.56952	8.02053	8.84047	10.9841
2021-03-05	chr10	4632	31.0152	30.9251	31.5191	22.5351	29.8462	24.9388	32.1047	36.9745	26.486	25.4276	33.7013	25.5811	39.4855	27.7997	26.8931	27.7635	33.6313	30.2626	28.3932	31.7614	38.8164	34.24	32.3988	31.9991	38.3338	28.9057	29.1266	37.4707	27.0559	28.0766	28.5699	25.9987	28.4617	30.0361	31.067	33.05	32.9891	34.5634	26.5801	29.5123	34.1376	33.8164	30.0977	33.9052	37.7314	28.6553	37.0117
PIK3AP1	chr10	5691	91.9746	95.4704	101.713	111.381	116.96	59.9043	174.535	110.191	135.835	127.117	48.3655	124.969	81.2459	52.3532	88.9645	63.5245	59.8035	87.1961	112.789	114.576	58.7542	74.6406	72.7084	74.9869	91.159	71.4029	83.3447	92.9204	76.4383	91.1056	73.7892	101.577	151.929	82.5994	109.662	77.28	122.634	97.1871	150.862	138.552	105.223	67.2406	102.982	125.164	76.8925	59.2921	134.277
CHUK	chr10	6928	24.1378	25.1944	23.691	24.9804	24.929	22.4833	31.2321	31.8459	24.6479	24.5835	26.4403	27.7525	21.8775	20.7918	22.8184	21.8142	21.2426	22.3145	22.414	23.1993	24.5156	23.7651	24.3369	24.6733	24.7174	19.3662	22.4503	24.6992	27.1383	24.7383	26.7664	26.7387	29.5908	24.3878	28.0221	24.6941	25.9041	28.7828	25.6941	26.7219	26.7204	28.1948	21.3262	27.346	25.4565	22.2155	20.8141
HIF1AN	chr10	13950	71.0601	73.588	73.2801	88.6782	79.2239	79.7787	54.021	92.314	86.8733	80.3132	82.2905	74.9234	56.7195	58.1759	57.6345	60.0785	63.2088	69.1051	66.7191	64.8729	56.4086	73.3244	66.9139	63.9103	74.2615	69.1695	80.0432	75.3196	82.1574	77.4535	81.2231	80.9561	78.5167	74.4701	79.0983	74.8292	82.1124	72.1858	92.6275	84.1384	66.2942	62.5777	64.5477	63.9447	69.4648	67.2562	72.5508
NFKB2	chr10	4484	22.4162	22.4047	23.5186	20.857	19.6459	18.8512	15.8599	21.1492	19.3841	19.3925	17.532	27.8972	27.1755	25.9189	29.8812	29.6166	24.5181	22.0485	24.9625	22.4177	19.5217	20.438	22.3718	21.7137	18.2099	21.5995	24.8347	23.5065	21.8866	25.7846	15.7036	20.794	27.168	17.6097	19.5056	23.5038	24.0644	21.4366	20.2438	21.0464	22.4359	24.36	20.1544	21.7691	19.0052	28.2743	23.7591
TRIM8	chr10	9542	36.1498	38.9154	38.6402	40.9708	31.6301	32.7146	36.4161	29.8189	40.0632	45.1577	32.0131	44.5239	32.6916	37.8221	36.8535	44.4737	34.28	45.3606	36.7249	32.7207	32.574	30.3644	32.1973	29.5376	32.0451	42.9757	36.7201	30.605	39.4015	41.9031	42.448	38.1347	36.0123	39.7602	37.6604	41.7559	45.2699	40.8017	39.9238	49.2345	26.3057	29.5022	38.1662	36.8838	38.8822	43.8975	38.0862
CASP7	chr10	3528	12.6017	13.6816	15.932	14.4321	16.261	12.6357	13.7811	14.7263	12.0106	17.3456	16.1693	19.8114	13.8994	11.3106	11.2281	11.1509	12.7455	11.5729	10.6189	10.3029	10.1013	10.4018	10.4301	9.17191	10.3354	11.2943	8.80402	11.1714	12.5656	15.2465	18.6067	15.6387	15.1247	15.9041	15.6594	17.8087	12.3305	15.5114	15.1694	17.2155	9.67462	11.461	11.0816	9.8547	10.9498	10.822	12.2576
GRK5	chr10	7000	57.9304	66.6872	61.2277	60.0058	74.6955	75.4304	57.5882	51.0902	60.1993	57.3123	36.5283	50.8726	63.9496	74.2014	53.1523	63.9472	54.8415	47.1232	55.2834	65.2992	62.4996	51.1315	67.6697	44.0427	48.1223	48.5271	57.593	63.8573	52.517	83.3827	52.4772	71.2128	68.0023	60.6925	64.7667	45.5838	61.8018	78.1351	53.6703	89.0335	51.1833	70.7268	51.6582	84.6047	77.7992	45.4598	66.8598
IFITM2	chr11	1543	23.0445	26.2322	23.7772	34.5699	20.1719	22.8414	15.013	16.9975	26.0683	33.9949	16.7998	36.893	28.0169	20.8434	22.6373	25.6504	26.3343	26.3384	14.7357	13.9267	16.7977	16.3431	22.1199	27.7208	16.6788	36.7862	23.5141	13.586	27.9632	27.9271	26.2826	26.3934	31.6372	32.9379	29.8307	30.4358	19.341	21.0271	28.0567	34.8567	15.8019	27.1054	18.38	22.5296	29.1878	34.7522	29.7287
IFITM1	chr11	1080	7.27733	6.43077	8.75913	8.7024	5.00867	5.78069	3.64417	3.90747	8.06278	9.96002	2.46098	17.9709	11.4685	5.48781	10.9564	10.1756	5.41604	9.54435	5.84854	6.25281	5.41008	4.33255	6.29837	5.80204	4.97629	7.49762	7.77689	7.70942	5.36168	5.05727	5.78437	6.58601	9.33827	6.91097	7.71523	4.20127	6.43872	4.57635	6.41681	8.56046	5.1598	5.66512	4.18488	7.82673	4.88206	12.9559	6.20841
IFITM3	chr11	1348	76.255	79.5135	105.179	111.261	68.2917	58.4464	35.9541	68.8936	90.9047	87.7621	72.9753	120.667	82.1186	62.762	94.3521	107.283	57.8252	96.6407	72.9924	55.4937	87.3557	39.7242	71.751	54.0351	45.0053	103.148	74.3206	57.4861	77.8406	55.3559	92.4619	53.7487	89.8308	77.9699	79.0296	97.376	72.3921	69.2955	78.1562	104.192	58.1398	56.564	72.4487	69.9019	68.872	111.611	82.1022
SIGIRR	chr11	3496	4.3483	3.91747	2.82775	4.02756	2.12697	2.37878	2.95127	2.17353	4.34471	6.64705	0.711855	4.11531	4.33187	2.93714	5.52349	8.06248	5.22145	6.01926	4.77032	6.00412	4.42643	4.22287	3.67825	4.04384	6.3434	6.98714	4.6588	3.52015	2.88706	5.35622	3.03514	3.23134	3.71649	2.63592	2.65569	2.47408	4.00245	3.66108	4.16153	3.5708	4.05412	4.83714	4.28532	2.91522	5.92822	5.63961	4.33793
HRAS	chr11	1854	5.30501	5.02901	5.81068	5.41802	6.03785	5.24355	4.72203	4.54244	3.98961	4.28365	6.20331	6.53486	5.17331	6.02886	5.07075	6.01435	4.89714	5.35415	4.63962	4.90277	6.2424	4.9541	5.74411	5.53831	3.93728	5.67905	5.90603	5.06204	5.27919	4.11059	6.26823	7.00534	4.53976	4.89527	5.49452	5.18156	4.49965	6.76817	5.18177	4.80048	4.37661	3.79127	4.3188	4.81645	4.88206	4.57266	4.25833
TOLLIP	chr11	5983	44.0295	43.3632	45.1578	42.625	41.4187	41.7949	48.1955	47.085	39.729	48.6184	37.3012	39.7261	45.9677	43.8509	44.4596	43.1733	44.6904	44.2632	44.7952	47.5356	45.6641	38.6639	40.2592	47.3833	41.5602	42.5291	48.8623	49.4567	38.879	44.0456	37.2135	37.814	48.973	39.3172	45.2154	44.0199	44.2258	46.197	50.2874	48.7379	46.1157	41.4425	43.5898	44.6155	38.7775	41.0396	43.1803
CTSD	chr11	3126	98.3388	113.109	121.731	104.405	147.653	81.5691	120.001	96.1238	129.318	153.135	98.8869	128.712	80.4045	72.9647	89.055	70.9693	73.4247	71.8653	74.3647	134.755	62.1213	87.5103	87.4718	61.3609	108.166	143.093	74.8342	82.9127	100.222	237.916	102.843	152.416	132.806	121.407	91.8959	133.437	115.897	179.947	172.797	118.64	58.278	76.5662	100.705	82.3866	97.1182	88.6333	82.4604
STIM1	chr11	7130	67.5935	70.7417	89.2121	80.3593	92.6947	75.8652	85.9204	71.4335	73.8183	73.4129	71.8567	68.3472	64.6976	72.3721	63.0222	65.1825	62.0737	63.9172	55.1527	48.6724	57.9597	67.8767	53.4606	53.4491	55.9422	79.6024	54.2548	56.8752	71.2416	77.8271	66.3773	78.3168	80.375	88.9788	68.5671	96.6992	72.7899	95.7179	64.6782	74.7976	65.7413	55.1259	59.3584	73.1973	56.876	61.8071	57.7462
TRIM21	chr11	1929	13.6918	12.7687	16.9665	14.3602	19.9889	11.8683	13.4475	12.162	13.1177	14.3492	15.5591	19.5425	14.0552	14.6599	16.163	11.9312	12.5834	12.3046	14.0822	11.9372	13.4306	13.3084	12.5464	8.90818	11.3197	10.8476	11.8854	14.6624	14.2428	15.1967	15.0438	14.4547	18.1826	14.5308	14.7665	13.6308	12.2311	12.8138	16.5387	15.8203	13.3602	11.3738	12.3203	9.91808	8.47387	10.5552	8.79525
TRIM6	chr11	3947	7.68642	7.91501	9.13846	8.05511	9.17113	8.13389	8.16089	7.83937	7.58235	7.44891	8.5626	7.83769	7.57298	6.51838	8.46634	9.13531	6.7133	8.51343	7.58023	6.67914	7.11255	7.25749	7.55805	5.18667	7.27304	6.44476	7.41005	8.49491	10.3109	8.61978	10.3591	8.70734	7.52707	10.5658	6.47896	7.6323	11.2615	7.00903	9.04796	9.95567	7.97004	6.44952	6.12667	6.97117	6.83489	7.12572	8.11869
TRIM5	chr11	4804	22.9506	22.0011	17.7941	23.0146	23.3738	21.3579	22.9686	24.3729	17.5042	21.2072	21.0913	25.3743	25.9289	22.8788	18.6984	23.0821	19.4264	19.9866	21.4991	28.3863	30.1527	24.5329	24.5888	26.8124	17.5537	16.9733	26.8523	31.3032	17.5973	17.2396	22.0818	15.1947	19.8056	24.4764	21.0394	23.4571	21.1807	20.8344	19.0625	21.3302	30.7284	21.7889	23.4688	23.9238	20.1211	20.5389	29.7685
TRIM22	chr11	6020	25.6314	25.0965	23.9497	25.1722	15.5749	33.9168	19.8633	17.2173	17.7757	26.5038	18.1421	31.3715	29.6998	29.629	31.6922	24.2199	29.3504	29.0986	22.9694	24.4783	27.6557	30.4193	32.9027	23.3254	22.9675	20.9614	21.8633	35.6961	16.635	24.9874	21.7958	19.4374	24.7923	17.7869	20.0092	16.5483	21.5784	18.209	32.8895	18.9181	26.7204	32.1604	40.7106	27.0291	15.9016	21.4153	30.0073
NLRP10	chr11	2531	2.36117	3.43875	2.7243	1.55828	1.944	2.76245	3.4132	2.05142	2.15147	3.84051	0.996597	3.66035	2.21268	1.33975	3.80306	1.13785	4.92957	1.09743	2.05842	1.31451	1.21065	2.50447	3.4767	1.8461	3.44512	0.638095	0.880402	4.39292	4.23435	4.58393	6.0263	5.22934	6.72732	3.47764	4.02932	1.51712	4.82283	1.39699	4.18838	3.87822	4.46875	4.88071	1.4396	2.75678	0.383591	2.62928	4.17874
TRIM66	chr11	11752	15.4223	16.8085	5.86241	9.75723	8.87381	11.4591	14.6793	6.93576	8.87741	10.0022	14.9286	14.8068	18.2313	28.3666	20.1924	15.4097	13.4266	14.7322	19.8654	14.5662	16.9869	16.1237	17.6858	14.5344	25.3736	20.77	25.2382	13.2951	10.9983	19.6312	12.6024	13.5174	10.4673	13.246	10.4625	8.51924	17.8992	7.27398	11.1422	12.9826	21.6988	24.5779	19.3509	20.8185	20.7488	18.062	15.6404
CAPRIN1	chr11	7689	235.298	240.834	301.966	281.426	294.231	252.892	315.76	354.627	266.051	290.043	273.027	261.994	210.361	184.756	175.62	184.852	215.701	214.964	209.077	207.089	210.615	205.586	174.289	214.089	217.043	184.729	196.183	220.78	263.932	280.865	278.441	275.922	276.22	260.114	290.843	274.413	296.256	310.397	252.645	284.671	226.248	209.696	216.476	207.551	203.198	181.115	214.628
TRAF6	chr11	4871	17.3308	17.2776	18.2942	17.0212	19.1427	17.9304	17.528	20.9294	19.4467	18.3163	18.3862	16.7714	16.486	16.7726	15.167	16.9377	18.2264	16.6278	17.1209	18.2255	15.9654	16.6173	16.3254	15.9703	17.1709	14.9952	17.3513	16.8735	19.2745	19.8056	17.595	17.242	19.2881	16.5465	17.903	17.8787	20.6835	16.5953	19.0088	19.7931	17.23	16.9518	15.5008	16.0654	14.6113	16.3473	17.3915
NR1H3	chr11	4533	10.8834	9.38074	8.67292	8.65445	6.72397	6.08763	6.82641	6.8625	8.29254	13.1253	5.59315	15.0343	11.2504	14.866	14.8501	16.3525	12.3564	11.4399	14.4743	10.6582	14.9439	9.45119	13.3525	8.84957	12.1946	11.6133	11.3352	9.10585	7.69882	6.60185	8.66555	6.90668	9.73814	9.01527	9.47805	7.32888	8.15406	6.96086	6.55105	12.2731	7.32507	8.80272	9.74241	11.0905	8.26464	12.5748	9.86978
SPI1	chr11	2069	7.00361	6.68111	8.13841	7.28796	6.12933	6.29226	3.18224	2.3689	5.63977	9.58019	4.06774	22.0241	8.85073	6.77603	10.8206	9.23284	9.24294	8.44692	6.20795	3.51721	4.57776	4.04006	6.70147	2.84241	5.6325	8.96524	5.099	6.42937	7.12141	5.18183	5.96032	5.18001	12.9371	7.02172	4.44141	3.10427	4.94713	4.72086	6.87323	8.06386	4.37661	6.75456	7.49931	7.22467	6.38156	10.8601	7.52173
SERPING1	chr11	3603	37.9637	36.4246	69.573	41.9537	25.1806	21.9462	20.4792	17.315	26.4651	38.8061	32.847	77.7772	79.6877	37.0492	58.9022	75.5857	29.6423	54.3064	37.8031	34.3549	19.446	13.7289	23.9338	27.7794	18.374	36.2119	31.8045	36.1034	44.8181	20.5779	33.5405	26.9114	47.1618	30.0804	27.9534	23.8305	27.5945	25.3867	82.3177	33.3905	49.9394	28.6306	30.0977	48.5447	32.396	77.5446	26.4255
OTUB1	chr11	5336	41.555	42.3114	49.6753	47.3238	49.5149	46.9873	44.1407	45.2046	42.2356	43.9338	41.5113	44.4618	39.4543	39.8317	38.8908	37.289	40.0528	43.8974	38.718	38.334	36.3194	35.5379	36.6313	41.3761	34.0684	46.0386	37.0503	41.9509	38.0542	47.334	46.055	49.8514	52.6189	44.6777	49.2905	47.9178	42.5353	46.5583	41.132	45.711	37.9613	32.9448	39.3379	38.3415	37.5919	41.1158	38.0862
RPS6KA4	chr11	3807	21.6298	21.3529	18.0873	23.542	20.6293	16.1143	18.9908	13.1145	16.418	16.797	21.4777	26.4496	20.1011	23.6517	28.1155	24.3175	22.0858	28.2007	26.4655	25.2244	18.8407	19.725	20.3563	23.2668	17.7178	30.5967	23.5874	18.5026	22.904	23.2186	22.6096	21.9534	19.3352	20.5557	21.7492	23.247	17.7997	18.2813	19.4384	16.3405	18.52	20.6123	18.7818	21.674	21.4462	30.1414	19.461
RELA	chr11	5464	44.1315	44.3549	48.0028	49.4335	48.2113	45.5805	49.0424	46.7187	44.5333	48.8294	42.874	49.5078	45.4691	39.8059	40.6565	45.7416	43.1662	45.2609	42.7368	44.4447	39.9135	36.1412	40.0576	40.0575	35.7637	44.4752	41.3055	49.6894	40.3913	52.491	44.6474	45.5101	52.2425	41.2665	47.3674	50.3685	50.59	45.2817	45.1861	51.5756	39.8041	40.876	41.1458	40.9081	39.5447	39.7821	42.1057
PPP1CA	chr11	2711	54.7334	54.6391	64.9176	69.3795	64.3808	51.1054	55.5608	55.9257	52.972	56.0884	54.0807	63.3013	53.6342	51.6575	48.4438	53.9991	58.2143	62.1214	52.4408	46.7184	42.2591	45.0074	40.9142	54.1523	50.2004	59.6619	58.6201	57.3116	51.8845	59.4665	57.7777	59.1261	69.6724	57.525	58.4251	66.7535	54.2444	59.7333	58.4225	56.9436	48.7416	45.1902	45.9333	51.7768	52.3427	57.5774	46.6427
AIP	chr11	1640	14.2074	15.0882	18.3804	15.3431	15.2318	13.1217	16.989	12.6504	13.8279	13.8005	14.8473	15.1791	14.0552	12.3927	11.1375	13.2641	16.313	16.8938	15.9119	14.1754	10.7823	12.0836	12.9998	14.2414	14.1086	13.1448	15.0769	13.4406	13.7754	16.0936	16.5833	14.2574	19.0764	16.4357	16.5065	15.8014	18.0732	16.7157	16.8877	16.1041	13.7287	11.461	13.1238	15.7485	12.7631	14.1371	14.6853
GSTP1	chr11	1911	179.038	184.905	231.6	198.525	189.163	172.27	198.428	230.052	157.454	235.833	194.926	176.317	171.374	150.052	131.794	140.866	179.086	192.716	180.913	157.777	134.874	166.008	148.39	157.827	183.74	191.78	199.044	184.182	147.707	197.856	245.275	196.125	244.183	167.259	204.144	226.308	230.029	310.156	183	205.167	151.938	127.465	154.071	193.038	150.612	139.276	161.817
UNC93B1	chr11	3548	7.7209	7.53673	11.1558	8.39074	5.94637	5.37144	3.49019	4.2738	5.76509	6.71035	5.61349	13.6694	12.6216	9.53281	10.4131	9.753	10.0537	9.24505	8.78915	5.40015	7.33954	4.51536	5.54257	5.83134	6.23403	8.96524	7.88694	8.23308	7.06642	5.20675	6.35621	4.83467	10.0439	6.86667	4.16668	4.69142	6.41386	5.32301	8.32305	7.44902	7.04865	7.23392	7.49931	7.1613	6.86976	12.651	11.3025
FADD	chr11	1841	16.9746	16.9101	18.5356	19.8741	19.1656	15.5772	20.2483	21.7109	16.5642	16.1639	20.7048	21.1142	15.2706	12.4184	14.352	13.2966	14.7238	17.958	16.9248	16.7689	15.8141	13.802	14.1587	15.7358	14.4367	19.3343	16.0307	20.6554	17.7073	18.9336	22.8735	20.1774	18.8412	18.7837	19.0477	19.4892	16.7307	20.5695	16.6461	18.2797	13.1759	12.6376	13.7934	16.7942	15.5877	17.1475	16.1578
UCP2	chr11	3237	13.807	13.0444	11.6386	16.9014	12.5102	11.0242	15.9625	11.4294	11.7808	21.1017	14.1761	29.4482	15.6758	17.9835	16.3894	14.532	15.0157	13.269	14.4743	7.38969	9.91217	8.33606	12.3448	5.91925	13.179	16.3033	13.3528	8.93129	14.3803	12.3069	11.1509	8.28801	20.5818	15.4611	11.9735	10.1997	13.1758	19.606	19.2504	12.1549	10.6421	7.49538	14.4964	13.0868	11.9262	15.0898	11.5015
BIRC2	chr11	4532	41.4796	40.1005	38.5712	44.1593	43.9802	45.4782	40.2655	52.6776	43.9484	38.0886	49.0773	42.1664	37.8337	36.2505	41.4715	41.2227	40.0203	34.9184	39.5348	38.2274	44.6048	44.6966	45.8521	33.1712	43.5288	38.19	41.0854	39.449	45.3131	35.5255	47.2647	40.3054	37.7294	45.165	38.4388	41.4758	36.8176	42.825	37.9639	34.833	38.7906	49.5044	38.1327	36.155	39.6493	40.9634	39.6383
MMP12	chr11	1874	1.92198	2.98914	3.79332	0.575365	0.114353	1.79048	0.0256632	0.0976868	0.292432	0.337628	0.122032	0.620398	1.62056	2.67949	0.860216	3.64112	0.194588	12.9032	5.0317	0.568437	0.189164	0.0182808	0.050387	5.68482	0.109369	2.58429	5.13568	0.930949	2.69459	0.298952	0.0659814	0.148	0.0705662	0	0.160257	0.0233404	0.0248599	0.0481721	32.5136	0.236477	2.25741	0.784401	0.234354	2.2181	0.348719	3.84865	0.557165
CASP4	chr11	7256	125.257	122.723	115.955	133.916	198.105	147.408	143.894	172.32	143.918	130.345	148.839	177.868	91.9354	127.534	87.3346	79.682	102.97	95.244	87.0746	102.39	154.017	136.631	90.3942	120.876	120.361	121.525	104.328	121.809	119.827	146.387	141.882	150.64	175.428	147.545	128.549	126.365	142.721	161.063	103.152	152.882	91.0796	121.539	101.676	88.3121	101.617	80.9741	105.105
CASP1	chr11	3698	7.15527	7.15242	8.19013	8.53458	6.79258	7.80138	4.26009	4.68897	9.0654	10.9096	6.77279	21.0728	6.94969	6.54415	8.05887	6.85961	6.87545	6.58461	5.39111	5.40015	4.69125	6.08751	7.25572	4.83503	6.12466	5.74286	4.43869	6.10935	9.54104	7.02537	7.082	6.61067	11.8551	9.85699	7.37182	4.62139	6.48844	7.20172	7.49075	11.5637	3.86985	6.18805	5.95928	4.24608	4.04514	8.11647	7.84011
CARD16	chr11	1688	6.37408	6.05408	6.03483	8.36677	5.26025	6.8294	3.74683	6.03216	9.10718	10.3187	7.50499	14.2485	4.76817	5.79698	5.47822	7.41228	5.67549	4.88857	4.21487	5.18699	4.95608	6.34345	4.13173	4.16106	6.39808	6.25333	7.5201	5.09113	9.01862	6.15343	8.00574	6.61067	9.2677	9.19248	8.28757	6.32524	6.33928	5.61204	3.38292	10.7833	3.31701	4.53209	4.51968	3.04197	4.39386	8.26889	4.29813
CARD18	chr11	2230	6.90581	6.46025	1.75872	3.23643	3.72791	5.883	3.9008	3.12598	3.57185	3.31297	4.37282	4.50822	6.91853	9.58434	7.87777	9.59045	8.07541	7.34948	6.56736	9.98318	9.45818	8.82964	10.4301	8.73236	9.95258	11.2624	8.98744	8.55309	4.20686	4.23515	4.77265	5.00734	4.42215	5.09463	3.75459	4.83146	3.72899	3.68516	3.08758	3.09785	8.20039	10.0229	8.73804	6.27406	7.84617	10.4409	7.44213
ZBTB16	chr11	6372	8.52323	7.83793	6.58659	4.21934	2.14984	5.11566	2.15571	1.48972	9.73382	10.1077	1.6271	7.13458	16.8912	13.2944	9.46238	14.3369	13.3293	13.1027	15.9773	8.17129	8.55019	6.23376	7.75959	9.52355	7.0543	11.9324	6.52965	9.13494	6.98393	2.84004	2.02343	4.81001	3.50479	4.96172	5.31137	1.96059	5.59348	4.86538	4.34947	7.75644	5.94298	5.0986	12.0859	11.2173	8.75284	20.0054	14.8843
NLRX1	chr11	5320	6.05429	6.44279	6.89695	5.77763	4.94006	5.14123	4.69636	4.20053	5.38911	6.71035	6.50839	6.45214	6.38873	7.34284	6.24789	9.29786	5.87008	6.98367	5.52181	6.32387	5.52357	4.77129	4.18212	4.42479	5.85124	9.02905	6.8598	6.08026	5.11422	5.23166	7.4339	7.30134	4.82203	7.53119	6.27291	6.13852	5.6432	5.63613	7.14172	6.1484	4.56089	5.40365	6.89669	6.33743	6.80002	9.45016	6.72578
CBL	chr11	11740	57.0782	57.3924	70.6593	65.5677	55.2326	53.4586	50.2999	53.1172	55.2488	52.5644	58.8196	69.1123	65.6948	57.8152	59.8077	87.8095	44.6904	65.1144	65.8042	52.7581	44.9831	49.0292	39.5538	47.7935	47.7942	50.2819	57.0794	63.9446	74.7335	51.6689	59.1413	55.5001	56.1472	56.4839	48.1916	55.3634	49.6701	50.5084	90.2649	57.2747	64.6356	46.6718	41.6145	57.3854	55.5858	80.2882	41.3098
MIR125B1	chr11	88	0.627589	0.724775	0.103454	0.33563	0.457413	0.74177	0.410611	0.268639	0.41776	0.443136	0.183048	0.289519	0.623291	0.695638	1.13186	0.39012	0.551334	0.631856	0.816835	0.923711	0.491825	0.822637	1.1589	0.615368	0.984321	0.893333	0.917086	1.01823	0.357445	0.498253	0.329907	0.444001	0.470442	0.354409	0.457877	0.723552	0.248599	0.457635	0.456426	0.260124	0.967462	1.48165	0.636103	0.982302	1.01128	1.44801	0.95514
TIRAP	chr11	3591	11.3781	11.6377	9.43158	10.9559	10.9779	9.66859	10.1113	10.5013	9.98447	10.6353	10.1287	10.0091	12.1542	11.0271	11.7261	12.5814	12.3239	11.4732	11.3703	11.9727	11.6903	11.133	11.5386	13.5381	13.0696	13.6552	11.3719	12.8006	10.6409	12.7553	11.4148	10.5573	11.5964	11.0753	10.0504	12.207	13.0515	11.0073	11.4912	12.084	9.62855	13.3348	12.2533	10.0765	8.61336	12.0032	13.5709
ETS1	chr11	7149	32.2533	32.9191	28.812	48.93	19.8517	24.8109	22.25	27.4256	48.4184	65.4576	20.6641	63.1772	26.708	25.9705	31.1942	45.0589	27.7288	34.8186	28.916	24.6204	35.2979	23.9296	35.5732	23.7356	24.9908	27.4062	33.7854	19.0554	48.915	26.5818	37.6754	24.4694	41.0696	36.8364	38.8967	34.147	36.3204	27.3136	38.2055	44.6941	16.1244	25.3623	30.7003	26.0785	34.1396	44.5834	28.1766
FLI1	chr11	8172	24.4258	24.404	23.3979	29.4395	16.3982	18.5954	13.2165	13.5296	27.9064	31.8214	11.41	38.4647	24.6511	27.9801	28.7041	39.7922	24.2262	28.0345	27.8051	20.7124	25.6127	19.4508	25.4454	19.2522	28.3812	28.2676	26.7789	15.797	28.9806	16.7662	24.919	18.352	22.0637	27.8654	23.7409	21.0297	24.9345	18.7148	20.4318	31.0967	11.6556	19.9151	24.6741	20.8185	25.9098	38.5627	29.4501
JAM3	chr11	5451	46.1141	45.9331	35.9159	72.544	21.4298	26.806	25.3296	37.1942	68.3456	64.5924	35.6945	56.601	40.7632	39.4195	39.9321	71.392	29.8369	63.9837	49.7289	44.9421	42.9401	61.2042	43.7359	54.797	42.4352	61.2252	46.1844	21.9937	63.4878	33.9809	52.5872	31.9434	31.5431	43.0164	54.0753	66.9869	52.6533	50.2435	52.7306	72.622	16.7233	30.8531	39.9405	24.5575	47.8791	71.4859	39.9169
TNFRSF1A	chr12	4005	78.7616	77.9841	96.0573	95.4147	87.2515	78.5765	86.1513	82.9605	85.9124	90.8429	65.3686	84.1673	84.6429	73.9437	75.1105	78.2841	78.8083	81.6757	79.1677	71.8363	69.4987	63.8732	64.5457	78.8257	66.7698	72.5833	70.3221	85.2109	78.5555	89.561	75.9665	77.9961	105.52	84.0613	82.0516	76.2063	91.9569	80.929	95.0171	90.7834	71.2697	66.8919	71.4109	73.8311	68.0002	73.6579	74.8591
LTBR	chr12	6280	69.5668	67.7465	78.3322	67.0061	116.137	69.7008	88.384	66.891	70.8522	84.7657	58.5552	66.9409	74.5144	77.2158	56.4121	59.4933	67.4573	62.4207	63.8438	60.7162	57.9975	56.4146	57.6931	78.8257	68.3009	61.7676	60.0141	78.0834	75.1185	77.9019	55.5343	64.0841	85.3146	67.4484	89.3318	72.7519	70.279	74.4499	52.9991	74.7976	63.9446	69.8116	57.4501	60.9027	60.0843	58.5681	61.4871
ING4	chr12	2736	18.9626	19.1686	20.1046	19.5864	22.5276	25.2969	21.4288	24.4217	21.3684	21.9458	21.498	17.6607	17.795	16.6438	16.5705	15.3772	15.113	18.5566	19.1139	17.0886	18.5002	18.2991	18.3409	17.6991	17.6084	17.1329	16.2141	17.1353	20.0169	19.8803	21.092	19.98	20.817	22.2392	21.131	22.15	22.7717	20.8344	21.9084	20.2661	17.1379	17.7797	17.61	17.9032	16.0062	15.8138	19.3416
PTPN6	chr12	5009	20.9323	20.2775	19.0356	23.0865	20.3777	23.1228	18.2979	20.0991	18.7574	21.4394	18.3048	33.2533	23.6539	22.1831	25.8065	22.9521	24.1614	22.2147	20.3555	17.2663	15.0952	17.641	19.4998	17.4647	19.1943	23.2267	16.2508	21.4991	18.8071	24.1155	19.5525	19.092	26.7681	20.888	18.6356	15.428	20.6835	18.0404	24.8349	17.854	20.1324	17.649	20.1209	20.9769	19.3888	19.6624	21.4111
MIR200C	chr12	68	0.141977	0.113515	0.137939	0.0958942	0.0457413	0.204626	0.0769896	0	0.10444	0.0633052	0.0813549	0.0827197	0.218152	0.128822	0.271647	0.13004	0.129726	0.0997668	0.0326734	0.106582	0.226996	0.0731233	0.201548	0.468851	0.0546845	0.0638095	0.330151	0.261829	0.109983	0.074738	0.0879752	0.0740001	0.0470442	0.0221505	0.0686815	0.210063	0.0994397	0	0.0268486	0.165534	0.0921392	0.174311	0.0669582	0.0950614	0.209231	0.0381055	0.15919
MIR141	chr12	95	0.228082	0.2391	0.137939	0.239736	0.114353	0.15347	0.179642	0.122108	0.146216	0.168814	0.122032	0.165439	0.155823	0.309172	0.316922	0.13004	0.259451	0.432323	0.130694	0.461855	0.226996	0.127966	0.403096	0.234426	0.273422	0.414762	0.183417	0.320014	0.164975	0.348777	0.219938	0.320667	0.0235221	0.177204	0.29762	0.210063	0.17402	0.0963441	0.402728	0.118238	0.276418	0.435778	0.200874	0.44362	0.244103	0.304844	0.119392
C1S	chr12	6462	21.0364	21.6999	22.6048	21.9118	18.7997	15.1423	13.3449	12.8458	18.5486	17.2401	16.2913	27.9799	48.305	24.4246	25.4896	28.2187	30.9395	22.1815	17.2189	18.2966	19.1055	15.4839	21.3137	15.267	15.5304	24.8538	13.3528	22.2555	16.8549	13.2286	15.2417	19.536	25.9684	19.8912	19.7345	10.8533	20.2857	26.7596	19.3578	18.0905	24.5551	19.5229	28.8924	37.3908	17.6452	48.5464	25.351
C1R	chr12	5885	9.94174	9.50076	9.25916	9.49353	9.99447	6.26668	4.02912	2.27122	9.02363	11.3105	3.49826	18.3431	30.2608	11.5424	12.7674	16.32	13.005	14.5659	6.89409	5.50674	9.60951	2.43135	10.6317	5.59691	4.81223	19.111	3.99849	7.94216	9.51354	5.60535	9.67727	5.87067	13.9721	6.18	4.57877	3.54774	5.39461	5.44344	8.83318	7.96927	10.7803	8.58483	10.5124	16.4456	8.02053	27.5503	14.9241
AICDA	chr12	3115	4.9779	4.70697	5.56929	2.39736	3.77366	13.1217	2.84861	11.2584	2.38123	2.51111	12.9964	2.17139	7.13668	1.41704	2.89757	2.24319	1.84859	3.95741	3.20199	4.26328	6.43156	7.22092	6.04644	5.21597	9.35105	4.33905	2.09096	2.73466	3.43697	3.61234	2.1334	2.886	3.66944	4.65162	4.41851	7.2822	4.67367	3.73333	8.59154	2.83772	6.03512	4.53209	6.7293	3.99258	3.03385	3.16275	3.78076
DUSP16	chr12	5724	81.6216	82.0035	98.2988	101.408	103.901	108.477	106.528	126.773	92.7637	105.108	86.7446	74.0755	59.0256	67.9406	51.0697	60.111	70.1815	75.9225	78.5469	84.2708	69.6122	61.4784	65.8054	68.1886	66.8244	80.4319	71.7161	86.9565	79.4353	103.089	76.2525	91.0941	104.767	83.1753	95.5131	107.739	105.356	113.252	73.9678	111.806	81.6353	71.7291	65.3177	70.6307	68.0699	49.7658	84.2115
EPS8	chr12	8692	35.2121	35.5782	34.4503	31.741	31.5386	34.5051	29.3074	27.0104	43.092	36.0629	33.8843	44.1103	37.6468	31.6902	43.5088	38.882	45.5661	37.9779	40.1556	33.9997	33.9359	33.7464	35.422	32.6438	30.1311	36.0205	28.1729	30.314	42.8659	30.5678	42.2281	39.368	28.8381	36.3934	31.2959	28.872	32.5417	38.1282	42.018	34.4783	28.1485	32.5526	35.5883	31.8773	36.8596	45.7266	44.0956
DNM1L	chr12	7282	55.9156	57.392	50.3133	57.1769	52.2594	46.1688	57.3059	59.882	55.771	44.3769	51.3349	59.1239	58.0595	62.7878	54.8727	59.6884	57.6306	50.4155	56.3943	54.4279	64.6561	62.3924	57.4411	55.9398	49.1613	59.1195	54.8784	62.2281	59.3909	46.4123	56.744	64.6761	53.3246	52.8069	52.4956	54.3364	55.9597	61.5398	50.0457	54.2714	59.8905	57.7406	49.0134	57.4488	70.7551	54.8719	56.9104
IRAK4	chr12	5629	30.8094	30.7515	23.6738	26.0832	29.2515	30.4893	30.3852	34.8986	26.0474	24.9422	28.2505	29.2207	34.5615	30.8657	34.1823	29.3565	29.0585	28.0677	30.1249	32.5075	34.8439	35.5379	31.1895	33.9917	41.1227	28.1719	30.9975	33.2232	29.1455	27.4288	28.372	27.38	27.0974	31.7639	24.9772	29.0588	26.3267	27.9639	31.7618	26.0361	33.9072	39.5686	36.2578	33.4933	27.0257	29.4936	38.6434
ANO6	chr12	8235	129.781	138.507	167.527	145.232	125.354	138.634	128.162	176.007	167.689	146.087	203.204	191.786	117.303	103.083	107.98	119.409	110.656	124.276	108.149	100.436	111.833	121.037	107.526	108.861	110.572	110.646	107.703	115.147	180.922	136.571	141.376	161.123	126.996	202.235	145.513	166.043	135.686	157.499	167.401	142.217	114.345	107.376	123.504	122.217	162.119	127.082	124.646
SCAF11	chr12	14035	149.786	150.745	157.613	166.448	166.407	160.376	166.22	178.571	164.305	153.051	176.032	170.961	134.101	127.869	135.145	136.314	147.271	138.742	135.235	140.013	153.336	159.902	143.099	135.791	151.421	125.545	126.411	144.268	176.578	162.181	185.606	159.347	155.434	165.841	165.683	161.772	161.465	172.841	153.815	152.811	151.477	141.236	136.327	135.177	137.116	128.949	142.793
VDR	chr12	5674	13.7009	11.327	10.3799	16.302	13.9968	6.57362	17.3996	16.9487	12.5746	24.7523	13.1388	20.0595	8.66374	8.50224	14.2615	9.29786	23.3182	10.3092	15.5199	10.4095	8.47452	9.52431	8.71695	19.8676	9.89789	18.9514	12.8759	15.5061	12.2081	13.4279	12.1626	15.2934	22.393	9.21463	17.2162	8.16913	11.5101	14.1867	16.3508	14.6852	9.90496	12.2454	6.02623	7.1613	5.64925	6.82088	7.08395
CCNT1	chr12	7381	84.6177	86.7939	83.5738	90.9796	93.8154	91.34	115.048	116.247	95.8551	90.6741	90.67	82.5336	80.311	74.3559	72.2129	68.7261	79.6839	74.7253	74.2993	87.6104	86.9395	84.2746	73.6657	83.7193	82.4642	66.7129	74.6141	85.0073	93.7056	87.2192	85.7098	88.2574	100.086	78.2579	103.274	98.6831	98.2465	100.246	83.8749	97.4757	88.0851	89.073	86.5434	78.2039	79.473	70.4189	77.2867
PCBP2	chr12	7926	139.281	133.557	118.317	115.816	124.256	133.212	133.32	131.486	116.952	132.814	112.819	114.96	151.615	153.401	143.203	138.785	141.304	140.339	140.561	164.03	152.844	151.713	155.696	165.329	157.929	140.253	137.636	152.705	114.822	125.734	115.467	120.891	116.458	118.505	124.108	125.641	124.175	123.441	124.148	117.34	158.433	148.731	151.125	144.905	144.823	135.389	153.021
NCKAP1L	chr12	10596	17.1005	16.7095	19.1908	20.4255	17.5189	17.0607	8.28921	8.54759	16.8566	20.7008	10.9626	56.9939	22.6878	17.3137	24.3577	17.913	23.1884	19.0222	14.2783	8.17129	12.0308	9.32322	15.8719	7.35511	11.7025	16.9733	11.8487	16.0298	23.5914	10.6875	16.7373	12.4813	33.0015	19.8247	10.8288	8.16913	12.7034	14.0903	21.5862	20.3607	13.0838	16.1238	17.6435	14.2275	15.518	20.3483	22.804
CD63	chr12	2633	338.786	344.869	450.371	509.102	464.205	402.372	521.912	627.467	395.536	506.568	336.341	408.305	264.618	207.893	222.796	215.119	257.538	311.173	287.657	264.252	216.252	288.563	224.877	239.144	313.451	281.56	315.918	275.445	389.203	381.164	361.864	428.757	598.566	366.702	460.716	533.514	387.716	458.55	439.216	444.695	282.683	236.192	277.341	271.686	239.709	239.417	273.608
RNF41	chr12	6537	19.0128	19.3629	24.1911	19.6104	23.8998	22.381	19.8633	22.7122	20.6791	22.1357	20.3794	22.4791	17.7015	16.9787	17.8834	17.7179	16.086	18.4901	19.31	15.7741	17.8949	15.4107	16.1742	17.9922	18.0459	15.1867	19.4422	15.9134	18.9996	22.2719	21.202	21.164	26.3447	21.929	20.7876	21.7065	21.7276	20.4972	20.0827	22.8673	16.9536	16.4724	15.7352	19.5827	17.0524	19.7767	17.3517
STAT2	chr12	6109	71.3988	66.4747	73.1939	66.3588	60.9502	65.1479	61.7713	54.0452	60.3246	63.5373	57.4976	92.3772	82.4302	72.3463	101.732	92.6535	68.6248	72.0649	81.1281	70.0599	61.4025	60.5095	64.0922	63.7345	64.0902	83.9733	80.0799	82.2435	61.783	63.2034	62.1105	58.8301	76.0234	57.3478	53.5029	55.2	58.4457	50.8456	76.9748	60.2306	81.7275	67.4584	64.7151	70.2504	58.4802	86.0803	66.223
STAT6	chr12	7298	68.072	65.3573	94.7641	67.3896	76.0449	44.762	71.7799	60.6879	63.2489	82.9298	68.9076	95.7688	89.785	62.9166	77.1025	94.6366	54.1928	52.9762	55.7408	56.1687	82.1726	37.0918	62.3791	53.8593	41.8883	81.6762	90.498	50.504	51.3621	103.911	41.7222	50.9121	59.1816	48.9527	52.4956	49.715	55.2636	43.8366	72.4106	59.4266	66.7088	69.158	65.6525	77.9504	77.5202	62.5692	71.5957
DDIT3	chr12	1307	9.19523	10.5682	16.1044	10.2847	12.8076	18.2117	8.77681	10.9409	8.35521	9.36917	12.1626	7.83769	8.88189	8.09001	6.74591	7.1522	7.36192	9.37808	7.77627	7.56732	6.92338	7.98872	8.26346	9.69936	8.91357	6.41286	5.94272	7.12758	8.63368	12.4314	12.1406	11.322	13.0783	9.21463	15.7739	13.0706	9.74509	15.126	12.2161	10.3577	8.66108	9.28207	13.7934	8.1436	11.0544	7.24004	6.92476
TBK1	chr12	4762	80.3872	76.9253	84.0049	74.6057	96.9944	79.574	93.9016	120.008	76.0533	81.3261	96.4055	76.4951	75.3559	69.0743	66.7347	58.3229	82.1163	69.3046	72.0122	79.6878	87.6584	91.3676	73.1619	79.441	84.9797	60.3957	69.7352	91.3494	77.4006	75.0618	84.8081	77.5768	81.2688	77.2168	85.8061	82.0881	80.2976	88.468	70.4238	69.8789	93.8438	83.6694	80.6846	74.3381	70.0576	61.0831	73.6652
IRAK3	chr12	10004	11.5307	11.2942	9.34537	10.5963	8.48501	9.5407	6.21049	6.39849	13.1595	13.4207	7.07787	19.3978	13.1203	13.3975	19.1964	18.4007	12.3239	11.706	13.1674	11.0845	11.2363	10.6943	11.0347	8.55654	11.0463	12.7938	10.7849	7.62215	16.36	8.37065	9.36935	8.28801	10.7496	10.6987	9.56963	7.18884	10.8141	9.41764	8.75263	12.6042	7.09472	9.41281	13.7599	11.5341	11.6821	17.2999	15.2822
KITLG	chr12	6205	8.30561	9.16091	8.12116	5.41802	4.9858	6.72709	5.02999	8.57202	13.5981	12.4922	4.65757	9.51277	10.2531	6.90485	8.69271	10.3057	11.2537	10.9743	6.69805	6.00412	9.64734	7.84247	13.0502	6.62253	8.47609	8.58238	7.88694	3.63652	17.4323	7.05028	9.5453	5.57467	7.8799	8.1514	7.53208	12.9539	8.20378	6.50323	8.99427	10.9252	3.13273	7.32107	11.6172	5.86212	7.91592	12.0413	11.3423
DCN	chr12	12847	171.527	169.76	331.502	179.969	131.712	154.621	120.951	70.1635	289.821	319.944	85.6463	268.694	257.419	163.964	120.159	262.096	213.723	198.735	127.916	125.127	167.107	59.3395	173.079	94.415	106.307	253.707	83.198	100.397	236.574	146.437	257.415	109.298	168.159	142.782	143.705	97.306	143.243	138.711	308.436	186.107	132.496	182.983	165.085	299.57	115.426	228.976	157.359
UBE2N	chr12	6269	32.8482	34.5571	37.5367	39.1488	42.2192	32.5867	35.1072	43.0066	36.8882	31.6737	42.5283	45.4958	29.4817	28.9849	27.0289	29.8117	29.3504	31.2935	27.9684	27.1784	28.942	31.0774	28.519	29.2739	28.5453	29.0652	30.3005	31.0413	42.3435	35.5255	45.2632	41.3661	39.5171	40.2254	39.3087	40.6356	40.4968	38.634	32.8089	36.8194	29.3003	30.7659	28.7251	27.1876	29.9549	32.4278	29.4899
SOCS2	chr12	6776	48.3842	46.5296	44.4509	59.4304	57.817	62.8714	42.1133	39.5143	63.98	53.1764	65.0025	36.7482	41.5735	57.7379	62.9769	29.8442	52.4415	33.8209	47.7358	37.5169	66.1316	44.7332	26.7555	46.1526	56.2703	38.1262	45.5975	45.471	53.6718	44.0954	34.0244	50.7641	53.5363	53.4936	53.8234	57.2073	44.9965	60.7931	45.2398	52.7107	28.5632	53.8622	48.3773	42.9995	40.8001	32.1991	39.7975
IGF1	chr12	8122	29.834	30.6438	36.6228	32.604	19.097	17.8281	17.3483	38.0002	34.9457	35.5353	19.7082	34.5975	32.0683	26.2281	26.6667	52.5362	30.5179	37.08	24.6684	16.9465	31.7795	26.5438	38.0422	14.7395	36.6933	44.9538	34.6292	15.3025	50.3448	20.4533	40.8205	27.5527	20.4172	27.0237	29.7391	38.4416	28.216	27.1931	34.5272	34.1945	15.7558	25.4494	32.843	18.5053	22.4226	52.9285	27.4603
HSP90B1	chr12	4695	1114.4	1119.27	1484.16	1478.98	1781.74	1471.08	1822.19	2116.8	1382.77	1539.81	1669.44	1408.59	854.5	800.009	542.57	753.777	849.475	953.803	841.34	762.168	773.83	803.588	748.448	953.732	773.457	684.804	875.89	847.455	1194.91	1216.31	1255.34	1822.35	1410.97	1260.41	1768.94	1925.04	1020.75	1595.8	1179.03	1396.23	1074.53	855.825	714.544	773.959	836.019	615.937	960.831
PPP1CC	chr12	6906	51.4687	50.754	62.0036	60.7729	58.0685	47.0385	54.5086	67.4527	55.9381	48.8505	61.9517	62.2673	45.9365	43.7221	48.0363	43.0757	49.0363	49.8834	48.3566	48.6724	45.6641	48.6635	44.3909	48.4675	51.2394	43.8371	45.891	54.4605	70.0318	49.9499	64.4858	51.6274	55.1358	55.4871	53.0908	52.9593	54.0952	63.4426	56.7579	45.9947	49.5709	50.7681	39.8736	47.1505	48.2627	49.118	43.817
TRAFD1	chr12	3940	24.6882	24.6236	26.9326	28.984	28.4282	27.5734	26.3818	29.477	25.4625	24.0138	26.7047	33.8944	23.9032	24.5277	26.6214	21.6191	22.0533	24.3098	22.1526	20.2151	21.8673	23.0887	20.961	22.7393	23.0222	23.4819	21.0196	22.4591	27.9907	25.7846	28.0861	24.42	31.6372	29.2609	24.9085	27.7517	28.6386	27.2413	24.6201	25.2084	22.1595	21.6146	22.3305	21.4522	21.0975	24.6923	23.5203
PTPN11	chr12	7023	128.184	131.878	146.974	157.626	173.748	135.411	162.294	213.934	153.214	144.716	161.164	159.422	107.393	104.887	99.9209	107.153	108.094	104.256	112.07	114.718	111.417	113.396	96.6422	108.568	108.658	93.7043	112.985	120.412	167.064	140.208	156.09	151.676	180.673	151.222	149.062	147.348	168.525	171.685	164.904	147.822	113.562	111.864	93.8084	117.242	107.615	116.641	112.269
OAS1	chr12	4947	7.46879	6.0888	11.7593	7.62359	6.01498	4.96219	3.59285	4.32264	8.58498	9.09485	5.02366	24.8986	9.25587	5.97733	14.0351	8.16001	7.10247	10.5753	6.60003	3.09088	3.40494	3.38195	4.88754	4.62991	5.19503	4.43476	7.63015	9.94952	6.26904	3.91129	5.80636	5.57467	11.8081	6.75592	5.33427	3.92118	4.89741	4.38366	8.51099	5.20249	6.54188	6.2752	5.69144	6.30574	3.62668	9.7169	5.81043
OAS3	chr12	8251	24.7166	20.9971	35.5021	28.96	17.4046	15.1679	13.4475	12.4062	24.251	24.0138	11.8982	69.7534	27.7988	22.3377	48.2627	35.4684	20.6912	31.5928	26.2367	24.0875	13.6198	15.6118	14.5114	18.2852	17.7178	16.4629	31.6578	25.4847	29.3105	15.3462	19.3545	13.9614	35.4713	14.3757	16.7354	13.9575	16.8799	12.8619	32.7552	18.6817	21.5606	17.7362	17.2417	21.9909	15.4831	37.2672	21.8886
OAS2	chr12	6264	18.3122	15.3584	27.1912	20.7611	8.37065	11.0242	9.829	13.3831	24.5016	33.2563	6.06094	57.5109	22.4696	12.1093	32.1902	22.3344	14.4644	26.4382	18.8526	12.6122	7.18821	9.61571	12.6975	12.4539	12.9602	7.94429	20.5794	19.3172	17.6248	10.0896	13.3502	11.692	27.5444	13.5118	16.9643	13.1173	14.1453	6.40688	22.2843	20.81	14.4659	14.5114	12.019	14.893	9.58977	25.9879	14.5659
P2RX7	chr12	5546	9.2406	8.52386	7.10386	7.91127	5.30599	11.9451	5.82554	4.20053	4.61625	11.3527	18.6709	16.2337	13.6812	14.5826	9.86985	12.1262	6.87545	8.6132	11.2397	3.41062	9.30684	7.78763	13.9068	7.91187	6.78088	5.67905	3.44824	11.8696	13.7479	8.22118	5.96032	7.00534	8.16216	15.8598	6.75369	6.58199	10.5158	6.45506	10.7931	6.1011	7.37114	3.48622	10.2781	6.4008	10.357	9.83121	6.44719
CAMKK2	chr12	6931	39.9966	40.9783	37.278	42.2174	39.6348	30.8986	34.4657	39.2457	41.045	37.7932	34.5148	37.7822	45.1574	47.4322	40.8376	50.9107	37.361	40.8046	37.0843	41.4249	41.0863	38.7736	38.0925	39.3542	35.4355	46.581	43.5065	41.1945	35.7445	37.5434	39.5448	40.6507	43.7511	39.0293	39.3774	42.8529	42.5105	41.9819	37.6417	44.4813	40.1266	38.3485	40.2419	41.7637	37.5221	41.6874	40.7526
ORAI1	chr12	2262	5.00426	5.2333	6.55211	5.72968	5.90062	4.4762	5.33794	5.37277	4.63714	5.97179	3.57961	5.95582	5.8901	4.99829	3.80306	3.77116	4.86471	6.15228	4.08418	4.83172	4.12376	3.43679	4.38367	5.68482	4.86692	5.48762	4.95226	5.26568	5.1967	6.77624	4.64069	5.55001	7.33889	4.71807	5.44874	6.20854	5.32003	6.96086	4.10783	5.69909	3.77771	3.66054	5.15578	5.672	4.88206	4.8394	5.01448
SCARB1	chr12	7741	306.753	341.863	261.343	399.16	257.775	253.174	533.666	340.243	319.232	536.153	153.334	308.689	351.661	206.012	291.387	314.989	216.025	280.478	318.239	356.623	213.149	239.442	354.926	299.215	289.445	280.921	394.824	205.478	237.976	347.93	202.431	303.869	434.429	320.452	376.054	503.965	309.904	326.125	586.292	348.614	324.054	245.43	404.126	356.195	271.687	234.196	461.571
SLC15A4	chr12	5496	10.8176	10.2604	10.2765	12.658	9.85724	8.21063	10.0086	11.0875	12.3239	9.39027	9.64055	12.3459	10.1285	12.9852	11.5903	12.9065	10.2159	10.675	9.8347	10.1608	11.766	10.3287	11.1859	9.40633	10.2807	12.379	13.4995	8.11671	9.70601	10.2142	10.8649	9.57068	9.92632	8.97097	10.4167	10.5032	11.2118	10.6701	8.77948	10.4523	7.73969	8.88987	11.249	10.4568	10.9149	10.9744	11.6209
ULK1	chr12	7608	142.267	135.077	127.145	106.946	125.262	141.704	124.338	104.452	112.273	107.661	118.88	102.324	163.645	162.187	163.351	162.94	135.174	162.221	153.99	193.766	160.6	125.79	142.897	165.094	145.789	130.012	158.069	202.423	90.8736	152.167	82.9166	101.38	138.263	121.629	128.48	126.085	124.772	112.217	100.011	125.002	138.669	164.245	164.818	152.637	131.676	117.441	163.249
HMGB1	chr13	7723	44.8761	44.8886	44.1405	55.5467	53.5173	39.0325	45.7318	48.5259	56.7736	43.0897	59.0636	74.0755	39.8594	37.281	39.7963	47.8872	43.1013	42.7002	44.4358	34.7457	40.3675	43.7643	37.6391	33.2885	43.0914	40.4233	40.6452	38.2562	63.4053	46.9105	77.1762	53.6007	50.596	52.1202	58.4709	52.3991	40.6709	45.1854	47.3877	41.4307	36.3489	42.2705	36.1909	35.7114	35.7437	48.0129	33.1115
ELF1	chr13	4335	81.6815	84.075	87.4534	94.4318	90.5677	89.7542	102.678	103.011	84.5756	91.1806	93.009	76.888	75.4805	70.2594	71.2621	67.8484	84.3216	74.293	84.1667	84.1643	77.33	75.7009	69.0805	72.5255	77.8707	64.6072	67.0573	94.2004	88.9214	100.249	100.622	97.3348	103.474	92.102	86.0809	97.7028	100.21	83.6026	97.5677	87.0471	81.7735	82.6671	74.1227	80.2319	70.0227	66.0749	78.8388
RB1	chr13	6452	21.1776	22.0426	28.6913	23.3502	16.6956	15.347	14.0891	17.6325	25.6923	21.165	18.9557	33.2326	23.0929	20.2508	24.9463	32.2824	18.0967	23.2789	20.3229	16.911	19.9	19.5422	22.3718	14.7981	19.5224	19.43	22.6337	18.3862	32.665	14.4992	26.8984	16.5267	19.2175	24.5207	22.1841	18.929	18.6698	19.7746	28.9696	22.1579	19.6256	20.9609	20.757	18.6004	24.8985	30.9416	23.3611
TRIM13	chr13	8080	19.0653	19.4111	19.1908	18.2678	17.6333	19.5418	22.7632	23.9577	18.5486	16.3116	22.0268	19.6666	16.1121	15.6905	15.8914	17.783	18.7129	17.2264	19.0159	20.4637	20.2027	19.1949	19.8021	23.4719	18.7021	16.6224	17.8648	21.0336	19.852	18.7094	18.8707	16.6007	18.8177	20.3564	21.7492	20.7029	20.584	21.8701	22.4722	18.0432	20.0403	20.2637	16.4382	18.2201	18.8657	18.3668	20.5355
SUGT1	chr13	15102	53.7695	54.8244	57.124	51.8068	47.2279	52.1285	53.0202	75.3409	62.7267	55.3076	59.3687	44.9995	49.6763	50.7816	46.8139	59.0707	50.5605	53.9738	47.6705	52.5805	56.2194	61.7709	52.8559	54.8556	55.4501	45.5281	53.9613	47.1875	61.2881	52.3664	60.263	50.7394	47.7734	53.6265	55.9068	58.7711	62.473	63.9725	59.3085	53.2782	46.5764	49.8966	52.6291	52.9175	57.0504	53.0428	54.7215
TPP2	chr13	6752	67.2803	67.078	64.1934	65.1841	63.9692	72.9237	69.034	65.1083	68.8051	58.3041	78.9549	65.0797	70.1202	68.2756	69.8133	74.4479	60.8088	66.2119	72.3716	59.4017	65.2236	68.6993	70.1387	67.0751	64.5277	61.2572	70.4689	68.8902	73.0288	64.175	72.7774	71.6814	55.7709	69.8628	65.7053	65.6565	59.5644	66.7665	74.8538	58.2915	74.0799	68.3736	68.4312	65.7825	69.1509	69.3901	62.0841
GAS6	chr13	6006	23.0018	23.897	21.8461	17.7884	17.8848	15.4493	10.9582	11.5026	25.4625	33.4251	8.52192	30.8751	27.0508	27.3102	20.6905	41.3527	28.7342	30.8612	20.813	21.2098	24.7804	17.2754	28.3175	22.4463	20.0692	33.5319	24.908	14.9825	26.6159	14.8479	23.4234	14.652	17.8062	22.0398	19.2308	14.4944	21.5536	20.6899	23.8952	27.1712	13.0838	21.9632	30.6668	20.0897	26.0144	37.6863	29.3308
RNF31	chr14	4982	9.53267	9.44395	9.46607	7.47975	8.39352	7.95485	8.62283	6.27638	8.45965	9.11595	8.09481	8.35469	10.4713	11.6455	9.73403	11.5085	9.66455	8.94575	11.1743	10.8003	10.1392	8.68339	10.2286	10.2561	11.5931	9.41191	10.7849	10.5895	6.90144	8.76926	7.16998	8.83068	8.32682	8.52796	7.92127	9.07941	8.2535	7.51484	10.6857	9.00977	10.5499	8.88987	9.90981	10.2349	10.5662	10.2885	8.99423
NFATC4	chr14	8437	10.3759	11.1068	6.70729	8.53458	7.95898	6.80382	8.6485	6.6427	8.96096	11.6271	4.27113	11.0844	14.6473	13.9128	13.1296	16.5801	8.98349	9.11203	10.4882	9.69896	11.4633	10.4018	11.6394	9.84588	14.8742	14.2614	11.2618	8.23308	9.37606	11.41	8.00574	5.92001	9.00896	8.97097	10.9433	10.1997	11.7339	7.70753	7.94717	13.0772	10.3196	10.3715	12.9899	11.3757	11.1939	13.8704	11.5811
NFKBIA	chr14	2373	89.4217	90.073	105.041	92.8016	81.9226	98.016	119.539	90.3603	112.127	141.761	102.894	115.477	83.8638	62.762	63.4296	89.305	72.8409	85.4336	78.5795	106.227	70.9363	83.8541	79.9641	68.6281	79.0191	89.3972	67.901	82.8836	84.3571	113.751	75.3067	79.6981	112.247	124.065	83.7457	93.0581	113.336	99.4512	81.5928	116.796	83.386	63.2314	71.3439	82.6401	91.7131	80.4407	89.3852
ARF6	chr14	3865	79.0261	81.5562	98.454	90.3563	85.0788	76.7348	91.6689	114.684	88.2101	78.414	95.9174	92.2325	72.738	69.0485	58.6758	65.9303	80.1704	81.1104	71.5874	74.6785	65.0344	76.3224	66.3093	72.6427	66.2229	73.1257	69.5885	79.7416	96.2902	94.8923	97.4325	90.5268	97.3109	91.0831	89.4234	92.2878	90.1173	98.4155	87.3652	84.3749	75.462	66.8048	68.063	76.2393	79.1592	71.8288	71.1579
LGALS3	chr14	2397	33.8803	33.3698	49.1925	51.8548	26.8273	28.6221	23.9181	43.7393	24.3763	23.3174	47.3689	34.3494	44.5341	30.2731	33.7295	60.6962	31.1017	46.325	29.5694	31.0509	24.7804	26.8545	22.8757	30.9735	19.413	33.2767	29.0533	32.816	40.9687	23.9909	33.8045	30.0934	35.6124	36.2383	26.0074	31.883	22.7966	37.3093	46.6628	20.3134	39.9884	25.3187	21.0583	40.3377	42.8924	49.3847	36.8525
HIF1A	chr14	5151	77.5606	77.6618	96.9367	97.6682	104.61	81.6203	86.331	96.1482	96.7951	88.4796	87.3955	92.7495	70.3384	56.7589	70.583	71.1319	72.7436	70.6349	67.5359	67.3243	62.424	66.3594	67.2162	58.8995	74.4803	67.0319	70.5422	73.8359	86.0068	85.7494	81.575	87.0734	102.368	84.4379	87.2256	78.1903	86.786	91.0211	84.8951	103.222	57.7252	72.0341	71.0091	68.5076	66.8494	72.248	76.0132
CALM1	chr14	7705	328.14	336.119	374.867	371.206	402.363	369.069	436.762	404.033	479.025	464.344	287.976	363.429	261.969	233.502	260.057	231.601	286.531	294.212	335.425	430.662	253.176	294.266	241.404	278.351	291.414	246.72	276.446	362.837	350.379	332.509	347.304	332.606	522.966	339.413	363.577	363.363	459.312	377.404	529.937	416.838	311.292	252.272	311.222	279.988	284.729	243.418	293.865
RPS6KA5	chr14	27976	142.425	141.924	138.439	102.271	122.678	157.076	189.24	143.917	149.057	149.907	143.632	90.5988	136.781	134.851	151.987	113.297	160.827	137.612	123.571	152.803	142.213	169.354	182.25	169.255	148.25	102.319	140.498	150.377	147.24	163.701	98.8181	123.605	110.083	144.953	136.012	120.95	141.428	117.034	148.66	107.952	191.235	194.183	143.324	165.565	141.127	110.011	149.042
LGMN	chr14	3899	292.079	331.149	334.778	264.74	496.727	721.742	290.482	286.149	399.964	303.443	326.253	378.277	364.719	282.042	163.894	166.939	311.925	255.104	362.152	159.056	173.728	299.422	233.493	265.253	190.302	162.778	152.603	248.098	377.407	364.647	303.25	338.945	406.32	294.314	348.948	544.251	462.295	466.956	424.341	425.398	295.767	303.214	231.843	300.996	237.268	261.67	233.77
OTUB2	chr14	4252	9.72552	9.45139	9.32813	9.80518	13.2192	9.71975	4.79902	16.4114	13.1177	10.5298	14.2168	13.4833	9.62984	12.7276	7.15338	6.01435	6.90789	5.75322	5.32577	5.18699	8.36103	11.4804	12.6975	10.9008	10.6635	10.4648	7.37337	7.59305	10.6959	11.1609	8.40163	13.246	14.0662	9.92345	10.8059	10.5965	13.2006	6.04559	6.71214	11.8475	9.07571	8.06189	5.25622	8.52384	10.0082	9.94553	3.42258
IFI27	chr14	4147	10.0663	9.11247	17.2769	11.9628	3.86514	6.47131	4.69636	8.23011	11.1751	8.5251	3.11182	20.4525	14.024	8.14154	11.545	14.727	7.10247	17.2264	10.9129	8.27787	7.30171	6.72734	9.72468	9.84588	7.54646	9.47572	11.8854	11.4914	8.68867	5.18183	7.34593	5.69801	10.3262	9.48044	9.22622	9.05607	6.48844	6.76817	9.85342	11.2326	9.62855	7.97474	6.3945	9.31602	7.18361	18.6717	8.43707
DICER1	chr14	12294	239.155	246.735	249.808	261.408	281.903	250.795	311.294	326.836	279.92	282.7	275.468	253.743	213.165	204.543	193.911	201.172	217.55	222.646	223.617	214.443	245.307	232.569	195.35	222.353	227.706	198.288	208.949	222.584	266.462	265.793	282.95	258.581	259.472	272.784	260.189	291.288	285.566	302.4	249.799	291.268	238.088	233.272	205.997	230.587	231.375	198.415	245.033
YY1	chr14	8720	93.9107	97.3195	116.541	113.659	108.475	96.7115	106.451	126.065	107.051	105.023	111.436	106.129	81.5264	75.6442	74.0239	79.3894	88.9917	85.2008	81.7162	92.0869	76.7247	94.0731	85.6578	91.3381	85.1984	73.1895	89.6543	89.7202	111.44	99.9745	110.101	107.843	119.233	109.8	115.408	108.299	109.98	117.516	109.247	109.843	89.6514	82.8414	79.178	87.4565	92.1315	83.3748	84.1319
DLK1	chr14	5312	234.781	237.96	241.445	237.266	147.378	143.008	124.672	104.72	300.788	387.259	117.09	339.254	229.464	256.407	189.429	377.539	312.736	337.81	219.859	208.617	213.452	180.03	238.028	154.428	209.168	349.006	319.879	165.563	345.869	161.658	267.071	149.11	215.509	244.01	192.995	207.263	244.125	176.478	285.024	403.95	93.337	165.378	232.244	201.087	298.538	386.275	242.446
MIR136	chr14	82	0.142667	0.206067	0	0.0479471	0	0.0255783	0.0769896	0.0488434	0.0835521	0.0211017	0	0.12408	0.249316	0.360701	0.135824	0.48765	0.162157	0.166278	0.130694	0.106582	0.378327	0.0914041	0.352709	0.117213	0.109369	0.191429	0.183417	0.0581843	0.274958	0.074738	0.0439876	0.0493334	0.0235221	0.0664516	0.0686815	0	0.0497199	0	0.0536971	0.260124	0.0921392	0.0435778	0.435228	0.190123	0.348719	0.381055	0.437772
MIR485	chr14	73	0.2084	0.175739	0	0.0239736	0	0.0255783	0.102653	0	0.0626641	0.0844069	0	0.186119	0.529797	0.515287	0.452745	0.55267	0.162157	0.166278	0.0980202	0.284219	0.189164	0.255932	0.453483	0.351639	0.273422	0.0638095	0.293467	0.290922	0.109983	0.0498253	0	0.123333	0	0.0443011	0.0228938	0.0233404	0.0497199	0.0481721	0.107394	0	0.0460696	0.130733	0.200874	0.0950614	0.488206	0.800215	0.15919
HSP90AA1	chr14	5248	636.008	658.107	820.738	846.746	1075.24	842.549	1007.31	1086.79	851.166	868.188	887.134	807.489	518.235	389.093	421.551	400.653	417.814	461.521	598.61	508.396	552.736	520.93	384.604	499.884	399.087	395.619	359.388	614.746	690.969	785.994	929.194	839.778	937.872	878.956	772.095	683.336	948.556	1179.2	817.915	816.625	510.728	476.393	423.577	513.712	491.833	412.759	494.006
RCOR1	chr14	6202	93.9359	96.4122	104.351	114.042	104.336	92.4143	117.435	108.237	97.7142	99.7268	130.188	100.587	84.2377	75.5926	92.1337	83.3556	79.7163	92.118	97.3668	81.855	83.6859	90.7277	77.7975	89.1697	84.1594	78.7091	87.1965	95.4805	119.139	104.882	115.885	112.505	112.224	116.623	109.662	104.822	105.232	108.748	102.4	96.2933	106.421	79.3552	73.3527	77.3166	90.7715	90.4243	83.6941
TRAF3	chr14	8263	48.8951	48.3659	42.8818	36.1042	42.791	40.9764	41.523	32.3832	39.6037	35.4509	55.0569	35.7763	59.3061	73.6345	49.802	53.9666	56.0739	49.5508	45.1547	47.7132	59.7	42.8137	52.4024	66.8406	50.9113	51.7495	52.3473	56.7588	32.885	41.3301	41.5023	42.9201	40.999	37.2794	41.621	34.5438	54.8659	37.6946	39.9238	31.5696	61.2726	67.1534	41.4806	59.6986	58.5499	41.4969	63.1984
SIVA1	chr14	4776	13.5895	13.275	11.88	11.8669	13.6766	15.04	12.9342	7.25324	10.6947	14.6868	12.7524	14.0624	14.1487	17.9062	13.4465	9.39539	15.3725	12.9032	14.8011	19.9664	11.3498	11.7911	14.9145	12.8348	13.4524	14.8995	13.4628	17.8335	12.0157	12.0079	11.1509	13.1967	12.6549	11.8727	11.3782	11.7635	11.6096	11.0073	12.7531	10.4759	14.6041	13.8142	14.9651	13.879	14.2626	16.5378	14.0485
AKT1	chr14	11162	84.4372	85.2502	83.4531	92.1543	81.4195	84.3828	75.5011	70.8473	84.7218	76.0084	88.7175	89.5234	89.0682	97.0544	86.3838	90.1827	97.0996	86.1652	79.4291	88.4986	83.0806	69.851	74.6231	94.1512	76.6676	88.6953	82.2442	85.4437	73.7712	94.8176	80.4973	87.4928	78.9872	71.1033	85.4856	84.2588	85.5927	79.1708	75.7935	81.3244	86.7951	78.4401	99.0981	73.5776	81.4259	86.2708	93.6435
MTA1	chr14	6966	47.5295	47.5522	37.7953	37.4467	35.0836	50.7473	42.3699	31.3819	43.8022	45.3476	38.969	37.5134	57.5921	63.1742	53.107	57.3151	47.9012	45.3606	55.7735	49.9159	43.0536	47.2194	55.2745	57.9911	52.4971	52.0048	51.6869	45.442	34.8372	46.487	37.7633	46.2501	37.1884	36.9914	41.9186	38.8617	41.3172	38.6822	41.7495	42.0692	46.8067	49.7223	62.3715	51.4599	48.7858	48.5845	64.1536
THBS1	chr15	9158	131.021	124.667	189.528	112.58	52.7397	97.5556	48.6831	29.5747	142.227	138.638	40.1893	226.094	284.937	147.63	175.711	276.498	125.412	207.681	147.978	82.53	87.8097	95.3528	128.739	79.5582	66.8244	149.889	138.773	133.417	142.483	92.3263	75.1968	115.193	77.6699	84.6816	59.1348	74.8759	81.0185	83.9639	84.922	197.387	128.442	117.399	124.542	152.067	91.19	454.827	136.346
SNAP23	chr15	5900	165.915	157.514	213.064	152.352	180.564	191.914	149.873	251.69	146.195	155.435	212.987	142.195	178.76	147.011	142.751	151.822	155.022	121.749	143.894	193.588	191.32	180.34	162.397	177.929	192.052	111.316	114.489	153.083	156.863	157.448	168.692	108.262	143.885	179.995	160.577	185.393	214.889	202.25	174.14	164.564	172.853	167.731	81.689	168.734	143.149	130.587	169.06
DUOX1	chr15	8784	21.1911	19.23	11.9317	42.1695	20.858	4.91103	28.2038	15.9962	8.1881	26.2928	14.0337	12.8216	23.5604	29.2426	17.9287	5.46168	11.5456	21.2503	19.2446	23.0217	26.7099	22.0101	20.6083	13.7725	18.4834	61.991	16.1407	34.5906	13.5554	16.6915	28.24	15.2934	19.0529	19.7583	13.2326	20.5162	11.0627	26.9282	12.3503	15.7494	16.5851	14.1192	25.1093	25.4131	18.1334	14.2133	33.1911
ADAM10	chr15	16168	289.57	314.261	335.795	272.148	325.312	270.183	363.134	644.049	367.191	396.333	354.565	276.491	212.417	244.246	203.283	227.7	306.574	221.715	214.076	216.042	249.771	380.077	245.687	261.502	332.864	199.979	226.483	181.215	337.951	268.01	407.347	355.718	385.009	366.104	374.2	417.606	274.578	480.757	374.242	347.81	283.789	226.038	275.064	291.363	346.243	228.747	254.386
ANXA2	chr15	8824	350.737	372.101	422.783	471.943	439.665	376.691	381.74	411.677	392.695	390.403	469.865	418.707	314.139	298.841	335.756	366.128	313.028	358.495	317.03	303.688	271.979	316.277	243.772	285.97	281.625	337.233	298.86	300.173	416.864	426.455	504.845	493.507	427.326	459.469	403.573	452.383	428.536	492.27	410.81	402.554	315.899	265.258	260.534	340.542	310.639	330.641	271.578
RORA	chr15	17040	77.9425	85.394	73.0387	54.9953	68.2689	67.9103	86.8699	109.116	73.2961	57.1435	95.0428	50.3349	92.8392	91.3089	64.9237	57.0225	71.2842	60.2259	82.9578	73.6482	92.9549	91.2213	68.7278	104.583	132.829	57.2372	71.1659	77.5597	71.1041	70.5028	80.6732	86.4321	71.9541	69.5749	98.6038	89.1836	116.32	88.9738	61.7785	119.681	80.8521	108.291	103.183	99.0223	81.1818	57.6155	102.757
RAB11A	chr15	5682	95.0241	97.4093	110.851	99.2984	102.323	101.725	107.041	141.231	108.2	114.646	111.131	101.083	80.124	77.0354	82.2638	76.0734	88.1161	94.978	85.3429	81.7839	86.6747	93.2505	87.5726	88.1734	91.7606	81.0381	89.801	89.1093	114.987	106.078	111.091	106.141	110.883	107.054	114.263	108.836	107.594	109.856	92.3859	115.495	95.0416	91.7749	77.4706	91.4491	89.8648	85.623	89.226
MAP2K1	chr15	3759	16.3959	17.2654	19.5011	22.0557	18.388	13.0705	13.0112	18.9757	15.666	18.4429	19.0574	21.3003	14.3357	13.4232	18.0193	22.0418	11.6429	19.1552	16.1733	14.282	12.1065	15.429	14.3603	15.0912	11.1556	15.8567	16.4709	17.2807	19.1646	15.0472	20.8941	18.87	19.194	18.2521	19.5971	16.8284	15.09	19.9673	21.4252	17.4993	12.577	15.0343	15.0991	15.7168	15.797	21.8725	14.3271
SMAD6	chr15	8563	63.7661	61.1597	64.2451	57.9441	53.3343	65.1479	62.6182	45.0825	49.9433	64.719	41.7351	47.6879	69.2476	63.4319	69.587	72.5298	56.7225	61.2235	78.6776	77.1298	73.7738	57.4566	68.4759	90.2246	62.1216	72.3919	64.8563	67.6102	53.9742	58.1461	47.7265	54.6121	48.3379	48.1996	58.1275	52.1657	58.6197	54.4344	55.845	58.055	51.0912	68.5915	70.6743	75.0985	75.7069	63.4456	55.3583
SMAD3	chr15	9113	21.4005	21.3086	35.1917	14.9595	10.612	11.0498	9.80334	10.2571	19.217	19.6246	14.4608	22.1068	34.2498	27.439	24.1313	52.4711	19.9777	35.0514	27.4783	22.3822	18.6515	12.2116	21.1121	21.2741	10.4994	21.791	23.6241	16.7862	24.6637	13.3034	14.5819	12.5553	12.7254	16.3028	10.9433	8.02909	17.6754	15.8486	42.7966	17.1919	31.788	21.0045	15.2999	21.3888	24.4103	46.7173	20.2171
PIAS1	chr15	10776	54.8169	53.8448	64.0555	56.8653	61.7279	59.1881	56.5873	68.161	54.5804	60.8996	55.8501	60.6336	52.0136	43.3357	49.6662	48.83	55.1009	57.6984	52.4408	44.6579	57.3922	50.8572	55.5768	53.0388	52.6065	48.8462	48.5689	56.0606	64.6701	58.7939	60.241	52.6387	54.4771	54.8669	59.3638	52.4458	63.7657	63.0572	58.9863	68.5073	53.0261	48.7636	47.3394	52.157	49.4483	49.5752	48.0754
PML	chr15	12657	29.2728	27.9855	25.7946	27.1381	18.9598	20.6161	18.5801	17.3394	29.1806	37.0968	15.7625	39.2091	33.9693	34.5242	36.0385	44.4737	32.4638	36.0491	35.3853	28.3508	28.6015	23.308	27.9144	26.1092	27.7797	33.2129	35.5096	27.7248	23.8663	25.0372	21.4659	20.3747	24.7923	22.6379	25.1603	22.4768	26.7493	19.1484	31.1175	30.3163	22.2055	26.626	33.7134	28.6769	29.7108	42.9068	36.8127
CSK	chr15	4570	23.5689	22.6649	25.536	24.7167	22.4818	18.6721	18.7085	18.878	19.3632	23.1275	19.0981	32.0539	25.5549	23.1106	29.2021	26.6907	24.81	26.7707	24.6684	23.7323	20.9215	20.2917	19.2478	22.0067	23.8971	28.3314	25.2015	25.7175	22.3266	22.546	20.9821	23.4334	30.4141	22.8372	21.5202	21.5665	22.1005	21.0512	22.5259	23.5531	21.6988	21.5274	21.3262	22.8147	21.9693	25.4164	19.262
CTSH	chr15	5892	23.2773	21.8857	40.1748	29.7272	19.0512	10.129	24.1491	24.9346	21.6191	50.0955	20.9692	39.2298	26.8015	25.8674	17.476	30.787	10.7672	14.6657	26.5308	15.3833	10.2148	10.9137	13.7053	19.2229	27.8891	16.0481	24.908	33.9505	12.2081	33.1587	25.3149	21.608	55.6768	26.3149	14.8123	15.358	30.4037	37.526	34.1245	16.5061	15.7558	12.3761	11.3829	20.2798	16.599	20.6913	21.6896
ISG20	chr15	7363	7.95881	7.66393	5.43135	5.7057	6.88406	8.26179	5.74855	4.88434	5.80687	8.46179	5.89823	8.54081	9.3182	8.32189	13.6729	8.7777	7.32949	8.94575	9.27925	9.30816	8.02053	6.6725	7.65882	8.79097	7.49177	5.83857	10.2714	11.6078	3.71193	9.01838	6.59814	6.53667	7.71524	6.06925	6.66211	5.41497	7.03536	7.82796	5.23547	7.49631	7.41721	12.6376	6.99713	7.38311	6.59079	7.16383	12.8546
IGF1R	chr15	13941	209.982	203.678	232.393	253.089	241.766	209.358	226.118	197.132	236.995	182.804	274.756	217.222	175.861	211.835	231.715	204.585	176.07	241.203	208.195	207.515	181.786	232.459	178.773	188.39	169.084	204.701	212.801	162.916	254.528	203.786	277.54	246.741	169.171	237.631	228.16	266.314	212.552	243.727	218.869	196.087	144.843	158.754	172.652	191.264	208.185	213.734	153.778
STUB1	chr16	2316	20.228	19.7775	21.7254	20.9049	19.4172	20.744	20.9412	19.3908	17.9846	21.9247	16.4337	17.2471	19.4467	20.7661	18.6984	20.9689	22.4101	20.6185	20.5842	19.9308	20.5053	16.2882	17.8874	22.417	18.7568	23.4819	23.5874	22.8664	14.5453	21.2754	17.617	17.5874	19.147	16.7458	20.5587	21.4498	18.4958	18.1609	19.331	20.5971	18.0132	19.8279	20.1209	21.4205	20.7488	20.234	21.4111
MLST8	chr16	4323	13.0734	13.5371	13.2939	12.4902	15.1632	13.71	13.0112	11.4538	12.2613	13.2308	13.5049	13.566	13.0579	13.2429	12.36	13.1015	14.4968	12.7036	13.9189	11.9017	12.8253	11.8825	11.0851	14.2707	10.3354	13.9424	15.7739	13.3242	12.3731	17.2894	12.2945	14.9727	15.9715	12.7144	13.7134	16.0115	14.7171	13.1269	13.0752	16.0568	11.5635	12.2889	15.5008	13.5938	11.0893	13.8704	10.4667
TNFRSF12A	chr16	1848	51.6761	54.0706	50.7961	52.598	55.7357	49.2894	61.335	79.3461	46.267	56.426	48.8739	41.5253	42.1345	48.4628	37.2157	40.0198	50.593	48.2871	52.2448	53.0068	44.9074	48.627	41.67	47.8229	46.5912	65.4686	58.1432	76.1924	61.0132	68.2109	55.9082	62.2834	87.0317	53.6265	57.5094	68.0138	69.0858	67.489	42.9308	60.2779	44.5493	44.6237	42.2171	48.7665	41.637	49.7658	42.1455
IL32	chr16	3209	5.98102	5.71899	6.70729	12.9937	4.66561	4.01579	2.30969	4.93318	8.41787	6.16171	1.48473	17.1643	6.04592	4.61182	11.2734	6.502	8.62675	8.57994	9.96539	5.50674	1.51331	3.03462	3.12399	0.82049	3.39044	1.91429	8.10704	3.63652	6.62648	5.92921	2.94717	5.00734	13.1253	6.73377	7.50918	5.97514	5.32003	3.92602	4.83274	7.37808	2.71811	6.6674	5.85884	5.32344	5.19591	8.15457	4.8155
SLX4	chr16	8591	12.8309	12.4108	11.0179	12.3224	12.3044	13.3263	13.2422	9.50004	12.303	12.1124	12.8541	12.3666	13.6501	15.201	16.6158	14.792	11.7402	11.2736	14.3763	12.399	12.9766	11.846	10.3293	13.333	10.7728	13.1448	17.498	12.306	12.1256	13.2784	9.28138	12.432	14.419	9.19248	11.3096	11.6468	11.6344	10.068	13.6928	11.0908	11.9781	10.8509	13.4251	12.6432	10.0431	15.2422	12.5362
USP7	chr16	7969	139.082	147.269	154.216	166.832	178.505	165.773	178.257	174.151	162.216	172.464	163.666	158.326	118.675	123.051	109.655	111.087	127.942	133.189	117.003	110.419	131.809	126.96	115.134	134.267	129.985	109.752	112.802	129.984	165.085	163.178	163.788	166.722	172.723	161.3	186.814	166.65	178.718	180.934	156.796	167.142	140.052	140.059	118.081	119.682	133.245	112.411	129.78
SOCS1	chr16	1796	4.83921	3.87512	3.39675	4.55497	4.71135	4.32273	3.74683	2.61312	3.1332	4.79009	3.53894	5.64562	3.9579	5.82275	6.29316	4.16128	3.95663	4.45625	6.46933	7.21205	3.78327	5.00895	2.51935	5.36249	6.39808	6.63619	5.50251	7.82579	3.57445	5.33131	4.86063	3.404	4.72794	3.8542	3.20514	4.34131	3.33123	3.87785	3.7051	3.0742	2.81025	2.39678	5.25622	3.89752	2.40616	3.31518	3.34299
PLK1	chr16	4760	6.7221	6.57714	5.87965	13.4971	9.21687	5.2947	6.08218	4.76223	5.74421	4.55797	7.19991	9.36801	6.79387	5.74545	8.78326	5.29913	6.12953	8.14762	7.71092	6.78572	3.9346	8.50058	5.18986	6.71044	5.19503	5.64714	7.7402	4.85839	8.57869	6.3029	8.1597	8.58401	6.86845	7.28753	5.90661	8.14579	5.22059	5.8529	7.35651	4.49306	5.89691	5.57796	6.7293	5.98887	6.4513	8.80237	4.57671
IL4R	chr16	5894	50.0059	50.9586	43.8819	46.4607	53.4716	44.8387	43.3965	38.8793	60.7424	45.3476	40.0876	58.3381	50.3619	55.8829	55.1444	57.9978	47.4795	54.2066	49.5982	48.9211	38.4759	49.797	54.0652	46.68	43.5288	66.4257	53.7779	52.3659	49.7399	52.491	50.8936	58.9041	64.968	45.8516	41.415	48.3379	43.9772	50.9179	40.246	66.1898	38.0996	47.2383	50.3191	47.4673	60.5725	53.9193	50.901
[truncated: 163 more rows]
[truncated: 5 more columns]

## Sheet: first trimester adjusted p-valu
Geneid	chr	DFgenes_counts.length	logFC	AveExpr	t	P.Value	adj.P.Val	B
DDX3X	chrX	15892	0.295989	8.81708	5.45569	2.69185e-06	0.0016851	4.62181
SOCS6	chr18	5984	0.247929	5.57286	4.65085	3.53073e-05	0.0103752	2.18654
DR1	chr1	10949	0.33494	6.27454	4.50042	5.68204e-05	0.0103752	1.72579
[truncated: 623 more rows]

## Sheet: term adjusted p-value < 0.05
Geneid	chr	DFgenes_counts.length	logFC	AveExpr	t	P.Value	adj.P.Val	B
[truncated: 628 more rows]
