# Supplementary material for: Sex differences in early and term placenta are conserved in adult tissues
Source: Biol Sex Differ. 2022 Dec 22;13:74. doi: 10.1186/s13293-022-00470-y (PMC9773522; doi:10.1186/s13293-022-00470-y)
Supplement: Supplementary file 7 — Additional file 7: Table S7. Sex-differentially expressed genes. [file 13293_2022_470_MOESM7_ESM.xlsx]

## Sheet: term
Geneid	chr	length	logFC	AveExpr	t	P.Value	adj.P.Val	B
RPS4Y1	chrY	2275	-11.5901	-0.491823	-208.673	3.36907e-65	4.86527e-61	114.692
UTY	chrY	9191	-12.4385	-0.189006	-195.463	5.29715e-64	3.82481e-60	113.988
DDX3Y	chrY	5738	-12.6539	9.66818e-05	-183.955	6.82501e-63	3.28533e-59	113.273
USP9Y	chrY	11237	-12.2407	-0.247792	-173.434	8.15433e-62	2.94392e-58	112.246
TTTY15	chrY	5284	-10.5747	-1.02416	-160.443	2.16404e-60	6.25019e-57	109.941
ZFY	chrY	5527	-11.0773	-0.76277	-149.2	4.60758e-59	1.10897e-55	109.323
KDM5D	chrY	9463	-11.432	-0.626697	-141.77	3.95635e-58	8.16195e-55	108.489
PCDH11Y	chrY	11672	-12.3383	-0.152824	-137.409	1.47347e-57	2.65979e-54	108.17
EIF1AY	chrY	4074	-9.36049	-1.54971	-116.841	1.35029e-54	2.16661e-51	101.557
LINC00278	chrY	775	-8.1632	-2.234	-90.3649	6.57687e-50	9.49766e-47	91.7953
FAM224B	chrY	2032	-7.92033	-2.3555	-85.6729	6.15705e-49	8.08309e-46	90.0379
PRKY	chrY	7674	-9.27605	-1.71609	-81.1699	5.92123e-48	7.12571e-45	92.0825
FAM224A	chrY	2031	-7.60772	-2.54365	-68.5438	7.01551e-45	7.79315e-42	83.692
CD24P4	chrY	243	-6.48548	-2.97448	-55.1167	6.247e-41	6.44378e-38	75.7558
PSMA6P1	chrY	741	-5.93533	-3.20371	-45.6057	1.6165e-37	1.55626e-34	69.4317
GYG2P1	chrY	2159	-7.79664	-2.46048	-38.8778	1.16187e-34	1.04866e-31	66.6869
XIST	chrX	25264	7.03436	7.14426	27.1747	2.81201e-28	2.38872e-25	54.4164
RNU2-57P	chrY	191	-5.21511	-3.69251	-24.5718	1.28966e-26	1.03466e-23	48.4294
AC010737.1	chrY	559	-5.31643	-3.53585	-24.199	2.35714e-26	1.79155e-23	48.107
KDM5C	chrX	8727	0.644701	7.39711	19.7988	5.69895e-23	4.11492e-20	41.9671
KDM6A	chrX	7139	0.827596	6.24209	19.1415	2.05885e-22	1.4158e-19	40.637
DDX3X	chrX	15892	0.564662	8.87728	17.3371	8.45215e-21	5.54807e-18	36.9767
SMC1A	chrX	10484	0.626991	7.05811	16.4811	5.46661e-20	3.43232e-17	34.9906
ZFX	chrX	9037	0.496349	6.70602	13.5655	5.59991e-17	3.36951e-14	27.9384
EIF2S3	chrX	3472	0.511252	6.14766	12.3595	1.31261e-15	7.58217e-13	24.7339
EIF1AX	chrX	4427	0.603808	5.1164	11.1848	3.38004e-14	1.87735e-11	21.4883
UBA1	chrX	6437	0.38952	7.35159	11.0793	4.56398e-14	2.44105e-11	21.1681
EIF1AXP1	chr1	435	0.558105	2.03038	8.76851	4.70288e-11	2.42551e-08	14.6277
CD99	chrX	9824	-0.905445	5.56707	-8.60059	8.26217e-11	4.11427e-08	13.5681
HSD17B10	chrX	1115	0.57411	3.90375	8.45653	1.26078e-10	6.06899e-08	13.3118
RPS4X	chrX	2982	0.473889	7.42244	8.04784	4.66037e-10	2.17098e-07	11.8498
VAMP7	chrX	5334	-0.510406	5.12257	-8.01044	5.25696e-10	2.37237e-07	11.7261
PUDP	chrX	3168	0.707716	5.20222	7.60508	1.98533e-09	8.68792e-07	10.3903
STS	chrX	6521	0.766046	9.7031	7.32807	4.88237e-09	2.07371e-06	9.64023
ZRSR2	chrX	2077	0.469629	2.09735	7.22736	6.73183e-09	2.77755e-06	9.65483
NAA10	chrX	4742	0.369845	3.72065	6.28918	1.49893e-07	6.01277e-05	6.26215
VDAC1P1	chrX	848	-0.529016	0.403559	-6.15699	2.32489e-07	9.074e-05	6.35872
JPX	chrX	13557	0.363252	4.54091	5.87931	5.84314e-07	0.000222055	4.77908
INE1	chrX	945	0.540586	1.62507	5.84163	6.62078e-07	0.000245156	5.17465
KDM5C-IT1	chrX	755	0.808753	-0.779767	5.71235	1.01602e-06	0.00036681	5.14102
CHM	chrX	8645	0.334506	4.28186	5.52104	1.91216e-06	0.000673499	3.62342
MBTPS2	chrX	8927	0.302587	5.54138	5.2991	3.97026e-06	0.00136511	2.76293
CXorf36	chrX	6720	0.599471	5.13495	5.06525	8.61217e-06	0.00289229	2.04161
EIF4A1P10	chrX	1216	0.364298	1.71315	4.7553	2.32897e-05	0.00764378	1.58871
TXLNG	chrX	4460	0.208012	3.41451	4.6926	2.84869e-05	0.00914176	1.09168
HDAC8	chrX	22986	0.3038	4.19823	4.54882	4.50977e-05	0.0141577	0.541134
MIR4767	chrX	78	0.643827	0.265161	4.46119	5.95583e-05	0.0179184	0.962117
BCLAF3	chrX	8630	0.354559	4.61514	4.46147	5.95059e-05	0.0179184	0.189179
RPS6KA6	chrX	8502	-0.603015	3.76987	-4.45262	6.15851e-05	0.01815	0.287306
PRKCE	chr2	9908	-0.29989	6.82157	-4.27628	0.00010656	0.0307766	-0.486658
CDK16	chrX	6524	0.232599	6.13299	4.19093	0.000139029	0.0393671	-0.75591
EIF2S3B	chr12	2423	0.367754	1.43029	4.18027	0.000143706	0.0399087	-0.138472
LAS1L	chrX	5589	0.203265	4.42917	4.15943	0.000153299	0.0417696	-0.713645
CD99P1	chrX	11842	-0.442381	5.31409	-4.03471	0.000226245	0.0605039	-1.18391
FLJ37453	chr1	2473	-0.280113	1.36299	-4.0191	0.000236212	0.0620208	-0.57999
ASMTL	chrX	7012	-0.403852	3.56198	-3.94609	0.000295185	0.0761209	-1.21287
RN7SKP234	chr3	224	-1.16883	-2.98322	-3.8541	0.000390043	0.0960137	-0.319749
AP003419.3	chr11	517	-0.499062	-0.834017	-3.86001	0.000383152	0.0960137	-0.628009
AC007998.5	chr18	237	-0.403238	-0.588141	-3.85086	0.000393869	0.0960137	-0.694544
GPSM2	chr1	9130	0.294963	4.40624	3.84664	0.000398921	0.0960137	-1.64389
SPATA42	chr1	608	-0.574245	1.30597	-3.83438	0.000413923	0.0977452	-1.09456
GOT1	chr10	3369	-0.352284	4.42924	-3.83024	0.000419652	0.0977452	-1.69978
RNA5SP496	chr22	109	-1.04791	-3.41359	-3.81314	0.000441225	0.098686	-0.351578
FGL2	chr7	4604	0.725128	2.87091	3.81752	0.000437197	0.098686	-1.46042
PLEKHM3	chr2	11671	-0.214604	5.18645	-3.8109	0.000444193	0.098686	-1.83642
RPL10P6	chr2	318	1.90564	0.334832	3.72481	0.000576732	0.126191	-1.35827
AC007638.1	chr17	1763	-0.562919	0.968985	-3.70242	0.00061414	0.126697	-1.43391
HCFC1	chrX	9004	0.143819	7.30554	3.71339	0.000594448	0.126697	-2.12541
LINC02291	chr14	1938	-0.72854	5.30874	-3.70475	0.000612137	0.126697	-2.1511
TALDO1	chr11	3005	0.192645	5.96977	3.70703	0.000605774	0.126697	-2.17537
SPATC1L	chr21	2333	1.041	1.28306	3.69286	0.000634089	0.12897	-1.51615
RAB15	chr14	5015	-0.21189	6.04978	-3.68234	0.000651818	0.130735	-2.24885
ST20	chr15	1614	-0.303758	1.98649	-3.67576	0.000664636	0.131479	-1.67185
MCPH1-AS1	chr8	3046	0.815875	1.20484	3.65085	0.000717927	0.140103	-1.62014
CA5BP1	chrX	2409	0.233449	3.10049	3.62099	0.000781252	0.142834	-2.04111
OSCP1	chr1	2788	-0.356409	3.42686	-3.63716	0.000744929	0.142834	-2.08584
NKAP	chrX	7894	0.127095	3.68924	3.62093	0.000781378	0.142834	-2.17906
FUNDC2	chrX	10252	0.150128	4.46475	3.62254	0.000777697	0.142834	-2.29494
KIF3A	chr5	6860	-0.293563	5.04021	-3.6211	0.000780991	0.142834	-2.37258
KIF27	chr9	5140	-0.271608	4.53815	-3.59063	0.000854104	0.154176	-2.39017
MIR138-1	chr3	99	-1.35729	-2.08946	-3.57256	0.000902595	0.160918	-1.23197
CSTA	chr3	1373	0.644067	1.15898	3.55646	0.000945822	0.166568	-1.92235
RPL10P9	chr5	645	1.30186	3.30801	3.53817	0.000998816	0.171859	-2.36171
CXorf38	chrX	6043	0.169204	4.00567	3.53679	0.000999664	0.171859	-2.46336
ARG2	chr14	2418	0.433415	2.06621	3.51793	0.00105605	0.17733	-2.17639
PTPRQ	chr12	12477	-0.619486	3.70858	-3.52174	0.0010477	0.17733	-2.47096
RF00494	chr4	320	0.614336	-1.08535	3.45168	0.0012793	0.196537	-1.76479
UBE2V1P2	chr3	440	0.324369	0.00330368	3.46334	0.00123697	0.196537	-1.93841
SLC7A10	chr19	3111	-1.87944	0.564787	-3.45472	0.00127186	0.196537	-2.05508
ALKBH3	chr11	2372	0.538666	1.85133	3.47182	0.00120846	0.196537	-2.22854
LGALS14	chr19	1079	-0.569769	7.46216	-3.45923	0.00125543	0.196537	-2.83473
ELL2	chr5	7328	0.273485	6.93154	3.46688	0.00122442	0.196537	-2.8363
LSS	chr21	7238	0.747877	5.93446	3.46685	0.00122817	0.196537	-2.84683
GAS7	chr17	10100	-0.397208	5.91786	-3.456	0.00126718	0.196537	-2.885
NPFFR2	chr4	2359	0.828215	3.39613	3.4413	0.00132197	0.19681	-2.61806
HACD3	chr15	7097	-0.232079	6.39178	-3.446	0.00130042	0.19681	-2.90441
PLEKHG6	chr12	4260	-0.17709	6.5459	-3.44321	0.00131089	0.19681	-2.92141
MIR6895	chrX	78	1.02591	-2.8325	3.43557	0.00134004	0.197465	-1.49736
AL355001.2	chr13	1191	-0.375849	0.464644	-3.4109	0.00143842	0.207178	-2.17363
HIST1H1D	chr6	666	0.369457	3.09812	3.40861	0.00144789	0.207178	-2.66736
CGB7	chr19	3386	1.38264	3.56263	3.40589	0.00146334	0.207178	-2.79562
OGDH	chr7	5210	0.178685	7.62087	3.40519	0.00146215	0.207178	-2.96658
NAV2-AS2	chr11	782	-0.60363	-0.245496	-3.40024	0.00148304	0.207928	-2.03531
DDIT3	chr12	1307	-0.277182	3.25173	-3.3804	0.00156964	0.215877	-2.77719
CATIP	chr2	3821	-0.317227	3.83292	-3.38063	0.00156858	0.215877	-2.84039
CELF2	chr10	10978	0.649914	3.31899	3.37399	0.001603	0.216345	-2.76718
TLE1	chr9	4906	-0.196918	5.66742	-3.37488	0.00159457	0.216345	-3.09481
TNKS2-AS1	chr10	761	-0.904982	-0.935056	-3.35498	0.00168974	0.223943	-2.05437
BRCC3	chrX	3182	0.18347	4.09513	3.35442	0.00169031	0.223943	-2.98648
FAM220A	chr7	2395	-0.178597	3.19083	-3.34602	0.00173119	0.227274	-2.84413
MIR584	chr5	97	-0.510233	0.501197	-3.33122	0.0018055	0.234893	-2.35884
RNU6-732P	chr5	103	-0.485276	0.152338	-3.32221	0.00185218	0.238815	-2.31204
AC090181.3	chr15	1514	-0.399859	0.194184	-3.31636	0.00188317	0.239508	-2.33332
NMRAL1	chr16	3541	0.281286	2.94871	3.30879	0.0019239	0.239508	-2.87127
GNPNAT1	chr14	4009	0.186439	3.46785	3.31268	0.00190287	0.239508	-2.98497
MACF1	chr1	40739	0.117429	9.40738	3.30923	0.00192155	0.239508	-3.10056
RNU6-1079P	chr5	110	-0.892134	-3.53929	-3.28654	0.00204869	0.242501	-1.80507
IL13RA2	chrX	1626	1.44684	0.0797342	3.2883	0.0020437	0.242501	-2.46201
KDM1B	chr6	5596	0.216784	3.24239	3.29813	0.00198276	0.242501	-2.96844
RPL10P16	chr19	645	0.198978	4.65389	3.2999	0.00197287	0.242501	-3.21192
IGHA1	chr14	1422	-0.444152	5.50524	-3.28983	0.00203487	0.242501	-3.31438
CLDN7	chr17	2492	-0.242921	5.8661	-3.28683	0.00204702	0.242501	-3.33902
AP001972.5	chr11	2338	0.3035	3.31595	3.27356	0.00212495	0.247471	-3.07532
PHF8	chrX	9015	0.133509	6.01875	3.27529	0.00211463	0.247471	-3.37569
LCA5	chr6	5964	-0.192827	3.59428	-3.26754	0.00216124	0.247702	-3.13553
OXA1L	chr14	4497	0.154152	4.45112	3.26828	0.00215674	0.247702	-3.26308
PQLC3	chr2	2275	0.229145	2.26343	3.26177	0.00219659	0.248117	-2.87785
SCML1	chrX	5497	-0.431977	3.75602	-3.26222	0.00219922	0.248117	-3.15366
HIST1H2AE	chr6	509	0.256205	4.2707	3.2515	0.00226083	0.253091	-3.29613
IRS1	chr2	9953	0.401261	4.60266	3.24589	0.00230225	0.255744	-3.33451
PNMT	chr17	1457	-0.339665	3.02336	-3.23791	0.00234865	0.25742	-3.07334
FLVCR2	chr14	4913	0.177719	6.08437	3.23725	0.00235298	0.25742	-3.47484
MIR3609	chr7	80	-0.313582	3.6229	-3.22796	0.00241495	0.262213	-3.2529
HIST1H2AJ	chr6	387	0.496552	1.78527	3.2238	0.00244545	0.263543	-2.91156
CXorf56	chrX	2580	0.234892	5.13069	3.2115	0.00252853	0.270478	-3.49463
RF00493	chr11	140	0.987338	-2.48665	3.19527	0.00264546	0.274018	-2.19695
MED31	chr17	2103	0.200594	1.78377	3.18212	0.00274395	0.274018	-3.01034
NDC80	chr18	3600	0.318275	2.03736	3.18819	0.00269807	0.274018	-3.05799
HIST1H3H	chr6	1237	0.453985	2.25536	3.18865	0.00269705	0.274018	-3.08158
WDR76	chr15	4078	0.317523	2.28777	3.18115	0.00275137	0.274018	-3.10994
IQCK	chr16	4993	-0.238637	2.47517	-3.18403	0.00272944	0.274018	-3.11997
MACO1	chr1	3979	0.119663	4.16153	3.19146	0.00267362	0.274018	-3.42939
HES2	chr1	5407	-0.247497	7.6012	-3.19122	0.00267543	0.274018	-3.54167
GMPS	chr3	8885	0.120362	5.18026	3.19131	0.00267479	0.274018	-3.55369
CEBPG	chr19	4411	-0.130265	5.13281	-3.18598	0.00271468	0.274018	-3.56443
PRXL2A	chr10	6520	-0.29489	4.64499	-3.17014	0.0028392	0.278917	-3.54413
KLF5	chr13	3893	-0.20629	6.42155	-3.17019	0.00283633	0.278917	-3.65263
NUPR1	chr16	5674	0.589939	2.5352	3.16542	0.00288045	0.281058	-3.22478
SELP	chr1	3490	0.336397	2.46598	3.15167	0.00298546	0.28445	-3.20389
MIR3936HG	chr5	3059	-0.39119	3.67713	-3.15309	0.00297842	0.28445	-3.41375
ATAD2	chr8	7118	0.267757	3.81027	3.1521	0.00298194	0.28445	-3.47672
MSN	chrX	5971	0.367236	6.16959	3.15144	0.00299401	0.28445	-3.70004
CORO6	chr17	4321	-0.403879	8.11008	-3.14726	0.00302869	0.285864	-3.63286
MIR23C	chrX	100	0.678361	-2.80209	3.14095	0.00307523	0.287608	-2.26325
GLRX5	chr14	2845	-0.207876	5.14146	-3.13956	0.00308699	0.287608	-3.6873
AC010168.2	chr12	5428	-0.364509	4.23988	-3.13678	0.00311665	0.28851	-3.56401
EHD1	chr11	7101	0.235591	7.13653	3.12302	0.00323096	0.297187	-3.74746
SRPK1	chr6	6692	-0.180808	6.82501	-3.11708	0.00328421	0.300173	-3.78161
HIST1H3C	chr6	411	0.471576	2.9604	3.1113	0.0033438	0.303697	-3.4222
IGHA2	chr14	1430	-0.337889	2.82355	-3.10082	0.0034342	0.308032	-3.39052
PRKRA	chr2	3941	-0.135812	3.80652	-3.10214	0.00342174	0.308032	-3.59199
PMS2P10	chr7	612	0.499029	-0.840743	3.09477	0.00349158	0.310826	-2.71723
FRG1JP	chr9	931	-0.570715	1.17411	-3.09345	0.00350839	0.310826	-3.12885
AP003469.4	chr8	2825	-0.23662	2.62879	-3.0879	0.00355791	0.313291	-3.38152
NCF4	chr22	1759	0.346276	2.43553	3.08132	0.00362249	0.315135	-3.37042
MAPKBP1	chr15	10357	-0.178736	5.55542	-3.08313	0.00360458	0.315135	-3.86199
MIR1200	chr7	76	-0.381267	-1.15553	-3.03704	0.00408693	0.316377	-2.79658
AC092295.2	chr19	1392	-0.275262	1.1416	-3.06259	0.00381254	0.316377	-3.20967
LINC00630	chrX	4077	0.183552	2.96873	3.05414	0.0039013	0.316377	-3.53555
ANKS6	chr9	8846	-0.264718	3.07243	-3.05542	0.00388774	0.316377	-3.56404
DNAJC27	chr2	5624	-0.390858	3.45389	-3.05659	0.00388078	0.316377	-3.63547
CGB3	chr19	877	1.60382	3.76439	3.04825	0.00397218	0.316377	-3.74542
DDX24	chr14	8636	0.108825	4.76065	3.06883	0.00374816	0.316377	-3.82959
AFDN	chr6	13720	-0.134622	7.63077	-3.07497	0.00368589	0.316377	-3.8466
FBXL19-AS1	chr16	3951	-0.28783	4.71466	-3.05245	0.00392273	0.316377	-3.86332
CGB8	chr19	882	1.47528	5.20651	3.06118	0.00383495	0.316377	-3.87275
CASTOR2	chr7	1363	-0.180363	4.73451	-3.04508	0.00399869	0.316377	-3.8815
GNPDA1	chr5	3961	-0.269562	4.87785	-3.05169	0.00393032	0.316377	-3.89229
TRIM38	chr6	9413	0.154246	5.08307	3.05539	0.00388807	0.316377	-3.89602
DENND4A	chr15	10623	-0.156028	5.25766	-3.04974	0.00394834	0.316377	-3.92601
FGD4	chr12	10629	-0.20207	6.75393	-3.05978	0.00384188	0.316377	-3.93389
ITPRIPL2	chr16	7440	-0.130938	6.98629	-3.05053	0.00393986	0.316377	-3.94306
PRRG1	chrX	6180	0.203484	5.2954	3.03456	0.00411448	0.316377	-3.96725
SMS	chrX	2160	0.231976	6.85946	3.03836	0.00407227	0.316377	-3.97468
JADE3	chrX	5137	-0.131176	5.77623	-3.04111	0.004042	0.316377	-3.9768
ZDHHC16	chr10	3078	-0.138034	5.49552	-3.03418	0.00411875	0.316377	-3.98556
KRT80	chr12	4350	-0.398233	5.65692	-3.03544	0.00411271	0.316377	-3.98608
KIF13A	chr6	11126	0.171875	6.12748	3.04174	0.00403509	0.316377	-3.98821
IFT52	chr20	2542	-0.219046	3.43442	-3.02543	0.00421769	0.322263	-3.73628
MIR4681	chr10	72	-0.586052	-1.20483	-3.01704	0.00431457	0.325998	-2.84494
SLC25A43	chrX	3115	-0.383377	3.28849	-3.0167	0.00432442	0.325998	-3.73543
VHL	chr3	4213	-0.0935569	5.47391	-3.01248	0.00436815	0.325998	-4.03943
CSPP1	chr8	7096	-0.238345	5.5515	-3.01171	0.00437728	0.325998	-4.04397
MINPP1	chr10	3016	-0.389381	5.73399	-3.01223	0.00437944	0.325998	-4.05417
ARMCX7P	chrX	1162	-0.537804	1.38955	-3.00846	0.00442102	0.327405	-3.39127
RAB36	chr22	4107	-0.265094	4.93118	-3.00363	0.00447699	0.329858	-4.01132
ZNF582	chr19	3350	-0.2719	1.70977	-2.97624	0.00481637	0.338351	-3.51412
ZXDA	chrX	4113	-0.192236	2.52403	-2.98087	0.00475678	0.338351	-3.6593
AL391244.1	chr1	2525	-0.125097	3.24396	-2.9675	0.00493069	0.338351	-3.83605
BIN2	chr12	4010	0.593061	3.7096	2.98302	0.00473806	0.338351	-3.88591
USP11	chrX	5269	0.182624	4.37877	2.99067	0.00463298	0.338351	-3.97241
AHI1	chr6	8705	-0.165021	4.56144	-2.9725	0.00486502	0.338351	-4.04584
GRAMD4	chr22	4885	-0.340921	4.57349	-2.96543	0.00496714	0.338351	-4.06328
COBL	chr7	14349	-0.17545	4.78592	-2.96912	0.00490931	0.338351	-4.08195
SEC23B	chr20	4385	0.094573	5.11336	2.97373	0.00484896	0.338351	-4.10774
NRCAM	chr7	8193	-0.350268	7.20878	-2.9783	0.00479857	0.338351	-4.11168
YIPF6	chrX	8850	0.213323	7.11496	2.9792	0.0047782	0.338351	-4.11742
ARMCX3	chrX	4239	-0.4907	5.37402	-2.9727	0.00487124	0.338351	-4.12402
CGB5	chr19	841	1.44357	5.46845	2.96628	0.00495581	0.338351	-4.125
OS9	chr12	5169	0.175815	7.31987	2.96933	0.00490649	0.338351	-4.12822
TMEM43	chr3	3572	-0.163489	7.25261	-2.96811	0.00492264	0.338351	-4.13461
ZMYM2	chr13	13618	-0.178561	6.03471	-2.97895	0.0047814	0.338351	-4.14843
RPL11P3	chr10	523	0.274448	0.602087	2.96009	0.00502966	0.339519	-3.33513
TEF	chr22	4715	-0.385214	3.15513	-2.96044	0.0050313	0.339519	-3.8466
PKIA	chr8	4216	-0.572663	1.93826	-2.95428	0.00511766	0.342149	-3.62185
AL691432.2	chr1	2038	-0.221137	2.15543	-2.95452	0.00510521	0.342149	-3.63855
HIST1H2AB	chr6	393	0.403637	1.35888	2.95102	0.00515325	0.342941	-3.54288
FRG1EP	chr20	770	-0.448067	0.932631	-2.94536	0.00523194	0.343853	-3.46012
AC090515.2	chr15	1396	-0.32939	1.0134	-2.94151	0.00528601	0.343853	-3.49176
GLDN	chr15	7144	-0.244159	8.64615	-2.94446	0.00524454	0.343853	-4.09977
PPL	chr16	7686	-0.50425	5.37678	-2.94257	0.00528046	0.343853	-4.20267
ANKRD9	chr14	7215	-0.165622	5.55239	-2.94756	0.00520125	0.343853	-4.20534
MIR640	chr19	96	-0.40918	-1.29509	-2.92613	0.00550735	0.349117	-3.04927
AL031599.1	chr1	808	-0.881992	-0.269207	-2.92904	0.00547445	0.349117	-3.26466
PCP4	chr21	1106	-0.407812	0.795569	-2.92582	0.00551199	0.349117	-3.47801
FCGR3B	chr1	3073	0.653606	1.45434	2.93173	0.00543533	0.349117	-3.59369
CCDC24	chr1	3554	-0.299287	1.77607	-2.9268	0.00549754	0.349117	-3.64779
RAB3D	chr19	4417	0.250368	3.91759	2.92668	0.00549931	0.349117	-4.05574
ZNF154	chr19	5713	0.696277	2.08752	2.9243	0.00554392	0.349606	-3.70504
CXCR4	chr2	2224	-0.515576	3.52054	-2.92113	0.00559085	0.351032	-4.00454
CGB2	chr19	859	1.19863	0.871661	2.91599	0.00566783	0.354325	-3.60478
HIST1H2BM	chr6	381	0.530071	1.05386	2.91318	0.00570608	0.355097	-3.6006
HIST1H2BF	chr6	1196	0.299201	3.11248	2.91113	0.00573172	0.355097	-3.97505
MCRIP2	chr16	5034	-0.186411	4.46027	-2.90967	0.00575394	0.355097	-4.18103
IGKC	chr2	523	1.89915	-0.123122	2.89943	0.00592246	0.358154	-3.43165
DDX11L2	chr2	1398	-1.0678	0.375699	-2.89355	0.00601546	0.358154	-3.50034
ZNF559	chr19	6783	0.368728	2.55479	2.90193	0.00587333	0.358154	-3.83163
FUT4	chr11	6059	0.272722	2.74954	2.89853	0.00592659	0.358154	-3.91069
LMBR1L	chr12	6047	0.193217	4.08206	2.89203	0.00602951	0.358154	-4.15572
C19orf12	chr19	5378	-0.11272	4.4067	-2.89934	0.0059138	0.358154	-4.2094
AGPAT5	chr8	4684	0.592856	4.80393	2.89466	0.00599769	0.358154	-4.26381
MFF	chr2	6150	-0.147195	5.14879	-2.89309	0.0060127	0.358154	-4.31143
PROSER1	chr13	7315	-0.100502	7.18181	-2.89555	0.00597355	0.358154	-4.32374
ADIRF-AS1	chr10	5748	-0.40281	6.41965	-2.89129	0.00605149	0.358154	-4.36689
HIST1H2BN	chr6	5477	0.287235	2.7501	2.88842	0.00608736	0.358806	-3.94951
AL020997.3	chr1	359	-0.665847	-2.02489	-2.87693	0.00627514	0.363933	-3.04598
MTND1P32	chrX	938	0.350784	-0.220933	2.87743	0.00626688	0.363933	-3.38003
ZNF467	chr7	2734	-0.2796	3.08362	-2.87831	0.00625238	0.363933	-4.00194
TMEM185B	chr2	2131	0.185171	3.52541	2.87882	0.00624391	0.363933	-4.10969
AC023232.1	chr11	285	-0.418846	0.65072	-2.87152	0.00636551	0.366233	-3.596
ASF1B	chr19	2304	0.367246	1.78295	2.87274	0.00634496	0.366233	-3.81689
CARD14	chr17	8366	0.344502	3.71652	2.8674	0.00644235	0.369182	-4.1521
RNU6-705P	chr5	104	-0.583583	-0.0201315	-2.86494	0.00647689	0.369631	-3.44482
FAM129A	chr1	8372	0.415201	3.3443	2.86412	0.00650138	0.369631	-4.09855
AC129926.1	chr17	614	-0.492243	-0.708817	-2.85911	0.00657702	0.370861	-3.35731
AC020636.1	chr3	565	-0.444805	2.26185	-2.85667	0.00662557	0.370861	-3.88916
STX1B	chr16	5229	-0.361565	2.92712	-2.85971	0.00657073	0.370861	-4.00896
GSTCD	chr4	6295	0.192481	2.9014	2.85534	0.00664265	0.370861	-4.04638
SERINC2	chr1	3549	0.306433	6.07027	2.85545	0.00665141	0.370861	-4.45421
ATP1A1	chr1	7261	-0.222906	8.93661	-2.85062	0.00672564	0.373557	-4.30586
SMARCA1	chrX	4363	-0.194773	5.78203	-2.84722	0.00678607	0.37547	-4.45513
AL391994.1	chr1	282	-0.383242	-1.10691	-2.84225	0.00687519	0.37617	-3.29971
ARMCX6	chrX	2489	-0.476386	3.06388	-2.84276	0.00687688	0.37617	-4.11496
MYL12A	chr18	3245	0.144279	6.6615	2.84471	0.00683096	0.37617	-4.46452
LINC00963	chr9	13171	-0.263021	6.24549	-2.83939	0.00693461	0.377897	-4.4978
RPGR	chrX	8378	-0.173656	3.2393	-2.83546	0.00699865	0.379953	-4.14797
COX6B1	chr19	936	0.128638	5.06753	2.83141	0.00707338	0.381443	-4.45439
GRIP1	chr12	6570	-0.18435	6.99141	-2.83111	0.00707893	0.381443	-4.49328
RNU6-1255P	chr8	112	-0.63356	-2.36091	-2.82471	0.00719845	0.38359	-3.12091
ZCCHC9	chr5	5127	0.218815	3.27426	2.82547	0.00718422	0.38359	-4.18852
BCAS4	chr20	7583	-0.205965	3.30879	-2.82514	0.00719045	0.38359	-4.1948
AC027373.1	chr8	1142	-0.319531	0.417965	-2.82056	0.00727699	0.386349	-3.65451
HIST1H3J	chr6	775	0.380756	1.89978	2.80851	0.00750968	0.394567	-3.97352
RALBP1	chr18	8043	-0.18219	6.69182	-2.80979	0.00748456	0.394567	-4.55079
RPL41	chr12	1088	0.162481	5.73468	2.8083	0.00751374	0.394567	-4.55235
PLEKHA7	chr11	10987	-0.210147	6.93397	-2.80358	0.00760684	0.398009	-4.56407
AC023300.2	chr15	612	-0.468034	-0.33051	-2.80139	0.00765026	0.398835	-3.53803
AC124067.4	chr8	2379	-0.396191	4.51648	-2.79625	0.00776518	0.401635	-4.47089
CDC42EP4	chr17	5007	-0.189351	5.93184	-2.79457	0.0077874	0.401635	-4.59364
STK10	chr5	9083	0.212627	6.28579	2.79656	0.00774726	0.401635	-4.59967
TMEM205	chr19	1606	0.164358	3.02275	2.79005	0.00787954	0.404941	-4.22755
MCUR1	chr6	6057	-0.147532	5.02406	-2.78736	0.00793474	0.406332	-4.55831
FRG1DP	chr20	771	-0.447403	0.979981	-2.77421	0.00821005	0.411671	-3.87225
ALG1	chr16	4553	0.166826	2.78538	2.77452	0.00820351	0.411671	-4.22135
FOXRED2	chr22	5577	0.251856	3.38005	2.77658	0.00815995	0.411671	-4.32887
TMEM155	chr4	3027	-0.28318	3.504	-2.77629	0.00816607	0.411671	-4.35535
IL11RA	chr9	4271	-0.226422	3.71469	-2.78021	0.00808345	0.411671	-4.37333
ODR4	chr1	4073	-0.112007	4.86468	-2.77953	0.00809759	0.411671	-4.56115
PDCD1LG2	chr9	2365	0.679249	1.97392	2.76559	0.00840766	0.412196	-4.08151
ARV1	chr1	1987	0.156105	2.29656	2.76553	0.0083967	0.412196	-4.14937
PINK1-AS	chr1	4443	-0.223839	3.35996	-2.76806	0.00834203	0.412196	-4.35443
AC006453.2	chr2	2414	-0.22154	3.7692	-2.7674	0.00835616	0.412196	-4.42029
BABAM2	chr2	3392	0.117334	3.7596	2.76785	0.0083466	0.412196	-4.4221
IGF2R	chr6	17843	0.119036	7.70141	2.76445	0.00842031	0.412196	-4.6071
GPD1L	chr3	4802	0.214122	5.17899	2.76808	0.00834157	0.412196	-4.61754
ZC2HC1A	chr8	4181	-0.380438	4.42858	-2.76229	0.00847962	0.413696	-4.54211
ADARB1	chr21	10049	0.449925	4.16008	2.76093	0.0085096	0.413761	-4.4626
CBX1	chr17	3087	0.122028	4.53674	2.752	0.00869559	0.421386	-4.59
AC020910.5	chr19	1865	-0.285543	1.57962	-2.74854	0.00877341	0.423735	-4.04426
HIST1H3I	chr6	411	0.395172	2.05636	2.74458	0.00886851	0.425482	-4.18643
TSEN15	chr1	10197	-0.163877	3.85643	-2.74501	0.00885364	0.425482	-4.49378
AFF3	chr2	12737	-0.359518	5.35657	-2.74312	0.0089095	0.426033	-4.69455
MTCYBP32	chrX	1084	0.355947	-0.0179617	2.73278	0.00913683	0.428483	-3.77026
XPA	chr9	1833	-0.127139	3.13403	-2.73656	0.00904839	0.428483	-4.36867
TTPAL	chr20	7044	-0.196958	3.85159	-2.73796	0.00901592	0.428483	-4.50973
NDUFA1	chrX	766	0.152206	4.43495	2.7327	0.00913876	0.428483	-4.62359
IGSF5	chr21	2650	-0.297724	5.17253	-2.7365	0.00906265	0.428483	-4.69608
RBMX	chrX	5882	0.133081	5.58652	2.73472	0.00909138	0.428483	-4.72695
NOP14	chr4	3538	0.0999175	4.75673	2.7293	0.00921887	0.429451	-4.66714
SUSD1	chr9	4183	-0.168142	5.64522	-2.73024	0.00919677	0.429451	-4.74036
AC087284.1	chr15	1049	0.317317	-0.188413	2.725	0.00932126	0.429631	-3.7472
MED30	chr8	1440	0.256284	1.0153	2.72217	0.00938929	0.429631	-4.0294
AC243964.3	chr19	2028	-0.489337	1.45919	-2.72273	0.00938287	0.429631	-4.0673
HIST1H4K	chr6	312	0.265288	3.83133	2.72235	0.00938614	0.429631	-4.55561
LYZ	chr12	1764	0.683641	3.87483	2.7243	0.00935105	0.429631	-4.56724
THOP1	chr19	7464	0.352807	6.33458	2.72221	0.00940124	0.429631	-4.76985
FASTKD3	chr5	2857	0.213316	1.6133	2.71787	0.00949336	0.432472	-4.12492
PRKX	chrX	6452	0.791098	3.44554	2.71543	0.00956598	0.433315	-4.48971
ZBTB33	chrX	5313	0.143182	4.40058	2.71466	0.00957188	0.433315	-4.65634
AC104805.1	chr4	120	0.658686	-2.99998	2.70842	0.00972589	0.434984	-3.27544
RNU6-36P	chr12	107	-0.429698	-1.37862	-2.70881	0.00971629	0.434984	-3.65306
AC066613.1	chr15	1263	-0.400223	1.02512	-2.70692	0.0097633	0.434984	-4.03019
NAV2-AS4	chr11	1181	-0.502332	3.15102	-2.7064	0.00978947	0.434984	-4.44452
DENND5B	chr12	11310	0.208252	3.90513	2.70762	0.00974583	0.434984	-4.58315
USP3	chr15	7764	0.132972	5.23035	2.71165	0.00964592	0.434984	-4.75807
SEMA4B	chr15	7006	0.200553	5.89127	2.70361	0.00984631	0.436167	-4.81375
IQCE	chr7	9240	-0.147284	4.06668	-2.69836	0.00997932	0.437795	-4.62926
PIGS	chr17	5990	0.125534	4.81543	2.69924	0.0099569	0.437795	-4.74874
ZNF281	chr1	4895	-0.153528	5.54196	-2.70084	0.00991625	0.437795	-4.80351
ABCD3	chr1	7589	-0.190672	5.80457	-2.69738	0.0100043	0.437795	-4.82613
SGMS1	chr10	6429	-0.216772	6.11934	-2.69618	0.0100387	0.437971	-4.83442
FEN1	chr11	2478	0.180938	3.61144	2.69303	0.010116	0.438693	-4.58719
AL035661.1	chr20	1144	-0.524103	3.88867	-2.69422	0.0100989	0.438693	-4.62709
GRAMD1C	chr3	7814	-0.269432	4.14168	-2.68736	0.0102686	0.443977	-4.67938
GSDMB	chr17	5905	-0.331588	3.99979	-2.68627	0.0103042	0.44419	-4.64172
GATD1	chr11	5510	-0.0898412	5.26048	-2.68402	0.010351	0.444878	-4.82459
WDR5B	chr3	3720	-0.148228	2.55149	-2.68163	0.010414	0.446258	-4.38829
IGKV4-1	chr2	538	1.93089	-4.48772	2.67617	0.0105735	0.446655	-3.2102
AL162258.2	chr1	1054	-0.294236	0.303992	-2.67665	0.0105468	0.446655	-3.9908
ACTG2	chr2	3811	0.710872	3.33439	2.67628	0.0105707	0.446655	-4.52037
HNRNPA1P48	chr16	1924	0.160373	4.17964	2.67669	0.0105459	0.446655	-4.72293
SCMH1	chr1	4447	-0.114826	4.45728	-2.6732	0.0106398	0.446655	-4.75319
GRAMD1B	chr11	14863	-0.260345	6.90006	-2.67573	0.0105823	0.446655	-4.86756
BANP	chr16	8154	-0.129379	6.12837	-2.67331	0.0106369	0.446655	-4.89381
RNU6-207P	chrX	107	-0.891171	-1.27945	-2.67194	0.0106849	0.44725	-3.67784
HIST1H4J	chr6	373	0.245785	3.6695	2.66834	0.010772	0.449589	-4.64775
AC007388.1	chr2	6741	-0.226732	3.14076	-2.66537	0.0108533	0.451678	-4.52351
MIR6730	chr1	67	-0.873849	-3.97128	-2.62662	0.01197	0.455193	-3.36587
AL031183.1	chrX	207	-0.999067	-3.12247	-2.61296	0.012388	0.455193	-3.48212
MIR4659A	chr8	81	0.943872	-2.50551	2.65353	0.0111885	0.455193	-3.50292
RNU6-312P	chr2	107	-0.660145	-2.86556	-2.59698	0.0128943	0.455193	-3.56379
RF00191	chr5	414	0.370729	-1.13728	2.62845	0.0119148	0.455193	-3.78701
AC234781.5	chrX	432	-0.48368	-1.12347	-2.62518	0.0120133	0.455193	-3.83113
AL049812.2	chr20	594	-0.905715	-1.15164	-2.59466	0.0129844	0.455193	-3.8749
AL022721.1	chr6	731	-1.02176	-0.397217	-2.59864	0.0128561	0.455193	-4.03984
CXCL9	chr4	2740	2.51123	-0.77886	2.59976	0.0128201	0.455193	-4.0734
HHLA3	chr1	1222	0.332867	0.544066	2.65217	0.0112225	0.455193	-4.11699
NDUFAF8	chr17	1376	-0.185056	1.57261	-2.65689	0.0110892	0.455193	-4.2564
NR2C2AP	chr19	1794	0.236093	1.34779	2.63963	0.0115838	0.455193	-4.2803
PAQR6	chr1	2439	-0.279941	1.65657	-2.64854	0.0113262	0.455193	-4.28143
NBPF2P	chr1	661	-0.644265	1.36289	-2.60864	0.0125381	0.455193	-4.33838
ACP5	chr19	2919	0.379091	1.79789	2.62699	0.0119589	0.455193	-4.38052
HMGCS2	chr1	2571	-0.79346	2.21715	-2.64635	0.0114032	0.455193	-4.39308
PUS3	chr11	2010	0.15985	2.16598	2.64231	0.0115056	0.455193	-4.43123
CKS2	chr9	613	0.244076	2.32565	2.65147	0.0112423	0.455193	-4.43955
AC010326.4	chr19	936	-0.19638	2.52613	-2.6464	0.0113875	0.455193	-4.44076
RNF103-CHMP3	chr2	1503	-0.287485	1.85173	-2.59555	0.0129405	0.455193	-4.44619
ADAM8	chr10	4780	0.318611	2.27347	2.6202	0.0121647	0.455193	-4.45009
CDCA8	chr1	2469	0.264872	2.06706	2.62057	0.0121536	0.455193	-4.4653
SOCS1	chr16	1796	0.32194	2.07648	2.60007	0.0127949	0.455193	-4.47988
AC104564.2	chr17	638	-0.395013	2.63588	-2.63185	0.0118238	0.455193	-4.49807
VDAC1P8	chr6	5136	-0.228686	2.57958	-2.61332	0.0123767	0.455193	-4.52777
FOXI3	chr2	2804	0.314461	2.96461	2.65872	0.0110425	0.455193	-4.54493
BEX2	chrX	1176	-0.21918	2.55137	-2.60366	0.0126803	0.455193	-4.5789
RDH14	chr2	1587	-0.149029	3.05788	-2.63949	0.0115881	0.455193	-4.59718
IQGAP3	chr1	6742	0.255904	3.31214	2.63361	0.011761	0.455193	-4.6561
VNN3	chr6	3846	-0.817344	3.33695	-2.62556	0.0120167	0.455193	-4.66337
AKAP7	chr6	4394	-0.23263	3.45787	-2.63543	0.0117073	0.455193	-4.67891
SMYD4	chr17	6777	0.169114	3.34161	2.61139	0.0124369	0.455193	-4.70431
MECR	chr1	3922	-0.141994	4.03054	-2.65879	0.011036	0.455193	-4.72062
AC000123.3	chr7	4975	-0.163038	4.19398	-2.65336	0.0111887	0.455193	-4.74149
CD53	chr1	2152	0.333752	3.37476	2.59909	0.0128372	0.455193	-4.75643
NEO1	chr15	8117	-0.354728	3.77972	-2.62463	0.012045	0.455193	-4.77711
ZKSCAN2	chr16	7970	-0.122696	4.30122	-2.65058	0.0112676	0.455193	-4.79563
HIST1H2AG	chr6	2250	0.273635	3.67031	2.60095	0.0127724	0.455193	-4.81315
ZSCAN9	chr6	3705	0.653467	4.08627	2.61097	0.0124652	0.455193	-4.82692
GBP1	chr1	4992	0.407073	4.4826	2.63059	0.0118657	0.455193	-4.86252
ECH1	chr19	2467	-0.17194	4.96483	-2.65507	0.0111406	0.455193	-4.86678
HIST1H1B	chr6	681	0.384926	4.12449	2.60937	0.0125154	0.455193	-4.87907
BICD2	chr9	6427	0.139194	5.67308	2.66092	0.0109767	0.455193	-4.90515
AMOT	chrX	8502	-0.2355	7.3525	-2.63881	0.0116139	0.455193	-4.92355
LINC01483	chr17	4173	-0.409351	4.59769	-2.59525	0.0129656	0.455193	-4.93575
SLC6A4	chr17	6983	-0.192024	6.04563	-2.64769	0.0113504	0.455193	-4.93737
STMN1	chr1	6261	0.152857	5.2459	2.6287	0.0119074	0.455193	-4.94818
CDS1	chr4	4461	-0.162337	5.92184	-2.64437	0.0114461	0.455193	-4.95066
GRB2	chr17	4716	0.125023	6.10778	2.64229	0.0115062	0.455193	-4.95584
ARFIP2	chr11	5312	-0.0971348	5.34199	-2.63087	0.0118424	0.455193	-4.95619
RCAN3	chr1	7077	-0.179969	4.90946	-2.60732	0.0125645	0.455193	-4.96983
ACSL3	chr2	7240	-0.162829	6.19938	-2.63571	0.011699	0.455193	-4.97242
MYH11	chr16	16104	0.430125	5.29993	2.61546	0.0123256	0.455193	-4.97654
ENPEP	chr4	7802	0.386734	5.35361	2.61873	0.0122248	0.455193	-4.98139
ARSD	chrX	7030	0.36692	5.56945	2.62298	0.0120949	0.455193	-4.98378
OPTN	chr10	5138	0.187839	5.15895	2.60839	0.012531	0.455193	-4.99003
SLCO2B1	chr11	10351	-0.287608	6.36258	-2.62975	0.0118906	0.455193	-4.9911
HSD17B1P1	chr17	955	-0.554536	6.60423	-2.62848	0.0119288	0.455193	-4.9914
MSH6	chr2	10993	0.127567	5.54362	2.61303	0.0123859	0.455193	-5.00569
RAP1GAP2	chr17	7530	-0.249728	6.93212	-2.61659	0.0122861	0.455193	-5.00877
TMCO4	chr1	4054	-0.181498	5.32372	-2.60368	0.0126795	0.455193	-5.01879
TEX2	chr17	9094	-0.162797	5.64333	-2.60516	0.0126327	0.455193	-5.03078
OSBPL11	chr3	4191	-0.167098	5.5819	-2.59604	0.0129244	0.455193	-5.05027
FNIP1	chr5	7942	0.14922	6.4152	2.59412	0.0129866	0.455193	-5.07007
HID1	chr17	6196	-0.16709	6.16212	-2.59421	0.0129838	0.455193	-5.07445
TUBA1B	chr12	3574	0.164917	7.37142	2.58895	0.0131557	0.460004	-5.03463
SH2D7	chr15	2881	-0.257093	1.94445	-2.58261	0.0133655	0.46009	-4.48999
CAMK2D	chr4	7363	0.348787	2.73007	2.58232	0.0133812	0.46009	-4.6207
HIST1H3G	chr6	2411	0.389993	2.67364	2.58712	0.0132299	0.46009	-4.66628
OXLD1	chr17	1600	-0.154625	3.05317	-2.58336	0.0133403	0.46009	-4.71231
COA7	chr1	4165	0.163822	3.44903	2.5851	0.0132825	0.46009	-4.80104
H1FX	chr3	1507	0.165578	4.90657	2.58727	0.0132107	0.46009	-5.01498
PLCXD1	chrX	12382	-0.169467	5.46425	-2.58466	0.0132971	0.46009	-5.07072
ORMDL3	chr17	3752	-0.201307	6.21057	-2.57728	0.0135442	0.46459	-5.10523
ZBTB1	chr14	5283	-0.10886	5.34923	-2.57221	0.013716	0.469367	-5.08982
AL513318.2	chr9	2266	-0.258796	1.13176	-2.56927	0.0138168	0.471698	-4.3988
LINC02109	chr5	2816	-1.0014	0.510327	-2.56785	0.0138818	0.472163	-4.28505
TACC3	chr4	6528	0.278742	3.32652	2.56703	0.0138958	0.472163	-4.81285
MTNR1B	chr11	1956	0.62286	1.58773	2.5636	0.014029	0.475568	-4.46728
CYCSP6	chr2	302	2.26558	-3.34435	2.55979	0.0141624	0.476103	-3.56782
AC234775.3	chrX	656	-0.502419	-0.0964962	-2.55993	0.0141412	0.476103	-4.15765
FBXW11P1	chr21	1474	-0.4231	3.65571	-2.55661	0.0142742	0.476103	-4.88451
ASXL3	chr18	13619	-0.84178	3.60085	-2.55719	0.0142537	0.476103	-4.91962
NADK2	chr5	4885	0.1836	4.38144	2.55612	0.0142755	0.476103	-5.01827
MAP3K20	chr2	13799	0.210884	4.79342	2.56059	0.0141181	0.476103	-5.05581
APC	chr5	12440	0.133258	5.56757	2.55637	0.0142665	0.476103	-5.13664
EFTUD2	chr17	10375	0.0657099	6.05627	2.55117	0.0144517	0.480869	-5.1654
TFAP2A-AS2	chr6	3427	-0.258413	1.65727	-2.54713	0.0145969	0.484548	-4.53795
AL138756.1	chr9	4836	-0.150685	2.85065	-2.54531	0.0146629	0.484548	-4.76394
ZNF772	chr19	6096	-0.14277	4.12339	-2.54618	0.0146314	0.484548	-4.99883
TCTEX1D4	chr1	763	-0.374793	0.396146	-2.52697	0.0153423	0.487882	-4.32938
EVI2B	chr17	2072	0.462244	0.91761	2.53653	0.0149912	0.487882	-4.43588
AC141586.5	chr16	2050	-0.267416	1.08857	-2.52728	0.0153305	0.487882	-4.45239
AC011921.1	chr17	718	-0.238036	1.23844	-2.5274	0.0153259	0.487882	-4.49208
DTNBP1	chr6	3052	0.103985	3.40543	2.52987	0.0152329	0.487882	-4.90643
FGD3	chr9	5890	-0.250533	3.67886	-2.53341	0.0151006	0.487882	-4.93516
ECI1	chr16	3234	0.227763	3.66333	2.52589	0.0153831	0.487882	-4.95629
FANCI	chr15	7766	0.221157	3.86164	2.52705	0.0153393	0.487882	-5.00563
MCM6	chr2	4118	0.239694	4.18781	2.53025	0.015224	0.487882	-5.0575
PRKAR2A	chr3	6644	0.137382	4.53775	2.53719	0.0149602	0.487882	-5.08297
ZDHHC1	chr16	3540	-0.228218	4.59837	-2.53727	0.0149625	0.487882	-5.09168
FLNA	chrX	10585	0.416112	7.73972	2.53509	0.0150546	0.487882	-5.14942
SLC25A46	chr5	8283	-0.21274	4.96953	-2.52534	0.0154057	0.487882	-5.1614
HMGCS1	chr5	4702	0.106222	5.19376	2.52562	0.0153933	0.487882	-5.18251
RBPJ	chr4	9253	-0.115961	6.68482	-2.53508	0.0150384	0.487882	-5.19726
NAP1L4	chr11	5200	-0.0951611	5.5084	-2.52964	0.0152418	0.487882	-5.19999
RPL39	chrX	2141	0.163728	6.37134	2.52969	0.0152397	0.487882	-5.20831
MLH3	chr14	8363	-0.126267	5.72409	-2.52679	0.015349	0.487882	-5.21761
PRKAG2	chr7	6740	-0.236451	6.14758	-2.52825	0.0153057	0.487882	-5.22255
AC087294.1	chr17	1519	-0.216492	1.99248	-2.52371	0.0154658	0.488712	-4.61751
MIR621	chr13	96	0.544939	-1.75898	2.52098	0.0155702	0.488802	-3.94939
AC015871.3	chr15	2261	-0.185291	3.34034	-2.52186	0.0155364	0.488802	-4.89436
ARHGAP28	chr18	11910	0.294946	4.28075	2.52244	0.0155301	0.488802	-5.07552
ACVR1	chr2	3990	0.161653	5.39533	2.51891	0.0156497	0.490232	-5.21211
PRELP	chr1	5747	0.485927	2.50623	2.51428	0.0158459	0.493154	-4.73576
PMAIP1	chr18	2235	-0.324163	3.01888	-2.51156	0.0159451	0.493154	-4.88619
SELENOW	chr19	5261	0.259037	4.32126	2.51307	0.0158857	0.493154	-5.10404
SSBP4	chr19	2974	-0.134561	4.53801	-2.51411	0.0158355	0.493154	-5.13115
IRF6	chr1	4965	-0.132948	6.20336	-2.51273	0.0158891	0.493154	-5.24588
PTPRG	chr3	14629	0.181212	6.19005	2.51123	0.0159478	0.493154	-5.25998
PTPN3	chr9	9995	-0.199983	7.06639	-2.50924	0.0160269	0.494539	-5.24073
RNU6-407P	chr20	104	-0.425494	-1.4024	-2.50672	0.0161257	0.495065	-4.01825
LINC01770	chr1	851	-0.318893	0.36779	-2.50532	0.016181	0.495065	-4.38475
FZD5	chr2	6708	0.28828	4.8191	2.50637	0.0161564	0.495065	-5.18571
LUC7L	chr16	6176	-0.123983	5.47527	-2.50675	0.0161244	0.495065	-5.2415
VDR	chr12	5674	0.376276	3.55003	2.50475	0.016221	0.495237	-4.99195
CCDC69	chr5	4993	-0.178761	6.87544	-2.50246	0.0162948	0.495398	-5.26133
ZC3H14	chr14	21059	-0.081329	6.18735	-2.50254	0.0162916	0.495398	-5.27884
ARSB	chr5	9053	0.154219	4.4901	2.49949	0.016414	0.496928	-5.16693
ERC1	chr12	13484	0.0922499	6.99376	2.49991	0.016397	0.496928	-5.25989
HSDL2	chr9	3455	-0.149799	4.87037	-2.49815	0.0164679	0.497058	-5.21239
GLI3	chr7	10950	0.128006	7.12856	2.49767	0.0164871	0.497058	-5.26123
MIR4539	chr14	60	-0.9412	-4.18859	-2.46184	0.0179927	0.501414	-3.67025
MIR4451	chr4	66	0.592834	-2.20715	2.47367	0.0174823	0.501414	-3.92651
AL139339.1	chr10	657	-0.397081	-0.771585	-2.49177	0.0167271	0.501414	-4.2003
AC008825.1	chr5	452	-0.797794	-0.279234	-2.47838	0.0173008	0.501414	-4.31435
AC007684.1	chr2	477	-0.413157	0.0100901	-2.46736	0.017753	0.501414	-4.3724
PTGER2	chr14	2473	0.408969	1.34967	2.46157	0.0180113	0.501414	-4.66251
LOXL3	chr2	4363	0.254654	2.22219	2.46338	0.0179256	0.501414	-4.80219
AL020996.1	chr1	2793	-0.264924	2.23652	-2.46508	0.0178518	0.501414	-4.82353
SYN3	chr22	5444	-0.31951	2.69069	-2.46992	0.0176485	0.501414	-4.88113
KIF20A	chr5	3958	0.328003	2.34502	2.45899	0.0181247	0.501414	-4.88712
AL121839.2	chr14	6943	-0.35077	3.18917	-2.4822	0.0171367	0.501414	-4.94234
ANKRD6	chr6	8329	-0.281199	3.35111	-2.48413	0.0170477	0.501414	-4.9809
ZC2HC1C	chr14	4812	-0.191034	3.41457	-2.48838	0.0168663	0.501414	-4.99913
ANKRD54	chr22	4487	-0.132446	3.26921	-2.46333	0.0179278	0.501414	-5.02268
SCARNA5	chr2	276	-0.281549	3.52448	-2.48914	0.0168416	0.501414	-5.02501
ETFB	chr19	6526	0.123548	3.46448	2.47737	0.0173255	0.501414	-5.03094
HIST1H2BJ	chr6	950	0.271542	3.14127	2.46271	0.0179564	0.501414	-5.03295
MT-ND2	chrM	1042	-0.242374	11.2917	-2.46001	0.0180728	0.501414	-5.03429
MRPL1	chr4	1943	-0.139026	3.5937	-2.48697	0.0169242	0.501414	-5.04095
EIF4BP6	chr7	1828	0.158035	3.26339	2.4607	0.0180424	0.501414	-5.05296
NCDN	chr1	4917	-0.138376	3.49055	-2.46172	0.0179982	0.501414	-5.07315
METTL13	chr1	3827	0.104388	3.86455	2.49285	0.0166829	0.501414	-5.07883
TRIM21	chr11	1929	0.15168	3.70404	2.47011	0.0176347	0.501414	-5.10845
RETSAT	chr2	4005	0.181637	3.73117	2.46389	0.0179035	0.501414	-5.12176
TMEM258	chr11	3068	0.130078	3.98168	2.48411	0.0170431	0.501414	-5.1248
ZNF614	chr19	5813	0.207996	4.01424	2.47735	0.0173263	0.501414	-5.14327
TOMM7	chr7	1751	0.181391	4.11519	2.48421	0.0170388	0.501414	-5.14805
SNTB2	chr16	9875	0.134332	4.40477	2.48736	0.0169084	0.501414	-5.16983
OTUD3	chr1	6767	-0.150001	4.40017	-2.47851	0.0172772	0.501414	-5.19441
ZNF175	chr19	7396	0.286739	4.40631	2.47686	0.0173635	0.501414	-5.19681
NAPB	chr20	5234	-0.114888	4.42121	-2.47182	0.0175615	0.501414	-5.20342
MGAT4B	chr5	5495	-0.143136	4.4743	-2.47042	0.0176211	0.501414	-5.21833
SNX25	chr4	4567	-0.167922	4.60811	-2.47362	0.0174843	0.501414	-5.23137
CSF1R	chr5	5151	-0.186413	8.61237	-2.45951	0.018095	0.501414	-5.24249
FAM104A	chr17	3162	-0.105509	4.87026	-2.4825	0.0171101	0.501414	-5.24918
DAD1	chr14	808	0.125162	4.88042	2.47053	0.0176167	0.501414	-5.2752
RALB	chr2	2915	0.136075	5.55593	2.48891	0.0168444	0.501414	-5.28466
WWC1	chr5	10076	-0.215087	6.88859	-2.48558	0.0169893	0.501414	-5.30273
ITGB3	chr17	4394	0.331161	5.49165	2.47045	0.0176377	0.501414	-5.32382
SRSF9	chr12	3744	-0.0572742	5.89418	-2.47288	0.0175162	0.501414	-5.34336
SFT2D2	chr1	11221	0.156294	5.67906	2.46561	0.0178285	0.501414	-5.34845
FBXO9	chr6	8164	-0.120493	6.38645	-2.47174	0.0175647	0.501414	-5.3504
SUSD6	chr14	5830	0.138822	5.71372	2.4627	0.0179553	0.501414	-5.35413
CKMT1B	chr15	3470	0.269814	3.93685	2.45709	0.0182127	0.501926	-5.17028
GALT	chr9	4407	-0.165528	4.96983	-2.45721	0.0181961	0.501926	-5.30971
ATP2A2	chr12	13745	0.113641	7.39723	2.45582	0.0182574	0.502201	-5.33802
HSPA6	chr1	2371	0.386675	1.06078	2.44671	0.018665	0.507377	-4.61492
PTTG1	chr5	2013	0.341823	1.22568	2.4437	0.0188018	0.507377	-4.72827
MXD3	chr5	5154	0.18418	2.22097	2.44771	0.0186198	0.507377	-4.83033
BLVRA	chr7	1821	0.369559	2.03584	2.44464	0.0187662	0.507377	-4.83314
AP000253.1	chr21	2233	-0.40976	3.3915	-2.44343	0.0188321	0.507377	-5.06994
DNAAF5	chr7	7137	-0.131348	3.73012	-2.4508	0.018481	0.507377	-5.13987
SETD4	chr21	7312	-0.161982	4.02725	-2.44554	0.0187179	0.507377	-5.18836
PRKCD	chr3	3396	0.187685	4.14972	2.44947	0.0185407	0.507377	-5.22517
TTI1	chr20	4479	0.0768265	4.78079	2.44644	0.0186774	0.507377	-5.31763
SETX	chr9	12140	0.0637231	7.15105	2.44454	0.0187633	0.507377	-5.37812
ARRB1	chr11	5828	0.149906	5.68232	2.44649	0.0186753	0.507377	-5.38809
AP000688.1	chr21	1293	-0.258888	1.57961	-2.43944	0.0189962	0.507812	-4.733
TTC38	chr22	3578	0.260007	2.51774	2.43883	0.0190241	0.507812	-4.91385
SPSB2	chr12	2452	-0.326424	2.52379	-2.43963	0.0189949	0.507812	-4.94085
AC004585.1	chr17	1198	-0.390616	3.46174	-2.44069	0.0189576	0.507812	-5.09022
CRLF3	chr17	4472	0.123594	4.78842	2.43977	0.018981	0.507812	-5.33137
ZBED4	chr22	6893	0.110443	4.62998	2.43666	0.0191241	0.508602	-5.31786
DUBR	chr3	4206	-0.322142	4.75846	-2.43783	0.019089	0.508602	-5.32419
HIST2H3D	chr1	411	0.299914	0.911641	2.43575	0.0191661	0.508784	-4.65281
CEBPA-DT	chr19	2198	-0.304684	1.60258	-2.433	0.019294	0.509947	-4.78195
SLC9A6	chrX	7465	0.121007	3.49353	2.43253	0.0193159	0.509947	-5.14201
INTS6	chr13	25509	-0.100131	6.04718	-2.43373	0.0192599	0.509947	-5.43445
MIR125B1	chr11	88	-0.397688	-0.728724	-2.43171	0.0193543	0.510028	-4.32049
BTN3A1	chr6	5547	0.214279	3.50236	2.43077	0.019398	0.510248	-5.14815
BRWD1	chr21	19794	-0.15065	9.01175	-2.42876	0.0194924	0.511798	-5.28659
HIST1H2AK	chr6	393	0.342672	0.537833	2.42783	0.0195359	0.512011	-4.61403
AC009054.2	chr16	374	-0.231303	0.429285	-2.42516	0.0196623	0.512662	-4.5625
TARBP2	chr12	4090	-0.0961094	3.97209	-2.42565	0.0196391	0.512662	-5.24363
AC108062.1	chr4	3283	-0.226131	4.21882	-2.42505	0.0196673	0.512662	-5.25886
PLPBP	chr8	3428	0.129446	3.32566	2.42279	0.0197746	0.514531	-5.13437
MKI67	chr10	12807	0.31427	5.58405	2.4219	0.0198359	0.515198	-5.43441
AL391244.3	chr1	1523	-0.255881	1.07661	-2.42017	0.0198998	0.515931	-4.70363
SLC15A1	chr13	4192	-0.653204	2.47718	-2.41639	0.0201005	0.5164	-4.97942
HIST1H2BI	chr6	381	0.367862	2.38693	2.41564	0.0201325	0.5164	-5.00817
PARP11	chr12	6200	-0.117719	3.3506	-2.41808	0.0200003	0.5164	-5.13177
LSP1P4	chr2	3057	-0.156773	3.67585	-2.4164	0.0200813	0.5164	-5.20247
BCAS3	chr17	14101	0.106546	4.56797	2.41643	0.0200796	0.5164	-5.34366
THOC2	chrX	10277	0.087362	6.06947	2.41557	0.020121	0.5164	-5.46967
TTF1	chr9	3215	0.100568	3.35395	2.41193	0.0202979	0.519382	-5.16948
KISS1	chr1	709	0.41948	9.88265	2.41149	0.0203386	0.519382	-5.25182
S100PBP	chr1	9194	-0.0791997	4.97563	-2.41073	0.0203567	0.519382	-5.41474
SPON1-AS1	chr11	240	-0.361685	1.05612	-2.40523	0.0206271	0.520347	-4.71803
OR7E14P	chr11	1809	-0.324345	1.42133	-2.40818	0.0204817	0.520347	-4.79958
FOXO3B	chr17	1928	0.146059	2.41198	2.40483	0.0206467	0.520347	-4.98571
SYTL2	chr11	11258	0.19293	3.90988	2.40669	0.0205548	0.520347	-5.25044
RUVBL2	chr19	3670	0.183399	3.8042	2.40754	0.0205127	0.520347	-5.25967
ANP32E	chr1	3605	0.165861	3.82631	2.40601	0.0205884	0.520347	-5.26582
FKBP4	chr12	5180	-0.117358	5.9008	-2.40751	0.0205142	0.520347	-5.47737
ZNF471	chr19	6783	-0.201856	3.80946	-2.40023	0.0208754	0.523314	-5.2537
HMGN4	chr6	1274	0.136505	4.25453	2.39898	0.0209383	0.523314	-5.34429
TMED1	chr19	1513	-0.134254	4.23069	-2.39883	0.0209456	0.523314	-5.35286
TRIM33	chr1	9574	-0.122332	7.33899	-2.40045	0.0208645	0.523314	-5.46449
FTO	chr16	21379	-0.0881346	6.07151	-2.39979	0.0208977	0.523314	-5.50268
IGHV3-23	chr14	432	1.6025	-4.78398	2.39637	0.0210884	0.525973	-3.75133
RNU6-1054P	chr4	104	-0.634118	-3.25624	-2.31847	0.0253434	0.529355	-4.09978
RNA5SP383	chr14	120	-0.659474	-3.21235	-2.31053	0.02582	0.529355	-4.12583
SNORA66	chr1	133	0.527827	-2.42116	2.31324	0.0256559	0.529355	-4.25074
AC233280.19	chr3	136	-0.49193	-2.43618	-2.29577	0.0267272	0.529355	-4.30472
AL135786.1	chr9	214	-0.504133	-2.29	-2.30704	0.0260318	0.529355	-4.30934
SNORA80A	chr21	136	-0.521722	-2.235	-2.30139	0.0263783	0.529355	-4.33471
AC093063.1	chr19	363	-0.45899	-1.10596	-2.37872	0.0219761	0.529355	-4.38415
AL133523.1	chr14	331	0.393728	-1.67327	2.31689	0.0254372	0.529355	-4.39012
AC010883.1	chr2	398	0.362769	-1.36116	2.33214	0.0245413	0.529355	-4.40772
MIRLET7F1	chr9	87	-0.341229	-1.12008	-2.33529	0.0243595	0.529355	-4.41978
RNU6-171P	chr1	107	-0.298658	-0.931779	-2.3533	0.0233443	0.529355	-4.43975
MIRLET7G	chr3	84	-0.454943	-1.42426	-2.29484	0.0267852	0.529355	-4.4594
AC112493.1	chrX	887	0.656643	-0.587052	2.3221	0.0251425	0.529355	-4.56639
AC091059.2	chr17	614	0.26306	-0.657852	2.30266	0.0262998	0.529355	-4.58843
AKR1C7P	chr10	895	-0.429289	-0.432699	-2.30293	0.0262832	0.529355	-4.63634
FP236383.3	chr21	923	0.748699	-1.48616	2.32928	0.0247277	0.529355	-4.66456
AC124067.2	chr8	510	-0.433273	0.43806	-2.36247	0.0228423	0.529355	-4.69272
MMP1	chr11	1970	1.72298	0.535637	2.34302	0.0239394	0.529355	-4.73757
HLA-DRA	chr6	1280	0.686248	0.202054	2.33052	0.0246555	0.529355	-4.75512
LNX1-AS2	chr4	887	-0.342197	-0.00552231	-2.30896	0.0259146	0.529355	-4.75527
RPEP1	chr5	658	-0.441029	0.535288	-2.33267	0.0245102	0.529355	-4.75817
AC000123.2	chr7	461	-0.223564	0.861779	-2.35787	0.0230929	0.529355	-4.79024
RENBP	chrX	2057	0.342612	1.10544	2.38053	0.0218816	0.529355	-4.79491
BX470209.2	chr9	928	-0.560171	0.556053	-2.31761	0.0254154	0.529355	-4.85788
GCH1	chr14	2951	0.405646	1.67025	2.37906	0.0219701	0.529355	-4.89931
FPR3	chr19	2772	0.652255	1.089	2.34365	0.023904	0.529355	-4.90855
CLDN3	chr7	1274	-0.421783	1.50305	-2.35822	0.0230865	0.529355	-4.91218
DLGAP5	chr14	3667	0.340191	1.78127	2.37278	0.022294	0.529355	-4.97739
CHRNB1	chr17	4329	0.274868	1.99388	2.37757	0.0220366	0.529355	-4.98801
MTCO2P12	chr1	682	-0.26041	1.91194	-2.37397	0.0222262	0.529355	-5.00295
AC022400.7	chr10	1236	-0.192479	1.63929	-2.31577	0.0255042	0.529355	-5.0215
RNF113A	chrX	1353	0.150382	1.73938	2.318	0.0253712	0.529355	-5.04663
PRXL2C	chr9	3084	0.230487	1.61102	2.30056	0.0264297	0.529355	-5.06466
APOBR	chr16	3792	0.267072	2.63766	2.37531	0.0221553	0.529355	-5.07618
HIST1H2AI	chr6	503	0.336499	2.58803	2.38539	0.0216417	0.529355	-5.08622
MELK	chr9	3087	0.263162	2.58376	2.3839	0.0217066	0.529355	-5.09629
FUZ	chr19	2950	-0.213126	2.6473	-2.36129	0.0229065	0.529355	-5.11843
PTRHD1	chr2	1917	-0.189198	2.52094	-2.36084	0.0229308	0.529355	-5.11924
RAB34	chr17	3325	0.213193	2.49169	2.35415	0.0232974	0.529355	-5.12051
SLC34A2	chr4	5045	0.910795	2.61541	2.3571	0.0231552	0.529355	-5.12735
LINC00847	chr5	2453	-0.805564	2.40572	-2.34198	0.0239982	0.529355	-5.13238
CEP131	chr17	3966	0.192286	2.08288	2.29441	0.0268123	0.529355	-5.13508
FIGNL1	chr7	5034	0.166311	3.03426	2.39239	0.0212707	0.529355	-5.1393
TMEM9B-AS1	chr11	1162	-0.320892	2.28686	-2.29713	0.026644	0.529355	-5.14585
ALDH3A2	chr17	6457	0.18982	2.79642	2.36103	0.0229204	0.529355	-5.14962
ALCAM	chr3	7179	0.347541	2.83029	2.36798	0.0225624	0.529355	-5.15988
KRT86	chr12	2394	-0.541597	3.14761	-2.38392	0.0217253	0.529355	-5.16531
ZMYM5	chr13	3713	-0.181624	3.17375	-2.38463	0.021669	0.529355	-5.16534
AC006058.1	chr3	5067	-0.958106	2.40257	-2.3199	0.0252788	0.529355	-5.16648
AOC3	chr17	4524	0.434088	3.30018	2.38678	0.0215775	0.529355	-5.17227
IQCJ-SCHIP1	chr3	4409	-0.168253	2.68205	-2.33432	0.024415	0.529355	-5.17637
ZNF593	chr1	769	0.177687	2.61189	2.32851	0.024752	0.529355	-5.19501
TRMO	chr9	4203	-0.113631	3.09049	-2.35694	0.0231441	0.529355	-5.22683
LINC02533	chr6	2272	-0.41473	3.43125	-2.38639	0.0215974	0.529355	-5.22822
PMM1	chr22	5082	0.146398	2.61189	2.29408	0.0268325	0.529355	-5.24443
GABRA4	chr4	12131	-0.530351	3.38452	-2.37365	0.0222632	0.529355	-5.24899
USP27X-AS1	chrX	2175	-0.293417	3.00335	-2.33679	0.0242829	0.529355	-5.2588
AC011330.1	chr15	3235	0.155495	3.09606	2.32999	0.0246655	0.529355	-5.26278
ACOT2	chr14	2393	-0.174717	3.18587	-2.34474	0.0238218	0.529355	-5.27516
ANPEP	chr15	4871	0.356549	3.70237	2.37509	0.0221867	0.529355	-5.29329
CBY1	chr22	2348	-0.107682	3.64152	-2.37187	0.0223378	0.529355	-5.2989
AP1S2	chrX	5371	0.248883	3.24337	2.32414	0.0250078	0.529355	-5.30235
VPS16	chr20	3364	0.180432	3.67611	2.36952	0.0224629	0.529355	-5.30345
SYNM	chr15	7819	0.243476	3.52415	2.34246	0.0239507	0.529355	-5.31321
ZNF444	chr19	7239	-0.174381	3.82636	-2.37248	0.022305	0.529355	-5.31824
ZGRF1	chr4	9103	0.182137	3.16371	2.31237	0.0257087	0.529355	-5.31992
VPS33A	chr12	7493	0.0920791	3.42552	2.34098	0.0240343	0.529355	-5.32888
DONSON	chr21	3513	0.126853	3.31253	2.32896	0.0247253	0.529355	-5.33132
GBP4	chr1	6127	0.365578	3.93367	2.37756	0.0220571	0.529355	-5.33223
TDP1	chr14	6227	0.104002	3.61845	2.35274	0.0233751	0.529355	-5.3377
RACGAP1	chr12	4487	0.245506	3.52663	2.35175	0.0234348	0.529355	-5.33841
CCDC124	chr19	1660	0.138421	3.37742	2.32809	0.024776	0.529355	-5.34858
HSD17B1	chr17	5658	-0.253734	9.93596	-2.3662	0.0226494	0.529355	-5.35075
EPB41L4B	chr9	7879	-0.26558	3.5029	-2.33102	0.0246143	0.529355	-5.35883
HIST2H3A	chr1	1656	0.319622	3.32742	2.32151	0.0251826	0.529355	-5.35907
NIPSNAP1	chr22	3067	0.191871	3.18478	2.30835	0.0259523	0.529355	-5.3609
GRK6	chr5	4355	0.129767	3.59898	2.33705	0.0242588	0.529355	-5.36248
CABLES2	chr20	3785	-0.134995	3.8073	-2.33716	0.0242524	0.529355	-5.40471
RECQL	chr12	3778	0.104861	4.11636	2.36281	0.0228237	0.529355	-5.40681
FP565260.6	chr21	5411	-0.107777	3.55556	-2.31016	0.0258421	0.529355	-5.41415
IGF2BP1	chr17	9109	0.270339	3.78101	2.32257	0.025113	0.529355	-5.41559
BCCIP	chr10	4498	-0.101214	4.19999	-2.36334	0.0227953	0.529355	-5.41759
XRCC2	chr7	4853	-0.210923	3.75225	-2.32586	0.0249068	0.529355	-5.42055
SOCS7	chr17	8621	-0.121556	4.28096	-2.35178	0.0234288	0.529355	-5.44754
ASAP2	chr2	7257	0.262222	4.21031	2.33881	0.0241725	0.529355	-5.45071
DRAM1	chr12	4180	0.14052	4.44975	2.36457	0.0227285	0.529355	-5.45104
SHKBP1	chr19	3936	0.205849	4.10139	2.34012	0.0240837	0.529355	-5.45191
TMEM147	chr19	1932	0.16698	3.51347	2.29434	0.0268167	0.529355	-5.45198
FCGR2A	chr1	5314	0.303865	4.5707	2.36475	0.022739	0.529355	-5.45507
RAP1A	chr1	5532	0.120375	4.75666	2.37651	0.0220923	0.529355	-5.46469
LINC00885	chr3	1828	-0.24676	4.1683	-2.32932	0.0247155	0.529355	-5.46721
DMD	chrX	18910	0.239017	4.75069	2.3688	0.0225153	0.529355	-5.47782
LANCL2	chr7	5235	-0.0927905	4.17555	-2.32726	0.0248246	0.529355	-5.48923
COA5	chr2	2760	-0.10878	3.85806	-2.29661	0.0266749	0.529355	-5.48958
ADCK2	chr7	2913	-0.108107	4.20661	-2.32614	0.02489	0.529355	-5.49809
FAM210B	chr20	3577	0.190388	4.5256	2.34736	0.0236747	0.529355	-5.5019
ANGPT2	chr8	6775	0.87836	6.07625	2.38149	0.0218514	0.529355	-5.50511
RANBP2	chr2	12302	0.197719	8.18968	2.34967	0.0235461	0.529355	-5.51018
SLC20A2	chr8	6641	0.150514	5.1084	2.37061	0.0224047	0.529355	-5.5122
MEAF6	chr1	3487	-0.121006	4.74204	-2.35221	0.0234047	0.529355	-5.51416
CHMP7	chr8	4698	-0.0879334	4.48777	-2.33675	0.0242756	0.529355	-5.51449
DARS2	chr1	7438	0.121358	4.01224	2.30583	0.0261056	0.529355	-5.51504
SNHG16	chr17	5362	0.137598	5.45551	2.37843	0.0219914	0.529355	-5.5245
COL21A1	chr6	7078	0.332225	4.8846	2.35305	0.0233787	0.529355	-5.5248
LPP	chr3	25535	0.149874	7.04571	2.3795	0.0219354	0.529355	-5.52785
RNF169	chr11	7823	0.137873	5.51268	2.37692	0.0220706	0.529355	-5.53306
PTPN18	chr2	5774	0.176067	4.32297	2.31435	0.0255893	0.529355	-5.53435
C22orf46	chr22	5341	0.111859	4.2462	2.3103	0.0258337	0.529355	-5.53966
NR1D2	chr3	5820	-0.306269	6.09638	-2.38202	0.0218237	0.529355	-5.54
TUBA1C	chr12	4631	0.179271	6.31816	2.3756	0.02214	0.529355	-5.54365
PCDH11X	chrX	11630	-0.286643	5.93617	-2.37813	0.022027	0.529355	-5.5488
TMPO	chr12	8593	0.162872	4.87489	2.3424	0.0239542	0.529355	-5.55109
SLC20A1	chr2	5577	-0.252799	8.26293	-2.32759	0.0248238	0.529355	-5.55272
TPRXL	chr3	3748	0.23067	5.34082	2.35747	0.0231289	0.529355	-5.55747
DYNC1I2	chr2	4695	0.0696836	5.64746	2.36487	0.0227125	0.529355	-5.56067
RBM47	chr4	8544	-0.0863708	7.50968	-2.34949	0.0235557	0.529355	-5.56116
POMT2	chr14	10008	-0.0817764	4.84519	-2.33369	0.0244513	0.529355	-5.56542
TAGLN	chr11	3917	0.343711	5.28416	2.34798	0.0236604	0.529355	-5.56608
TOGARAM1	chr14	10274	-0.111812	4.80096	-2.32865	0.0247437	0.529355	-5.57069
AKR1A1	chr1	3121	0.133216	4.44236	2.30542	0.0261305	0.529355	-5.57685
CYTH2	chr19	9509	-0.14929	6.53304	-2.36424	0.0227464	0.529355	-5.58279
LPCAT3	chr12	4725	0.144494	6.49866	2.35747	0.0231149	0.529355	-5.58334
CHAF1A	chr19	4299	0.106997	4.34864	2.29501	0.0267745	0.529355	-5.58352
SELENOI	chr2	8552	0.13359	6.0534	2.3628	0.0228241	0.529355	-5.58368
PEX3	chr6	2222	-0.152213	4.72036	-2.31695	0.0254335	0.529355	-5.58382
APLN	chrX	3205	0.378807	4.67441	2.31078	0.025826	0.529355	-5.58411
CAVIN1	chr17	3828	0.181522	7.38682	2.33575	0.0243329	0.529355	-5.59622
AK2	chr1	5727	-0.0629719	5.93045	-2.35386	0.0233135	0.529355	-5.59933
CD47	chr3	8225	-0.177661	6.70594	-2.3497	0.0235444	0.529355	-5.60334
SPINT2	chr19	5199	-0.140103	7.53634	-2.32552	0.0249267	0.529355	-5.60765
SLC16A4	chr1	3167	-0.217197	7.83978	-2.3142	0.0256093	0.529355	-5.60818
PTPRA	chr20	4469	0.074701	6.0149	2.3473	0.0236781	0.529355	-5.60927
NAA60	chr16	7397	0.176082	5.08604	2.32444	0.0249901	0.529355	-5.61003
SPOPL	chr2	6468	-0.150659	4.89682	-2.31373	0.0256267	0.529355	-5.61287
PDE4D	chr5	16308	0.179415	5.09061	2.31613	0.0254828	0.529355	-5.61517
PSIP1	chr9	6768	0.161511	4.65055	2.29786	0.0265968	0.529355	-5.61748
RALGPS1	chr9	10507	-0.15179	4.70038	-2.29686	0.026659	0.529355	-5.62271
SNX9	chr6	4637	0.123891	7.5931	2.31621	0.025478	0.529355	-5.624
HDAC1	chr1	3963	0.0782619	5.70847	2.33541	0.0243528	0.529355	-5.62995
FBLIM1	chr1	4716	-0.234073	5.53724	-2.33116	0.0246162	0.529355	-5.63277
PKIB	chr6	3432	-0.25062	7.5813	-2.30974	0.0258886	0.529355	-5.63584
KDM2A	chr11	10380	-0.0642722	7.53773	-2.31174	0.0257464	0.529355	-5.639
NUP62	chr19	6020	0.0831471	5.17285	2.31085	0.0258006	0.529355	-5.64747
GNPTAB	chr12	9755	0.1627	4.9637	2.29765	0.0266102	0.529355	-5.65473
PAN3	chr13	6352	-0.0943205	6.45574	-2.32964	0.0246862	0.529355	-5.65826
PARP4	chr13	6080	0.218807	5.00905	2.29699	0.0266642	0.529355	-5.65846
SMC4	chr3	8457	0.146998	5.32074	2.2998	0.0264764	0.529355	-5.68254
FMN1	chr15	20084	0.152724	5.49016	2.30575	0.0261103	0.529355	-5.68286
CD320	chr19	2277	-0.338663	5.69401	-2.30505	0.0261745	0.529355	-5.68625
GDI2	chr10	4033	0.122722	6.7355	2.30244	0.0263133	0.529355	-5.6933
COG3	chr13	6016	0.140267	6.48647	2.30204	0.0263385	0.529355	-5.71007
RNF14	chr5	4987	-0.0891296	5.58936	-2.29456	0.026803	0.529355	-5.71111
TANC2	chr17	22866	-0.191056	6.35933	-2.29602	0.0267198	0.529355	-5.72655
SRPK2	chr7	6341	0.0966428	4.95345	2.29096	0.027029	0.531779	-5.665
CEP68	chr2	8623	0.201093	5.41868	2.29131	0.0270164	0.531779	-5.70761
MIR4479	chr9	71	-0.532693	-2.39835	-2.28831	0.0271965	0.531994	-4.32046
PAN3-AS1	chr13	1351	-0.226701	0.413888	-2.28833	0.0271951	0.531994	-4.84786
CSRP2	chr12	5873	0.173118	3.8753	2.28996	0.027092	0.531994	-5.52396
UQCRH	chr1	1408	0.107478	3.98132	2.28703	0.0272774	0.531994	-5.54645
HMGB2	chr4	2775	0.229155	4.17136	2.28783	0.0272365	0.531994	-5.58485
GTPBP6	chrX	5928	-0.111804	4.51768	-2.28695	0.0272825	0.531994	-5.61738
PVR	chr19	3519	-0.38582	5.01298	-2.28705	0.0272978	0.531994	-5.67773
AC008771.1	chr5	1261	-0.18786	2.32383	-2.28462	0.0274311	0.532312	-5.20668
ENO3	chr17	4292	-0.207169	2.49918	-2.28399	0.0274717	0.532312	-5.23725
LACTB	chr15	3972	0.238824	2.5788	2.28392	0.0274758	0.532312	-5.27901
C11orf80	chr11	3765	0.166336	2.83798	2.28517	0.0273963	0.532312	-5.29562
ZFP28	chr19	6974	-0.235159	2.91421	-2.28357	0.0274984	0.532312	-5.33008
LYRM2	chr6	8679	-0.108519	5.14837	-2.28158	0.0276262	0.53407	-5.70639
SNORA63C	chr1	129	-0.562105	-2.39137	-2.27874	0.0278095	0.535346	-4.38111
U47924.1	chr12	434	-0.308659	-0.607497	-2.27568	0.028008	0.535346	-4.68658
METTL15P1	chr3	1045	-0.302277	-0.0713153	-2.27795	0.0278606	0.535346	-4.81997
CPE	chr4	2958	0.492105	1.3483	2.27914	0.0278051	0.535346	-5.03563
RAB20	chr13	1518	0.259412	1.62603	2.27443	0.0280894	0.535346	-5.11332
RPUSD1	chr16	2769	0.202813	2.28627	2.27427	0.0281	0.535346	-5.22651
SPAG7	chr17	2831	-0.137306	4.647	-2.27992	0.0277328	0.535346	-5.65767
RERE	chr1	11503	0.0951553	6.97269	2.2743	0.0280977	0.535346	-5.75148
SPCS3	chr4	6831	0.176659	6.85634	2.27526	0.0280349	0.535346	-5.75455
ACTA2	chr10	2976	0.39488	6.09845	2.27665	0.0279668	0.535346	-5.75826
PTAR1	chr9	12200	-0.144851	6.79314	-2.27463	0.0280763	0.535346	-5.75948
RNU6-90P	chr15	106	0.658463	-3.1803	2.26709	0.0285719	0.536984	-4.21043
ECSCR	chr5	1035	0.285215	0.480376	2.26767	0.0285333	0.536984	-4.90896
AL353804.1	chrX	451	0.78706	0.801264	2.27187	0.0282786	0.536984	-4.93938
AP003171.1	chr11	266	0.509494	0.892319	2.26372	0.0288181	0.536984	-5.00908
GABRB1	chr4	3140	-0.672061	2.17874	-2.26458	0.0287608	0.536984	-5.24476
RPARP-AS1	chr10	5660	-0.155417	3.3746	-2.26341	0.0288166	0.536984	-5.45769
ZNF552	chr19	2989	-0.108327	4.35122	-2.26564	0.0286682	0.536984	-5.63847
TBC1D4	chr13	7977	0.156762	4.65129	2.26615	0.0286346	0.536984	-5.6799
ATP5MC2	chr12	3991	0.126741	4.76451	2.26831	0.0284915	0.536984	-5.69438
CDK10	chr16	6791	-0.125401	5.13359	-2.26736	0.0285542	0.536984	-5.72584
CASD1	chr7	5271	-0.191987	5.21285	-2.26514	0.0287093	0.536984	-5.74425
ERP44	chr9	4854	0.216586	6.83196	2.26452	0.028758	0.536984	-5.76565
GABPB1-AS1	chr15	17179	-0.330144	5.69077	-2.26824	0.0285177	0.536984	-5.76583
GDE1	chr16	4416	-0.113731	5.65427	-2.26607	0.0286397	0.536984	-5.76665
DUSP5	chr10	2615	0.252596	6.54231	2.26989	0.028409	0.536984	-5.77032
PLEKHM2	chr1	4122	0.106247	6.82405	2.26535	0.0286877	0.536984	-5.7773
BRD1	chr22	5850	-0.0823396	6.24813	-2.27077	0.0283294	0.536984	-5.78267
RCC2	chr1	4126	-0.10099	5.32985	-2.26129	0.0289586	0.538213	-5.76469
LDLR	chr19	7718	0.33189	5.71451	2.262	0.0289333	0.538213	-5.78509
RN7SL801P	chr5	302	-0.410305	-0.564125	-2.25826	0.0291623	0.538505	-4.7401
HIST1H2AL	chr6	393	0.331326	2.10198	2.2594	0.0290946	0.538505	-5.25268
ZNF658	chr9	4843	-0.266191	2.18299	-2.25846	0.0291488	0.538505	-5.25519
TYMS	chr18	2470	0.27006	3.79245	2.25938	0.0291038	0.538505	-5.57936
ANKRD13C	chr1	4595	0.0745211	4.08165	2.25941	0.0290853	0.538505	-5.61241
NRDC	chr1	6773	0.0875852	7.23145	2.25773	0.0291981	0.538505	-5.7703
AC018761.3	chr19	388	-0.349434	-0.569468	-2.25592	0.0293207	0.53939	-4.70895
TNKS2	chr10	6157	-0.152923	8.32789	-2.25637	0.02929	0.53939	-5.69963
TTC21B	chr2	7538	-0.190297	4.4473	-2.25481	0.029396	0.540086	-5.67579
HLA-A	chr6	2710	0.93817	3.2967	2.25345	0.0295109	0.541509	-5.50937
RN7SL846P	chr10	292	0.459833	-1.75424	2.25184	0.0295983	0.541699	-4.49355
AC239367.1	chrX	936	-0.418579	0.37162	-2.2523	0.0295668	0.541699	-4.919
ZWINT	chr10	2378	0.27643	2.1693	2.25117	0.0296446	0.541699	-5.28109
RELT	chr11	6322	0.179753	2.96319	2.25078	0.0296713	0.541699	-5.40023
HPS3	chr3	6256	0.111134	4.29852	2.24908	0.0297878	0.542788	-5.66715
PHACTR2	chr6	11224	0.142352	8.94811	2.24881	0.0298062	0.542788	-5.66923
XBP1	chr22	3028	0.178646	7.58543	2.24768	0.0298844	0.543526	-5.76118
TRIM45	chr1	4368	-0.254787	3.9193	-2.24633	0.0299934	0.54414	-5.61673
CHMP1B	chr18	3054	-0.0753417	5.48233	-2.24631	0.0299791	0.54414	-5.80249
HBG1	chr11	1659	-0.712254	5.07169	-2.24312	0.0302228	0.547612	-5.76995
LINC02518	chr6	607	-0.676834	2.88501	-2.24234	0.0302768	0.547904	-5.40394
RPS12P26	chr15	396	0.269218	0.272449	2.24103	0.0303464	0.548476	-4.91608
BDP1	chr5	12436	-0.130405	5.31745	-2.23889	0.0304962	0.550494	-5.80883
AL354993.2	chr20	542	-0.694416	-0.15702	-2.23592	0.0307281	0.55192	-4.83839
TREM2	chr6	1095	0.540103	-0.0872119	2.23583	0.0307273	0.55192	-4.88961
CUTC	chr10	1806	-0.119518	2.79915	-2.23613	0.0306907	0.55192	-5.41283
AP3B1	chr5	7310	0.129053	5.58162	2.23707	0.030624	0.55192	-5.82804
C1orf112	chr1	5967	0.138425	3.07031	2.23333	0.0308888	0.553431	-5.46294
TYK2	chr19	6773	0.154896	5.05991	2.23356	0.0308726	0.553431	-5.79345
AP001362.2	chr11	824	-0.203446	0.138635	-2.22684	0.0313527	0.553501	-4.9373
SNORD15B	chr11	146	-0.344698	0.687202	-2.23221	0.0309682	0.553501	-5.04194
AC131392.1	chr5	633	-0.362131	1.43123	-2.23153	0.0310216	0.553501	-5.1479
TLR2	chr4	5217	0.382239	2.14799	2.22886	0.0312256	0.553501	-5.28888
AC007496.3	chr16	3443	-0.173777	2.64316	-2.23026	0.0311076	0.553501	-5.36004
AC078881.1	chr4	2161	-0.197869	2.6401	-2.22913	0.0311886	0.553501	-5.37826
AIMP2	chr7	1838	0.0986943	2.79486	2.22751	0.0313047	0.553501	-5.43508
MGP	chr12	2639	0.448004	3.02881	2.23016	0.0311375	0.553501	-5.46031
SH3TC2	chr5	15165	-0.229919	8.61585	-2.23176	0.0310163	0.553501	-5.73435
LVRN	chr5	6636	-0.462658	7.84245	-2.22966	0.0311732	0.553501	-5.78632
TKT	chr3	9507	-0.137523	7.32128	-2.22687	0.0313508	0.553501	-5.82625
RPL14	chr3	8626	0.114425	6.82512	2.22825	0.0312514	0.553501	-5.84091
AL050341.2	chr1	1541	-0.241205	1.52026	-2.22611	0.0314054	0.553755	-5.19327
CCDC57	chr17	12397	-0.133736	4.9228	-2.22493	0.0314908	0.554584	-5.78655
POLE	chr12	16609	0.162429	5.06378	2.22357	0.0315889	0.555634	-5.81572
RN7SKP292	chr4	317	-0.438968	-1.5556	-2.2228	0.0316445	0.555934	-4.56655
PRR11	chr17	4080	0.255299	2.21774	2.22198	0.0317046	0.556314	-5.36075
RPL23AP32	chr2	459	0.412611	-0.643974	2.22045	0.0318158	0.557588	-4.74772
SLC6A15	chr12	8781	0.709011	2.51314	2.21977	0.0318885	0.558184	-5.3992
HAUS1	chr18	2165	0.198083	2.00507	2.21816	0.0319833	0.559166	-5.31161
AL357500.1	chr1	279	-0.448395	-1.58832	-2.21383	0.0323015	0.559311	-4.59091
STX10	chr19	1796	-0.115923	3.24694	-2.21388	0.0322981	0.559311	-5.5402
MEGF9	chr9	6298	0.226402	3.1985	2.21522	0.0321992	0.559311	-5.5532
HIST1H2BH	chr6	2060	0.296541	3.18299	2.21451	0.0322719	0.559311	-5.57112
FCGR3A	chr1	2958	0.479967	4.07376	2.21628	0.0321438	0.559311	-5.708
DNASE1L1	chrX	4130	0.13025	4.09725	2.21448	0.0322535	0.559311	-5.7098
ZNF512B	chr20	5919	-0.086437	5.49208	-2.21433	0.0322649	0.559311	-5.8705
KIF1B	chr1	17720	0.134864	6.07003	2.21485	0.0322264	0.559311	-5.89104
IGBP1	chrX	1862	0.0946455	4.12919	2.2113	0.0324888	0.561881	-5.72636
UBE2C	chr20	1286	0.302913	1.87693	2.21077	0.0325285	0.561894	-5.32372
MAST4	chr5	14675	0.118362	7.63497	2.20983	0.0325981	0.562425	-5.84346
NPM1	chr5	3828	0.112354	7.06377	2.20862	0.0326885	0.563312	-5.86887
CCDC71L	chr7	4232	0.232544	2.13173	2.20457	0.0329924	0.56787	-5.34759
MIR576	chr4	98	-0.479742	-1.66033	-2.20099	0.033263	0.568039	-4.60923
AC009061.1	chr16	475	-0.301397	0.884811	-2.20344	0.0330776	0.568039	-5.10948
NCAPG	chr4	4921	0.314338	2.52095	2.20109	0.0332698	0.568039	-5.45558
SNRPF	chr12	3043	0.148011	2.85771	2.2008	0.0332775	0.568039	-5.51794
ZNF649	chr19	4365	0.141976	3.24726	2.20315	0.0330994	0.568039	-5.57397
RBMXL1	chr1	5087	0.0978602	4.46725	2.20245	0.0331523	0.568039	-5.78768
AP1G2	chr14	6897	-0.110929	6.24863	-2.20122	0.0332458	0.568039	-5.9254
GPRASP1	chrX	6340	-0.2127	2.92205	-2.2002	0.0333233	0.568148	-5.48509
AC009120.1	chr16	473	0.26189	0.536027	2.19471	0.0337426	0.568789	-5.06533
LINC01554	chr5	2061	0.342345	2.54046	2.19837	0.0334791	0.568789	-5.40974
UBE2S	chr19	2788	0.221409	2.42392	2.19488	0.0337293	0.568789	-5.43973
BLNK	chr10	3655	0.212432	2.84574	2.19354	0.0338324	0.568789	-5.51816
TBCEL	chr11	7020	-0.198215	3.57402	-2.19682	0.033581	0.568789	-5.64385
FRAT2	chr10	2213	-0.121474	3.56908	-2.1939	0.033805	0.568789	-5.66183
LTA4H	chr12	7350	0.203769	3.5957	2.19278	0.0338911	0.568789	-5.66313
GABPB1-IT1	chr15	5926	-0.127282	3.8052	-2.19633	0.033618	0.568789	-5.67652
HNRNPA1	chr12	5093	0.0988781	7.92762	2.19275	0.033893	0.568789	-5.85591
SAV1	chr14	5630	0.127589	5.12682	2.19481	0.0337347	0.568789	-5.8813
MS4A4A	chr11	2948	-0.388097	5.09444	-2.19281	0.0339123	0.568789	-5.8817
SWAP70	chr11	7190	0.103403	6.93467	2.19642	0.0336113	0.568789	-5.90584
XPR1	chr1	8903	-0.154915	5.901	-2.19367	0.0338222	0.568789	-5.92838
WDR13	chrX	7884	-0.110217	5.85717	-2.19269	0.0338981	0.568789	-5.93457
KIF2C	chr1	3646	0.290025	2.04197	2.19188	0.0339604	0.568935	-5.38802
RASL11B	chr4	2472	-0.23363	4.3252	-2.19157	0.0340007	0.56895	-5.7938
RNU7-19P	chr3	66	-0.526527	-2.90428	-2.18632	0.0343924	0.570874	-4.42713
AC007743.1	chr2	3713	0.381181	3.07872	2.18708	0.0343567	0.570874	-5.53001
GTF2E1	chr3	3370	0.0814442	3.19238	2.18769	0.0342857	0.570874	-5.60269
AC022730.4	chr8	2367	-0.357879	3.29208	-2.18906	0.0342026	0.570874	-5.61183
VCAM1	chr1	6049	0.43439	3.66168	2.18724	0.034344	0.570874	-5.69038
KRT7	chr12	4093	-0.205286	8.32581	-2.18753	0.0343074	0.570874	-5.84496
MRS2	chr6	5133	-0.159534	5.05119	-2.18699	0.0343398	0.570874	-5.88813
TRAPPC2	chrX	6107	0.114411	3.43193	2.1858	0.0344328	0.570888	-5.64851
AC005899.5	chr17	552	-0.298086	-0.442622	-2.18125	0.0347909	0.572707	-4.88918
AC008687.3	chr19	598	0.91879	-0.267211	2.1841	0.03459	0.572707	-4.93328
AL136295.6	chr14	658	-0.265888	-0.0381141	-2.18268	0.034678	0.572707	-4.96824
SUCLG2P4	chr5	1027	-1.04557	0.122072	-2.18314	0.0346651	0.572707	-5.01603
NCF4-AS1	chr22	1218	0.430393	2.83552	2.18195	0.0347591	0.572707	-5.52119
ADCY9	chr16	10358	0.154587	4.42751	2.18088	0.0348201	0.572707	-5.82334
KPNA1	chr3	8451	-0.075881	6.59188	-2.18136	0.0347819	0.572707	-5.95282
AC090181.2	chr15	672	-0.277223	-0.47118	-2.17916	0.034956	0.57298	-4.87404
TBCC	chr6	1616	-0.087055	3.26729	-2.17888	0.0349778	0.57298	-5.62911
DUSP14	chr17	2499	-0.218491	3.21116	-2.17897	0.0349711	0.57298	-5.63519
STX7	chr6	16387	-0.146113	6.95895	-2.17866	0.0349954	0.57298	-5.94842
AL158801.5	chr14	465	0.140894	1.54804	2.17793	0.0350534	0.57328	-5.33038
AL591806.1	chr1	1109	-0.272568	3.89477	-2.17664	0.0351784	0.574674	-5.7457
HECTD3	chr1	5077	0.0887527	4.75106	2.17576	0.0352264	0.574808	-5.87983
ZNF542P	chr19	4690	-0.183664	2.67625	-2.17315	0.0354351	0.576259	-5.51233
GRK5	chr10	7000	-0.202037	5.92819	-2.17381	0.0353992	0.576259	-5.97383
ALDH3B2	chr11	3235	-0.283696	5.92591	-2.17387	0.0354015	0.576259	-5.97495
CAMK2G	chr10	6780	-0.0849755	7.23414	-2.1726	0.0354791	0.576326	-5.94664
AL162231.2	chr9	665	-0.250258	1.12231	-2.17132	0.0355819	0.576699	-5.24567
AC008124.1	chr12	9730	-0.143138	3.96267	-2.17165	0.035556	0.576699	-5.75629
STAG3L4	chr7	3192	-0.117105	3.57958	-2.1697	0.035713	0.577421	-5.6919
SLC38A7	chr16	6991	0.11039	4.19602	2.16964	0.0357173	0.577421	-5.8109
CHP1	chr15	3950	0.115742	5.59017	2.16928	0.0357464	0.577421	-5.96242
AL360091.2	chr1	650	0.286531	-0.933761	2.16434	0.0361482	0.577557	-4.81914
AC145285.3	chr16	540	-0.295906	-0.267948	-2.16586	0.036024	0.577557	-4.96246
AC092803.2	chr1	1899	-0.222856	1.51114	-2.16385	0.0361878	0.577557	-5.30634
EIF1AD	chr11	3327	0.0853126	4.71214	2.16547	0.0360557	0.577557	-5.89669
NDUFB4	chr3	1889	0.0804896	4.75629	2.16716	0.0359183	0.577557	-5.90004
SMIM7	chr19	6020	-0.0711336	4.90044	-2.16568	0.0360385	0.577557	-5.9171
RAB7A	chr3	2717	0.0828008	7.55984	2.16726	0.0359106	0.577557	-5.9275
MTMR14	chr3	6019	0.0745912	5.3384	2.16758	0.0358841	0.577557	-5.95512
SLC38A10	chr17	7716	0.121676	7.14456	2.16812	0.0358407	0.577557	-5.95866
NCAPD2	chr12	6487	0.118129	5.81906	2.16446	0.0361379	0.577557	-5.98447
RORA	chr15	17040	-0.231278	6.31095	-2.16406	0.0361948	0.577557	-5.99699
KIAA1522	chr1	5965	-0.124313	6.89812	-2.16229	0.0363156	0.578371	-5.98009
ZNF462	chr9	12259	-0.156793	6.29795	-2.16217	0.0363259	0.578371	-5.99812
AURKA	chr20	2928	0.203916	2.55789	2.16089	0.0364305	0.579397	-5.5505
CPLANE1	chr5	15146	-0.135989	5.66141	-2.15848	0.0366291	0.581915	-5.99402
TUBAL3	chr10	1798	-0.357105	1.122	-2.1575	0.036713	0.582565	-5.2664
HS1BP3	chr2	9059	0.0938318	4.56784	2.15653	0.036791	0.582565	-5.89622
SPRED2	chr2	5154	0.152315	4.57507	2.1568	0.0367687	0.582565	-5.89836
PER2	chr2	6877	-0.17082	5.5163	-2.15472	0.036941	0.58366	-5.99133
SPG21	chr15	3984	-0.110603	6.44644	-2.15496	0.0369209	0.58366	-6.00479
AC008938.1	chr16	6510	0.796774	2.13038	2.15406	0.0370207	0.58368	-5.43377
SPHK2	chr19	6009	-0.140796	3.62616	-2.15374	0.0370231	0.58368	-5.74023
AC024589.1	chr5	263	-1.19543	-3.34126	-2.15227	0.0371699	0.58453	-4.42671
SYT17	chr16	7538	-0.254175	2.84519	-2.15219	0.0371519	0.58453	-5.58087
KCTD7	chr7	7565	-0.102282	3.76639	-2.15164	0.0371985	0.58453	-5.7692
MIR545	chrX	106	0.492302	-2.14455	2.14849	0.0374624	0.584785	-4.62193
RN7SL239P	chr11	300	0.373056	-1.31815	2.14717	0.037574	0.584785	-4.77722
SPDYE15P	chr7	909	0.498313	-0.144108	2.14433	0.0378247	0.584785	-5.03333
AC027277.2	chr16	435	-0.273229	1.08775	-2.14748	0.0375483	0.584785	-5.25675
LSMEM1	chr7	2592	-0.223604	1.56838	-2.14232	0.0379855	0.584785	-5.35009
MIATNB	chr22	2847	0.360333	1.80003	2.15077	0.0372822	0.584785	-5.36003
AC008764.10	chr19	1830	-0.211361	2.27965	-2.14045	0.0381461	0.584785	-5.46989
RNF166	chr16	4394	0.177913	2.82417	2.14178	0.0380318	0.584785	-5.58556
MRPL16	chr11	2271	0.142662	2.73048	2.14273	0.037951	0.584785	-5.60248
LMNB1	chr5	3633	0.247715	3.63862	2.14466	0.0378027	0.584785	-5.78938
ZNF165	chr6	2107	0.204813	3.83763	2.1465	0.0376305	0.584785	-5.79126
PSMD10	chrX	2459	0.0965197	3.88461	2.14997	0.0373382	0.584785	-5.80702
ZNF75D	chrX	6819	-0.12669	3.97117	-2.14067	0.0381267	0.584785	-5.82253
SH3BGRL3	chr1	1786	0.205772	4.60091	2.14379	0.0378721	0.584785	-5.92438
NR3C2	chr4	6607	-0.216492	4.61679	-2.1423	0.038005	0.584785	-5.93161
ERCC6L2	chr9	10352	-0.151737	4.78914	-2.14255	0.0379664	0.584785	-5.95058
WSB1	chr17	8602	-0.110707	7.99065	-2.14703	0.0375862	0.584785	-5.95234
MICU1	chr10	3852	0.113904	4.95457	2.14104	0.0380953	0.584785	-5.97223
HIST1H4E	chr6	1487	0.13621	5.11859	2.14084	0.0381121	0.584785	-5.98227
UBE2J2	chr1	4712	-0.0586391	5.26276	-2.14706	0.0375832	0.584785	-5.98977
THBD	chr20	4109	-0.243414	5.5583	-2.14426	0.037845	0.584785	-6.01637
SMAD4	chr18	13123	-0.103152	6.78371	-2.14383	0.0378572	0.584785	-6.02613
HIST1H1E	chr6	754	0.15816	5.81288	2.14102	0.0380967	0.584785	-6.02934
EXT1	chr8	8325	0.203304	4.81588	2.13983	0.0382115	0.585167	-5.94941
RPSAP20	chr1	890	-0.401966	1.62058	-2.13906	0.0382839	0.585503	-5.36779
TK1	chr17	1861	0.314292	2.00835	2.13812	0.0383551	0.585503	-5.4824
MMP19	chr12	4672	0.442899	3.41692	2.13877	0.0383147	0.585503	-5.73514
HIST1H3A	chr6	411	0.300627	1.34549	2.13752	0.0383968	0.585521	-5.36256
AC069366.1	chr17	838	-0.286859	2.28915	-2.1359	0.0385454	0.58578	-5.54657
DTL	chr1	4916	0.247889	2.91259	2.13602	0.0385286	0.58578	-5.65731
2022-03-02	chr1	2597	-0.356274	3.08706	-2.13573	0.038576	0.58578	-5.67704
TRMT9B	chr8	14668	-0.72578	4.57473	-2.13588	0.0385634	0.58578	-5.92751
NTPCR	chr1	15854	-0.111028	4.12753	-2.13316	0.0387747	0.588178	-5.87399
TM7SF3	chr12	3888	0.177284	4.00936	2.13109	0.0389544	0.590284	-5.862
TCOF1	chr5	11439	0.0810545	5.34902	2.13004	0.0390463	0.590437	-6.03044
RCOR3	chr1	9092	-0.106003	5.75366	-2.13029	0.0390241	0.590437	-6.0543
AL589843.1	chr9	425	0.52117	-1.46341	2.12878	0.0391566	0.591485	-4.79716
IGLC3	chr22	462	1.46331	-2.961	2.1263	0.0393992	0.593288	-4.62996
GTF2H3	chr12	3996	0.104594	3.34129	2.12608	0.0393931	0.593288	-5.74518
TUBB	chr6	3359	0.172999	3.38526	2.1265	0.0393562	0.593288	-5.77891
HIST1H2BB	chr6	381	0.302004	1.64012	2.12553	0.0394415	0.593308	-5.46285
ISPD	chr7	6309	-0.179067	3.56353	-2.12403	0.0395745	0.594688	-5.78191
P4HTM	chr3	7641	-0.158062	5.26047	-2.12331	0.0396383	0.595027	-6.03722
AC025458.1	chr5	166	-0.754059	-3.44359	-2.11947	0.0399797	0.597121	-4.45384
MTND3P6	chr3	339	-0.577902	-1.74011	-2.11219	0.0406335	0.597121	-4.76787
AC010385.1	chr5	256	-1.04322	-1.43064	-2.1208	0.0398855	0.597121	-4.84713
AL136982.5	chr10	294	-0.424623	-0.877516	-2.11871	0.040047	0.597121	-4.92759
HMGB1P21	chr5	581	-0.368987	-0.641035	-2.11867	0.0400507	0.597121	-4.98217
RN7SKP115	chr11	317	-0.32032	0.15614	-2.12031	0.0399046	0.597121	-5.13721
PDCD5P1	chr12	309	-0.221738	0.911906	-2.11068	0.0407701	0.597121	-5.30052
AC135050.5	chr16	543	-0.209236	1.26235	-2.11444	0.0404301	0.597121	-5.35136
AC074135.1	chr19	967	0.278876	1.3831	2.11514	0.0403675	0.597121	-5.39191
AC004812.2	chr12	2094	-0.194702	1.45453	-2.11071	0.0407679	0.597121	-5.40706
OSBPL9P4	chr12	1800	-0.284422	1.6762	-2.11091	0.0407494	0.597121	-5.43085
CDT1	chr16	3336	0.286337	2.27325	2.11446	0.0404341	0.597121	-5.56377
GUCA2A	chr1	569	-0.362296	2.5069	-2.11601	0.0403143	0.597121	-5.59851
PPP1R3F	chrX	4173	-0.200459	2.60345	-2.11567	0.0403201	0.597121	-5.61007
AC004656.1	chrX	4951	-0.24451	3.57454	-2.11573	0.040327	0.597121	-5.80388
ALDH5A1	chr6	5525	-0.22915	3.68599	-2.1177	0.0401477	0.597121	-5.83731
PPOX	chr1	4607	-0.11332	3.81195	-2.11179	0.0406698	0.597121	-5.85714
EMC8	chr16	4021	-0.071205	3.91969	-2.11691	0.0402084	0.597121	-5.87132
HIST2H2AA4	chr1	564	0.208698	4.05767	2.11266	0.0406009	0.597121	-5.90686
NSA2	chr5	4962	0.156399	4.67502	2.11456	0.0404193	0.597121	-5.99754
NPLOC4	chr17	9574	-0.0763026	7.21188	-2.11101	0.0407409	0.597121	-6.06953
ZNFX1	chr20	9340	0.11103	6.19844	2.11932	0.0399926	0.597121	-6.07944
NUP155	chr5	9233	0.0691266	5.82753	2.11267	0.0405904	0.597121	-6.08753
AMMECR1	chrX	6516	-0.151643	5.77818	-2.1135	0.0405156	0.597121	-6.08801
AP000894.4	chr18	483	-0.292598	-0.506235	-2.10906	0.0409176	0.598282	-5.04762
RPL21P16	chr10	483	0.10089	5.61026	2.1089	0.0409323	0.598282	-6.07744
CFAP58	chr10	3548	-0.263317	1.89322	-2.10644	0.0411569	0.599154	-5.49028
MT-ND1	chrM	956	-0.163795	11.4674	-2.10598	0.0411993	0.599154	-5.75756
PPIP5K1	chr15	8075	0.122837	4.38187	2.10656	0.0411461	0.599154	-5.96121
CTSS	chr1	4228	0.334743	4.36047	2.10666	0.0411617	0.599154	-5.96861
LIMK1	chr7	6902	0.146493	4.53536	2.10738	0.041071	0.599154	-5.9832
PPP2R2D	chr10	7756	-0.0712309	5.09406	-2.1033	0.0414454	0.602126	-6.05834
SNORA71D	chr20	134	-0.400518	-1.80666	-2.10284	0.0414875	0.602131	-4.81557
MRPL48	chr11	4386	0.120891	3.31144	2.10189	0.0415756	0.602193	-5.79593
AOX1	chr2	5556	0.57138	4.25663	2.10171	0.0416168	0.602193	-5.93477
HIST2H2AA3	chr1	549	0.194049	4.20561	2.10168	0.041597	0.602193	-5.9545
AC025884.1	chr15	378	0.585648	-1.50095	2.10046	0.0417078	0.602447	-4.85577
BBOX1-AS1	chr11	1312	-0.227308	2.00389	-2.1002	0.0417311	0.602447	-5.5125
ZNF829	chr19	7742	0.11156	3.08356	2.09945	0.0418013	0.602447	-5.74633
POLR3A	chr10	8917	0.152625	5.09899	2.0996	0.0417875	0.602447	-6.06974
FZD10-DT	chr12	11498	-0.301415	4.18933	-2.09908	0.0418605	0.6027	-5.93611
NCMAP	chr1	4122	-0.328575	6.46174	-2.09755	0.0420031	0.60415	-6.11962
AC108860.1	chr8	383	-0.366467	-0.630114	-2.09479	0.0422356	0.60503	-5.02853
CFAP45	chr1	2625	-0.234766	1.34528	-2.09126	0.042567	0.60503	-5.43322
HIST1H4L	chr6	312	0.314684	1.67879	2.09422	0.042298	0.60503	-5.52964
SLC22A4	chr5	2688	-0.233409	1.93998	-2.09133	0.0425605	0.60503	-5.53094
TRAPPC6A	chr19	933	-0.147691	2.27702	-2.09362	0.0423454	0.60503	-5.59801
SIRPB2	chr20	5034	0.290163	2.50415	2.09356	0.042361	0.60503	-5.62583
TMEM44	chr3	4561	0.22437	2.64849	2.09231	0.042468	0.60503	-5.63892
NEDD1	chr12	4463	0.143228	2.90965	2.09147	0.0425469	0.60503	-5.73051
WDR12	chr2	9098	-0.0850008	4.05761	-2.09179	0.0425166	0.60503	-5.94949
RPL22	chr1	4682	0.0831682	5.66684	2.09519	0.042198	0.60503	-6.11666
ZMYND8	chr20	7625	-0.110549	6.35116	-2.09606	0.0421166	0.60503	-6.13119
CMYA5	chr5	14179	-0.172086	6.63457	-2.09172	0.0425331	0.60503	-6.13362
MIR378G	chr1	41	0.619298	-3.38189	2.07943	0.043695	0.606585	-4.56926
AC231657.2	chrX	255	-0.350644	-1.44119	-2.07898	0.0437388	0.606585	-4.90907
AC013403.2	chr2	480	-0.289656	-1.05309	-2.08942	0.0427404	0.606585	-4.93584
RNU6-1003P	chr5	105	0.332236	-0.923176	2.08458	0.0432011	0.606585	-4.96864
CCL8	chr17	1261	0.817267	-0.576318	2.07908	0.0437541	0.606585	-5.11737
AL117336.3	chr10	1412	-0.224931	1.21866	-2.07404	0.0442175	0.606585	-5.43016
AL121603.2	chr14	2117	-0.167627	1.34523	-2.08503	0.0431577	0.606585	-5.46204
AL583856.1	chr6	1101	0.198081	1.29472	2.07361	0.0442593	0.606585	-5.47106
SELL	chr1	2725	0.358079	1.79836	2.08035	0.043624	0.606585	-5.56025
AC096751.2	chr4	792	-0.448987	2.1785	-2.08132	0.0435384	0.606585	-5.57653
IGHE	chr14	1618	-0.350509	2.27009	-2.08309	0.0433662	0.606585	-5.61385
BIRC5	chr17	3815	0.296875	2.24292	2.07662	0.0439778	0.606585	-5.65194
CHCHD4	chr3	1772	-0.146215	2.62453	-2.07836	0.0437985	0.606585	-5.72258
HNRNPA1L2	chr13	1372	0.122391	2.81168	2.08503	0.0431578	0.606585	-5.74743
AL691426.1	chr9	509	-0.255248	2.93918	-2.07304	0.0443237	0.606585	-5.75131
MINOS1	chr1	5480	-0.109172	3.18119	-2.08812	0.0428635	0.606585	-5.77701
ARPC1A	chr7	2053	0.087488	3.29816	2.08457	0.0432017	0.606585	-5.81408
ARHGAP30	chr1	5064	0.225603	3.49293	2.08833	0.0428474	0.606585	-5.83143
CKMT1A	chr15	3109	0.211143	3.44561	2.07995	0.0436452	0.606585	-5.8614
TPX2	chr20	3605	0.266279	3.43661	2.08354	0.0433224	0.606585	-5.87993
AMDHD2	chr16	4366	0.143577	3.68531	2.07688	0.0439418	0.606585	-5.88747
TUBBP1	chr8	1646	0.146288	3.93228	2.08342	0.0433115	0.606585	-5.95106
DNAJC15	chr13	8042	0.227807	3.90225	2.07428	0.0442088	0.606585	-5.95602
SMC2	chr9	6468	0.14738	4.07822	2.07531	0.0440944	0.606585	-5.99089
VPS25	chr17	2404	0.0766635	4.1977	2.07732	0.043899	0.606585	-6.00369
MTND2P28	chr1	1044	-0.192576	8.9207	-2.07711	0.043924	0.606585	-6.0072
FYB1	chr5	8850	0.235722	4.48475	2.0881	0.0428894	0.606585	-6.01692
SLC8A1	chr2	21922	0.2506	4.5359	2.07416	0.0442321	0.606585	-6.04477
ZNF75A	chr16	8063	-0.101291	4.68626	-2.08572	0.0430923	0.606585	-6.04512
SLC12A6	chr15	10056	0.120189	4.53531	2.07284	0.044335	0.606585	-6.0556
ADSS	chr1	3666	-0.0813953	4.75937	-2.07426	0.0441965	0.606585	-6.0812
LRPAP1	chr4	11944	-0.122561	7.82821	-2.08024	0.043617	0.606585	-6.08377
PACS1	chr11	9037	-0.0833278	5.82863	-2.08815	0.0428613	0.606585	-6.13967
RTN4	chr2	6644	0.173627	6.7966	2.0812	0.0435342	0.606585	-6.144
FAM126A	chr7	14499	-0.209485	6.37054	-2.08719	0.0429757	0.606585	-6.14818
SCIN	chr7	11623	-0.261826	6.58041	-2.07997	0.0436682	0.606585	-6.15326
MVP	chr16	6141	0.134594	5.63881	2.07587	0.0440397	0.606585	-6.1545
LEMD2	chr6	6788	-0.0529385	5.8154	-2.07911	0.0437263	0.606585	-6.15643
LINC01278	chrX	6379	-0.136286	6.08368	-2.08048	0.043594	0.606585	-6.15864
KATNBL1	chr15	7311	-0.2757	6.7605	-2.07288	0.0443566	0.606585	-6.16765
RN7SL30P	chr9	306	-0.345745	-1.55842	-2.07134	0.0444818	0.607318	-4.89749
BTBD8	chr1	6887	0.113999	2.97979	2.07121	0.0444943	0.607318	-5.77606
RNU7-41P	chr14	61	0.758022	-4.48823	2.0667	0.0449376	0.607692	-4.43538
FAM162B	chr6	1036	0.318344	2.60687	2.06727	0.0449002	0.607692	-5.68546
SPATS2	chr12	6840	0.157717	2.72642	2.06926	0.0446856	0.607692	-5.72002
RAB4B	chr19	3931	-0.174278	3.02426	-2.06914	0.0446972	0.607692	-5.7658
LETM1	chr4	8184	0.103125	4.59052	2.06947	0.0446647	0.607692	-6.06328
NRP1	chr10	11522	-0.172082	8.20963	-2.06838	0.0447723	0.607692	-6.08002
KIAA0556	chr16	9784	-0.0859941	4.81495	-2.06741	0.0448682	0.607692	-6.10035
ABCA1	chr9	11350	-0.295715	7.86182	-2.06826	0.0448099	0.607692	-6.1063
RRAS2	chr11	3453	-0.164542	6.24934	-2.06936	0.0446818	0.607692	-6.18119
ERGIC1	chr5	14139	-0.13118	6.33182	-2.06665	0.0449426	0.607692	-6.18504
HMGB1P5	chr3	1111	0.219464	2.81294	2.06495	0.0451113	0.609404	-5.79757
PSMG3	chr7	1960	-0.111689	3.35932	-2.06427	0.0451787	0.609743	-5.87216
FIG4	chr6	3592	0.0839643	4.50872	2.06323	0.0452823	0.610002	-6.07132
KDM4A	chr1	5172	-0.067182	4.58617	-2.06364	0.0452409	0.610002	-6.07746
ZNF3	chr7	5424	-0.0669231	4.43479	-2.06155	0.0454492	0.611679	-6.06073
GGCX	chr2	9098	0.100649	5.8065	2.06077	0.0455271	0.612157	-6.18809
CYCS	chr7	4457	0.146113	4.38445	2.05991	0.045614	0.612755	-6.05915
KIAA1211L	chr2	4705	-0.234309	3.21638	-2.05939	0.0456719	0.612962	-5.84487
RAB11B-AS1	chr19	1156	0.144324	2.32531	2.05838	0.0457668	0.613384	-5.66646
AL135905.2	chr6	5088	0.195683	2.59211	2.05732	0.0458732	0.613384	-5.72012
BLOC1S1	chr12	1656	0.13262	2.76095	2.05797	0.0458083	0.613384	-5.78023
PCBP1-AS1	chr2	19619	-0.12665	4.94939	-2.0577	0.0458352	0.613384	-6.1214
ZNF606	chr19	7635	-0.126475	4.06422	-2.0565	0.0459565	0.61393	-6.00307
AC008610.1	chr5	393	-0.262193	-0.107241	-2.05573	0.0460341	0.614398	-5.20606
DDX31	chr9	5546	0.14918	2.41354	2.05191	0.0464208	0.614448	-5.67662
AL160006.1	chr1	4216	-0.106561	2.99104	-2.05315	0.0462952	0.614448	-5.80809
TRIM66	chr11	11752	-0.226119	3.91249	-2.05238	0.0463859	0.614448	-5.97272
ZNF623	chr8	7146	-0.0836164	3.80304	-2.05192	0.0464198	0.614448	-5.97589
NAPG	chr18	5586	-0.0916833	4.80859	-2.05376	0.0462327	0.614448	-6.1226
ABCG1	chr21	6121	-0.347082	4.9573	-2.05292	0.0463441	0.614448	-6.14126
B4GALT5	chr20	4722	-0.108743	6.06325	-2.0548	0.0461274	0.614448	-6.19981
SREBF1	chr17	8030	-0.197226	6.69135	-2.05288	0.046342	0.614448	-6.20455
NSG1	chr4	4355	0.219912	6.28636	2.05363	0.0462723	0.614448	-6.20554
CTSB	chr8	7428	0.240061	7.65904	2.05145	0.0464939	0.614853	-6.15073
ARMCX5-GPRASP2	chrX	2711	-0.207027	1.59468	-2.04944	0.046673	0.614859	-5.54913
FOXM1	chr12	4899	0.260068	2.70135	2.04894	0.0467341	0.614859	-5.79491
TRAPPC13	chr5	7049	-0.111067	3.63746	-2.04868	0.0467503	0.614859	-5.94481
C11orf24	chr11	3406	0.111338	3.91672	2.04846	0.0467726	0.614859	-6.00449
REL	chr2	13170	0.12028	4.30267	2.04885	0.046733	0.614859	-6.06155
ELF3-AS1	chr1	5569	-0.17411	4.37666	-2.049	0.0467178	0.614859	-6.07775
GRINA	chr8	2527	0.110867	6.27591	2.04827	0.0467925	0.614859	-6.21503
FAM156B	chrX	4456	-0.146291	6.96196	-2.04769	0.0468519	0.615081	-6.20715
CBWD2	chr2	8396	-0.11558	4.29505	-2.04609	0.0470161	0.616483	-6.07137
TAB3	chrX	12711	0.140056	7.67964	2.0454	0.0470869	0.616483	-6.16568
LZTS3	chr20	5395	0.163641	5.34353	2.04547	0.0470794	0.616483	-6.18796
AP001372.2	chr11	2493	-0.167588	2.01221	-2.04494	0.0471348	0.616552	-5.64788
SNORD92	chr2	85	-0.631804	-3.78708	-2.03374	0.0483006	0.617264	-4.605
MIR4257	chr1	86	-0.324474	-0.838717	-2.0379	0.0478641	0.617264	-5.11858
CBLN3	chr14	2562	0.323438	1.40113	2.03662	0.0480044	0.617264	-5.55813
ATP6V1FNB	chr7	3902	-0.217519	1.99374	-2.03705	0.047953	0.617264	-5.63531
PTOV1-AS2	chr19	1023	0.159429	2.62364	2.04148	0.0474917	0.617264	-5.7329
ZCCHC4	chr4	4400	-0.104905	2.91029	-2.0348	0.0481898	0.617264	-5.82675
AC008105.3	chr17	3719	-0.228821	3.30578	-2.03472	0.0482005	0.617264	-5.89294
AGGF1	chr5	5051	0.0914973	3.28094	2.039	0.0477501	0.617264	-5.89966
ZC3H12A	chr1	3121	-0.228508	3.59131	-2.03427	0.0482554	0.617264	-5.95587
MXRA5	chrX	9793	0.389721	4.34151	2.03708	0.0479762	0.617264	-6.07709
HIST2H2AC	chr1	390	0.158296	4.3542	2.03467	0.0482034	0.617264	-6.1057
OGFOD3	chr17	6391	-0.0864002	4.50848	-2.03391	0.0482831	0.617264	-6.12252
SH3TC2-DT	chr5	4313	-0.257274	4.97512	-2.04127	0.0475402	0.617264	-6.15807
GPX1	chr3	1430	0.202595	4.809	2.0356	0.0481244	0.617264	-6.16583
GNPAT	chr1	3261	-0.189922	4.99477	-2.04146	0.0475074	0.617264	-6.16875
GCLM	chr1	5420	-0.145882	4.92821	-2.03714	0.0479445	0.617264	-6.17019
COPS5	chr8	7779	-0.0647255	5.13034	-2.04372	0.0472606	0.617264	-6.17803
ARID1B	chr6	44677	-0.0685698	7.5272	-2.04229	0.0474077	0.617264	-6.18384
TOP2A	chr17	6437	0.257413	5.25367	2.04121	0.047546	0.617264	-6.19041
TSTD2	chr9	5875	-0.0907503	5.13692	-2.03529	0.0481377	0.617264	-6.19531
CLIC5	chr6	9395	0.290446	7.2241	2.04184	0.0474812	0.617264	-6.19812
HECTD4	chr12	21572	-0.0792507	7.31262	-2.03795	0.0478591	0.617264	-6.20529
CCSER2	chr10	8452	-0.115818	7.01643	-2.0382	0.0478333	0.617264	-6.21472
NSD2	chr4	19776	0.137632	5.38207	2.03489	0.0481796	0.617264	-6.21486
SMARCD1	chr12	5136	-0.0580566	5.53072	-2.03966	0.0476814	0.617264	-6.21549
HMGN1	chr21	5102	-0.128302	6.55415	-2.04288	0.0473467	0.617264	-6.22731
RNF168	chr3	5347	0.126433	3.91436	2.03265	0.0484156	0.618187	-6.03275
RNU6-762P	chr2	102	-0.439077	-2.25299	-2.03166	0.0485201	0.618269	-4.84566
AC087222.1	chr17	504	-0.22344	1.41426	-2.03178	0.0485071	0.618269	-5.53267
SLC16A1	chr1	5312	0.229119	4.57192	2.03161	0.0485505	0.618269	-6.1442
PID1	chr2	3364	-0.178057	5.55675	-2.03055	0.04865	0.618991	-6.23578
OLA1	chr2	6100	0.115816	4.21017	2.02982	0.0487153	0.619276	-6.09483
PTPRC	chr1	9168	0.353482	3.6835	2.02863	0.0488678	0.619839	-6.00331
CENPF	chr1	11690	0.247905	4.60384	2.02844	0.0488884	0.619839	-6.15774
TCL6	chr14	10566	0.313767	7.45805	2.02924	0.0488031	0.619839	-6.2076
TRIM32	chr9	3780	-0.150865	3.43355	-2.02621	0.0490987	0.621959	-5.95226
RNU6-611P	chr19	104	-0.34333	-1.53103	-2.02483	0.0492464	0.622381	-4.97864
HMGN1P38	chr15	303	-0.230755	0.226483	-2.02542	0.0491836	0.622381	-5.3807
NOP14-AS1	chr4	7195	-0.0971416	3.55987	-2.02469	0.0492613	0.622381	-5.97978
LINC02532	chr6	6750	-0.382376	2.62813	-2.02386	0.0493766	0.623294	-5.75067
PBXIP1	chr1	3851	-0.188204	6.4697	-2.02292	0.0494704	0.623932	-6.26373
AC092910.3	chr3	2194	-0.167402	1.39796	-2.02035	0.0497278	0.624333	-5.56669
LINC002481	chr4	1821	-0.213316	1.61911	-2.01963	0.0498065	0.624333	-5.60019
EXO1	chr1	4140	0.227489	2.03011	2.01924	0.0498481	0.624333	-5.71548
TYMP	chr22	3320	0.425427	3.00689	2.02208	0.0495683	0.624333	-5.85702
GALNT15	chr3	6013	0.353309	3.65587	2.0212	0.049663	0.624333	-5.9777
ZCCHC17	chr1	1921	0.0822227	3.54321	2.0195	0.0498204	0.624333	-5.99593
PPP1R21	chr2	3995	-0.0953296	4.86505	-2.02047	0.0497158	0.624333	-6.19237
LMO7	chr13	14367	0.167984	6.07535	2.01944	0.0498368	0.624333	-6.27096
MIR340	chr5	95	-0.526036	-3.66594	-2.01076	0.0507733	0.625049	-4.66711
IGLC2	chr22	462	1.48591	-2.34734	2.01616	0.0502088	0.625049	-4.94406
AMMECR1-IT1	chrX	561	-0.315522	-0.441876	-2.00958	0.050903	0.625049	-5.21702
AC068790.2	chr12	557	-0.286527	0.140539	-2.00791	0.0510868	0.625049	-5.33362
CBLC	chr19	1613	-0.598271	1.697	-2.0155	0.0502809	0.625049	-5.61157
SPC24	chr19	2839	0.271281	1.66592	2.01516	0.0502916	0.625049	-5.64964
GTSE1	chr22	4242	0.261012	2.01493	2.00708	0.0511786	0.625049	-5.72836
NUP35	chr2	4046	0.117608	2.37333	2.01235	0.0505984	0.625049	-5.77158
SLFN11	chr17	5982	0.349901	2.34682	2.01009	0.0508731	0.625049	-5.77654
PIN4	chrX	4011	0.148641	2.59389	2.01328	0.0504967	0.625049	-5.835
ATAD5	chr17	7075	0.16439	3.46082	2.0132	0.0505049	0.625049	-5.98571
UBE2F	chr2	4238	-0.120935	3.5611	-2.00975	0.0508846	0.625049	-6.0091
SKA2	chr17	3148	0.114761	3.74891	2.01	0.0508563	0.625049	-6.05357
SNAP47	chr1	6580	0.0841865	3.82949	2.00751	0.051131	0.625049	-6.06533
ZNF736	chr7	9409	0.136097	3.92155	2.00529	0.0513769	0.625049	-6.06727
RPAP1	chr15	7046	0.125505	4.05974	2.01167	0.0506729	0.625049	-6.08941
CD46	chr1	8708	-0.164939	9.41503	-2.00695	0.0511932	0.625049	-6.1032
SUZ12P1	chr17	3776	-0.161253	4.23164	-2.00564	0.0513388	0.625049	-6.11369
WDR60	chr7	6667	-0.179886	4.16456	-2.00538	0.0513669	0.625049	-6.11409
HIST2H4A	chr1	1876	0.169299	4.21568	2.01356	0.0504656	0.625049	-6.12417
BTG3	chr21	2306	0.16531	4.47044	2.00639	0.0512558	0.625049	-6.18056
OPA3	chr19	9999	-0.0895957	4.82845	-2.01667	0.0501273	0.625049	-6.19715
PAK3	chrX	10312	-0.298053	4.89592	-2.00756	0.0511528	0.625049	-6.22864
ZNF217	chr20	6181	-0.103789	7.31789	-2.01575	0.0502267	0.625049	-6.23905
PSMF1	chr20	5296	0.0634797	5.24142	2.01398	0.0504196	0.625049	-6.2421
KDM4B	chr19	14716	-0.091104	7.50592	-2.01056	0.0507954	0.625049	-6.24486
GPD2	chr2	7155	-0.120064	5.42138	-2.01239	0.050594	0.625049	-6.26097
PLEKHB2	chr2	6728	-0.135618	6.71951	-2.01541	0.0502636	0.625049	-6.26634
EMC1	chr1	9623	-0.091311	6.9369	-2.01044	0.0508086	0.625049	-6.26707
FNIP2	chr4	10868	0.254813	5.47004	2.00878	0.0510179	0.625049	-6.26857
RALY	chr20	7513	0.077425	6.07776	2.01621	0.0501766	0.625049	-6.28127
FKBP1A	chr20	2577	0.104458	6.54876	2.00887	0.0509808	0.625049	-6.28696
ABCA5	chr17	13158	-0.142445	6.17704	-2.01339	0.0504844	0.625049	-6.29024
RAB31	chr18	5586	0.145752	6.40269	2.00591	0.0513089	0.625049	-6.29027
MAP2K3	chr17	3783	-0.131753	5.28009	-2.00422	0.0514962	0.625973	-6.26678
AC245100.6	chr1	1918	-0.302587	1.63309	-2.00324	0.0516052	0.626244	-5.64312
AL161421.1	chr13	1101	-0.241582	3.36419	-2.00348	0.0515943	0.626244	-5.99544
USP46-AS1	chr4	1048	-0.241515	2.96388	-2.00239	0.0517062	0.626943	-5.89111
AC005841.1	chr12	287	-0.272015	-0.973384	-2.00107	0.0518483	0.627612	-5.14649
TAF1A	chr1	2895	0.126799	2.0849	2.00117	0.0518371	0.627612	-5.73383
ARFGAP2	chr11	5918	-0.0642834	6.11547	-2.00034	0.0519301	0.628076	-6.31193
RPS16	chr19	2603	0.113208	7.29732	1.99978	0.0519927	0.628307	-6.26924
MOXD1	chr6	5293	-0.45162	2.51959	-1.99789	0.0522317	0.630668	-5.85779
ROBO1	chr3	10875	0.209294	3.56146	1.99664	0.0523506	0.631575	-6.03706
HIST1H2BO	chr6	381	0.272265	2.52523	1.99607	0.0524234	0.631925	-5.85876
SNORD72	chr5	80	-0.610936	-3.88987	-1.98754	0.0533819	0.632065	-4.67311
AC079140.2	chr4	142	-0.532611	-2.4603	-1.99134	0.0529476	0.632065	-4.97803
AL163540.1	chr9	386	-0.36635	-0.933353	-1.99162	0.0529149	0.632065	-5.17613
LINC02527	chr6	762	-1.35773	-0.263265	-1.98896	0.0532461	0.632065	-5.39496
AC036176.1	chr18	785	-0.264227	0.0474015	-1.9881	0.053318	0.632065	-5.41419
LINC01605	chr8	1522	-0.354562	2.07937	-1.99397	0.0526707	0.632065	-5.71372
PHOSPHO1	chr17	2375	0.433404	1.9514	1.98703	0.0534671	0.632065	-5.72957
AL122017.1	chr6	786	-0.280683	2.2798	-1.98783	0.053357	0.632065	-5.77796
NECTIN3-AS1	chr3	1665	-0.216702	2.70981	-1.99088	0.052999	0.632065	-5.857
SNORD3B-2	chr17	791	-0.369004	3.05356	-1.98945	0.0531895	0.632065	-5.9793
KIF23	chr15	6576	0.216721	3.43545	1.99527	0.0525103	0.632065	-6.03096
WDR73	chr15	9626	-0.0851084	4.19906	-1.99068	0.0530218	0.632065	-6.15312
BICRAL	chr6	6843	0.0868153	4.2285	1.99502	0.0525288	0.632065	-6.15569
C9orf78	chr9	5099	0.0768439	4.24846	1.98703	0.0534406	0.632065	-6.1823
TIMELESS	chr12	5818	0.144405	4.32894	1.98959	0.0531463	0.632065	-6.1876
GADD45B	chr19	2138	0.13107	4.43307	1.99019	0.0530785	0.632065	-6.19681
RASAL2	chr1	16044	-0.117147	7.91268	-1.98984	0.0531182	0.632065	-6.25436
RPL23A	chr17	2824	0.118027	7.01454	1.98811	0.0533169	0.632065	-6.29973
CD24	chr6	3097	0.189141	6.5549	1.99462	0.052593	0.632065	-6.30705
PHF2	chr9	5569	-0.0916946	6.92336	-1.98986	0.0531155	0.632065	-6.31293
CS	chr12	6402	0.0569947	5.77272	1.99304	0.052754	0.632065	-6.31402
MAP3K9	chr14	12386	-0.160781	5.6114	-1.98989	0.0531191	0.632065	-6.3162
ILK	chr11	3484	0.081237	5.91114	1.98845	0.0532776	0.632065	-6.32612
EIF3E	chr8	6005	0.0892334	6.19782	1.98664	0.0534855	0.632065	-6.32927
AC068580.1	chr11	252	0.453978	-1.87964	1.98274	0.0539355	0.632143	-4.98804
AC008379.1	chr5	464	-0.340351	-0.332437	-1.9851	0.0536628	0.632143	-5.29321
AL050404.1	chr20	802	-0.462812	-0.444354	-1.97778	0.0545216	0.632143	-5.30237
CXCL10	chr4	1176	1.18039	-0.0824432	1.97867	0.054436	0.632143	-5.44203
MIR3189	chr19	73	0.365	0.715753	1.98132	0.0541066	0.632143	-5.51341
CACFD1	chr9	3520	-0.254173	1.74381	-1.98613	0.0535444	0.632143	-5.70128
AC008443.2	chr5	549	-0.411313	2.3714	-1.97589	0.0547615	0.632143	-5.79816
TLR7	chrX	5209	0.327919	2.59435	1.98343	0.0538824	0.632143	-5.87652
NAALAD2	chr11	7254	-0.409736	2.73548	-1.98483	0.0537204	0.632143	-5.89028
CENPBD1	chr16	3060	-0.152786	2.68316	-1.97906	0.0543629	0.632143	-5.89685
GPRASP2	chrX	3975	-0.140227	2.84067	-1.97593	0.0547291	0.632143	-5.93413
UBIAD1	chr1	5082	-0.110598	3.35015	-1.97696	0.0546082	0.632143	-6.03809
SNRPD1	chr18	4909	0.10039	3.72587	1.98019	0.0542311	0.632143	-6.10458
RFC2	chr7	2211	0.0642905	3.88592	1.97678	0.05463	0.632143	-6.14383
PLCG2	chr16	13416	-0.239626	4.26985	-1.98019	0.0542589	0.632143	-6.18091
MGME1	chr20	2336	-0.0880905	4.38291	-1.98435	0.0537496	0.632143	-6.20526
VIPAS39	chr14	3695	-0.0594886	4.32511	-1.97677	0.054631	0.632143	-6.20597
CHUK	chr10	6928	-0.0831668	4.61554	-1.9792	0.0543468	0.632143	-6.24237
USP21	chr1	3764	-0.114375	4.81801	-1.9789	0.0543813	0.632143	-6.26815
EGLN2	chr19	6577	-0.166311	5.29185	-1.98132	0.0541072	0.632143	-6.30182
SAE1	chr19	3396	0.103007	5.17429	1.97706	0.0545966	0.632143	-6.3069
TRIM41	chr5	12803	-0.0799366	5.23059	-1.9769	0.0546157	0.632143	-6.31351
DNAJC10	chr2	21835	0.103456	5.40941	1.9806	0.054184	0.632143	-6.3176
LINC00967	chr8	2003	-0.297777	6.84185	-1.98588	0.0535994	0.632143	-6.31936
REST	chr4	7983	0.0786391	5.9102	1.98281	0.0539274	0.632143	-6.33793
ARF3	chr12	5002	0.0706922	6.03894	1.98138	0.0540932	0.632143	-6.33809
TC2N	chr14	6147	-0.197973	5.67482	-1.98004	0.054274	0.632143	-6.33839
WDFY1	chr2	5516	0.0852568	6.04538	1.98115	0.0541201	0.632143	-6.34354
NAP1L1	chr12	17355	0.104204	6.37648	1.9763	0.0546853	0.632143	-6.34622
MIR2116	chr15	80	-0.448701	-1.86855	-1.97497	0.0548414	0.632559	-5.02266
RCHY1	chr4	6565	-0.117302	4.23388	-1.97309	0.0550636	0.63287	-6.19371
EFEMP1	chr2	3962	0.221773	8.02824	1.97386	0.0549995	0.63287	-6.26589
PSMC2	chr7	3547	0.0648174	5.47552	1.97292	0.0550831	0.63287	-6.33387
SIAH2	chr3	2617	-0.0802288	6.33043	-1.97288	0.0550875	0.63287	-6.35093
AARS	chr16	4498	-0.134743	6.25821	-1.97399	0.054957	0.63287	-6.35424
PDK3	chrX	4951	-0.242686	3.84323	-1.97237	0.0551719	0.633337	-6.12494
POLR2C	chr16	3940	0.0720535	4.85099	1.97175	0.0552208	0.633394	-6.28548
Z94721.3	chr6	1002	-0.219368	0.0400717	-1.96729	0.0557507	0.634394	-5.40249
TOB2P1	chr6	992	0.604554	1.21388	1.9698	0.0554797	0.634394	-5.63202
AL121832.3	chr20	3700	-0.173149	2.0131	-1.96934	0.0555068	0.634394	-5.76329
MRVI1	chr11	7700	0.229067	3.18925	1.96786	0.0556893	0.634394	-5.99182
DES	chr2	2464	0.387292	3.24614	1.96763	0.0557383	0.634394	-6.00111
FUT10	chr8	5606	0.153386	3.85201	1.96735	0.055744	0.634394	-6.14588
IFIH1	chr2	5108	0.159938	4.27187	1.96955	0.0554821	0.634394	-6.21039
RPL19	chr17	1761	0.0955375	7.47753	1.96804	0.0556614	0.634394	-6.31526
TRIM24	chr7	9223	0.131947	5.43057	1.96695	0.0557912	0.634394	-6.34605
CALM3	chr19	3667	0.109847	6.29559	1.9692	0.0555232	0.634394	-6.36057
RPL28	chr19	6933	0.13439	6.57152	1.96782	0.0556875	0.634394	-6.36254
ABCB10	chr1	4256	-0.0930593	3.74218	-1.96539	0.0559775	0.635512	-6.12295
MFSD14B	chr9	3428	0.133376	6.06591	1.96568	0.0559426	0.635512	-6.37023
TMEM99	chr17	2362	-0.206789	1.88623	-1.96321	0.0562384	0.635712	-5.76383
PGP	chr16	2727	0.126497	3.10134	1.96304	0.0562593	0.635712	-5.99923
GEMIN4	chr17	5751	0.119158	3.29297	1.96364	0.056187	0.635712	-6.04454
MAN2A2	chr15	10002	-0.110738	7.18941	-1.96405	0.0561385	0.635712	-6.34434
ZNF800	chr7	5793	-0.0923122	5.51717	-1.96421	0.0561191	0.635712	-6.35777
HLF	chr17	6602	-0.307246	5.62129	-1.96446	0.0561168	0.635712	-6.35833
MIR7976	chr3	66	-0.432102	-2.9359	-1.96175	0.0564149	0.635977	-4.85448
SOD2	chr6	18206	0.321797	5.51754	1.96212	0.0563974	0.635977	-6.3591
HMGA1	chr6	2327	0.200634	6.12613	1.9624	0.0563624	0.635977	-6.36624
ATPAF2	chr17	5564	-0.0894779	3.33553	-1.96127	0.0564727	0.636133	-6.05074
SLCO4A1	chr20	4051	0.739339	3.75899	1.96091	0.0565439	0.636438	-6.1303
MGAT4A	chr2	9630	-0.156598	5.94429	-1.95974	0.0566639	0.637292	-6.38329
MIR3121	chr1	77	-0.554451	-3.44891	-1.95769	0.0569051	0.639507	-4.78506
AL360270.2	chr1	5985	-0.26624	2.49422	-1.9565	0.0570588	0.639741	-5.87118
MAD2L2	chr1	3324	-0.228195	3.00259	-1.95677	0.0570254	0.639741	-6.02214
AATF	chr17	4714	0.0825493	4.23758	1.95643	0.0570577	0.639741	-6.23669
PDP1	chr8	5603	0.115066	4.11599	1.95531	0.0571949	0.639777	-6.2032
GTF2F1	chr19	3134	0.0844218	4.36717	1.95534	0.0571908	0.639777	-6.25668
SLC27A2	chr15	2802	0.271343	4.41561	1.95613	0.0571218	0.639777	-6.25997
PPP1R26	chr9	5276	-0.261957	2.60335	-1.95498	0.0572456	0.639848	-5.89822
PKIG	chr20	2496	-0.132216	5.24186	-1.95439	0.0573061	0.640029	-6.35665
CEP120	chr5	6057	0.134845	3.54885	1.95357	0.0574074	0.64017	-6.11154
RABGGTB	chr1	5913	0.0772489	4.8675	1.95358	0.0574059	0.64017	-6.31561
YPEL2	chr17	8667	0.127925	5.26838	1.95281	0.0574997	0.640704	-6.35923
KAT2A	chr17	3769	-0.117384	4.13527	-1.95233	0.0575587	0.640868	-6.20635
IFRD1	chr7	7489	-0.11105	5.60968	-1.95136	0.0576781	0.641702	-6.38777
S100A11	chr1	680	0.109312	7.39564	1.95068	0.0577612	0.641765	-6.35213
PHC1	chr12	6090	-0.104657	5.31104	-1.95059	0.0577726	0.641765	-6.36783
RPA1	chr17	5492	0.147258	5.076	1.94943	0.0579153	0.642855	-6.34773
HEIH	chr5	1652	-0.318397	4.16906	-1.94907	0.057987	0.643157	-6.23742
SBDSP1	chr7	1239	-0.0936625	3.61866	-1.94717	0.0581936	0.644458	-6.14288
SLC15A3	chr11	6118	0.193476	4.93582	1.94752	0.0581704	0.644458	-6.33376
AC078846.1	chr7	7083	-0.163136	3.29976	-1.94629	0.0583027	0.645172	-6.05544
SCML2P2	chr16	540	-0.250362	1.86352	-1.94311	0.058698	0.647013	-5.78406
CCDC43	chr17	2855	0.0821103	3.71644	1.94314	0.0586941	0.647013	-6.17372
ITM2C	chr2	2611	0.242892	5.07409	1.94324	0.0587097	0.647013	-6.36112
PDIA4	chr7	3277	0.137471	6.73358	1.94378	0.0586138	0.647013	-6.39596
STX16	chr20	5099	-0.0822861	5.65663	-1.94279	0.0587379	0.647013	-6.40336
C9orf3	chr9	10742	-0.124122	5.78828	-1.94368	0.0586268	0.647013	-6.4052
SYNPO2	chr4	14034	0.352801	5.26036	1.94181	0.0588876	0.647089	-6.35788
PIP4K2A	chr10	5088	0.146017	5.24638	1.9413	0.0589241	0.647089	-6.37781
PTEN	chr10	11581	0.149676	6.67614	1.94138	0.0589137	0.647089	-6.41079
PPP2R3A	chr3	7837	-0.201322	6.11616	-1.94193	0.058873	0.647089	-6.41807
IGHG3	chr14	2894	-0.673524	1.22055	-1.93919	0.0592157	0.64758	-5.7115
PSMA1	chr11	3301	-0.118948	3.71527	-1.93863	0.0592589	0.64758	-6.16513
APAF1	chr12	7908	0.123022	3.90248	1.93844	0.0592827	0.64758	-6.1972
CNOT10	chr3	4846	0.0687064	4.02459	1.93858	0.0592646	0.64758	-6.22145
RNF181	chr2	1220	0.082843	4.20394	1.93937	0.059166	0.64758	-6.2646
RBMS1	chr2	11765	-0.11765	8.41127	-1.93992	0.059096	0.64758	-6.30946
CLUH	chr17	6900	0.104291	4.99858	1.94016	0.0590668	0.64758	-6.3548
MAPK8	chr10	9674	-0.175607	5.36028	-1.93801	0.0593511	0.647838	-6.39191
C19orf54	chr19	3375	-0.0965431	3.45096	-1.93607	0.0595802	0.649847	-6.13038
AC114488.1	chr1	591	-0.249091	-0.748957	-1.9318	0.0601213	0.650304	-5.30126
SS18L2	chr3	1298	0.137895	1.42818	1.93192	0.0601066	0.650304	-5.7553
CARD16	chr11	1688	0.237267	2.55739	1.93239	0.0600463	0.650304	-5.95705
KRTAP26-1	chr21	1193	-0.631904	3.53495	-1.93112	0.0602363	0.650304	-6.15505
FYN	chr6	7411	0.177335	4.05463	1.93496	0.0597215	0.650304	-6.21963
AUH	chr9	2258	-0.088136	4.13898	-1.93085	0.060242	0.650304	-6.25841
DDX28	chr16	2169	-0.118812	4.22972	-1.93264	0.0600148	0.650304	-6.28002
RUFY2	chr10	8137	-0.086921	4.33773	-1.93028	0.060315	0.650304	-6.28171
SLC23A2	chr20	7515	-0.119057	8.4907	-1.93012	0.0603362	0.650304	-6.32043
GOLGA1	chr9	6019	-0.0686347	4.78372	-1.93161	0.0601454	0.650304	-6.34627
ANKRD28	chr3	11276	0.0935076	4.92013	1.93209	0.0600852	0.650304	-6.36581
LRIF1	chr1	3621	-0.170113	5.3791	-1.93203	0.060105	0.650304	-6.41013
PPFIA1	chr11	11704	0.0682703	6.99264	1.93007	0.0603426	0.650304	-6.42009
SSR2	chr1	6651	0.0911582	6.10619	1.93191	0.0601082	0.650304	-6.42191
SSR3	chr3	4627	0.126909	6.06427	1.93404	0.0598375	0.650304	-6.42865
TPTEP1	chr22	9653	-0.130836	6.50003	-1.93034	0.0603072	0.650304	-6.44266
RNU6-1025P	chr11	104	-0.58071	-3.01285	-1.92907	0.0604698	0.651175	-4.91072
AC090970.1	chr15	381	-0.283985	-1.12092	-1.92548	0.0609304	0.651175	-5.24582
SNORA71B	chr20	272	-0.288361	-1.03245	-1.92766	0.06065	0.651175	-5.25627
DDX3P2	chrX	111	0.259576	-0.0600074	1.92787	0.0606235	0.651175	-5.44387
AP000365.1	chr22	546	-0.191303	1.81898	-1.92572	0.0608997	0.651175	-5.80119
ZKSCAN4	chr6	2375	0.146986	1.98689	1.92532	0.0609512	0.651175	-5.86242
KIF18B	chr17	4655	0.257478	2.15878	1.92615	0.0608443	0.651175	-5.89419
CCNB1	chr5	2558	0.241087	3.29802	1.92486	0.0610296	0.651175	-6.14665
PLVAP	chr19	2305	0.238809	4.31237	1.92557	0.0609463	0.651175	-6.27998
PTMS	chr12	1475	0.187869	4.22556	1.92454	0.0610626	0.651175	-6.28966
ENC1	chr5	5858	0.182403	4.52606	1.92425	0.0610998	0.651175	-6.33114
POLR2E	chr19	4865	0.0823111	5.39759	1.92536	0.0609454	0.651175	-6.42035
FAM156A	chrX	6608	-0.140343	7.16287	-1.92465	0.0610373	0.651175	-6.42432
TUBB4B	chr9	2111	0.110975	6.43511	1.92572	0.060899	0.651175	-6.43895
RNF217	chr6	12779	-0.122119	6.2455	-1.92731	0.060695	0.651175	-6.44825
THAP9	chr4	4332	-0.114589	2.98579	-1.92295	0.0612564	0.651615	-6.0593
LGALSL	chr2	4003	0.128337	3.50814	1.92279	0.0612765	0.651615	-6.16013
UBR5	chr8	13085	-0.0749893	8.18612	-1.92338	0.0612009	0.651615	-6.3551
IGLV1-51	chr22	389	0.451013	-1.66748	1.90827	0.0631793	0.652515	-5.17825
AP003419.2	chr11	527	-0.32556	-1.03955	-1.91486	0.06231	0.652515	-5.26476
AL021807.1	chr6	565	-0.406425	-0.670614	-1.91851	0.0618323	0.652515	-5.36724
AC021483.2	chr15	758	-0.31522	-0.313652	-1.90756	0.0632734	0.652515	-5.42784
AC068790.5	chr12	355	-0.236228	-0.141702	-1.91682	0.0620525	0.652515	-5.44436
AC068790.3	chr12	553	-0.215225	0.410796	-1.90906	0.0630737	0.652515	-5.5805
LSM2	chr6	1077	-0.155513	0.264196	-1.90757	0.0632716	0.652515	-5.59702
NOL12	chr22	3589	-0.136974	2.0564	-1.91005	0.0629435	0.652515	-5.87868
PDLIM1P4	chr3	1006	-0.207188	2.10869	-1.90826	0.0631802	0.652515	-5.88647
HSD17B14	chr19	1281	0.34492	2.0402	1.91701	0.0620546	0.652515	-5.88694
AZIN1-AS1	chr8	6686	-0.222439	2.67626	-1.9141	0.062409	0.652515	-5.9744
SPDYA	chr2	3483	-0.203962	2.74207	-1.91399	0.062424	0.652515	-5.99102
DEPDC1	chr1	5904	0.272215	2.51006	1.91051	0.0629002	0.652515	-6.01765
HIST1H2AH	chr6	387	0.256378	2.55257	1.90596	0.0634994	0.652515	-6.03074
SGK3	chr8	6474	0.163052	2.92522	1.91483	0.0623137	0.652515	-6.05888
PLEKHH3	chr17	4803	-0.144213	3.12758	-1.91828	0.0618623	0.652515	-6.07119
NEDD8	chr14	3879	0.0847757	3.42086	1.91568	0.0622019	0.652515	-6.16449
NDC1	chr1	5135	0.163527	3.53675	1.91886	0.061787	0.652515	-6.18308
IFIT2	chr10	4101	0.241165	3.52744	1.90625	0.0634697	0.652515	-6.19793
GDF15	chr19	2087	0.195247	10.1957	1.91256	0.0626177	0.652515	-6.21853
MT-ND3	chrM	346	-0.167163	9.42692	-1.91978	0.0616677	0.652515	-6.2623
C1orf174	chr1	4388	0.0924836	4.07768	1.92115	0.0614897	0.652515	-6.26243
COQ5	chr12	2523	-0.104305	4.03537	-1.91722	0.062001	0.652515	-6.27197
UNC13B	chr9	17916	0.123936	4.18138	1.91283	0.062576	0.652515	-6.29957
BCKDK	chr16	3873	0.0858504	4.23169	1.91675	0.0620618	0.652515	-6.30263
AC110048.2	chr15	6721	-0.229531	4.43897	-1.91137	0.0627967	0.652515	-6.31504
BUD23	chr7	7944	-0.0790193	4.43668	-1.92171	0.0614166	0.652515	-6.31877
COPG2	chr7	4139	-0.168608	4.3344	-1.91071	0.0628555	0.652515	-6.33163
MRPL37	chr1	2549	0.0875243	4.44	1.90903	0.0630782	0.652515	-6.35226
ABHD2	chr15	10345	0.169265	4.64306	1.91247	0.0626305	0.652515	-6.36621
ARHGEF6	chrX	6434	0.2262	4.7415	1.90926	0.0630761	0.652515	-6.37311
TP53BP2	chr1	5991	0.0796788	4.63772	1.90563	0.0635299	0.652515	-6.37909
DGKD	chr2	9771	0.219274	5.05646	1.91658	0.0621131	0.652515	-6.40335
RPS2	chr16	2413	0.150125	7.35801	1.91185	0.0627049	0.652515	-6.42637
KXD1	chr19	4112	0.0671511	5.09904	1.90578	0.0635106	0.652515	-6.42954
GPR78	chr4	8362	-0.216043	7.14968	-1.91672	0.0620944	0.652515	-6.44236
SMARCA4	chr19	15778	0.0633394	6.99925	1.91469	0.0623314	0.652515	-6.44846
PPP1R15A	chr19	3093	0.157013	6.97264	1.91333	0.0625195	0.652515	-6.44962
SAMHD1	chr20	11261	0.212988	5.40867	1.9059	0.0635226	0.652515	-6.45142
JMY	chr5	9042	0.103388	5.88808	1.91905	0.061762	0.652515	-6.45452
NEDD4L	chr18	17455	0.171471	6.07933	1.91945	0.0617273	0.652515	-6.45511
APPL2	chr12	5124	-0.106808	5.97283	-1.92062	0.0615576	0.652515	-6.45577
SERPINF1	chr17	3069	0.177476	6.58284	1.91059	0.0628915	0.652515	-6.45886
EVA1A	chr2	2744	-0.142071	5.54362	-1.90758	0.0632709	0.652515	-6.46174
ACBD6	chr1	7512	-0.0930408	5.54437	-1.9068	0.0633742	0.652515	-6.46425
NAV2	chr11	14673	-0.165594	6.3609	-1.91728	0.0620069	0.652515	-6.46535
TIAL1	chr10	7355	-0.0740132	6.46843	-1.91218	0.0626614	0.652515	-6.47335
ABCB8	chr7	9336	-0.0956758	5.93876	-1.9085	0.0631487	0.652515	-6.47934
GCLC	chr6	8646	-0.139456	4.95893	-1.9048	0.063641	0.652727	-6.4171
NOMO1	chr16	5819	-0.150248	6.05548	-1.90489	0.0636315	0.652727	-6.4817
ZBTB45	chr19	3418	0.134028	3.06001	1.90433	0.0637045	0.652776	-6.10269
NBPF9	chr1	9046	-0.121016	4.07343	-1.90375	0.0637814	0.652776	-6.28312
FRZB	chr2	3162	-0.458945	7.49378	-1.90417	0.0637535	0.652776	-6.43039
SLC52A2	chr8	3077	0.129537	2.62723	1.9029	0.0638949	0.652884	-6.02725
JAZF1	chr7	4206	0.203422	2.75178	1.90251	0.0639475	0.652884	-6.02854
SH3BP1	chr22	4892	-0.117686	2.85703	-1.90232	0.0639728	0.652884	-6.05728
RPS24	chr10	7857	0.124539	7.01408	1.90235	0.0639696	0.652884	-6.45295
AC103691.1	chr15	520	-0.214132	1.67501	-1.90115	0.0641298	0.653285	-5.84631
MYO1F	chr19	8549	0.310658	2.91646	1.90056	0.0642382	0.653285	-6.0697
PARP16	chr15	3715	-0.102665	3.17014	-1.90094	0.0641587	0.653285	-6.1387
EAPP	chr14	2030	-0.0851341	4.49317	-1.90149	0.0640842	0.653285	-6.373
PIP5K1B	chr9	4918	-0.13485	5.60334	-1.90056	0.0642096	0.653285	-6.47731
MIR181A2	chr9	110	0.424714	-1.77881	1.8976	0.0646083	0.65466	-5.15664
SNORA71A	chr20	134	-0.306736	-0.0645935	-1.89853	0.0644834	0.65466	-5.57728
TRIM16	chr17	5640	0.172702	2.88772	1.89772	0.0645923	0.65466	-6.07194
AL080317.2	chr6	1385	-0.187427	3.50772	-1.89879	0.0644478	0.65466	-6.1811
ATG4D	chr19	2278	-0.0856917	3.96086	-1.897	0.0646908	0.65466	-6.29202
TET2	chr4	16474	0.0771558	6.90769	1.8973	0.0646492	0.65466	-6.48091
UBA52	chr19	4306	0.104943	6.48978	1.89821	0.0645259	0.65466	-6.48821
RPL7AP6	chr14	801	0.164922	3.60527	1.89621	0.0647971	0.654709	-6.25369
WDR89	chr14	3209	-0.132919	3.74878	-1.89573	0.0648622	0.654709	-6.26329
TOR1B	chr9	2911	0.113271	4.23175	1.89574	0.0648611	0.654709	-6.34395
GREM2	chr1	4170	0.361047	4.42623	1.89583	0.064877	0.654709	-6.36683
AC008764.8	chr19	2717	-0.173466	1.52853	-1.89509	0.0649496	0.654984	-5.81715
SNORD114-2	chr14	78	0.41287	-1.4606	1.89315	0.0652128	0.655059	-5.21714
AC010335.3	chr19	531	0.215254	0.387229	1.89424	0.0650649	0.655059	-5.60076
LINC02175	chr16	1875	-0.231769	3.28917	-1.89358	0.0651656	0.655059	-6.14369
ZNF227	chr19	5069	0.068245	3.4717	1.89237	0.06532	0.655059	-6.21007
PCYT2	chr17	6897	0.174133	3.83758	1.89413	0.0650795	0.655059	-6.27424
H2AFX	chr11	1614	0.186299	3.91912	1.89247	0.0653143	0.655059	-6.3036
EBNA1BP2	chr1	3561	0.0771043	4.44654	1.89301	0.0652324	0.655059	-6.38168
PGM2	chr4	3704	0.114883	5.97432	1.89237	0.0653199	0.655059	-6.50092
PHKG2	chr16	7509	0.124171	3.7475	1.8919	0.0653837	0.655244	-6.24898
AC008687.2	chr19	520	0.724657	0.403467	1.89084	0.0655581	0.655761	-5.63546
POLB	chr8	4106	0.178085	2.85484	1.89053	0.0655716	0.655761	-6.08151
AGFG2	chr7	5478	-0.268874	3.8108	-1.89086	0.0655546	0.655761	-6.27093
RWDD4	chr4	2776	-0.124319	3.33303	-1.89006	0.0656358	0.655949	-6.19003
MIR6080	chr17	66	-0.303578	-0.434651	-1.88943	0.0657224	0.65636	-5.46078
PIGM	chr1	7039	0.121026	2.83015	1.88845	0.0658571	0.656798	-6.0862
LINC00909	chr18	3742	-0.133021	2.88087	-1.88856	0.0658418	0.656798	-6.09917
DDX52	chr17	9546	0.192897	3.58647	1.8871	0.0660424	0.657737	-6.23538
SLC25A16	chr10	7815	-0.0948963	5.33375	-1.88732	0.0660129	0.657737	-6.48038
HNRNPCP2	chr2	881	-0.105465	1.96669	-1.88645	0.0661322	0.658177	-5.96302
RPL23AP82	chr22	4250	0.136975	2.18477	1.8861	0.0661807	0.658207	-5.96651
ARHGEF16	chr1	5563	-0.249409	4.32724	-1.88593	0.0662329	0.658272	-6.35995
CTAG2	chrX	993	2.01466	-3.46342	1.88354	0.0665634	0.659264	-4.89559
AP000787.3	chr11	307	-0.414211	-1.4874	-1.88252	0.0666772	0.659264	-5.2356
AC011468.1	chr19	675	0.23123	0.576403	1.8835	0.0665411	0.659264	-5.65413
AC117402.1	chr3	1363	-0.299286	0.941751	-1.88441	0.0664152	0.659264	-5.75369
AC008443.6	chr5	246	-0.35928	1.90581	-1.88272	0.0666759	0.659264	-5.88348
CEP162	chr6	5474	0.108696	3.00235	1.88204	0.0667435	0.659264	-6.13236
AP000547.3	chr22	3071	-0.142787	5.37663	-1.88204	0.066743	0.659264	-6.49616
SAFB	chr19	7036	-0.0535972	6.79951	-1.883	0.0666103	0.659264	-6.51383
CTBP1	chr4	8361	-0.0689071	6.65546	-1.88377	0.0665027	0.659264	-6.52046
MIR103A1	chr5	78	0.441785	-2.23767	1.87858	0.0672265	0.659419	-5.16403
AC022960.2	chr18	666	-0.2859	0.0431114	-1.87851	0.067236	0.659419	-5.54556
AL022100.1	chr1	1678	-0.263935	1.08472	-1.87702	0.0674442	0.659419	-5.77482
GRK5-IT1	chr10	400	-0.265643	1.77581	-1.87706	0.0674387	0.659419	-5.88749
NBPF25P	chr1	3827	-0.153212	1.96567	-1.87949	0.0670994	0.659419	-5.93024
AGAP4	chr10	3474	-0.133656	2.58841	-1.88083	0.0669122	0.659419	-6.02309
TSPAN17	chr5	5215	0.168127	2.91594	1.87761	0.0673616	0.659419	-6.10843
FBXL18	chr7	5088	0.107191	3.11619	1.88021	0.066998	0.659419	-6.14439
ZNRF2	chr7	3696	-0.105332	4.40973	-1.87858	0.0672258	0.659419	-6.38574
ATP7A	chrX	10920	0.0830048	4.36353	1.88068	0.0669332	0.659419	-6.38793
SND1	chr7	6500	0.116744	7.76888	1.87901	0.0671659	0.659419	-6.46214
PRR5	chr22	5247	-0.197773	5.16216	-1.87783	0.0673582	0.659419	-6.48171
AREL1	chr14	7308	-0.0504216	5.45043	-1.87775	0.0673423	0.659419	-6.50843
MED14	chrX	9656	0.0632147	5.50808	1.8773	0.0674055	0.659419	-6.51341
CHD9	chr16	16504	0.0656869	6.68223	1.87924	0.0671333	0.659419	-6.52444
AC006064.4	chr12	422	0.341075	-0.900004	1.87605	0.0675815	0.660118	-5.60057
LINC00852	chr3	1328	0.230322	0.544027	1.87314	0.0679906	0.660118	-5.66175
CRIP1	chr14	2485	-0.31585	1.79221	-1.87473	0.0677818	0.660118	-5.88549
RPL22L1	chr3	2326	0.149758	2.01721	1.87553	0.0676543	0.660118	-5.97369
SNHG10	chr14	1945	-0.144448	2.24057	-1.87069	0.0683385	0.660118	-5.98455
ZNF488	chr10	3496	-0.214782	2.33057	-1.87195	0.0681598	0.660118	-6.03779
AC009120.2	chr16	3297	0.173073	2.62303	1.87358	0.0679285	0.660118	-6.04788
MZT2B	chr2	1815	0.197712	2.80393	1.87112	0.0682765	0.660118	-6.11611
FOPNL	chr16	2391	-0.101395	3.17534	-1.87515	0.0677075	0.660118	-6.18546
CARF	chr2	8636	-0.108206	4.57007	-1.87187	0.0681716	0.660118	-6.43103
TMEM135	chr11	5030	-0.16004	4.61724	-1.87215	0.068131	0.660118	-6.43781
HIST4H4	chr12	2578	-0.147201	4.73691	-1.87078	0.0683251	0.660118	-6.4545
GART	chr21	7751	0.0639661	4.93711	1.87501	0.0677276	0.660118	-6.47032
SAP130	chr2	4373	0.0803115	5.8794	1.87387	0.0678875	0.660118	-6.53588
SUDS3	chr12	5731	-0.0745821	6.00092	-1.87427	0.0678315	0.660118	-6.5376
CD14	chr5	1886	-0.297751	6.12857	-1.87126	0.068286	0.660118	-6.53923
FAM98A	chr2	4921	-0.150352	6.28371	-1.87147	0.0682361	0.660118	-6.54226
BCAR1	chr16	9178	-0.0825611	6.25167	-1.87332	0.0679653	0.660118	-6.54604
AC132872.1	chr17	1195	0.263912	0.279555	1.86881	0.0686061	0.660639	-5.63557
PRPF31	chr19	2673	0.121306	1.37678	1.86911	0.0685626	0.660639	-5.84926
CLDN8	chr21	2068	-0.457542	2.56109	-1.86934	0.0685593	0.660639	-6.06625
SRGN	chr10	1220	0.212777	4.32384	1.86888	0.0686212	0.660639	-6.3957
PRMT1	chr19	4796	-0.0658146	5.46361	-1.8688	0.0686073	0.660639	-6.52642
NXPH4	chr12	2150	0.308596	1.62295	1.86746	0.0688108	0.661018	-5.90126
TRMT12	chr8	2331	0.172669	2.36612	1.86691	0.068877	0.661018	-6.01878
PCDHGB5	chr5	4851	-0.33732	3.26866	-1.86644	0.0689727	0.661018	-6.20582
HDDC2	chr6	5888	-0.141246	3.40052	-1.86596	0.0690116	0.661018	-6.25797
PLCB3	chr11	4964	0.101246	5.80703	1.86671	0.0689044	0.661018	-6.54847
EXOC3	chr5	8182	0.0893827	5.77215	1.86586	0.0690267	0.661018	-6.54873
KSR1	chr17	12178	-0.191849	6.02802	-1.86726	0.0688551	0.661018	-6.55521
ZBTB37	chr1	19464	-0.0911048	6.08685	-1.86694	0.0688728	0.661018	-6.55606
RPL7L1P3	chr7	689	-0.187765	1.5875	-1.86523	0.0691166	0.66144	-5.87349
AC127024.2	chr17	894	-0.386075	-0.582765	-1.86442	0.0692328	0.661899	-5.45412
GPX7	chr1	1691	-0.289846	2.33472	-1.8644	0.0692563	0.661899	-6.04161
MTA2	chr11	4236	0.0796707	5.76706	1.86363	0.0693465	0.662323	-6.54774
MIR518A2	chr19	87	-0.486246	-1.53494	-1.86182	0.0696076	0.663939	-5.2551
CD74	chr5	3184	0.515921	6.04068	1.86219	0.069583	0.663939	-6.54745
RNU6-1251P	chr20	107	-0.431775	-2.47051	-1.85929	0.0699717	0.665978	-5.09529
AL359397.2	chr14	446	0.407886	-1.30823	1.85803	0.0701551	0.665978	-5.3278
AC109927.1	chr4	664	-0.299113	-0.506179	-1.85951	0.0699405	0.665978	-5.4787
RN7SKP9	chr13	299	-0.159614	0.884348	-1.85828	0.070119	0.665978	-5.78323
POLD1	chr19	4932	0.123266	3.65073	1.85853	0.0700827	0.665978	-6.30036
CEP97	chr3	9550	-0.107552	3.74752	-1.85946	0.0699484	0.665978	-6.31818
SIAH1	chr16	6725	-0.112154	7.65555	-1.85791	0.0701726	0.665978	-6.50718
FBXO3	chr11	12446	-0.0962227	5.48804	-1.85779	0.0701903	0.665978	-6.54534
IGHV6-1	chr14	415	-1.13681	-5.81645	-1.8536	0.0708115	0.666311	-4.66583
MIR1207	chr8	87	0.651132	-3.39999	1.85367	0.0707898	0.666311	-4.94996
MIR7854	chr16	65	0.364163	-1.25433	1.85607	0.0704406	0.666311	-5.35032
AL132777.1	chr14	618	-0.237078	-0.612902	-1.85345	0.0708218	0.666311	-5.45015
NPIPA5	chr16	1520	-0.310249	0.686862	-1.85356	0.0708058	0.666311	-5.76001
AL355987.4	chr9	4335	-0.203832	2.25618	-1.85507	0.0705854	0.666311	-6.01126
EID3	chr12	1467	-0.263074	2.32225	-1.85532	0.0705595	0.666311	-6.02155
MTHFD2	chr2	4870	0.24978	2.80765	1.85457	0.0706767	0.666311	-6.16061
RALGDS	chr9	7584	-0.143203	3.43914	-1.8555	0.0705227	0.666311	-6.24204
PMF1	chr1	2520	-0.0751825	4.03647	-1.85648	0.0703803	0.666311	-6.37091
RUSC1	chr1	5427	0.098332	4.30817	1.85343	0.0708252	0.666311	-6.42224
TSR2	chrX	1534	0.0728941	4.4793	1.85557	0.0705125	0.666311	-6.44924
NUMB	chr14	9546	0.0654027	5.69178	1.8556	0.070508	0.666311	-6.56189
NCAPG2	chr7	6988	0.097198	3.97188	1.85294	0.0708967	0.666549	-6.37447
MIR3684	chr4	74	0.610519	-4.06783	1.85205	0.0710282	0.666917	-4.89221
GAPDH	chr12	2981	0.234328	7.95271	1.85247	0.0709948	0.666917	-6.49214
AL445183.3	chr1	502	-0.167789	1.24041	-1.84981	0.0713573	0.669247	-5.90135
AC069281.2	chr7	4401	-0.198372	2.49714	-1.84849	0.0715507	0.669247	-6.05533
C1GALT1C1	chrX	1785	0.110041	2.78332	1.84847	0.0715545	0.669247	-6.17024
CCNYL1	chr2	4707	0.27743	3.75203	1.84902	0.071502	0.669247	-6.3409
ANLN	chr7	6012	0.227146	4.03252	1.84935	0.071453	0.669247	-6.40783
EMC7	chr15	1538	-0.114602	5.47454	-1.84959	0.0713885	0.669247	-6.55679
AC026979.3	chr8	645	-0.196717	-0.16609	-1.84492	0.0720796	0.669946	-5.60052
SNHG19	chr16	342	0.219062	-0.0784788	1.84304	0.0723598	0.669946	-5.61973
CNTNAP3C	chr9	1728	-0.483333	0.553254	-1.84549	0.0720241	0.669946	-5.72566
UBE2D3P1	chr20	444	-0.152905	0.253671	-1.84171	0.072557	0.669946	-5.74989
EMC3-AS1	chr3	3714	0.138248	1.78674	1.84201	0.0725128	0.669946	-5.95767
HSPB7	chr1	3910	0.322201	1.81001	1.84477	0.0721223	0.669946	-5.96954
AOAH	chr7	3510	0.316783	2.1119	1.8461	0.0719306	0.669946	-6.0216
TTC25	chr17	2500	-0.374865	2.45763	-1.84701	0.0717987	0.669946	-6.07756
SLC15A4	chr12	5496	0.103022	3.3903	1.84451	0.0721413	0.669946	-6.26782
AQP3	chr9	2950	0.95119	3.7369	1.84193	0.0725546	0.669946	-6.35036
NOP10	chr15	554	0.0921677	3.74247	1.84563	0.0719745	0.669946	-6.36
MTHFD1	chr14	9377	0.153403	3.89468	1.84504	0.0720612	0.669946	-6.37844
HIST1H3B	chr6	411	0.247411	4.20565	1.8437	0.07229	0.669946	-6.44205
AC119674.1	chr1	7878	-0.260059	4.75206	-1.84679	0.0718317	0.669946	-6.48387
KLHL29	chr2	11071	-0.178327	4.82489	-1.8427	0.0724286	0.669946	-6.51171
FDPS	chr1	3718	0.09685	4.84537	1.84326	0.0723273	0.669946	-6.51258
PRDX2	chr19	2093	0.127531	4.85586	1.84341	0.0723042	0.669946	-6.51895
RPRD1B	chr20	5511	0.0611636	5.38382	1.84279	0.072396	0.669946	-6.56606
SEMA3F	chr3	4826	-0.242519	6.71076	-1.84499	0.0720991	0.669946	-6.57436
HBG2	chr11	869	-0.613882	6.29792	-1.84532	0.0720501	0.669946	-6.5834
UMAD1	chr7	3752	0.119922	2.69719	1.84068	0.0727122	0.670057	-6.14147
CBWD5	chr9	12708	-0.132744	3.83939	-1.84026	0.0727752	0.670057	-6.35414
MRPL51	chr12	1551	0.102626	3.70498	1.84008	0.072801	0.670057	-6.36189
MAOA	chrX	5528	-0.228628	8.80355	-1.84033	0.0727935	0.670057	-6.45027
URGCP	chr7	7830	-0.125577	5.3349	-1.84081	0.0726922	0.670057	-6.56315
INCENP	chr11	4473	0.116619	3.56911	1.83953	0.0728846	0.670399	-6.32731
LRRC25	chr19	2415	0.323881	1.17206	1.8365	0.0733508	0.672119	-5.87177
FXYD3	chr19	3334	-0.219422	2.07761	-1.83738	0.0732072	0.672119	-6.00631
CC2D2B	chr10	6494	-0.242412	2.67633	-1.83787	0.0731444	0.672119	-6.12157
ITPR3	chr6	9870	0.325055	4.09732	1.83728	0.0732512	0.672119	-6.38616
TPP1	chr11	6544	0.128191	7.69353	1.83687	0.0732828	0.672119	-6.53663
TRAK2	chr2	7595	0.123887	5.79047	1.83656	0.0733309	0.672119	-6.59354
HPRT1	chrX	1624	0.171633	1.28925	1.83509	0.0735513	0.672767	-5.89314
TMEM219	chr16	2428	0.121671	3.65608	1.83503	0.0735613	0.672767	-6.34714
PPM1H	chr12	7063	0.215062	5.03973	1.83533	0.0735446	0.672767	-6.54932
CPAMD8	chr19	10199	-0.22047	4.87961	-1.83453	0.0736654	0.673293	-6.53153
AL354766.2	chr20	423	0.251138	0.724841	1.83264	0.0739227	0.673513	-5.83344
MRPL21	chr11	2825	0.101963	2.83375	1.83285	0.073891	0.673513	-6.19341
NDUFAF6	chr8	6406	-0.117269	3.26878	-1.83357	0.0737826	0.673513	-6.24942
SYMPK	chr19	10628	-0.100244	7.98314	-1.83294	0.0738768	0.673513	-6.53121
TMEM30B	chr14	4471	-0.133415	5.60509	-1.83276	0.0739052	0.673513	-6.5901
PIK3IP1-AS1	chr22	622	-0.316998	-0.478611	-1.82283	0.0754234	0.674575	-5.54717
HNRNPA1P4	chr8	756	0.189789	-0.235055	1.82004	0.0758553	0.674575	-5.6338
AC018682.2	chr2	399	-0.271202	0.534869	-1.82194	0.0755619	0.674575	-5.75557
OR7E91P	chr2	1198	0.246042	0.355902	1.82933	0.074426	0.674575	-5.75749
AC015871.4	chr15	2260	-0.219431	0.759157	-1.82105	0.0756996	0.674575	-5.78696
AC093821.1	chr4	539	0.20786	0.852573	1.82399	0.075245	0.674575	-5.81593
VKORC1	chr16	2191	0.245226	1.13452	1.82432	0.0751938	0.674575	-5.89168
ACTR5	chr20	2565	0.171529	1.26644	1.82004	0.0758554	0.674575	-5.90913
DICER1-AS1	chr14	3722	-0.167464	1.78252	-1.82678	0.0748168	0.674575	-5.97915
HPF1	chr4	1436	0.152478	1.95066	1.82083	0.0757325	0.674575	-6.04445
NCAPH	chr2	3278	0.243576	1.87785	1.82364	0.0752985	0.674575	-6.05
ATP1A1-AS1	chr1	2458	-0.147702	2.22883	-1.82289	0.0754153	0.674575	-6.07623
HUNK	chr21	8294	0.528433	2.67454	1.82879	0.074539	0.674575	-6.15062
RNF5P1	chr8	540	0.12944	2.56716	1.82142	0.0756423	0.674575	-6.1781
SUV39H2	chr10	3565	0.125331	2.77624	1.82432	0.0751948	0.674575	-6.18886
ADGRL4	chr1	3677	0.257705	2.83182	1.81924	0.0759988	0.674575	-6.18921
SLC41A1	chr1	6357	0.164585	2.84159	1.8286	0.0745381	0.674575	-6.1942
SBF2-AS1	chr11	4644	-0.123842	3.01068	-1.82965	0.074377	0.674575	-6.22267
IMP3	chr15	2565	0.0991706	3.10834	1.83004	0.0743182	0.674575	-6.25769
C2orf42	chr2	3630	-0.0830685	3.60769	-1.83071	0.0742166	0.674575	-6.34569
CCDC183-AS1	chr9	2386	-0.167665	3.70698	-1.8262	0.0749056	0.674575	-6.35078
PIGC	chr1	5225	0.0758454	3.66846	1.82115	0.0756833	0.674575	-6.38089
AP5S1	chr20	5490	-0.101406	3.84491	-1.8294	0.0744153	0.674575	-6.38509
TPM2	chr9	3248	0.302212	3.98087	1.83171	0.074093	0.674575	-6.38869
PQBP1	chrX	1903	-0.0754976	3.72633	-1.82043	0.0757956	0.674575	-6.39171
DAPK1	chr9	8907	-0.187064	9.96625	-1.81991	0.0758857	0.674575	-6.39864
NUP93	chr16	11136	0.102395	3.88571	1.82055	0.0757764	0.674575	-6.41279
RNF34	chr12	4719	0.0594729	3.96884	1.82322	0.0753643	0.674575	-6.42389
GPATCH2	chr1	8833	-0.0833664	4.29115	-1.82203	0.0755472	0.674575	-6.47091
OAS3	chr12	8251	0.308122	4.40398	1.81971	0.0759367	0.674575	-6.4899
SOAT1	chr1	7005	-0.192094	4.40748	-1.82378	0.0752984	0.674575	-6.49723
HIST2H2BF	chr1	3196	0.155079	4.46918	1.82439	0.0751837	0.674575	-6.50293
AHR	chr7	8081	-0.181263	8.33434	-1.83079	0.0742226	0.674575	-6.50777
ARMT1	chr6	2819	-0.111022	4.51058	-1.82122	0.0756734	0.674575	-6.51185
STK25	chr2	7584	0.0924791	5.23587	1.82781	0.0746584	0.674575	-6.57735
STK4	chr20	9075	0.0637933	5.35092	1.82648	0.074863	0.674575	-6.59263
MCM7	chr7	4386	0.0936994	5.51162	1.827	0.074782	0.674575	-6.60248
RDH10	chr8	5321	0.145673	5.4726	1.82406	0.0752359	0.674575	-6.60282
TMEM181	chr6	5390	0.0755571	5.49741	1.82284	0.0754225	0.674575	-6.60738
SNX27	chr1	16711	0.0855911	7.05647	1.81943	0.0759504	0.674575	-6.60802
RBM33	chr7	13132	-0.0634899	6.89705	-1.82467	0.0751403	0.674575	-6.61434
PDCD6	chr5	9493	-0.0551336	5.53393	-1.8191	0.0760012	0.674575	-6.6173
HNRNPA1P7	chr18	963	0.0992279	4.16976	1.81865	0.0760718	0.674786	-6.47913
AC092069.1	chr19	270	0.308129	-2.62934	1.81696	0.0763338	0.67502	-5.42495
SURF1	chr9	1761	0.116748	2.61301	1.81777	0.076208	0.67502	-6.17403
DGAT1	chr8	4131	0.106138	2.70576	1.81717	0.0763019	0.67502	-6.17461
ZNF562	chr19	13007	-0.0558967	4.86296	-1.81676	0.0763659	0.67502	-6.55951
SH3BP2	chr4	13968	0.13937	7.21709	1.81772	0.0762165	0.67502	-6.61244
ST13	chr22	4147	0.0693304	6.9538	1.81668	0.0763785	0.67502	-6.61497
MALT1	chr18	11527	-0.0924564	4.83019	-1.81588	0.0765021	0.675698	-6.56066
ZEB2	chr2	25058	0.202579	6.14616	1.81569	0.0765617	0.675811	-6.64333
SNORD9	chr14	104	-0.51793	-2.97113	-1.8121	0.077095	0.675974	-5.13346
SNORD114-11	chr14	75	0.409756	-1.47311	1.81396	0.0768039	0.675974	-5.36378
TAF9	chr5	2577	-0.0790333	2.75565	-1.81267	0.0770058	0.675974	-6.21808
SAMD9L	chr7	7135	0.280549	3.75552	1.81453	0.076743	0.675974	-6.38485
DNAJC9	chr10	3955	0.0794832	4.32905	1.81299	0.0769558	0.675974	-6.50313
PLXNB2	chr22	7257	-0.150926	8.66988	-1.81466	0.0766934	0.675974	-6.51006
ZNF587B	chr19	4380	0.0938434	4.58922	1.81332	0.0769032	0.675974	-6.52194
CFAP97	chr4	7192	-0.0813107	4.65681	-1.81216	0.0770851	0.675974	-6.54775
KPNA2	chr17	3140	0.161409	4.668	1.81337	0.0769053	0.675974	-6.54971
C9orf72	chr9	6332	-0.145885	4.92232	-1.81365	0.0768524	0.675974	-6.57218
ZNF146	chr19	4146	-0.0659947	6.14304	-1.81238	0.0770509	0.675974	-6.64177
LLGL1	chr17	6638	0.131863	3.17201	1.81107	0.0772576	0.676168	-6.27885
ALG8	chr11	3448	0.0825261	4.12241	1.8113	0.0772205	0.676168	-6.47308
BAIAP2	chr17	10288	-0.121827	5.745	-1.81114	0.0772461	0.676168	-6.64199
HID1-AS1	chr17	815	0.301454	-0.399836	1.80884	0.0776097	0.677064	-5.59406
ZNF526	chr19	4271	0.0861643	3.66741	1.80864	0.0776413	0.677064	-6.39616
MT-ND4L	chrM	297	-0.147222	9.01877	-1.80971	0.0774714	0.677064	-6.48956
COX8A	chr11	507	0.0909866	4.21083	1.80984	0.0774511	0.677064	-6.49343
NBPF3	chr1	6812	-0.172749	5.27469	-1.8089	0.0776199	0.677064	-6.61224
ATXN7L3B	chr12	7604	0.0879458	6.30197	1.80873	0.0776262	0.677064	-6.64397
RNU6-322P	chr15	103	-0.591291	-2.78043	-1.80827	0.0776986	0.677155	-5.18243
PSMG1	chr21	2515	-0.148259	3.25909	-1.80709	0.0778865	0.678383	-6.31301
MHENCR	chr20	801	-0.135224	1.40779	-1.80572	0.0781039	0.679867	-5.94506
ARF4-AS1	chr3	597	-0.279722	-0.838431	-1.80478	0.0782527	0.680751	-5.52725
RNU6-1285P	chr4	105	-0.636623	-3.46712	-1.80297	0.0785409	0.68089	-5.05339
MIR4768	chrX	74	-0.500758	-2.42242	-1.80365	0.0784324	0.68089	-5.22374
RNVU1-18	chr1	164	-0.393293	0.214616	-1.80248	0.0786352	0.68089	-5.75372
PTP4A2P1	chr17	478	-0.237624	0.878737	-1.8041	0.0783621	0.68089	-5.87719
ZNF891	chr12	15455	-0.143107	4.01554	-1.80325	0.0784964	0.68089	-6.44983
NR2C1	chr12	6529	-0.118275	4.27365	-1.8024	0.0786321	0.68089	-6.49366
COQ9	chr16	4324	-0.0802598	4.53537	-1.80407	0.0783666	0.68089	-6.54397
IKZF2	chr2	12240	-0.124616	5.65572	-1.80232	0.0786458	0.68089	-6.6533
PC	chr11	5927	0.171982	3.87538	1.80152	0.0787735	0.681587	-6.44137
CDK1	chr10	3931	0.226329	2.72302	1.79954	0.0791018	0.683608	-6.24937
FMR1	chrX	8919	0.110771	7.40565	1.79976	0.0790559	0.683608	-6.62678
AC138866.2	chr5	584	-0.3246	-0.0428241	-1.79859	0.0792439	0.684427	-5.68218
ERICH5	chr8	1761	-0.457346	2.08534	-1.79688	0.079549	0.684634	-6.12273
BRCA1	chr17	9187	0.140537	3.33214	1.79701	0.0794979	0.684634	-6.35859
MRPL42	chr12	16393	-0.123269	4.89279	-1.79667	0.0795524	0.684634	-6.59613
RELL2	chr5	2596	-0.135885	5.35859	-1.79814	0.0793163	0.684634	-6.64185
AC006001.3	chr7	10101	-0.102017	5.48163	-1.79773	0.0793825	0.684634	-6.64465
ZNF697	chr1	5041	0.0887532	5.48181	1.79738	0.0794387	0.684634	-6.65026
ANKIB1	chr7	7130	0.0618111	5.91415	1.79633	0.0796071	0.684697	-6.6709
RN7SL166P	chr13	280	-0.216908	-0.0190742	-1.79415	0.079961	0.684767	-5.69136
AC009804.1	chr12	179	-0.260132	0.124555	-1.79032	0.0805835	0.684767	-5.77128
TMEM187	chrX	1924	0.134693	1.49227	1.79148	0.0803952	0.684767	-6.01414
SPATA18	chr4	4941	-0.217086	2.36717	-1.79428	0.0799401	0.684767	-6.14734
CATSPERB	chr14	5635	-0.276196	2.97577	-1.79081	0.0805314	0.684767	-6.26449
KIF11	chr10	4860	0.211607	3.02856	1.79396	0.0800029	0.684767	-6.32036
KIF1BP	chr10	5454	0.0870692	3.57723	1.79015	0.080611	0.684767	-6.41573
POLR2G	chr11	1923	0.0840949	3.6622	1.7909	0.0804883	0.684767	-6.43254
C1orf52	chr1	3420	-0.0865525	3.90949	-1.79236	0.0802514	0.684767	-6.46316
CDON	chr11	10600	-0.33407	3.99643	-1.79151	0.0804196	0.684767	-6.48165
LIFR	chr5	11864	0.199778	9.07601	1.79445	0.0799338	0.684767	-6.51416
ACTG1	chr17	2993	0.144039	9.09947	1.79141	0.0804061	0.684767	-6.51648
NIPAL3	chr1	9404	-0.174477	4.56447	-1.79562	0.079737	0.684767	-6.56035
WSB2	chr12	4616	-0.133629	4.8627	-1.79424	0.0799461	0.684767	-6.59876
GLT8D1	chr3	3783	-0.0797324	4.9634	-1.79188	0.0803301	0.684767	-6.61728
ADAMTS6	chr5	8567	-0.238486	7.47734	-1.79356	0.0800855	0.684767	-6.63821
VPS36	chr13	7293	-0.0814064	5.5305	-1.79531	0.079773	0.684767	-6.65712
CSNK1E	chr22	6246	0.107029	5.5907	1.79078	0.0805078	0.684767	-6.66692
TMEM109	chr11	2421	0.0932395	5.78248	1.7943	0.079937	0.684767	-6.66741
BTG1	chr12	4854	0.0980721	6.62146	1.79264	0.0802055	0.684767	-6.67136
SOX13	chr1	7420	0.114256	6.00532	1.79203	0.0803043	0.684767	-6.68361
RMND5B	chr5	7701	-0.0946054	5.49174	-1.78941	0.0807327	0.685397	-6.66513
PDCD4-AS1	chr10	778	-0.280009	-0.456102	-1.78319	0.0817547	0.686994	-5.64079
SMKR1	chr7	1035	-0.445516	0.258914	-1.78146	0.0820678	0.686994	-5.79181
NUS1P1	chrX	882	0.244597	1.23726	1.78218	0.0819206	0.686994	-5.97625
AL355796.1	chr6	323	-0.228508	1.60231	-1.78496	0.0814618	0.686994	-6.01397
AC005072.1	chr7	1779	-0.148841	1.73616	-1.78224	0.0819111	0.686994	-6.02885
COA6	chr1	1257	0.144444	1.66466	1.78195	0.0819592	0.686994	-6.05948
TMEM38B	chr9	4511	0.269997	2.20961	1.78671	0.0811915	0.686994	-6.1556
DHRS7	chr14	3248	0.156938	2.29343	1.78413	0.0815989	0.686994	-6.17641
SLC25A12	chr2	5169	0.160853	2.56339	1.78529	0.0814078	0.686994	-6.1917
LINC01341	chr1	3984	0.367203	2.63168	1.7823	0.081931	0.686994	-6.21377
MDM1	chr12	6549	-0.143358	2.69863	-1.78447	0.0815422	0.686994	-6.22944
CARD6	chr5	4399	0.13679	3.43765	1.78793	0.080975	0.686994	-6.39014
LINC00641	chr14	5715	-0.144026	3.98813	-1.78129	0.0820679	0.686994	-6.47825
PLA2G2A	chr1	1685	0.432678	4.30744	1.78122	0.08211	0.686994	-6.53903
HUWE1	chrX	17380	0.0787262	8.90011	1.78517	0.0814275	0.686994	-6.54307
TADA3	chr3	4234	-0.0732742	4.42263	-1.78239	0.0818856	0.686994	-6.56723
TAPBPL	chr12	3188	-0.185067	4.55917	-1.78539	0.0814126	0.686994	-6.57649
OST4	chr2	719	0.11248	4.71217	1.78454	0.081532	0.686994	-6.60605
NPC1	chr18	10102	0.0873262	7.16049	1.78676	0.0811664	0.686994	-6.65607
IMPDH2	chr3	2773	0.101045	5.29183	1.78529	0.0814073	0.686994	-6.65693
PIM1	chr6	2977	-0.127253	7.11088	-1.78428	0.0815735	0.686994	-6.66695
PLXND1	chr3	9738	0.155894	7.06076	1.78412	0.0816145	0.686994	-6.67811
OPN3	chr1	3716	-0.105425	5.75718	-1.78355	0.0816952	0.686994	-6.68019
C7	chr5	5223	0.318315	6.85437	1.78305	0.0818077	0.686994	-6.68217
NOMO3	chr16	8274	-0.192823	5.98537	-1.78165	0.0820378	0.686994	-6.6967
SPINT1-AS1	chr15	1239	-0.133719	1.90573	-1.78019	0.0822503	0.687513	-6.11054
BTBD10	chr11	3495	-0.11318	5.80768	-1.78009	0.0822673	0.687513	-6.69571
DAXX	chr6	3084	0.143202	2.32094	1.77947	0.0823705	0.687653	-6.17879
IQANK1	chr8	4982	-0.133973	3.80215	-1.77913	0.0824269	0.687653	-6.46458
SMURF2	chr17	6961	0.0842107	4.99649	1.77917	0.082421	0.687653	-6.63972
PDLIM7	chr5	4407	0.228991	3.90764	1.77832	0.0825888	0.688246	-6.4419
ACTL6A	chr3	3675	0.0771689	3.63631	1.77813	0.0825933	0.688246	-6.45176
RNU6-371P	chr1	108	0.625192	-3.22187	1.77085	0.0838129	0.688477	-5.15263
RF00404	chr14	153	-0.521709	-2.00221	-1.77364	0.0833445	0.688477	-5.37692
EIF5AP3	chr19	462	0.27825	-1.03812	1.77432	0.0832305	0.688477	-5.51973
PCBP2-OT1	chr12	590	-0.192095	0.136664	-1.77632	0.0828948	0.688477	-5.75123
ITPR1-DT	chr3	858	-0.178327	0.614042	-1.77394	0.0832929	0.688477	-5.87064
KRT18P4	chr20	1288	-0.204962	0.692875	-1.77309	0.0834356	0.688477	-5.87295
LACTB2	chr8	1931	0.163709	1.70764	1.77616	0.0829224	0.688477	-6.07732
ZNF786	chr7	3271	0.12263	1.86248	1.7776	0.0826819	0.688477	-6.083
SNORA12	chr10	147	-0.245992	1.9261	-1.77168	0.0836769	0.688477	-6.14939
UST	chr6	4563	-0.231719	2.19466	-1.77661	0.0828471	0.688477	-6.1762
TMPRSS6	chr22	4232	0.345746	2.54622	1.77739	0.0827465	0.688477	-6.18121
LINC00857	chr10	2171	-0.157626	2.59445	-1.77593	0.0829612	0.688477	-6.24044
MSR1	chr8	7812	0.378651	3.15838	1.77415	0.0832888	0.688477	-6.35978
ZDHHC4	chr7	3557	0.087107	3.30714	1.77086	0.083811	0.688477	-6.4001
LIN7A	chr12	6795	-0.373284	3.39567	-1.77251	0.0835633	0.688477	-6.40656
HIST2H3C	chr1	1656	0.244135	3.43643	1.77116	0.0837908	0.688477	-6.43149
NR6A1	chr9	7124	0.15762	3.83674	1.77184	0.0836468	0.688477	-6.49321
MRPS35	chr12	1979	-0.0937215	4.00077	-1.77133	0.0837318	0.688477	-6.52376
TRAFD1	chr12	3940	0.0585094	4.61396	1.77295	0.0834594	0.688477	-6.60723
WWC3	chrX	7114	-0.106256	7.38226	-1.77553	0.0830273	0.688477	-6.66585
TXK	chr4	3472	-0.322033	5.51667	-1.77645	0.0829025	0.688477	-6.68146
SNX5	chr20	7953	0.066308	5.48942	1.77242	0.0835497	0.688477	-6.6958
MAPK1	chr22	11336	0.0552074	6.17196	1.77239	0.0835542	0.688477	-6.71181
RCN2	chr15	10019	-0.119351	6.08462	-1.77139	0.0837229	0.688477	-6.71507
TBCD	chr17	13546	-0.0990042	6.30415	-1.77248	0.0835389	0.688477	-6.72083
BX539320.1	chr22	877	-0.302904	1.22643	-1.77034	0.0839107	0.688888	-5.99213
RNA5SP296	chr9	111	0.399676	-1.3975	1.7696	0.0840246	0.689323	-5.43628
CXorf40B	chrX	2509	0.130295	5.02893	1.76939	0.0840591	0.689323	-6.66201
NLRP10	chr11	2531	-0.400498	1.30384	-1.76897	0.0841603	0.689761	-6.02453
RAD54L	chr1	3212	0.200402	1.65554	1.76838	0.0842316	0.689954	-6.07401
MIR425	chr3	87	-0.495273	-3.53354	-1.76439	0.0849095	0.690737	-5.09765
AL138974.1	chr14	741	-0.243865	0.580233	-1.76415	0.084949	0.690737	-5.88047
AC126474.2	chr12	1750	-0.134991	2.20282	-1.76471	0.0848539	0.690737	-6.18791
GTF3C6	chr6	1067	0.0866403	2.6435	1.76527	0.0847592	0.690737	-6.28655
TMEM80	chr11	4071	-0.169686	3.59136	-1.76716	0.0844374	0.690737	-6.44352
CHMP6	chr17	2118	0.0871784	3.683	1.76589	0.084653	0.690737	-6.46263
AC018638.5	chr7	754	-0.167658	3.99415	-1.76525	0.0847627	0.690737	-6.49514
CHODL	chr21	3093	-0.187348	4.36909	-1.76515	0.0848006	0.690737	-6.57186
STAG3L3	chr7	3644	-0.125252	4.46163	-1.7661	0.0846172	0.690737	-6.58128
POFUT1	chr20	6426	0.0721694	5.21041	1.76478	0.0848417	0.690737	-6.68419
HSPA9	chr5	8254	-0.0605814	7.13373	-1.76466	0.0848635	0.690737	-6.69446
DDX1	chr2	3833	0.0655969	6.21431	1.76661	0.0845309	0.690737	-6.71786
TMOD3	chr15	10632	0.0928228	6.07032	1.76439	0.084908	0.690737	-6.72845
MIR4642	chr6	82	0.563165	-3.42446	1.76252	0.0852274	0.692116	-5.11738
HIST1H1T	chr6	718	-0.320885	0.923473	-1.76239	0.0852624	0.692116	-5.95641
AC022149.1	chr19	609	0.112507	4.92931	1.76275	0.085188	0.692116	-6.66162
RN7SKP283	chr2	270	-0.264307	0.186701	-1.76197	0.0853217	0.692208	-5.77909
AP3S2	chr15	9237	-0.0660394	4.11558	-1.76142	0.0854163	0.692587	-6.5456
TICAM1	chr19	2676	0.130692	2.65605	1.75958	0.0857321	0.694367	-6.27189
TMEM139	chr7	2564	-0.145223	5.57035	-1.7597	0.0857206	0.694367	-6.71505
AL135924.2	chr9	361	-0.347651	-0.43798	-1.75718	0.0861455	0.694991	-5.67808
SCARNA6	chr2	265	-0.177658	1.9497	-1.75789	0.0860234	0.694991	-6.16266
TFPI2	chr7	2682	0.292823	12.8162	1.75707	0.0861941	0.694991	-6.2916
NOA1	chr4	3415	0.0783665	3.8076	1.75799	0.086006	0.694991	-6.51308
HAX1	chr1	2155	0.0646494	3.85337	1.75715	0.0861506	0.694991	-6.52332
ZNF84	chr12	9520	-0.0880948	4.71042	-1.75712	0.0861563	0.694991	-6.64006
MIB2	chr1	8767	-0.100171	5.11671	-1.75717	0.0861479	0.694991	-6.68137
DTNB	chr2	7146	-0.206385	5.31247	-1.75751	0.0861178	0.694991	-6.7008
TRIM4	chr7	4891	-0.0887496	4.44032	-1.75597	0.0863538	0.69578	-6.60934
EXT2	chr11	5286	-0.129901	7.23713	-1.75577	0.0863883	0.69578	-6.70405
MIR2052	chr8	55	-0.693899	-3.98284	-1.75491	0.0865376	0.696594	-5.04293
RBM42	chr19	2206	0.0784094	5.11618	1.75351	0.0867803	0.698159	-6.69659
LRP6	chr12	10337	0.159892	4.89399	1.75238	0.0869896	0.699063	-6.66354
RPL6	chr12	4447	0.0847257	6.99039	1.75249	0.0869586	0.699063	-6.71881
RNU6-977P	chr12	103	0.774733	-3.96282	1.74291	0.088638	0.70062	-5.06117
AC079760.1	chr7	202	-1.03179	-1.8572	-1.74516	0.0882712	0.70062	-5.43135
AC122718.2	chr5	591	0.458909	-1.23078	1.74612	0.0880718	0.70062	-5.49877
AC008735.1	chr19	802	-0.210822	-0.472231	-1.74418	0.0884129	0.70062	-5.68261
MIR26B	chr2	77	-0.25834	-0.175787	-1.7429	0.0886388	0.70062	-5.77263
AC091987.1	chr5	1202	0.373897	0.389196	1.74751	0.0878392	0.70062	-5.83848
AC135352.1	chr8	1418	-0.499967	0.415491	-1.74414	0.0884506	0.70062	-5.85716
AC006480.2	chr7	1337	-0.222324	0.648128	-1.74952	0.0874755	0.70062	-5.90183
TMC4	chr19	3062	-0.478849	1.32671	-1.75031	0.0873679	0.70062	-6.07359
Z68871.1	chrX	1133	0.144722	1.71299	1.7437	0.0884978	0.70062	-6.11827
ZNF155	chr19	3454	-0.189573	2.22694	-1.74888	0.0875869	0.70062	-6.21061
HMGB1P6	chr15	646	0.193118	2.07795	1.74309	0.0886057	0.70062	-6.24179
LHPP	chr10	4064	-0.150591	2.89763	-1.74505	0.0882596	0.70062	-6.34754
C10orf25	chr10	3078	-0.187564	3.07479	-1.74811	0.0877218	0.70062	-6.39376
USP54	chr10	9498	0.0723024	3.40414	1.74837	0.0876775	0.70062	-6.44059
PSG11	chr19	5032	-0.417875	10.4313	-1.75037	0.0873579	0.70062	-6.48202
TPBG	chr6	6904	0.244335	3.79266	1.74368	0.088532	0.70062	-6.5282
PXK	chr3	5354	-0.0927853	4.48531	-1.748	0.0877424	0.70062	-6.62681
SNRPD2	chr19	1608	0.0900678	4.4389	1.74759	0.0878144	0.70062	-6.63305
SLC35F2	chr11	3717	0.169289	4.57118	1.74744	0.0878549	0.70062	-6.64243
TNFRSF1B	chr1	3766	0.205127	4.79046	1.74464	0.0883623	0.70062	-6.67479
RBM19	chr12	5912	-0.0654653	4.84639	-1.74551	0.088179	0.70062	-6.67999
CYBB	chrX	4423	0.299005	5.40793	1.7434	0.0885808	0.70062	-6.72722
NONO	chrX	5292	0.0501674	6.79138	1.74631	0.0880381	0.70062	-6.74175
PPP1CC	chr12	6906	0.0745745	5.66287	1.74713	0.0878945	0.70062	-6.74387
MDM4	chr1	11008	-0.0715246	6.96303	-1.7457	0.0881453	0.70062	-6.74762
CMTM6	chr3	4413	0.117828	5.79024	1.74704	0.0879108	0.70062	-6.74826
ALAS1	chr3	2536	0.0820134	5.91564	1.74328	0.0885727	0.70062	-6.75739
IMPA2	chr18	3825	-0.209261	6.19732	-1.74308	0.0886385	0.70062	-6.76145
DLGAP4	chr20	8789	0.136204	6.34298	1.74313	0.0886019	0.70062	-6.76798
AC132008.2	chr3	3502	-0.138452	5.46518	-1.74206	0.0887876	0.701412	-6.73915
AC133552.2	chr16	1126	-0.368347	1.60533	-1.74176	0.0888715	0.701691	-6.08872
TANK	chr2	5579	0.0756587	5.84254	1.74075	0.0890204	0.702482	-6.76364
RRP1B	chr21	5762	0.095645	3.57094	1.7403	0.0891006	0.702732	-6.48717
AC232271.1	chrX	2715	-0.197351	1.3238	-1.73851	0.0894178	0.703965	-6.05088
SELPLG	chr12	2494	0.27182	1.98243	1.73803	0.0895196	0.703965	-6.18955
TRMT10A	chr4	4379	-0.111253	2.54998	-1.73709	0.0896707	0.703965	-6.3066
SHQ1	chr3	5841	0.0917331	2.92788	1.73835	0.0894467	0.703965	-6.35499
PPDPF	chr20	1094	0.322977	3.05851	1.73787	0.0895617	0.703965	-6.40432
FANCD2	chr3	8378	0.136085	3.70705	1.73704	0.0896794	0.703965	-6.53057
SH3GLB2	chr9	6814	-0.101628	8.02769	-1.73695	0.0896957	0.703965	-6.69382
GLIS2	chr16	4469	-0.135636	5.32385	-1.73753	0.0895924	0.703965	-6.73609
NUDCD3	chr7	10113	0.0646445	5.66493	1.73826	0.0894618	0.703965	-6.76002
MIR8071-2	chr14	65	-0.550188	-3.43672	-1.73547	0.0899598	0.705654	-5.20207
TPT1P10	chr10	496	0.339163	-1.07375	1.73478	0.0900836	0.706242	-5.5789
LINC02082	chr3	710	-0.278582	-0.468052	-1.73219	0.0905489	0.70708	-5.72461
FGR	chr1	3474	0.315963	1.59427	1.73275	0.0904698	0.70708	-6.11169
EXD2	chr14	6263	-0.0992242	3.3846	-1.73196	0.0905906	0.70708	-6.46489
SF3B5	chr6	693	0.101382	3.50609	1.73278	0.0904422	0.70708	-6.49487
FAM114A2	chr5	6543	0.0695771	3.75735	1.73212	0.0905623	0.70708	-6.54432
CRTAP	chr3	6695	0.16114	5.08134	1.73256	0.0904991	0.70708	-6.72713
RAB8A	chr19	5191	0.0633687	5.70144	1.73275	0.0904486	0.70708	-6.76614
RHBDD2	chr7	2441	-0.131919	5.73961	-1.73262	0.0904721	0.70708	-6.77237
GUSB	chr7	3992	0.0949812	6.15309	1.73173	0.0906312	0.70708	-6.78084
HERC3	chr4	6981	0.116439	3.7368	1.73053	0.0908488	0.707102	-6.52408
PSMG2	chr18	3356	0.0580712	3.87926	1.73036	0.0908788	0.707102	-6.5662
RHOA	chr3	2582	0.0658408	7.98005	1.73075	0.0908088	0.707102	-6.6991
MAP4K3	chr2	6067	-0.117945	6.91405	-1.73143	0.0906854	0.707102	-6.76897
ATRN	chr20	8753	0.10144	6.2452	1.73085	0.0907901	0.707102	-6.78041
AL110292.1	chr14	919	-1.15187	-1.56073	-1.72825	0.0912901	0.707174	-5.5483
AP002961.1	chr11	778	-0.466252	1.17279	-1.7275	0.0914268	0.707174	-6.05619
BORA	chr13	3189	0.12733	1.90444	1.72938	0.0910562	0.707174	-6.18973
TTC32	chr2	1986	-0.261458	2.42006	-1.72865	0.0912062	0.707174	-6.26346
TMEM201	chr1	6966	0.118322	2.85075	1.72876	0.0911677	0.707174	-6.35918
LINC00882	chr3	3882	-0.240611	3.27915	-1.72961	0.091038	0.707174	-6.42068
PLSCR4	chr3	4227	0.176059	3.93314	1.72802	0.0913111	0.707174	-6.56077
TRIM52	chr5	6562	-0.12791	4.33066	-1.72887	0.0911479	0.707174	-6.63519
ADAM10	chr15	16168	-0.150716	8.18396	-1.72783	0.0913399	0.707174	-6.6892
GCNT4	chr5	5554	-0.187654	5.02118	-1.72905	0.0911456	0.707174	-6.72275
GRAMD1A	chr19	5942	-0.133125	5.84261	-1.72744	0.0914075	0.707174	-6.7863
TMCO1	chr1	5584	-0.120616	5.15252	-1.72686	0.0915121	0.707455	-6.74001
BTBD3	chr20	6228	-0.0995257	6.49335	-1.72622	0.0916286	0.707977	-6.79242
RHOBTB1	chr10	4841	-0.229151	8.68274	-1.72516	0.0918523	0.709326	-6.65839
RNU6-719P	chr7	104	0.463581	-3.01744	1.71251	0.0941468	0.710248	-5.26639
MIR591	chr7	95	0.540472	-3.08777	1.70579	0.0954036	0.710248	-5.2856
RNA5SP429	chr16	109	0.423482	-2.23	1.70746	0.0950896	0.710248	-5.40233
LSP1P3	chr5	208	-1.01922	-2.06105	-1.71493	0.0937293	0.710248	-5.43538
RN7SL113P	chr2	299	-0.343589	-1.32754	-1.72129	0.0925273	0.710248	-5.55741
MT-TC	chrM	66	-0.358445	-1.60105	-1.71255	0.0941408	0.710248	-5.58041
AC025219.1	chr15	526	0.339643	-0.567694	1.70262	0.0960008	0.710248	-5.71672
UBE2SP1	chr17	669	-0.274663	-0.273664	-1.71205	0.094233	0.710248	-5.83986
AL391834.2	chr9	546	-0.218795	0.126333	-1.72052	0.0926689	0.710248	-5.85989
RF00272	chr1	913	-0.258224	0.651047	-1.71669	0.0933731	0.710248	-5.94663
AP005212.2	chr18	528	-0.327703	0.75408	-1.72109	0.0925761	0.710248	-5.96682
MIRLET7A2	chr11	72	-0.242369	0.777316	-1.71052	0.0945187	0.710248	-5.9816
AC245595.1	chr1	839	-0.169	0.703847	-1.71434	0.0938081	0.710248	-5.98633
AC026471.4	chr16	449	-0.161586	0.999966	-1.72365	0.0920965	0.710248	-6.02022
AC242376.2	chr15	2173	0.573462	1.02984	1.71241	0.0941967	0.710248	-6.02676
TMPRSS11F	chr4	2088	-0.345213	1.15844	-1.7017	0.0962014	0.710248	-6.10265
AC010487.1	chr19	1172	-0.2189	1.64089	-1.70432	0.0956805	0.710248	-6.16812
NUDT14	chr14	1916	0.159378	1.88792	1.70967	0.0946774	0.710248	-6.19067
POPDC2	chr3	2445	-0.15654	1.85109	-1.70344	0.095845	0.710248	-6.19303
AC233699.1	chr17	1168	-0.202904	2.00951	-1.71451	0.0937756	0.710248	-6.21053
ASIC3	chr7	2748	-0.220068	2.06669	-1.70542	0.0954725	0.710248	-6.22668
NABP2	chr12	2218	0.127444	1.98866	1.7018	0.0961546	0.710248	-6.25827
PARD6G	chr18	4224	-0.208529	2.30297	-1.72235	0.092333	0.710248	-6.26645
IGHG4	chr14	2740	-0.481975	2.07573	-1.70461	0.0956558	0.710248	-6.26853
PLPPR2	chr19	3273	0.210861	2.28329	1.70442	0.0956618	0.710248	-6.27387
POLR2I	chr19	1269	0.109567	2.23756	1.7036	0.0958163	0.710248	-6.29442
RNFT2	chr12	6487	0.578975	2.38081	1.71492	0.0937301	0.710248	-6.2983
COX14	chr12	1073	0.102665	2.45098	1.70783	0.0950214	0.710248	-6.31001
HMOX2	chr16	3793	0.110204	2.49065	1.7205	0.0926717	0.710248	-6.31018
AC083843.3	chr8	2186	-0.208738	2.68779	-1.71148	0.0943384	0.710248	-6.33195
ID4	chr6	2344	-0.225073	2.79568	-1.71895	0.0929683	0.710248	-6.34226
PLEKHO1	chr1	6565	0.245654	2.85572	1.72099	0.0926032	0.710248	-6.36746
ZNF461	chr19	4204	-0.0912988	2.82903	-1.71691	0.0933323	0.710248	-6.37422
PHYH	chr10	3381	0.167418	2.77654	1.71502	0.0936828	0.710248	-6.38817
SAMM50	chr22	6435	-0.143367	2.823	-1.71363	0.0939404	0.710248	-6.38975
INMT	chr7	3376	0.258906	2.98295	1.7165	0.0934367	0.710248	-6.40653
SAMD1	chr19	2263	-0.140501	2.95377	-1.71696	0.0933232	0.710248	-6.40992
MST1	chr3	5084	-0.147255	2.95858	-1.70432	0.0956797	0.710248	-6.40996
HIST1H3F	chr6	411	0.25093	2.89279	1.7228	0.0922796	0.710248	-6.42501
ESS2	chr22	6003	0.116265	3.07632	1.71648	0.0934118	0.710248	-6.42539
CLIC4P1	chr9	535	0.169595	2.7828	1.71128	0.0943756	0.710248	-6.42929
PET100	chr19	2220	-0.0897686	3.0442	-1.7119	0.0942604	0.710248	-6.44008
PHC1P1	chr12	3061	-0.123723	3.09044	-1.70744	0.0950944	0.710248	-6.44408
PLXNC1	chr12	9887	0.218458	3.49034	1.70634	0.0953212	0.710248	-6.52086
DHFR	chr5	4409	0.164264	3.5803	1.71883	0.0929788	0.710248	-6.54554
TUBGCP3	chr13	7254	0.101469	3.85491	1.70887	0.0948259	0.710248	-6.58216
NKRF	chrX	4552	0.0994059	3.76408	1.7111	0.0944107	0.710248	-6.58238
FBXO33	chr14	3853	0.070277	3.92217	1.71248	0.094154	0.710248	-6.6088
RASAL2-AS1	chr1	2356	-0.144836	3.98354	-1.70445	0.0956554	0.710248	-6.61787
FAM222B	chr17	5514	0.0860998	4.07023	1.71072	0.0944808	0.710248	-6.62604
ELN	chr7	6542	0.297872	4.35879	1.71427	0.0938517	0.710248	-6.63754
THOC6	chr16	1860	-0.0775338	4.1296	-1.70481	0.0955866	0.710248	-6.64985
PSCA	chr8	1763	0.612766	4.2978	1.71774	0.0932093	0.710248	-6.65469
PICK1	chr22	4371	-0.0933202	4.47189	-1.71742	0.0932387	0.710248	-6.67055
AAGAB	chr15	3833	-0.0810357	4.28007	-1.70526	0.0955027	0.710248	-6.67264
HIST1H4D	chr6	312	0.144158	4.2953	1.70756	0.0950713	0.710248	-6.68338
TRAPPC1	chr17	1171	0.082025	4.33009	1.70475	0.0955986	0.710248	-6.68462
BORCS5	chr12	4980	-0.187598	4.51144	-1.71031	0.0945829	0.710248	-6.69134
AFF2	chrX	14006	0.20017	4.66101	1.71619	0.0934964	0.710248	-6.69518
EPB41L4A	chr5	8582	0.110269	4.69924	1.70187	0.0961422	0.710248	-6.72767
MCFD2	chr2	5994	0.129109	8.00217	1.70298	0.0959332	0.710248	-6.73918
HIST1H4C	chr6	435	0.148869	4.67385	1.70172	0.0961777	0.710248	-6.73956
RPRD1A	chr18	8442	-0.093706	4.93308	-1.70349	0.0958368	0.710248	-6.75718
CPM	chr12	7535	-0.20005	7.42451	-1.71643	0.0934523	0.710248	-6.75965
DCUN1D1	chr3	8412	-0.0897164	4.92203	-1.70161	0.0961915	0.710248	-6.76226
ZKSCAN8	chr6	7565	0.113526	5.26938	1.71822	0.0930913	0.710248	-6.76646
SGPL1	chr10	7486	-0.0780933	5.36515	-1.72326	0.0921667	0.710248	-6.7673
NAALADL2	chr3	13592	-0.230773	5.05848	-1.70354	0.0958571	0.710248	-6.77127
MAPKAPK2	chr1	4195	0.0751864	5.08359	1.70383	0.0957722	0.710248	-6.7734
ABHD11	chr7	2289	-0.134979	5.28724	-1.70958	0.0946925	0.710248	-6.78086
PPP2R5C	chr14	14289	0.0746378	5.45905	1.71594	0.0935128	0.710248	-6.78527
MAP3K1	chr5	7716	0.0789965	5.52228	1.71657	0.0933952	0.710248	-6.78626
NBPF12	chr1	7272	-0.160029	5.49509	-1.71205	0.0942539	0.710248	-6.7891
APPBP2	chr17	9876	-0.0929533	7.00089	-1.71509	0.0936695	0.710248	-6.78974
ENO1	chr1	5276	0.149696	7.0335	1.70921	0.0947741	0.710248	-6.79205
SMARCC1	chr3	7645	0.0557409	7.0016	1.70409	0.0957223	0.710248	-6.80339
TNFRSF1A	chr12	4005	0.0764926	6.28181	1.71329	0.0940025	0.710248	-6.81222
STAT2	chr12	6109	0.112033	6.09139	1.7159	0.0935197	0.710248	-6.81284
ARIH2	chr3	8017	-0.0602196	6.10068	-1.71617	0.093469	0.710248	-6.8132
RALGAPA1	chr14	14258	-0.0934263	6.35844	-1.71487	0.09371	0.710248	-6.81569
CEP85	chr1	5145	0.218577	5.8798	1.70662	0.0952776	0.710248	-6.81775
USP46	chr4	8917	-0.227155	6.5342	-1.70691	0.0952243	0.710248	-6.8206
RPL7A	chr9	2242	0.113099	6.32189	1.70322	0.0958873	0.710248	-6.82075
WDR48	chr3	7488	-0.0610847	5.7892	-1.70271	0.0959841	0.710248	-6.82293
JPT2	chr16	4768	0.123923	6.07982	1.70186	0.0961445	0.710248	-6.82429
RNF114	chr20	4344	-0.0796496	6.46096	-1.70277	0.0959727	0.710248	-6.82989
AC131391.1	chr16	520	-0.239402	-0.62739	-1.69965	0.0965617	0.710728	-5.7337
MTND4P12	chr5	1377	0.796106	1.11357	1.70002	0.0965237	0.710728	-6.1249
C11orf95	chr11	5948	0.110026	4.21102	1.69967	0.0965584	0.710728	-6.6648
SIN3B	chr19	8777	-0.0921162	8.26886	-1.70028	0.0964439	0.710728	-6.73763
FBXW4	chr10	5038	-0.0733786	5.47943	-1.70022	0.0964553	0.710728	-6.81465
RPLP2	chr11	1955	0.100772	6.43636	1.70073	0.0963579	0.710728	-6.82665
AC080188.2	chr4	748	0.267431	0.211899	1.69857	0.0967681	0.710809	-5.86956
ZNF18	chr17	3012	0.0948698	2.07156	1.69701	0.097065	0.710809	-6.25368
PODN	chr1	4900	0.341882	2.37524	1.69841	0.096829	0.710809	-6.28432
S100A8	chr1	1006	0.386207	2.23075	1.6985	0.0968113	0.710809	-6.31278
CLDN23	chr8	2169	0.267516	2.87953	1.69746	0.0970096	0.710809	-6.43576
LSP1	chr11	5399	0.268825	3.1561	1.69737	0.0970272	0.710809	-6.4616
LYSMD1	chr1	2508	-0.0842421	3.77727	-1.69709	0.0970487	0.710809	-6.60562
BIN3	chr8	5080	-0.0804304	4.36597	-1.69805	0.0968666	0.710809	-6.68693
KPNA3	chr13	4474	-0.0946295	4.8774	-1.69779	0.0969159	0.710809	-6.76444
CMAHP	chr6	8477	-0.160287	6.41801	-1.69919	0.0966736	0.710809	-6.842
TADA1	chr1	2963	-0.134414	4.32783	-1.69667	0.0971299	0.710924	-6.6906
ARTN	chr1	2658	-0.358137	2.60677	-1.69639	0.0972141	0.711114	-6.37487
MOCOS	chr18	6281	0.276909	4.85913	1.69618	0.0972544	0.711114	-6.76551
AC096920.1	chr3	339	-0.241462	-0.389917	-1.69551	0.0973516	0.711465	-5.76785
MRPS31P2	chr13	518	-0.336437	-0.94491	-1.69419	0.0976034	0.712271	-5.68169
BEST4	chr1	2047	-0.259199	1.11566	-1.6939	0.0976592	0.712271	-6.07308
RABGAP1	chr9	9162	-0.0742959	7.17259	-1.69458	0.0975287	0.712271	-6.81325
ATXN2	chr12	16504	-0.0864817	7.22796	-1.69404	0.0976318	0.712271	-6.81812
SCARNA21	chr17	139	-0.162995	4.73938	-1.6928	0.0978852	0.713199	-6.75418
TEP1	chr14	11328	0.126613	5.39774	1.69291	0.0978488	0.713199	-6.81671
AC006001.2	chr7	938	0.196542	1.26368	1.69149	0.0981211	0.713906	-6.10753
TRPV2	chr17	3410	0.236678	2.42475	1.6915	0.0981305	0.713906	-6.31714
CGA	chr6	2284	0.226933	11.4492	1.69191	0.0980614	0.713906	-6.49582
AC005899.6	chr17	297	-0.292222	-0.973991	-1.68923	0.0985562	0.715276	-5.67966
RP9P	chr7	1433	-0.157684	1.69353	-1.68815	0.0987646	0.715276	-6.19549
MST1P2	chr1	2291	-0.22921	1.72814	-1.68898	0.0986053	0.715276	-6.20987
THAP3	chr1	4072	-0.135177	2.68502	-1.68903	0.0985955	0.715276	-6.38932
RFX3	chr9	11169	0.0925145	3.78666	1.68862	0.0986747	0.715276	-6.60852
LAMB4	chr7	7016	-0.339367	3.84993	-1.69033	0.0983754	0.715276	-6.62874
EDC3	chr15	5103	0.0862909	4.34269	1.68822	0.0987518	0.715276	-6.70681
H2AFZ	chr4	2303	0.117305	4.67221	1.6888	0.0986395	0.715276	-6.75763
F11R	chr1	5066	-0.147723	5.93658	-1.68916	0.0985858	0.715276	-6.84041
LY6D	chr8	1553	-0.37377	1.05112	-1.68791	0.0988425	0.715481	-6.0887
RSAD2	chr2	4834	0.327721	2.06926	1.6867	0.0990767	0.716049	-6.27253
GGPS1	chr1	3809	-0.10603	2.9637	-1.68607	0.0991689	0.716049	-6.47764
SLC25A17	chr22	3989	0.0822263	4.03284	1.68704	0.0989803	0.716049	-6.66319
PRSS23	chr11	11725	0.280431	4.432	1.68679	0.0990595	0.716049	-6.7114
[truncated: 12,442 more rows]

## Sheet: first_trimester
Geneid	chr	length	logFC	AveExpr	t	P.Value	adj.P.Val	B
TTTY15	chrY	5284	-10.4588	-0.47177	-53.1963	1.54266e-39	2.0829e-35	61.9346
UTY	chrY	9191	-12.1091	0.453328	-51.4692	5.87577e-39	3.96673e-35	61.4997
DDX3Y	chrY	5738	-12.8452	0.912902	-49.8202	2.19541e-38	9.8808e-35	60.9855
KDM5D	chrY	9463	-12.0124	0.361209	-47.5649	1.4285e-37	4.82189e-34	60.2113
RPS4Y1	chrY	2275	-13.0824	1.0342	-45.0561	1.27238e-36	3.43593e-33	59.2608
ZFY	chrY	5527	-10.8408	-0.223958	-44.7434	1.68467e-36	3.79107e-33	59.0962
USP9Y	chrY	11237	-12.1176	0.432861	-40.9178	6.13936e-35	1.18419e-31	57.4267
XIST	chrX	25264	8.23032	4.6679	39.6344	3.04699e-34	5.14255e-31	67.4053
EIF1AY	chrY	4074	-10.4793	-0.397481	-34.6179	4.90667e-32	7.36109e-29	53.784
LINC00278	chrY	775	-8.20846	-1.83768	-33.1454	2.75826e-31	3.7242e-28	52.5654
EIF4A1P2	chrY	1220	-8.06435	-1.8182	-28.9519	5.73692e-29	7.04181e-26	49.2121
PSMA6P1	chrY	741	-7.83663	-1.88794	-28.4597	1.12358e-28	1.26422e-25	48.7441
CD24P4	chrY	243	-9.2115	-1.31289	-28.3693	1.27277e-28	1.32192e-25	48.797
KRT18P10	chrY	1287	-6.58193	-2.5614	-27.2474	6.16031e-28	5.94118e-25	47.3991
VDAC1P6	chrY	855	-6.48083	-2.59207	-25.665	6.30822e-27	5.67824e-24	45.784
ZFY-AS1	chrY	796	-6.72647	-2.53958	-22.506	9.82969e-25	8.29503e-22	42.1648
PCDH11Y	chrY	11672	-11.4062	-0.0131222	-21.4535	6.05442e-24	4.80863e-21	41.0575
KDM6A	chrX	7139	0.770767	5.43728	17.0979	2.7078e-20	2.02862e-17	35.9065
TTTY14	chrY	3239	-8.18086	-1.75675	-17.0729	2.85467e-20	2.02862e-17	34.0856
PUDP	chrX	3168	0.783308	4.35228	12.6785	8.57787e-16	5.79092e-13	25.4799
TXLNGY	chrY	11377	-10.0834	-0.806276	-10.672	2.37268e-13	1.52552e-10	19.9494
DDX3X	chrX	15892	0.649892	8.61382	10.5945	2.53433e-13	1.55539e-10	19.7441
RPS4X	chrX	2982	0.657991	9.16725	9.644	4.08727e-12	2.3994e-09	16.974
SMC1A	chrX	10484	0.588404	6.46148	9.18355	1.63788e-11	9.21445e-09	15.4286
AC005255.1	chr19	216	-2.13447	-1.75662	-8.77642	5.70987e-11	3.08379e-08	14.9446
JPX	chrX	13557	0.595206	4.05248	8.7468	6.25762e-11	3.24963e-08	14.1945
KDM5C	chrX	8727	0.514585	6.90281	8.46681	1.49501e-10	7.47617e-08	13.2105
ARMCX7P	chrX	1162	-1.19267	1.68465	-8.19518	3.50854e-10	1.69187e-07	12.8628
ARMCX6	chrX	2489	-1.16528	3.08835	-8.0473	5.60058e-10	2.60755e-07	12.1852
EIF1AX	chrX	4427	0.875269	5.72146	7.52651	2.97569e-09	1.33926e-06	10.1918
CD99	chrX	9824	-0.690473	5.67906	-7.2232	7.86984e-09	3.4277e-06	9.2124
TRAPPC2	chrX	6107	0.447494	3.85556	7.02952	1.47569e-08	6.22651e-06	8.72915
EIF1AXP1	chr1	435	0.754508	2.73549	7.00181	1.61489e-08	6.60733e-06	8.83261
ZFX	chrX	9037	0.526895	6.64781	6.95959	1.8528e-08	7.35778e-06	8.35345
CHM	chrX	8645	0.398504	4.54247	6.46882	9.20861e-08	3.55242e-05	6.81366
EIF2S3	chrX	3472	0.394886	6.62151	5.9209	5.5534e-07	0.000208283	4.95145
NUDT10	chrX	2054	5.43277	-3.49941	5.8961	6.28635e-07	0.000229401	5.95569
ARMCX3	chrX	4239	-0.799703	4.95367	-5.84066	7.352e-07	0.000261228	4.73291
HSD17B10	chrX	1115	0.425561	5.07212	5.81586	7.83559e-07	0.000271272	4.63621
BRCC3	chrX	3182	0.581696	4.31698	5.74696	9.81945e-07	0.000323583	4.4872
ZBED1	chrX	9510	-0.367217	5.76275	-5.74676	9.82587e-07	0.000323583	4.38042
YIPF6	chrX	8850	0.380317	6.41142	5.6518	1.34076e-06	0.000431022	4.06952
ASMTL	chrX	7012	-0.505805	3.97709	-5.47691	2.37386e-06	0.000745391	3.67278
AC113174.1	chr1	105	-0.751648	0.00163878	-5.42151	2.84386e-06	0.000872676	4.17582
STS	chrX	6521	0.55765	8.40698	5.2663	4.71154e-06	0.00141367	2.92995
BCLAF3	chrX	8630	0.433783	3.53672	5.12671	7.40687e-06	0.00217408	2.58967
OFD1	chrX	5172	0.273219	4.81218	4.99722	1.12495e-05	0.00323172	2.01205
ZNF300	chr5	4411	1.06172	1.47751	4.98747	1.16536e-05	0.00327806	2.48868
TBC1D32	chr6	6912	0.433164	3.8736	4.86396	1.72598e-05	0.00475596	1.70037
MIR548B	chr6	97	1.90468	-4.53329	4.84554	1.83088e-05	0.00493098	2.80017
RPS4XP3	chr20	413	0.979881	-1.3241	4.83475	1.89521e-05	0.00493098	2.50198
MBTPS2	chrX	8927	0.631627	3.71409	4.83412	1.89906e-05	0.00493098	1.63421
SLC25A40	chr7	5081	0.426784	3.39441	4.79124	2.17808e-05	0.00554875	1.54156
RASSF6	chr4	6632	0.371058	5.58674	4.77133	2.32097e-05	0.00580329	1.25186
RAB30	chr11	11832	0.593559	3.83968	4.54452	4.76708e-05	0.0117028	0.711879
SLC2A13	chr12	10027	0.407962	4.13482	4.51434	5.24288e-05	0.0124484	0.571006
ZDHHC17	chr12	8800	0.35028	5.56934	4.51359	5.25521e-05	0.0124484	0.45084
LYPLAL1	chr1	2966	0.339968	4.32484	4.49014	5.65763e-05	0.0131706	0.475561
BIVM	chr13	5461	0.398774	2.61896	4.44778	6.46266e-05	0.0147896	0.62575
AL021155.2	chr1	737	1.16149	-0.351224	4.42866	6.86207e-05	0.0151888	1.08167
NUDT4	chr12	10078	0.317672	6.96989	4.4315	6.8011e-05	0.0151888	0.208698
FRA10AC1	chr10	8142	0.552068	2.96903	4.41041	7.26548e-05	0.0155596	0.451952
CD99P1	chrX	11842	-0.614118	4.09153	-4.40198	7.49057e-05	0.0155596	0.243812
GCLM	chr1	5420	0.356163	5.13116	4.40696	7.3443e-05	0.0155596	0.146783
ASPH	chr8	20047	0.298286	7.13659	4.40517	7.38574e-05	0.0155596	0.134038
PSPHP1	chr7	261	3.40385	-3.4968	4.39785	7.67308e-05	0.0155676	1.39263
ZRSR2	chrX	2077	0.469164	1.38299	4.38606	7.84029e-05	0.0155676	0.656916
ZNF780A	chr19	7972	0.389029	3.16907	4.38711	7.81479e-05	0.0155676	0.33136
ZNF730	chr19	3291	0.43166	2.33555	4.37611	8.08789e-05	0.0158265	0.451968
REL	chr2	13170	0.36136	4.22176	4.36744	8.30972e-05	0.0160283	0.114102
USE1	chr19	2431	-0.26989	2.76293	-4.36242	8.44092e-05	0.016052	0.353306
PHTF1	chr1	7170	0.301733	4.40215	4.34375	8.9468e-05	0.0167777	0.0145554
POLG2	chr17	3388	0.355728	2.30239	4.33743	9.12487e-05	0.0168773	0.348603
AC103591.3	chr1	209	1.40322	-1.75246	4.30237	0.000101765	0.0185681	0.906337
LINC00630	chrX	4077	0.347907	2.73494	4.28688	0.000106781	0.0189706	0.10509
CD24	chr6	3097	0.362978	8.50096	4.2884	0.000106277	0.0189706	-0.135917
FBXL5	chr4	4573	0.261903	6.31638	4.28254	0.000108228	0.0189778	-0.264179
FAM122B	chrX	4404	0.334513	3.73363	4.27087	0.000112218	0.0191793	-0.112462
DR1	chr1	10949	0.316107	6.27507	4.27364	0.000111257	0.0191793	-0.291127
STX7	chr6	16387	0.33365	6.16561	4.26081	0.000115772	0.0195394	-0.330297
ANAPC1P1	chr2	2553	0.662117	1.52936	4.25339	0.000118463	0.0195915	0.211573
ALDH3B2	chr11	3235	-0.517154	3.94141	-4.24806	0.000120434	0.0195915	-0.200786
SOCS6	chr18	5984	0.242221	5.57338	4.24853	0.00012026	0.0195915	-0.358653
MIR643	chr19	97	1.45527	-4.15061	4.24008	0.000123447	0.0196092	0.972259
DGKZ	chr11	10787	-0.347659	6.15912	-4.24186	0.00012277	0.0196092	-0.389383
GLRX2	chr1	6210	0.419094	3.47145	4.20275	0.000138539	0.0217506	-0.267256
NECTIN1	chr11	7701	-0.565815	4.45298	-4.19968	0.000140522	0.0218084	-0.420538
CXorf56	chrX	2580	0.304862	4.76794	4.18777	0.000145089	0.0220138	-0.487706
TMEM168	chr7	7995	0.412475	5.59512	4.18773	0.000145106	0.0220138	-0.542655
CBR4	chr4	5110	0.313122	4.22279	4.17922	0.000148959	0.0223472	-0.453083
PLEKHA8	chr7	10886	0.289364	6.25178	4.17474	0.00015103	0.0224089	-0.589347
OXR1	chr8	7079	0.231437	5.78084	4.14677	0.000164597	0.0241564	-0.670281
LUC7L2	chr7	6316	0.356128	4.43216	4.13748	0.000169363	0.0245885	-0.604336
MIR6895	chrX	78	1.51374	-4.18253	4.12929	0.000173669	0.024683	0.665177
HS6ST2	chrX	5002	0.343547	5.97769	4.13033	0.000173119	0.024683	-0.721963
EEF1AKMT2	chr10	4225	0.392952	2.19416	4.12325	0.000176921	0.0248502	-0.275044
TNIK	chr3	8523	0.460007	3.48993	4.11704	0.000180317	0.0248502	-0.538522
ZFAND5	chr9	7053	0.224087	7.14761	4.11364	0.000182208	0.0248502	-0.747236
PARD6B	chr20	4726	0.300022	5.74653	4.11493	0.000181487	0.0248502	-0.764162
TMTC3	chr12	7327	0.378106	5.98058	4.09834	0.000190948	0.0257818	-0.817199
FANCM	chr14	8468	0.365192	4.01795	4.09036	0.000195668	0.0261575	-0.693063
PCMTD2	chr20	5997	0.294112	5.30806	4.07601	0.000204443	0.0269033	-0.863088
GOPC	chr6	4628	0.339661	5.42793	4.07475	0.000205232	0.0269033	-0.871051
AL359880.1	chr13	266	1.67671	-3.13826	4.06974	0.000208397	0.0270555	0.416593
OSBPL3	chr7	8100	0.244284	4.60387	4.06111	0.00021396	0.0275132	-0.853431
CDKN1A	chr6	3050	-0.416824	5.74863	-4.05599	0.000217325	0.0276822	-0.937347
THAP3	chr1	4072	-0.405469	2.94568	-4.0377	0.000229785	0.0289959	-0.653943
BIRC2	chr11	4532	0.245484	5.89653	4.03272	0.0002333	0.0291668	-1.01133
C16orf87	chr16	7443	0.334655	3.66364	4.02409	0.000239504	0.0294251	-0.833201
PPP1R2	chr3	5126	0.406834	5.08848	4.02379	0.000239725	0.0294251	-1.00133
ALDH6A1	chr14	6680	0.268502	4.9028	4.00977	0.000250164	0.0304299	-1.03319
CEP290	chr12	10388	0.408728	4.12944	3.99829	0.000259039	0.0306802	-0.979908
PAQR3	chr4	12403	0.411437	4.64562	3.99873	0.000258694	0.0306802	-1.03985
NAA30	chr14	7653	0.35452	5.1494	4.00284	0.000255483	0.0306802	-1.06914
PLCXD1	chrX	12382	-0.288981	5.18275	-3.9941	0.000262354	0.0308026	-1.09526
DPY19L3	chr19	10781	0.341765	5.29536	3.98545	0.000269324	0.0313484	-1.12964
MAGEH1	chrX	1462	-0.758436	1.98819	-3.97951	0.000274502	0.031678	-0.659919
PRCC	chr1	4108	-0.221395	4.76627	-3.96582	0.00028583	0.0327058	-1.14287
DDHD2	chr8	10686	0.222697	4.99944	3.96217	0.000289002	0.0327908	-1.17983
SMIM13	chr6	4688	0.343292	5.73503	3.95606	0.000294394	0.0331243	-1.23342
TLE2	chr19	4038	-0.513174	3.17675	-3.95106	0.00029888	0.033351	-0.951762
MDM1	chr12	6549	0.247991	2.79609	3.94285	0.000306385	0.0333614	-0.924113
DDX28	chr16	2169	-0.259084	3.77379	-3.94389	0.000305418	0.0333614	-1.0771
ACSL1	chr4	6284	0.330341	4.78689	3.94621	0.000303291	0.0333614	-1.20973
SMCHD1	chr18	12435	0.222272	6.96011	3.93534	0.000313408	0.0335844	-1.28042
PNPLA8	chr7	5668	0.236333	5.91402	3.93634	0.00031246	0.0335844	-1.29514
BAG2	chr6	6651	0.346411	4.94189	3.92126	0.000327007	0.0342351	-1.29525
SACM1L	chr3	7352	0.329461	5.26115	3.92289	0.000325405	0.0342351	-1.31085
GNA13	chr17	5104	0.301868	6.34758	3.92118	0.000327087	0.0342351	-1.33904
AES	chr19	5298	-0.332463	7.05029	-3.91617	0.000332059	0.0344882	-1.33699
GPR137	chr11	4031	-0.37664	4.95541	-3.90177	0.000346774	0.0353413	-1.34961
SLC35D1	chr1	6162	0.318178	6.22316	3.90401	0.000344446	0.0353413	-1.38938
PCYOX1	chr2	5870	0.322862	6.17977	3.90048	0.000348125	0.0353413	-1.40029
AP1AR	chr4	3444	0.376228	3.82419	3.89021	0.000359041	0.035722	-1.24636
ZYX	chr7	3482	-0.372052	4.92724	-3.89083	0.000358374	0.035722	-1.37868
LARP4	chr12	8112	0.349924	6.17218	3.8895	0.000359813	0.035722	-1.43212
PLBD2	chr12	5260	-0.357432	3.48032	-3.87737	0.000373164	0.0357338	-1.22049
DENR	chr12	3576	0.344689	5.70441	3.88385	0.000365975	0.0357338	-1.44187
ETNK1	chr12	8191	0.43521	5.5512	3.88121	0.000369124	0.0357338	-1.44587
OSBPL8	chr12	9198	0.372349	6.11168	3.88409	0.000365713	0.0357338	-1.44771
POLR2E	chr19	4865	-0.282185	5.78598	-3.87846	0.000371944	0.0357338	-1.46145
ACADSB	chr10	6255	0.289361	4.58651	3.86556	0.000386629	0.0363674	-1.42812
GLS	chr2	9827	0.590265	5.00043	3.86685	0.000387862	0.0363674	-1.4565
CCDC186	chr10	9003	0.29964	6.62338	3.86801	0.000383799	0.0363674	-1.48818
JMJD4	chr1	4315	-0.273229	3.81388	-3.85351	0.000400842	0.0364379	-1.35025
FAM69A	chr1	3091	0.504542	4.70474	3.85369	0.000402106	0.0364379	-1.46961
DBT	chr1	11303	0.250011	5.18913	3.86137	0.00039152	0.0364379	-1.48621
KXD1	chr19	4112	-0.274138	5.30205	-3.85744	0.000396153	0.0364379	-1.5033
PSME3	chr17	5152	-0.241474	5.50864	-3.85436	0.000399829	0.0364379	-1.52178
CDK2AP2	chr11	2019	-0.319926	4.07078	-3.83831	0.000419503	0.0367956	-1.42664
SMIM14	chr4	6721	0.341639	4.97704	3.84268	0.000414054	0.0367956	-1.52078
CD2AP	chr6	6751	0.282815	6.65697	3.84686	0.000408914	0.0367956	-1.54907
ZNF451	chr6	16416	0.245701	7.22234	3.83817	0.00041968	0.0367956	-1.55079
MBNL1	chr3	9989	0.265025	5.68147	3.84254	0.000414236	0.0367956	-1.56443
UMAD1	chr7	3752	0.40881	2.98363	3.82739	0.000433426	0.0368058	-1.29359
PLEKHF2	chr8	3137	0.334569	4.78474	3.8311	0.000428646	0.0368058	-1.54043
BMPR1A	chr10	11412	0.286938	5.01934	3.83525	0.000423367	0.0368058	-1.55406
MIER1	chr1	8273	0.382434	5.30201	3.82906	0.000431265	0.0368058	-1.58404
THOC2	chrX	10277	0.222368	5.77276	3.83293	0.000426308	0.0368058	-1.59348
ZMYM1	chr1	5220	0.40897	3.85628	3.82279	0.000439425	0.037082	-1.45289
RAB27B	chr18	7432	0.425439	3.74382	3.80814	0.000459069	0.0379078	-1.47574
CAPN6	chrX	3568	-0.688807	7.58659	-3.81047	0.000460441	0.0379078	-1.63111
NHLRC3	chr13	6409	0.271187	5.44859	3.81324	0.000452136	0.0379078	-1.64072
ATF2	chr2	5751	0.265541	5.2292	3.80737	0.00046012	0.0379078	-1.64542
AL353804.1	chrX	451	0.569524	-0.18028	3.78886	0.000486206	0.038847	-0.854623
PIGF	chr2	4978	0.293137	3.29434	3.79365	0.000479325	0.038847	-1.44432
GMEB2	chr20	4707	-0.283083	4.40443	-3.79222	0.000481371	0.038847	-1.60654
RMND5B	chr5	7701	-0.217183	4.98276	-3.78884	0.000486235	0.038847	-1.67832
SREBF1	chr17	8030	-0.424025	5.61175	-3.79408	0.000478998	0.038847	-1.69995
TARBP2	chr12	4090	-0.249618	4.56688	-3.78417	0.000493043	0.0391592	-1.6517
HID1	chr17	6196	-0.346805	5.60793	-3.77794	0.000502258	0.0396578	-1.74702
SPOPL	chr2	6468	0.392917	4.00511	3.77218	0.000510937	0.0396897	-1.61533
ZDHHC21	chr9	9426	0.450286	4.59613	3.77405	0.000508245	0.0396897	-1.68633
ITGB8	chr7	15156	0.448735	6.09727	3.77261	0.000511481	0.0396897	-1.77044
AEN	chr15	6018	-0.357389	3.97759	-3.76906	0.000515689	0.0397876	-1.60752
SLC25A36	chr3	10305	0.340573	5.60139	3.7619	0.00052677	0.0404116	-1.79214
FPGT	chr1	4180	0.501227	3.37768	3.75948	0.000530568	0.0404731	-1.55123
RNF25	chr2	2323	-0.244936	3.34876	-3.75484	0.000537935	0.0408045	-1.55781
PNRC1	chr6	2992	0.303739	6.04797	3.7524	0.000541829	0.0408702	-1.82778
CYREN	chr7	5321	-0.234924	5.2841	-3.74991	0.000545851	0.0409449	-1.80863
NT5DC1	chr6	7309	0.299081	4.51705	3.73969	0.000562642	0.0415882	-1.77573
ELMOD2	chr4	6627	0.397748	5.04532	3.74028	0.000561657	0.0415882	-1.8257
AKAP17A	chrX	8150	-0.245568	5.53634	-3.73907	0.000563668	0.0415882	-1.85231
TMEM222	chr1	4476	-0.223639	4.07105	-3.73637	0.000568202	0.0416949	-1.73159
EFS	chr14	3237	-0.390741	4.87829	-3.72851	0.000581558	0.0422275	-1.841
CPNE3	chr8	6745	0.24843	6.35645	3.72842	0.000581715	0.0422275	-1.8954
SLK	chr10	7974	0.229857	7.4166	3.72476	0.00058806	0.0424598	-1.86734
CBWD5	chr9	12708	0.299405	4.29795	3.71995	0.000596473	0.0426115	-1.80388
DCP2	chr5	9951	0.306003	7.87783	3.7213	0.000594096	0.0426115	-1.8497
BMI1	chr10	4283	0.644144	3.7805	3.71004	0.000617982	0.0433015	-1.75864
LINC00643	chr14	4637	0.432822	3.99112	3.70742	0.000618959	0.0433015	-1.80855
TUBG1	chr17	2411	-0.3209	4.64154	-3.70787	0.000618145	0.0433015	-1.87942
DNAJB4	chr1	3783	0.417708	4.87779	3.70904	0.00061601	0.0433015	-1.90044
AL450992.2	chr1	506	-0.603335	0.130226	-3.70237	0.000628265	0.0437259	-1.10954
AC019226.1	chr2	515	0.779208	-1.29598	3.69982	0.000633003	0.0438298	-0.886672
TMEM64	chr8	5870	0.400367	5.37178	3.69286	0.000646118	0.0445096	-1.97858
AL121820.2	chr14	279	-0.747363	-1.28978	-3.68622	0.000658898	0.0448639	-0.90268
HSPD1P6	chr3	2179	0.441651	2.69745	3.68543	0.000660418	0.0448639	-1.6461
TIFA	chr4	4250	0.294344	4.21872	3.68502	0.00066123	0.0448639	-1.89451
FRG1JP	chr9	931	-0.547577	0.506217	-3.67407	0.000682869	0.0452482	-1.26815
DGKZP1	chr13	2776	-0.318846	3.69821	-3.67037	0.000690352	0.0452482	-1.84958
ADGRL3	chr4	13991	-0.781854	3.93782	-3.67549	0.000686516	0.0452482	-1.87633
ABHD13	chr13	5338	0.452892	3.86117	3.67059	0.0006899	0.0452482	-1.88018
DPY19L4	chr8	7136	0.352754	5.19189	3.67624	0.000678542	0.0452482	-2.01527
RAB21	chr12	16036	0.386272	5.86129	3.67614	0.000678729	0.0452482	-2.04173
CGGBP1	chr3	6490	0.317408	5.76178	3.67146	0.000688148	0.0452482	-2.05432
TMEM144	chr4	9243	0.285639	3.97804	3.66821	0.00069474	0.0453159	-1.91186
RN7SL499P	chr2	276	1.95643	-3.53478	3.65498	0.000722948	0.0453931	-0.722221
LCORL	chr4	14858	0.340978	4.37697	3.66504	0.000701244	0.0453931	-1.97594
NEK1	chr4	8308	0.258097	4.27131	3.65324	0.000725983	0.0453931	-1.99295
SERPING1	chr11	3603	-0.767491	4.60536	-3.65369	0.000732905	0.0453931	-2.034
PPP1R12C	chr19	7726	-0.307487	5.32338	-3.66103	0.000709555	0.0453931	-2.06395
OTUD7B	chr1	12177	0.198302	5.17436	3.65536	0.00072146	0.0453931	-2.07384
CCNC	chr6	5765	0.332894	5.79823	3.66341	0.00070462	0.0453931	-2.07717
DNAJB14	chr4	13078	0.485735	5.75423	3.65724	0.000721111	0.0453931	-2.09628
STRN4	chr19	7641	-0.290658	5.9369	-3.65618	0.000719733	0.0453931	-2.10147
WDFY1	chr2	5516	0.172832	6.33075	3.65044	0.000731965	0.0453931	-2.11682
ZSWIM8	chr10	7953	-0.243448	6.45092	-3.65003	0.000732841	0.0453931	-2.11758
HOMER1	chr5	6154	0.334934	5.58346	3.64843	0.000736292	0.0453946	-2.1133
UBA5	chr3	6827	0.29691	5.06845	3.64601	0.00074153	0.0454845	-2.08836
SIN3B	chr19	8777	-0.247065	7.44332	-3.64465	0.000744488	0.0454845	-2.09661
NIPSNAP2	chr7	5651	0.297958	4.7569	3.63851	0.000758021	0.0457375	-2.08899
ENC1	chr5	5858	0.264345	5.36173	3.64065	0.000753282	0.0457375	-2.12903
RASSF3	chr12	4226	0.27767	5.47152	3.63689	0.000761613	0.0457375	-2.14274
PTAR1	chr9	12200	0.341201	6.39207	3.63664	0.000762178	0.0457375	-2.15377
TINF2	chr14	2712	-0.232568	4.03283	-3.63497	0.000765909	0.045758	-2.0087
SNORA40B	chr2	128	1.83389	-3.15063	3.63008	0.000777473	0.0458042	-0.813891
ARHGDIA	chr17	2903	-0.429727	6.63759	-3.63207	0.000773649	0.0458042	-2.16499
WASHC4	chr12	7698	0.293277	6.4907	3.62894	0.000779565	0.0458042	-2.17491
GNB2	chr7	2857	-0.226798	6.22664	-3.62864	0.000780253	0.0458042	-2.18053
C9orf40	chr9	2327	0.353211	2.98659	3.622	0.000795544	0.0464997	-1.87011
TROVE2	chr1	9102	0.388972	6.20928	3.61557	0.000810639	0.0471778	-2.21472
MANEA	chr6	5187	0.477459	3.29609	3.60944	0.000825304	0.0473464	-1.96835
MAP3K6	chr1	4951	-0.419387	3.3093	-3.60715	0.000830831	0.0473464	-1.97069
SSSCA1	chr11	2008	-0.332892	3.33719	-3.60417	0.000838083	0.0473464	-1.97073
ZFPL1	chr11	3122	-0.272681	4.38116	-3.6049	0.000836307	0.0473464	-2.14064
SPCS3	chr4	6831	0.415693	6.91502	3.60754	0.000830626	0.0473464	-2.22405
RNF217	chr6	12779	0.376695	5.71558	3.60829	0.000828069	0.0473464	-2.22945
SF3A1	chr22	6329	-0.164183	5.92671	-3.60581	0.000834086	0.0473464	-2.24267
TMEM30A	chr6	5123	0.375274	6.40874	3.6008	0.000846377	0.0476157	-2.25458
TMLHE	chrX	3922	-0.393692	2.50005	-3.59503	0.000860739	0.0481605	-1.84824
MTX1	chr1	3278	-0.251082	3.5632	-3.59264	0.000866761	0.0481605	-2.04545
POLK	chr5	9105	0.272114	4.56691	3.59378	0.000863875	0.0481605	-2.19635
DDIT3	chr12	1307	-0.311179	3.22094	-3.58101	0.000896626	0.0482815	-2.0213
NEU3	chr11	7556	0.24507	3.56987	3.58161	0.000895057	0.0482815	-2.09312
NDUFC2	chr11	2652	0.468331	3.91498	3.58066	0.000897545	0.0482815	-2.13771
MME	chr3	9620	0.291159	8.21705	3.58341	0.000890363	0.0482815	-2.21365
KRAS	chr12	7302	0.47488	5.3585	3.58609	0.00088749	0.0482815	-2.27999
PIGN	chr18	19003	0.273213	5.32226	3.58293	0.00089162	0.0482815	-2.28718
ZBTB44	chr11	11023	0.243752	6.10024	3.58971	0.000874199	0.0482815	-2.28842
MOB1A	chr2	6440	0.317098	6.77568	3.58291	0.000891678	0.0482815	-2.29579
BEX1	chrX	864	-1.12178	-0.387974	-3.57647	0.000909158	0.0485196	-1.3479
LRRC61	chr7	2735	-0.487086	3.27287	-3.57747	0.000905905	0.0485196	-2.04737
PSMA1	chr11	3301	0.447574	4.11567	3.56948	0.000927215	0.0489677	-2.20163
TNPO1	chr5	11977	0.274301	8.15058	3.56547	0.000938073	0.0489677	-2.27054
UBQLN4	chr1	3878	-0.240027	4.63903	-3.56884	0.000928938	0.0489677	-2.27057
ZNF267	chr16	6333	0.29783	4.55069	3.56501	0.000939315	0.0489677	-2.27128
SLC25A16	chr10	7815	0.232986	5.40426	3.56881	0.000929023	0.0489677	-2.32915
TMEM263	chr12	4768	0.499332	5.96236	3.56827	0.000935572	0.0489677	-2.34851
UCA1	chr19	4152	-0.834158	3.137	-3.56455	0.000948223	0.0492419	-2.02369
AL354714.2	chr1	1097	0.247922	2.92936	3.55893	0.000956051	0.0494582	-2.04694
CTDNEP1	chr17	2584	-0.22963	4.17734	-3.55641	0.000963077	0.0496316	-2.24531
SYPL1	chr7	2804	0.488211	5.37651	3.55601	0.000968636	0.0497282	-2.36505
SLC27A4	chr9	3110	-0.278548	4.58065	-3.55199	0.000975509	0.0497727	-2.31069
POLG	chr15	5980	-0.187079	6.1037	-3.55151	0.000976876	0.0497727	-2.39612
BRMS1	chr11	2514	-0.231503	4.71525	-3.54885	0.000984449	0.0498074	-2.32851
RDH10	chr8	5321	0.283608	5.78999	3.54868	0.000984933	0.0498074	-2.3987
CEBPZOS	chr2	4698	0.30831	4.65878	3.5465	0.00099117	0.0499358	-2.3322
TEDC2	chr16	2854	-0.42751	2.23679	-3.53727	0.00101804	0.0501663	-1.95609
PAFAH1B3	chr19	1419	-0.357386	2.76729	-3.54279	0.0010019	0.0501663	-2.03943
SLC33A1	chr3	10040	0.482995	3.35044	3.53751	0.00101732	0.0501663	-2.16488
RAB33B	chr4	5028	0.262876	4.16859	3.54116	0.00100662	0.0501663	-2.29295
IKZF2	chr2	12240	0.292149	5.12869	3.53921	0.00101234	0.0501663	-2.39932
SREK1	chr5	18240	0.312486	6.04525	3.53938	0.00101185	0.0501663	-2.42765
UTP14C	chr13	5529	0.398506	2.69605	3.5324	0.00103251	0.0503164	-2.07727
GSK3A	chr19	4126	-0.395088	3.85316	-3.53123	0.00103599	0.0503164	-2.28123
MTX3	chr5	7919	0.307125	4.52262	3.53472	0.00102558	0.0503164	-2.35813
FAR1	chr11	7501	0.384594	5.81767	3.53351	0.00102919	0.0503164	-2.44078
ERMP1	chr9	6528	0.314215	5.1783	3.52997	0.00103979	0.0503201	-2.42529
PHF6	chrX	8016	0.366533	4.49654	3.52577	0.00105249	0.0507318	-2.37992
TSPAN13	chr7	2224	0.402576	6.05869	3.52497	0.00105582	0.0507318	-2.46777
CCDC126	chr7	3550	0.47249	2.35221	3.52309	0.00106069	0.0507852	-2.02597
HPCAL1	chr2	6237	-0.386166	4.03494	-3.52032	0.0010692	0.0510119	-2.32217
LYSMD3	chr5	4459	0.512225	4.50759	3.51869	0.00107906	0.0513009	-2.39809
MPDU1	chr17	3270	-0.222922	5.50547	-3.51361	0.00109015	0.0516463	-2.48599
SOCS5	chr2	7598	0.337733	3.52901	3.50773	0.00110879	0.0519822	-2.28904
HSPB1	chr7	1634	-0.551342	5.9897	-3.51144	0.00110422	0.0519822	-2.50888
CHML	chr1	7661	0.422943	6.37305	3.50917	0.0011066	0.0519822	-2.51024
STXBP3	chr1	5895	0.340005	5.30116	3.50647	0.00111283	0.0519911	-2.49598
AC009318.2	chr12	651	0.598918	-0.368766	3.50379	0.00112148	0.0520353	-1.60392
MBNL3	chrX	12199	0.321579	10.0513	3.50496	0.00111771	0.0520353	-2.28655
SCYL1	chr11	4282	-0.262524	6.28631	-3.50246	0.0011258	0.0520567	-2.53175
SNORA72	chr8	132	1.10227	-1.68723	3.49649	0.00114532	0.0524209	-1.40737
LANCL1	chr2	5254	0.344959	5.07832	3.49689	0.00114402	0.0524209	-2.51123
SCOC	chr4	6294	0.541869	5.33311	3.49852	0.00114519	0.0524209	-2.52116
FOXP4	chr6	6170	-0.415428	2.66092	-3.49009	0.00116666	0.0528437	-2.17986
G6PC3	chr17	4551	-0.269808	4.12819	-3.48822	0.00117295	0.0528437	-2.43668
NR1D2	chr3	5820	0.346813	4.62028	3.48845	0.00117216	0.0528437	-2.49621
SOX13	chr1	7420	-0.370559	5.09861	-3.48929	0.00116932	0.0528437	-2.5323
CUL5	chr11	6742	0.247657	5.65235	3.48787	0.00117413	0.0528437	-2.56356
RRM2B	chr8	5548	0.337047	4.9677	3.48353	0.00118888	0.0532374	-2.53684
PUS7L	chr12	14037	0.314799	5.10594	3.48298	0.00119076	0.0532374	-2.55098
AC016394.1	chr10	960	0.42643	-0.178709	3.48054	0.00119914	0.0533026	-1.7068
PHYH	chr10	3381	0.434008	4.80033	3.47916	0.00120554	0.0533026	-2.53543
SZRD1	chr1	4747	-0.240129	6.42954	-3.47963	0.00120231	0.0533026	-2.59248
ARL5B	chr10	7196	0.458346	6.13418	3.47948	0.00120801	0.0533026	-2.59537
OIP5-AS1	chr15	12673	0.254695	6.69964	3.47655	0.00121299	0.053348	-2.59351
ACAP2	chr3	11139	0.282575	5.9448	3.47513	0.00121796	0.0533927	-2.60462
AL163540.1	chr9	386	0.955723	-1.10071	3.4557	0.00128782	0.0538331	-1.58416
AC009032.1	chr16	431	0.663953	0.520716	3.45638	0.00128533	0.0538331	-1.91172
TXNDC16	chr14	4739	0.285492	3.01299	3.46844	0.00124158	0.0538331	-2.30672
NCOA7	chr6	7820	0.277031	3.1979	3.45722	0.00128222	0.0538331	-2.36848
MRPL28	chr16	3042	-0.267347	4.27935	-3.46587	0.00125078	0.0538331	-2.50515
FBXO30	chr6	9009	0.328959	4.46492	3.46459	0.0012554	0.0538331	-2.53869
TENT4B	chr16	8144	0.300232	4.33852	3.45809	0.00127902	0.0538331	-2.54565
PPP3R1	chr2	3363	0.459362	4.51445	3.46342	0.00126278	0.0538331	-2.54621
ZBTB34	chr9	6606	0.199561	4.78522	3.46296	0.0012613	0.0538331	-2.57775
HPS3	chr3	6256	0.192394	5.06638	3.46162	0.00126616	0.0538331	-2.60598
SPPL2A	chr15	8144	0.205965	6.93673	3.46563	0.00125164	0.0538331	-2.61476
SNX3	chr6	1842	0.287203	6.47885	3.46329	0.00126009	0.0538331	-2.63536
B3GNT5	chr3	8140	0.399164	5.75713	3.46196	0.00126591	0.0538331	-2.63693
FNBP1L	chr1	5798	0.328283	5.65337	3.45802	0.0012793	0.0538331	-2.64444
PGAP1	chr2	12761	0.514746	5.81324	3.45885	0.00128264	0.0538331	-2.64983
PPP1R14BP3	chr4	445	-0.387744	3.03436	-3.45188	0.001302	0.0539252	-2.31875
CEP162	chr6	5474	0.210398	3.60477	3.45222	0.00130075	0.0539252	-2.46053
VPS25	chr17	2404	-0.198717	5.30078	-3.4524	0.00130006	0.0539252	-2.64452
CCDC137	chr17	2762	-0.262638	3.83302	-3.45041	0.00130749	0.0539871	-2.48159
ID3	chr1	1797	-0.497315	4.11196	-3.44856	0.00131788	0.05425	-2.51641
PLS1	chr3	5294	0.348834	2.59421	3.4465	0.00132225	0.0542645	-2.29541
DVL2	chr17	5350	-0.204005	4.86521	-3.44334	0.00133424	0.0545908	-2.63934
GRB7	chr17	3597	-0.282404	5.33326	-3.44024	0.00134616	0.0547465	-2.67956
CHPF2	chr7	4205	-0.251991	5.54477	-3.44107	0.00134296	0.0547465	-2.68881
POMGNT1	chr1	6198	-0.22749	5.41493	-3.43499	0.00136654	0.0554083	-2.69886
MTX1P1	chr1	838	-0.294088	1.85954	-3.4281	0.00139372	0.0555105	-2.18595
AC006453.2	chr2	2414	-0.318329	3.18447	-3.42935	0.00138872	0.0555105	-2.44362
LDHB	chr12	2983	0.581526	4.78502	3.43407	0.00137856	0.0555105	-2.6618
FCHO2	chr5	6127	0.325523	5.30859	3.43106	0.00138198	0.0555105	-2.70484
TMEM115	chr3	2197	-0.2826	5.24721	-3.42884	0.00139077	0.0555105	-2.70636
SLC5A3	chr21	11576	0.364542	6.33319	3.42848	0.0013922	0.0555105	-2.73128
PPRC1	chr10	6095	-0.271285	5.27172	-3.42385	0.00141075	0.0560235	-2.72043
BST1	chr4	2980	0.29916	2.77324	3.42226	0.00141715	0.0561124	-2.39109
ATP13A3	chr3	13254	0.29651	7.17984	3.41985	0.00142694	0.0562619	-2.72834
CAB39	chr2	5360	0.279415	5.94859	3.41928	0.00142926	0.0562619	-2.75704
HSPB1P1	chr9	256	-0.70371	0.51781	-3.41288	0.00145558	0.0562773	-1.98771
FAM151B	chr5	3109	0.264261	3.10368	3.40718	0.00147947	0.0562773	-2.48971
CENPBD1P1	chr19	4969	-0.216784	3.43512	-3.41414	0.00145038	0.0562773	-2.52601
PI4K2B	chr4	3540	0.599673	4.17848	3.41305	0.0014626	0.0562773	-2.63412
UGCG	chr9	4615	0.386108	4.06234	3.40908	0.00147148	0.0562773	-2.64787
C19orf53	chr19	1174	-0.2311	4.22853	-3.40775	0.00147707	0.0562773	-2.6593
SNX25	chr4	4567	0.280649	4.61725	3.41581	0.0014435	0.0562773	-2.6907
RSBN1L	chr7	7206	0.23628	4.76254	3.40713	0.00147967	0.0562773	-2.72806
PERP	chr6	4290	0.301313	7.67405	3.40993	0.00146788	0.0562773	-2.73025
PPP2R2A	chr8	7865	0.276954	5.26402	3.41193	0.00145956	0.0562773	-2.7557
STRA6	chr15	7690	-0.37646	6.95074	-3.40789	0.00147645	0.0562773	-2.77281
VPS41	chr7	7801	0.141977	5.88718	3.40861	0.00147345	0.0562773	-2.78636
ETV4	chr17	3607	-0.439395	3.25389	-3.39838	0.00151698	0.0564658	-2.51907
KANSL1L	chr2	8491	0.261837	3.84405	3.39524	0.00153062	0.0564658	-2.65353
PEX11B	chr1	1838	0.173265	4.0291	3.40008	0.00150966	0.0564658	-2.66016
GSE1	chr16	13387	-0.246452	7.75614	-3.39868	0.0015157	0.0564658	-2.75865
NDUFS8	chr11	4523	-0.310996	4.98762	-3.39766	0.00152012	0.0564658	-2.77185
PIK3CA	chr3	9494	0.24504	5.13261	3.40247	0.00149943	0.0564658	-2.77434
TMED7	chr5	3894	0.818832	5.73526	3.40302	0.00151185	0.0564658	-2.79855
GABPA	chr21	5429	0.351389	5.37663	3.39683	0.00152373	0.0564658	-2.79939
LIN7C	chr11	4688	0.500812	5.41747	3.39729	0.00152893	0.0564658	-2.80181
PLCB3	chr11	4964	-0.257305	5.93693	-3.40166	0.00150291	0.0564658	-2.80599
USP53	chr4	11950	0.243181	6.04859	3.39557	0.00152917	0.0564658	-2.82312
MMAB	chr12	6290	-0.275818	4.14084	-3.39331	0.00153905	0.0566218	-2.69064
GALE	chr1	3978	-0.2578	5.33181	-3.3909	0.00154962	0.0567019	-2.81168
GXYLT1	chr12	7497	0.392626	5.83281	3.39198	0.00154618	0.0567019	-2.82889
FLOT1	chr6	3186	-0.310159	3.43401	-3.38777	0.00156348	0.0570545	-2.59349
TMEM50B	chr21	4495	0.285771	3.15393	3.38314	0.00158419	0.0570921	-2.56257
KBTBD8	chr3	4736	0.345897	3.85278	3.38188	0.00158989	0.0570921	-2.68929
PCIF1	chr20	3219	-0.207921	3.94084	-3.38329	0.00158351	0.0570921	-2.69065
ARHGAP12	chr10	5938	0.234911	5.17996	3.3825	0.00158709	0.0570921	-2.831
NEMF	chr14	9426	0.177133	6.12531	3.38541	0.001574	0.0570921	-2.85117
RBCK1	chr20	4024	-0.221222	5.60608	-3.38206	0.00158908	0.0570921	-2.85123
LYRM7	chr5	6351	0.427057	3.29532	3.38047	0.00159624	0.0571684	-2.58591
TRAM1	chr8	3878	0.409145	6.97011	3.37522	0.00162319	0.0579798	-2.86197
ZNF708	chr19	4325	0.313197	3.70344	3.36906	0.00164878	0.0587383	-2.69366
DCAF17	chr2	7657	0.194816	4.17209	3.36502	0.00166779	0.0590062	-2.7795
MDFIC	chr7	5252	0.34997	4.44745	3.36468	0.00166941	0.0590062	-2.81091
TM9SF3	chr10	7535	0.346781	7.47881	3.36552	0.00166545	0.0590062	-2.86163
PDLIM7	chr5	4407	-0.440199	3.92003	-3.36136	0.00168564	0.0591614	-2.74563
ZNF777	chr7	3233	-0.306071	3.9481	-3.36116	0.00168615	0.0591614	-2.74848
RSBN1	chr1	6819	0.257985	4.12719	3.36049	0.00168934	0.0591614	-2.78104
RANGAP1	chr22	5348	-0.222251	6.58186	-3.36008	0.00169133	0.0591614	-2.91624
STX6	chr1	6477	0.20324	5.03286	3.35856	0.00169861	0.0592158	-2.88094
KAT5	chr11	3732	-0.191078	5.4561	-3.35604	0.00171077	0.0592158	-2.91417
GNB4	chr3	7035	0.306036	5.62113	3.3563	0.00170949	0.0592158	-2.92118
EDEM3	chr1	7804	0.217062	6.44267	3.35775	0.00170248	0.0592158	-2.92271
ACTR1A	chr10	4654	-0.190973	6.58995	-3.3543	0.0017192	0.0592158	-2.93036
RAD23A	chr19	2449	-0.298172	5.82662	-3.3547	0.00171726	0.0592158	-2.93165
MAGED4	chrX	4809	-0.446919	3.18938	-3.35231	0.0017289	0.0593045	-2.62287
SLC9A6	chrX	7465	0.232996	3.53744	3.35198	0.00173056	0.0593045	-2.71518
GBA2	chr9	4803	-0.213031	5.79839	-3.35065	0.00173708	0.0593772	-2.94217
AC123912.1	chr19	447	-0.907168	-1.00304	-3.34147	0.00178272	0.0594228	-1.88248
GATA3-AS1	chr10	2372	-0.417073	1.27831	-3.34916	0.00174438	0.0594228	-2.28974
RITA1	chr12	2309	-0.281465	3.09675	-3.34331	0.00177347	0.0594228	-2.64941
PHYHD1	chr9	2915	-0.30327	3.17066	-3.34104	0.00178491	0.0594228	-2.66943
HEIH	chr5	1652	-0.423737	3.24622	-3.33573	0.00181187	0.0594228	-2.70218
ZNF92	chr7	3512	0.38001	3.21229	3.33382	0.00182165	0.0594228	-2.70824
RAB29	chr1	3882	0.266622	3.53816	3.33661	0.00180736	0.0594228	-2.75387
ZNF526	chr19	4271	-0.214012	3.76562	-3.33455	0.00181793	0.0594228	-2.79553
MRPS11	chr15	5625	-0.175064	4.21367	-3.33951	0.00179264	0.0594228	-2.84524
ALG6	chr1	5496	0.288352	4.20305	3.33765	0.00180205	0.0594228	-2.8539
RALGPS2	chr1	9178	0.401728	4.41774	3.34673	0.0017564	0.0594228	-2.85586
MTF2	chr1	5909	0.236447	5.15153	3.34359	0.00177211	0.0594228	-2.93006
PITPNM1	chr11	6449	-0.30494	4.86528	-3.33464	0.00181745	0.0594228	-2.93099
SLC25A39	chr17	3526	-0.276329	5.48998	-3.34822	0.00174902	0.0594228	-2.93725
SAP30BP	chr17	8268	-0.142796	5.30528	-3.33675	0.00180668	0.0594228	-2.95783
LBR	chr1	5257	0.289793	5.67981	3.33893	0.00179556	0.0594228	-2.96981
XPR1	chr1	8903	0.164679	5.87868	3.33923	0.00179403	0.0594228	-2.97442
SERP1	chr3	5747	0.293105	6.86662	3.33375	0.00182203	0.0594228	-2.97769
TNFRSF1A	chr12	4005	-0.249247	5.70111	-3.3348	0.00181665	0.0594228	-2.98267
CD58	chr1	1783	0.341841	1.21014	3.33013	0.00184075	0.0598707	-2.36192
TMBIM4	chr12	4137	0.464032	2.5882	3.32857	0.00184887	0.0598707	-2.60869
TRIM13	chr13	8080	0.203549	4.27816	3.32853	0.00184906	0.0598707	-2.88889
MT-TP	chrM	68	0.731448	-0.34132	3.32433	0.00187111	0.0600339	-2.0646
IFT88	chr13	6111	0.317875	3.25421	3.32418	0.00187189	0.0600339	-2.73663
CRTC2	chr1	3612	-0.385075	3.85891	-3.32495	0.00186784	0.0600339	-2.84288
PANK3	chr5	10580	0.287808	6.6936	3.32571	0.00186385	0.0600339	-3.00187
SPTSSA	chr14	2777	0.589002	4.56257	3.32277	0.00189027	0.0604798	-2.92789
DENND1B	chr1	13203	0.377704	3.94399	3.31592	0.00191596	0.0607602	-2.87281
GOLPH3L	chr1	3329	0.269071	4.21717	3.31727	0.00190867	0.0607602	-2.91047
BLOC1S2	chr10	2943	0.240167	4.30623	3.31494	0.00192126	0.0607602	-2.92444
EPM2AIP1	chr3	8126	0.192678	5.05254	3.31569	0.00191718	0.0607602	-3.00149
KLHL42	chr12	7622	0.214983	6.22095	3.31489	0.00192154	0.0607602	-3.04045
ORC5	chr7	3724	0.233857	3.88113	3.31389	0.00192692	0.0607879	-2.86719
PPP4R3B	chr2	8217	0.26837	6.23848	3.31273	0.00193327	0.0608462	-3.04607
PCGF2	chr17	3511	-0.309305	1.76207	-3.31033	0.00194632	0.0608965	-2.49798
EHD3	chr2	4636	-0.3974	5.26483	-3.30951	0.00195291	0.0608965	-3.02512
SUGT1	chr13	15102	0.289278	5.59374	3.31121	0.00194152	0.0608965	-3.04024
UNC13D	chr17	7752	-0.366968	6.0997	-3.30988	0.00194956	0.0608965	-3.05533
ITPK1	chr14	6783	-0.362084	4.54534	-3.30329	0.00198528	0.0617632	-2.98249
PEX2	chr8	4969	0.212025	4.36162	3.30127	0.00199656	0.0619063	-2.96765
ECHDC1	chr6	5678	0.34795	5.24702	3.30083	0.00199905	0.0619063	-3.04888
ATXN2L	chr16	6508	-0.28655	6.1546	-3.29995	0.00200397	0.0619167	-3.08175
COPE	chr19	2885	-0.332105	5.56194	-3.29817	0.00201404	0.0620858	-3.0738
ASAP2	chr2	7257	0.38174	3.36631	3.29644	0.00202386	0.0622463	-2.84986
RNU5D-1	chr1	116	0.732325	0.049367	3.29421	0.00203657	0.0624949	-2.23244
CLIP3	chr19	3772	-0.610565	1.75707	-3.28865	0.0020686	0.0630479	-2.55759
BRPF1	chr3	5477	-0.195111	4.26438	-3.28935	0.0020645	0.0630479	-2.98637
BARD1	chr2	6067	0.226242	4.40497	3.29012	0.00206007	0.0630479	-3.00528
L2HGDH	chr14	6879	0.352636	2.99234	3.28727	0.00207661	0.0631494	-2.77835
BHLHB9	chrX	5518	0.302891	3.10591	3.28479	0.00209108	0.0631629	-2.8178
MED22	chr9	7224	-0.220774	3.71929	-3.28493	0.00209027	0.0631629	-2.92327
VAMP7	chrX	5334	-0.309767	5.47532	-3.28482	0.00209091	0.0631629	-3.10172
AC080112.1	chr17	2094	-0.275647	2.15357	-3.28328	0.00209995	0.0632447	-2.62889
BTBD8	chr1	6887	0.245101	3.66859	3.28274	0.00210316	0.0632447	-2.9244
C2orf72	chr2	3851	-0.423331	5.76135	-3.28164	0.00211692	0.0633762	-3.12666
TAOK2	chr16	9058	-0.223221	5.92103	-3.28044	0.00211676	0.0633762	-3.13229
ZNRF2	chr7	3696	0.455479	3.97923	3.27981	0.00212284	0.0634129	-2.96683
AUP1	chr2	2634	-0.196218	6.14656	-3.27682	0.00213832	0.0637343	-3.14348
PTPN4	chr2	12486	0.244978	4.33025	3.27088	0.00217418	0.0644521	-3.05147
MFAP2	chr1	2915	-0.383651	4.77893	-3.27093	0.00217389	0.0644521	-3.08987
EEA1	chr12	10150	0.296425	6.33107	3.27046	0.00217672	0.0644521	-3.15757
TFAM	chr10	5606	0.295581	5.69979	3.26854	0.00218847	0.064658	-3.15742
C6orf47	chr6	2475	-0.326512	1.97885	-3.26494	0.0022106	0.0647174	-2.65246
RBM41	chrX	6101	0.236139	3.67389	3.26307	0.0022222	0.0647174	-2.97883
HAGH	chr16	5975	-0.202791	3.85972	-3.26618	0.00220294	0.0647174	-2.98506
ZNF557	chr19	6018	0.175421	3.93751	3.26054	0.00223799	0.0647174	-3.0186
CCDC130	chr19	3307	-0.261068	4.09855	-3.26179	0.00223016	0.0647174	-3.04094
RAB4A	chr1	3310	0.251368	4.19509	3.26031	0.00223941	0.0647174	-3.0532
CPNE8	chr12	5178	0.220889	4.33404	3.2597	0.0022432	0.0647174	-3.08094
IDH3G	chrX	2717	-0.218952	4.71827	-3.26048	0.00223837	0.0647174	-3.11829
PSME2	chr14	3582	-0.239442	5.03703	-3.26688	0.00219867	0.0647174	-3.12463
EPC2	chr2	5582	0.197137	5.05821	3.26342	0.00222005	0.0647174	-3.14012
TBL1XR1	chr3	11603	0.3797	6.71963	3.26342	0.00222168	0.0647174	-3.16801
DENND6A	chr3	5124	0.241448	4.83786	3.25751	0.00225699	0.0649764	-3.13511
RNU5E-4P	chr1	120	1.39853	-2.13028	3.24039	0.00236998	0.0651667	-2.01594
PPP1R14BP2	chr2	444	-0.619363	-1.40803	-3.2343	0.00240788	0.0651667	-2.08798
ETFRF1	chr12	2466	0.478378	2.94174	3.23423	0.0024084	0.0651667	-2.92192
AL391244.1	chr1	2525	-0.214274	3.27112	-3.2524	0.00228944	0.0651667	-2.92444
IER3IP1	chr18	4243	0.593218	3.32477	3.24921	0.00231932	0.0651667	-2.95267
STMN3	chr20	3032	-0.477943	3.42343	-3.25128	0.00229806	0.0651667	-2.95444
CTBP1-DT	chr4	7820	-0.207313	3.38478	-3.24749	0.00232104	0.0651667	-2.9666
PSMG3	chr7	1960	-0.284095	3.80351	-3.2472	0.00232289	0.0651667	-3.01956
ATG4C	chr1	3110	0.354767	4.20243	3.24949	0.00230808	0.0651667	-3.08705
FASTKD1	chr2	4451	0.235086	4.08303	3.23933	0.00237441	0.0651667	-3.10024
THAP5	chr7	4961	0.369041	4.22415	3.24281	0.00235152	0.0651667	-3.10608
ZNF326	chr1	10984	0.410905	4.46012	3.24729	0.00232383	0.0651667	-3.12214
STON1	chr2	7709	0.359008	4.43	3.24456	0.00234004	0.0651667	-3.13395
PGGT1B	chr5	10064	0.343344	4.38181	3.23885	0.00237761	0.0651667	-3.13675
DUBR	chr3	4206	-0.263104	4.34011	-3.2369	0.00239057	0.0651667	-3.14322
LINC01578	chr15	5394	0.4069	4.78466	3.23582	0.00240053	0.0651667	-3.1877
UHMK1	chr1	9246	0.307371	6.68719	3.25531	0.0022709	0.0651667	-3.19109
FAM8A1	chr6	4677	0.353455	4.85108	3.23664	0.00239228	0.0651667	-3.19252
RAB18	chr10	6223	0.366659	5.70495	3.2511	0.00229886	0.0651667	-3.20265
ZYG11B	chr1	8198	0.184178	6.1392	3.25292	0.00228611	0.0651667	-3.20589
ESCO1	chr18	5288	0.200327	5.23892	3.24335	0.00234796	0.0651667	-3.20606
STAT6	chr12	7298	-0.314803	5.20919	-3.24034	0.00236774	0.0651667	-3.21068
HECA	chr6	5614	0.235598	5.04685	3.23554	0.0023996	0.0651667	-3.21146
FBRS	chr16	7218	-0.340374	5.97123	-3.24894	0.00231164	0.0651667	-3.21654
WDR13	chrX	7884	-0.262778	5.23227	-3.23767	0.00238539	0.0651667	-3.21979
OTULIN	chr5	8614	0.132705	5.34325	3.23498	0.00240338	0.0651667	-3.23425
SNX13	chr7	16418	0.210824	6.58997	3.23864	0.002379	0.0651667	-3.23715
TNFAIP8	chr5	9591	0.272611	5.93959	3.23957	0.00237283	0.0651667	-3.23912
SYMPK	chr19	10628	-0.214769	6.68	-3.23709	0.00238928	0.0651667	-3.24112
ERGIC2	chr12	5826	0.239665	5.80595	3.2346	0.00240587	0.0651667	-3.25086
GSPT2	chrX	2802	-0.484392	1.93693	-3.2319	0.00242405	0.0652882	-2.72335
VPS9D1	chr16	3428	-0.337454	3.06147	-3.23261	0.00241925	0.0652882	-2.94471
ARL14EP	chr11	5465	0.282061	3.49366	3.22997	0.00243707	0.0652882	-3.025
CHAMP1	chr13	5770	-0.234415	3.56583	-3.2306	0.00243286	0.0652882	-3.04084
VMA21	chrX	5109	0.345706	5.86029	3.23057	0.002433	0.0652882	-3.26169
STX10	chr19	1796	-0.241011	3.41881	-3.22883	0.00244484	0.0653667	-3.01551
UBR3	chr2	10063	0.210676	6.39815	3.22777	0.00245203	0.0654295	-3.26972
PPDPF	chr20	1094	-0.444706	3.72747	-3.2255	0.00246912	0.0654987	-3.08185
PTBP2	chr1	12937	0.275203	3.76839	3.22623	0.00246261	0.0654987	-3.08915
SBF1	chr22	9441	-0.255972	6.70339	-3.22527	0.00246918	0.0654987	-3.27153
PHETA2	chr22	2451	-0.34265	3.46881	-3.22302	0.00248463	0.0657794	-3.03121
OSGIN2	chr8	4691	0.332609	3.20983	3.22124	0.00249696	0.0658475	-3.00574
TMEM243	chr7	3271	0.310734	4.01862	3.22169	0.00249386	0.0658475	-3.13769
ALG10	chr12	4389	0.350556	3.43111	3.22045	0.00250247	0.0658642	-3.05374
NCK1	chr3	3727	0.277846	4.20582	3.21624	0.0025319	0.0663801	-3.17205
FTX	chrX	28487	0.302598	6.74474	3.2167	0.00252867	0.0663801	-3.28884
AL163051.2	chr14	735	0.627774	1.23222	3.21474	0.00254244	0.0663985	-2.67362
COX11	chr17	6488	0.277004	3.71991	3.2151	0.00253991	0.0663985	-3.10364
MGAT4B	chr5	5495	-0.225969	4.31373	-3.20846	0.00258716	0.0663991	-3.20653
SIRT1	chr10	4551	0.203581	4.44464	3.21378	0.00254926	0.0663991	-3.20894
MOB1B	chr4	8801	0.471109	4.35462	3.2103	0.00258259	0.0663991	-3.21037
HSD17B12	chr11	7838	0.344058	4.70527	3.21222	0.00256033	0.0663991	-3.24395
WDR45	chrX	5452	-0.256126	4.749	-3.21018	0.00257488	0.0663991	-3.25095
PHF10	chr6	5534	0.230364	5.00719	3.2133	0.00255268	0.0663991	-3.2656
UBA1	chrX	6437	0.188939	6.98354	3.20878	0.00258483	0.0663991	-3.30324
CMPK1	chr1	3844	0.371186	5.97544	3.2093	0.00258328	0.0663991	-3.31882
SLC35F5	chr2	7445	0.332394	6.13009	3.20916	0.00258212	0.0663991	-3.32018
C1GALT1	chr7	7805	0.29306	6.4437	3.20784	0.00259164	0.0663991	-3.32075
ARSA	chr22	2932	-0.461292	4.39613	-3.20615	0.00261213	0.0666712	-3.22649
SETD1B	chr12	8314	-0.332162	5.00543	-3.2051	0.00261141	0.0666712	-3.28908
IQSEC1	chr3	8550	-0.328406	6.06245	-3.20333	0.00262425	0.0668541	-3.33705
JMJD8	chr16	2627	-0.249154	4.81376	-3.20251	0.00263017	0.0668785	-3.27958
AC055720.2	chr12	172	0.948958	-3.07948	3.19634	0.0026755	0.067014	-1.99398
HDHD2	chr18	4704	0.395392	2.21936	3.19968	0.00265088	0.067014	-2.87224
ZNF680	chr7	5586	0.38955	3.51418	3.19842	0.00266018	0.067014	-3.11474
SC5D	chr11	5566	0.329194	3.70662	3.19774	0.00266521	0.067014	-3.15858
PRRC2A	chr6	9115	-0.404882	4.36827	-3.1946	0.00269014	0.067014	-3.25907
FGFR1OP2	chr12	5971	0.252076	4.60478	3.19592	0.00267865	0.067014	-3.27341
DPF2	chr11	7715	-0.215811	4.93431	-3.19965	0.00265113	0.067014	-3.29703
USP12	chr13	5195	0.262327	5.0128	3.19915	0.00265478	0.067014	-3.30814
STX5	chr11	2257	-0.1538	5.01475	-3.19736	0.00266797	0.067014	-3.30838
GPR108	chr19	3213	-0.249227	5.07428	-3.19406	0.00269248	0.067014	-3.32357
TP53INP1	chr8	5676	0.268873	5.12685	3.19544	0.00268223	0.067014	-3.32477
EXOC5	chr14	12575	0.338631	5.90805	3.19371	0.00269505	0.067014	-3.35866
TMCO6	chr5	3502	-0.262558	3.23295	-3.18557	0.00275646	0.0671922	-3.09253
CARNMT1	chr9	4610	0.395715	3.86112	3.18656	0.00274895	0.0671922	-3.19862
SGK3	chr8	6474	0.22813	4.39728	3.19174	0.00270983	0.0671922	-3.26917
MUS81	chr11	5476	-0.254233	4.55961	-3.18614	0.00275212	0.0671922	-3.29478
DRG2	chr17	7411	-0.220192	4.99449	-3.19015	0.00272177	0.0671922	-3.32654
CDS1	chr4	4461	0.226283	5.31415	3.18654	0.0027491	0.0671922	-3.35794
GTF2A1	chr14	6819	0.376633	5.43599	3.18765	0.00274301	0.0671922	-3.35934
GTPBP1	chr22	8166	-0.227716	5.36198	-3.18485	0.00276194	0.0671922	-3.36563
CANT1	chr17	4421	-0.228008	6.352	-3.18957	0.00272615	0.0671922	-3.37263
RLIM	chrX	8379	0.196411	6.51497	3.18531	0.00275844	0.0671922	-3.37968
HACE1	chr6	9238	0.21425	5.81787	3.18546	0.00275729	0.0671922	-3.38079
EXTL2	chr1	4834	0.28968	6.28798	3.18491	0.00276147	0.0671922	-3.38263
HAUS3	chr4	7067	0.2709	3.63173	3.17982	0.00280058	0.0678878	-3.17908
PPTC7	chr12	5687	0.40198	3.77261	3.1804	0.00279609	0.0678878	-3.1997
ERCC1	chr19	5576	-0.226188	4.58044	-3.17902	0.00280681	0.0679167	-3.31646
PPM1K	chr4	11371	0.321228	3.79149	3.17426	0.00284389	0.0682028	-3.23497
DENND4B	chr1	7584	-0.222293	4.75148	-3.17509	0.00283741	0.0682028	-3.34653
SLC10A3	chrX	2247	-0.29649	4.90115	-3.17669	0.00282492	0.0682028	-3.35411
SLC12A4	chr16	8298	-0.242064	6.86626	-3.17437	0.00284308	0.0682028	-3.39824
GMFB	chr14	7966	0.529073	6.06862	3.17803	0.00283043	0.0682028	-3.40338
NAPA	chr19	5839	-0.217271	4.96983	-3.17285	0.00285499	0.0682267	-3.36899
PTOV1	chr19	5962	-0.178224	6.03284	-3.17303	0.00285362	0.0682267	-3.41614
RUSC1	chr1	5427	-0.25785	4.37608	-3.17109	0.00286889	0.0683171	-3.31213
RPE	chr2	3522	0.265036	5.0397	3.17169	0.00286419	0.0683171	-3.37773
AC063965.1	chr10	499	1.19837	-1.90625	3.168	0.00289343	0.0684187	-2.23487
C2orf69	chr2	4296	0.437801	3.35092	3.16932	0.00288292	0.0684187	-3.15611
SAMD1	chr19	2263	-0.292896	3.60978	-3.16875	0.0028875	0.0684187	-3.20372
CSTF2	chrX	2187	-0.177775	3.88249	-3.1685	0.0028895	0.0684187	-3.24275
AP001453.2	chr11	597	-0.511492	1.08666	-3.16667	0.00290405	0.0685499	-2.74003
RIOK3	chr18	5320	0.185622	6.18328	3.16595	0.00290983	0.0685663	-3.43414
LINC02037	chr3	1195	-0.711844	0.493542	-3.15751	0.00297831	0.069069	-2.65562
TMEM170B	chr6	8362	0.478148	2.8126	3.15726	0.00298038	0.069069	-3.09791
ZNF717	chr3	7641	0.394785	2.95526	3.16137	0.00294677	0.069069	-3.12894
ESS2	chr22	6003	-0.246169	3.43155	-3.14867	0.00305158	0.069069	-3.22139
NAA16	chr13	5867	0.243678	3.36709	3.1487	0.00305136	0.069069	-3.22295
PIP4P2	chr8	3066	0.287392	3.42898	3.15362	0.00301038	0.069069	-3.22388
SDR39U1	chr14	3099	-0.199347	3.46513	-3.14817	0.00305581	0.069069	-3.23665
PORCN	chrX	3011	-0.799752	3.76988	-3.1512	0.00305116	0.069069	-3.2576
KBTBD7	chr13	4734	0.243839	4.08711	3.14847	0.00305327	0.069069	-3.33539
NAB2	chr12	3010	-0.32874	4.36345	-3.15647	0.00298684	0.069069	-3.34511
SKA2	chr17	3148	0.31715	4.29805	3.15223	0.00302189	0.069069	-3.35293
CDC40	chr6	5946	0.153135	4.47776	3.15979	0.00295969	0.069069	-3.36003
MYL9	chr20	2821	-0.432883	4.50821	-3.15235	0.0030287	0.069069	-3.38164
DZIP3	chr3	6972	0.221213	4.49645	3.15034	0.00303762	0.069069	-3.38727
MRPL9	chr1	1812	-0.18437	4.59671	-3.15109	0.00303135	0.069069	-3.38912
ALG12	chr22	5350	-0.270007	4.51057	-3.1478	0.00305892	0.069069	-3.38999
PRKCE	chr2	9908	-0.296462	4.97417	-3.15287	0.00301656	0.069069	-3.41922
C15orf39	chr15	5812	-0.425123	5.13914	-3.15535	0.00300527	0.069069	-3.43157
VPS54	chr2	5091	0.184814	5.28772	3.15396	0.00300754	0.069069	-3.44168
RNF40	chr16	6523	-0.178481	6.19674	-3.16238	0.00293859	0.069069	-3.44443
ARHGAP18	chr6	4640	0.192905	6.17601	3.16142	0.00294644	0.069069	-3.44587
MCRS1	chr12	3269	-0.187694	5.34523	-3.15025	0.00303841	0.069069	-3.45249
GDAP2	chr1	10496	0.173477	5.25444	3.14984	0.00304181	0.069069	-3.45271
FAM13B	chr5	6808	0.20542	5.70047	3.15096	0.00303243	0.069069	-3.46779
TMOD3	chr15	10632	0.203285	6.53779	3.14779	0.00305905	0.069069	-3.47736
PTPMT1	chr11	2740	-0.202453	2.4555	-3.14705	0.00306523	0.0690932	-3.05145
COX6A1P2	chr6	330	-0.237122	2.62252	-3.14561	0.00307738	0.0691599	-3.07726
ANGPTL4	chr19	2482	-0.542369	5.48304	-3.14748	0.00307844	0.0691599	-3.46741
IPO13	chr1	5083	-0.208723	4.67737	-3.14281	0.00310118	0.0694396	-3.42389
HNRNPR	chr1	8676	0.278313	6.26041	3.14289	0.0031005	0.0694396	-3.49332
MOSPD3	chr7	1726	-0.44671	0.759148	-3.14019	0.00312354	0.0695431	-2.76677
KNSTRN	chr15	3654	-0.219573	4.45757	-3.13928	0.00313135	0.0695431	-3.40417
ICE2	chr15	16010	0.243427	5.28561	3.13926	0.00313155	0.0695431	-3.48053
SHC1	chr1	4342	-0.17544	6.33938	-3.14138	0.00311333	0.0695431	-3.498
TAF1D	chr11	8420	0.309363	5.9746	3.13955	0.00312901	0.0695431	-3.50125
BCKDK	chr16	3873	-0.261466	4.36918	-3.1366	0.0031545	0.0698455	-3.40392
ATG2A	chr11	7870	-0.325161	5.78507	-3.13648	0.00315551	0.0698455	-3.50716
HMGCS2	chr1	2571	-1.11819	2.5034	-3.13815	0.00316335	0.0699043	-3.04166
MTMR6	chr13	5779	0.281473	4.62464	3.13436	0.00317394	0.0700237	-3.43592
TMCO4	chr1	4054	-0.236459	4.82845	-3.1332	0.00318404	0.070132	-3.45613
MIR3680-1	chr16	87	-1.02896	-3.36983	-3.10555	0.00343434	0.0702244	-2.16564
AC026436.1	chr5	270	0.506067	-1.28216	3.12283	0.00327583	0.0702244	-2.4324
AL606834.1	chr14	668	0.533593	-0.641104	3.11831	0.00331661	0.0702244	-2.5642
AC069277.1	chr3	3023	-0.519723	1.66088	-3.10544	0.00343539	0.0702244	-3.01666
ZNF138	chr7	2850	0.277179	3.02517	3.12281	0.00327603	0.0702244	-3.22839
SYTL1	chr1	5584	-0.465429	2.83397	-3.09685	0.00351693	0.0702244	-3.24044
ZNF367	chr9	3646	0.341056	3.08791	3.1157	0.00334035	0.0702244	-3.24929
TGM2	chr20	8036	-0.481449	10.9193	-3.09754	0.00351223	0.0702244	-3.31077
ZNF430	chr19	6845	0.220145	3.16543	3.09914	0.00349502	0.0702244	-3.31587
MIR1244-2	chr5	85	0.751884	3.44229	3.09689	0.00353662	0.0702244	-3.36485
BUD13	chr11	2196	-0.164808	3.91942	-3.12238	0.00327989	0.0702244	-3.37492
SLC25A44	chr1	7293	-0.231958	4.04109	-3.13086	0.00320455	0.0702244	-3.37973
CEP97	chr3	9550	0.237386	4.00896	3.12267	0.00327726	0.0702244	-3.397
TMC1	chr9	7004	0.270478	3.72921	3.10438	0.00344533	0.0702244	-3.39767
MIEN1	chr17	2292	-0.236258	4.06678	-3.11627	0.00333516	0.0702244	-3.41273
L3MBTL3	chr6	5113	0.196251	4.17327	3.12375	0.00326761	0.0702244	-3.41309
CRLS1	chr20	5370	0.227547	4.34409	3.12744	0.00323474	0.0702244	-3.4257
SUSD2	chr22	5279	-0.533214	4.00338	-3.10304	0.00347025	0.0702244	-3.44099
TRMT2A	chr22	3963	-0.251251	4.45868	-3.12523	0.00325433	0.0702244	-3.44132
MPV17	chr2	5625	-0.250603	4.38892	-3.1216	0.00328685	0.0702244	-3.44415
PWWP2B	chr10	2651	-0.391936	4.49078	-3.1215	0.00328967	0.0702244	-3.44755
NUDCD2	chr5	8847	0.246666	3.99992	3.09735	0.00351206	0.0702244	-3.45029
TMEM161B	chr5	9598	0.279248	4.49441	3.12486	0.00325765	0.0702244	-3.45314
PDP2	chr16	8364	0.332583	4.26911	3.11184	0.0033758	0.0702244	-3.45606
B3GALNT1	chr3	4183	0.24552	4.64316	3.1254	0.00325286	0.0702244	-3.46552
XPO1	chr2	11708	0.231015	7.71441	3.13161	0.00319796	0.0702244	-3.46727
RNF138	chr18	3795	0.436962	4.12102	3.09568	0.0035347	0.0702244	-3.47501
DGKH	chr13	19637	0.4614	4.12907	3.09453	0.00354972	0.0702244	-3.49859
RBM19	chr12	5912	-0.163775	4.94548	-3.11971	0.00330393	0.0702244	-3.50368
TADA3	chr3	4234	-0.26056	4.8761	-3.11747	0.00332429	0.0702244	-3.50455
CBFB	chr16	4129	0.346583	4.69553	3.10923	0.00340004	0.0702244	-3.50559
RBL1	chr20	5954	0.155131	4.82306	3.11378	0.00335793	0.0702244	-3.51252
G2E3	chr14	9353	0.349269	4.49915	3.09835	0.00350248	0.0702244	-3.51261
DUS1L	chr17	5999	-0.242318	5.08743	-3.11994	0.00330182	0.0702244	-3.51319
C4orf3	chr4	3148	0.325237	5.47374	3.12824	0.00322768	0.0702244	-3.51471
ZBTB41	chr1	8562	0.368878	4.87599	3.11232	0.00337277	0.0702244	-3.51703
TFE3	chrX	4283	-0.201506	5.32671	-3.12592	0.00324823	0.0702244	-3.51795
GGA3	chr17	6640	-0.217062	5.25297	-3.12046	0.00329712	0.0702244	-3.52695
ARMC1	chr8	3421	0.360437	4.55526	3.09288	0.00355519	0.0702244	-3.53125
URGCP	chr7	7830	-0.18818	4.56797	-3.09358	0.00354835	0.0702244	-3.53388
DLD	chr7	5299	0.279226	5.67547	3.12201	0.00328323	0.0702244	-3.5403
GPAA1	chr8	3268	-0.322703	5.79873	-3.1233	0.0032716	0.0702244	-3.54118
TRA2B	chr3	11769	0.18318	7.33863	3.11132	0.00338068	0.0702244	-3.54138
GOLT1B	chr12	3789	0.506869	5.1639	3.11218	0.00338793	0.0702244	-3.54165
FKBP3	chr14	2262	0.289897	5.04407	3.10596	0.00343054	0.0702244	-3.54615
PKN2	chr1	6897	0.161766	6.18761	3.12198	0.00328349	0.0702244	-3.54817
BAG4	chr8	4809	0.212343	4.976	3.10474	0.00344197	0.0702244	-3.54999
EXOSC10	chr1	6003	-0.161923	5.81315	-3.11895	0.00331078	0.0702244	-3.55285
PCMTD1	chr8	7323	0.303422	5.66103	3.11643	0.00333371	0.0702244	-3.55497
MGRN1	chr16	10219	-0.249979	5.39199	-3.11207	0.00337371	0.0702244	-3.55531
CRYBG2	chr1	6895	-0.42687	7.08948	-3.10993	0.00340376	0.0702244	-3.55853
CSF2RA	chrX	7660	-0.217812	7.02793	-3.10956	0.00339696	0.0702244	-3.56148
C21orf91	chr21	6235	0.397985	5.05243	3.10061	0.00348828	0.0702244	-3.56266
PHIP	chr6	13252	0.218843	6.7287	3.11202	0.00337416	0.0702244	-3.56427
TNIP1	chr5	5793	-0.201583	5.16636	-3.10221	0.00346585	0.0702244	-3.56503
AP1G2	chr14	6897	-0.265551	5.58663	-3.11165	0.00337762	0.0702244	-3.56583
RTN4	chr2	6644	0.24334	7.00764	3.10564	0.00343355	0.0702244	-3.57287
SUCO	chr1	7894	0.269628	6.49902	3.11089	0.00338461	0.0702244	-3.57291
TMEM132A	chr11	7271	-0.298269	6.29025	-3.11053	0.00338796	0.0702244	-3.57829
PURB	chr7	9069	0.308881	5.93243	3.10917	0.00340058	0.0702244	-3.57893
SRSF1	chr17	3340	0.514112	5.06592	3.09426	0.00355751	0.0702244	-3.58118
RAB2A	chr8	5654	0.319514	6.23501	3.1055	0.00343483	0.0702244	-3.58967
HNRNPH1	chr5	9480	0.273596	7.17692	3.09534	0.00353138	0.0702244	-3.59115
HERC4	chr10	15847	0.246345	6.04825	3.10415	0.00344754	0.0702244	-3.59333
PPP6R1	chr19	6583	-0.235002	5.32881	-3.09458	0.0035387	0.0702244	-3.59624
SMARCAD1	chr4	6313	0.209845	5.67379	3.10044	0.0034826	0.0702244	-3.59774
DCTN2	chr12	4217	-0.122914	5.78219	-3.09948	0.00349177	0.0702244	-3.60225
AEBP2	chr12	6572	0.282907	6.1155	3.09921	0.00349434	0.0702244	-3.60618
SLC30A7	chr1	8376	0.266805	6.29848	3.09773	0.00350845	0.0702244	-3.60907
IMPA2	chr18	3825	-0.270767	5.62388	-3.093	0.00355397	0.0702244	-3.61107
RP2	chrX	3803	0.257406	5.82917	3.09537	0.00353109	0.0702244	-3.61335
PCNX3	chr11	7972	-0.282457	6.0507	-3.09198	0.00356391	0.070248	-3.62618
PI4KA	chr22	11407	-0.160211	7.07853	-3.09063	0.00357706	0.0703182	-3.60759
DBNL	chr7	12587	-0.143158	6.39029	-3.09054	0.00357788	0.0703182	-3.62891
CRIPT	chr2	2561	0.371407	3.22468	3.08982	0.0035849	0.0703537	-3.33612
MIGA1	chr1	10128	0.28781	4.78829	3.087	0.0036126	0.0707943	-3.57503
PAXX	chr9	1367	-0.315682	4.25241	-3.08583	0.00362408	0.0708139	-3.51178
PPIL2	chr22	7669	-0.199033	5.71878	-3.08596	0.00362285	0.0708139	-3.63665
TEPSIN	chr17	4762	-0.311488	3.82127	-3.08477	0.00363453	0.0708229	-3.4603
SSPN	chr12	6821	0.28937	4.68341	3.08463	0.00363594	0.0708229	-3.57811
NAP1L1	chr12	17355	0.242334	7.63499	3.08419	0.00364028	0.0708229	-3.59582
ASB6	chr9	4622	-0.232648	4.01867	-3.08359	0.00364622	0.0708364	-3.49133
DDB2	chr11	4897	-0.275386	2.24522	-3.08005	0.00368153	0.0709215	-3.19115
HSF2	chr6	2702	0.205407	3.40773	3.0813	0.00366906	0.0709215	-3.40538
MRPL54	chr19	1003	-0.234357	4.08836	-3.08246	0.00365752	0.0709215	-3.49459
BMP4	chr14	3082	-0.371364	4.04499	-3.08067	0.00367538	0.0709215	-3.50748
CEP120	chr5	6057	0.192876	4.30238	3.0809	0.00367307	0.0709215	-3.54105
GLCCI1	chr7	6885	0.254227	4.78496	3.07999	0.00368212	0.0709215	-3.59948
AHI1	chr6	8705	0.282046	4.44021	3.0787	0.00369513	0.0710654	-3.5659
SIKE1	chr1	5894	0.220556	5.23564	3.07716	0.00371064	0.0710654	-3.63653
CYB561A3	chr11	10597	-0.254109	5.49929	-3.07764	0.00370578	0.0710654	-3.64948
FEM1B	chr15	7569	0.21684	6.23338	3.07743	0.00370792	0.0710654	-3.6622
SOCS4	chr14	7043	0.307093	4.27435	3.07572	0.00372515	0.0711002	-3.55071
PSMD12	chr17	5364	0.42943	4.80041	3.07645	0.00372826	0.0711002	-3.59604
B3GNT2	chr2	2861	0.256865	5.42408	3.07609	0.00372145	0.0711002	-3.6489
DMXL1	chr5	13680	0.2104	6.14531	3.07344	0.00374837	0.071383	-3.67267
FAM173B	chr5	2462	0.253261	2.53853	3.07216	0.00376137	0.0714428	-3.26683
CREB1	chr2	9575	0.267277	5.33766	3.07197	0.00376333	0.0714428	-3.65508
FBXL3	chr13	7082	0.279248	5.79123	3.07157	0.00376739	0.0714428	-3.6721
HOOK3	chr8	15250	0.241489	6.68403	3.06852	0.0037988	0.0719375	-3.67714
IRF7	chr11	2628	-0.474906	1.41706	-3.06297	0.00385643	0.0720384	-3.06975
ZNF446	chr19	4923	-0.29731	2.46857	-3.06064	0.00388083	0.0720384	-3.27805
OXLD1	chr17	1600	-0.328106	2.80146	-3.06241	0.0038623	0.0720384	-3.33322
CYB561D2	chr3	3288	-0.234147	2.96439	-3.0561	0.00392895	0.0720384	-3.37928
CEP70	chr3	4420	0.259937	3.09276	3.06024	0.00388513	0.0720384	-3.40662
THAP7	chr22	2879	-0.279906	3.44543	-3.05653	0.00392436	0.0720384	-3.4655
ABHD17B	chr9	2959	0.247965	3.55506	3.0625	0.00386131	0.0720384	-3.47036
KLC2	chr11	5479	-0.266775	3.58357	-3.05836	0.00390492	0.0720384	-3.47614
NSUN5	chr7	3414	-0.252874	3.92719	-3.06637	0.00382103	0.0720384	-3.51129
GTPBP6	chrX	5928	-0.312288	4.27857	-3.06571	0.00382782	0.0720384	-3.56184
CDCA7	chr2	3934	0.269083	4.51155	3.06531	0.00383198	0.0720384	-3.5986
CALHM2	chr10	3108	-0.347674	4.30266	-3.05472	0.00394365	0.0720384	-3.60039
TRIM28	chr19	4034	-0.217353	7.73108	-3.05907	0.00389738	0.0720384	-3.65609
LMBRD2	chr5	8421	0.297485	4.91554	3.05543	0.00393611	0.0720384	-3.66857
SLC25A46	chr5	8283	0.339815	5.21993	3.06379	0.00384785	0.0720384	-3.67007
TMEM41B	chr11	4422	0.340427	5.33108	3.06207	0.00386584	0.0720384	-3.67782
MPHOSPH8	chr13	4905	0.27232	5.19219	3.05635	0.00392627	0.0720384	-3.68364
DYNLRB1	chr20	2460	-0.237959	5.113	-3.0543	0.00394819	0.0720384	-3.68752
ZMPSTE24	chr1	3572	0.299124	5.29587	3.05624	0.00392743	0.0720384	-3.69036
DLG1	chr3	11001	0.185429	6.55251	3.0597	0.00389079	0.0720384	-3.70247
PPARD	chr6	4457	-0.234403	6.36447	-3.06146	0.00387222	0.0720384	-3.70313
ZFYVE16	chr5	11461	0.220132	6.29506	3.06086	0.00387859	0.0720384	-3.70392
PRMT1	chr19	4796	-0.207466	5.92504	-3.05877	0.0039006	0.0720384	-3.70932
TCOF1	chr5	11439	-0.242266	5.64	-3.05504	0.00394025	0.0720384	-3.71049
DHX8	chr17	10439	-0.138603	5.78945	-3.05714	0.00391786	0.0720384	-3.71097
SNX4	chr3	2709	0.244546	5.67386	3.055	0.00394064	0.0720384	-3.7115
TMEM123	chr11	4647	0.289224	6.25439	3.05694	0.00392004	0.0720384	-3.71395
DAB2IP	chr9	9127	-0.290965	5.92493	-3.05312	0.00396079	0.0721708	-3.72441
LONP1	chr19	5085	-0.232955	6.1515	-3.05216	0.00397113	0.0722616	-3.72815
CNIH1	chr14	5060	0.30128	5.08921	3.051	0.00398359	0.0723909	-3.69402
SWSAP1	chr19	1684	-0.352538	1.63226	-3.04964	0.00399832	0.072561	-3.15267
CMAS	chr12	2018	0.303424	5.75748	3.04838	0.00401199	0.0727112	-3.72965
ACBD4	chr17	3776	-0.326256	2.60902	-3.04672	0.00403005	0.0727151	-3.33549
SLC38A6	chr14	5147	0.356803	2.57323	3.04671	0.00403015	0.0727151	-3.33603
FUNDC2	chrX	10252	0.1847	4.68188	3.04585	0.00403949	0.0727151	-3.67249
HERC5	chr4	4766	0.17466	4.77462	3.04548	0.00404357	0.0727151	-3.68117
SMARCB1	chr22	16525	-0.194835	4.85861	-3.04484	0.00405062	0.0727151	-3.68769
PTGES2	chr9	3039	-0.216688	4.84988	-3.04441	0.00405529	0.0727151	-3.68933
PCNX4	chr14	22042	0.185487	5.51073	3.04763	0.00402006	0.0727151	-3.72875
TAGLN	chr11	3917	-0.383438	5.49024	-3.04544	0.00405317	0.0727151	-3.73069
LINC02533	chr6	2272	-0.675354	0.975996	-3.04235	0.00407793	0.0728081	-3.04537
PFDN1	chr5	2156	-0.150459	4.99536	-3.04198	0.00408204	0.0728081	-3.70965
SLC35A4	chr5	4023	-0.228797	5.16311	-3.04217	0.00407993	0.0728081	-3.72288
RNF149	chr2	4836	0.215914	5.46808	3.04216	0.00408007	0.0728081	-3.73571
LACC1	chr13	4550	0.340311	3.13532	3.04138	0.00408867	0.0728301	-3.45214
UBA52P8	chr16	384	-0.726685	-1.10664	-3.03751	0.00413165	0.0728853	-2.67508
CLDN6	chr16	1739	-0.784683	2.73005	-3.04176	0.00410461	0.0728853	-3.33687
PANK4	chr1	5107	-0.23963	3.30918	-3.0386	0.00411949	0.0728853	-3.48967
COMMD6	chr13	2897	0.278708	4.24395	3.03979	0.00410622	0.0728853	-3.63159
ALG10B	chr12	11449	0.515025	4.91688	3.03925	0.00413028	0.0728853	-3.71421
PCNP	chr3	3102	0.37829	5.69616	3.0383	0.00413133	0.0728853	-3.75431
MSL1	chr17	7397	-0.154908	5.73799	-3.03859	0.00411964	0.0728853	-3.75748
GLCE	chr15	6630	0.318667	6.09238	3.03721	0.00413495	0.0728853	-3.76418
VSIG10	chr12	8350	0.209324	5.65852	3.03601	0.00414841	0.0730272	-3.76207
FAM200B	chr4	4817	0.255682	3.49456	3.03424	0.00416824	0.0732807	-3.53789
SPCS2	chr11	2982	0.545015	3.78234	3.03145	0.00421366	0.0732807	-3.57636
COX20	chr1	4864	0.226788	4.38233	3.03085	0.00420657	0.0732807	-3.67495
PHTF2	chr7	8646	0.190214	4.67861	3.03172	0.0041967	0.0732807	-3.71242
IDH1	chr2	4721	0.210055	7.82291	3.03248	0.00418817	0.0732807	-3.71426
STK38L	chr12	6921	0.23617	4.81528	3.03195	0.00419412	0.0732807	-3.72072
CMTM6	chr3	4413	0.254837	7.32015	3.03286	0.0041838	0.0732807	-3.73901
PTPN23	chr3	5981	-0.299562	5.22312	-3.02993	0.00421709	0.0732807	-3.7563
ARPP19	chr15	6917	0.269386	6.5935	3.0313	0.00420154	0.0732807	-3.77371
SNX18	chr5	6653	0.265613	5.92895	3.03254	0.00418744	0.0732807	-3.77462
LINC00665	chr19	7201	-0.393773	3.4473	-3.0289	0.00422884	0.0732964	-3.53147
GMCL1	chr2	4922	0.419578	4.46492	3.02994	0.0042264	0.0732964	-3.67823
NGLY1	chr3	8326	0.153808	4.98342	3.02768	0.00424272	0.0734426	-3.74581
EXOSC4	chr8	1407	-0.282868	2.88363	-3.02269	0.00430027	0.0736144	-3.43686
DBR1	chr3	3160	0.171987	3.66784	3.02037	0.00432722	0.0736144	-3.59688
OGFOD3	chr17	6391	-0.250226	4.52186	-3.02619	0.0042599	0.0736144	-3.69967
TPD52	chr8	8197	0.461999	4.5949	3.02375	0.00430193	0.0736144	-3.7143
CYP11A1	chr15	3491	-0.398845	8.12819	-3.02064	0.00433148	0.0736144	-3.73158
RELA	chr11	5464	-0.252808	4.80244	-3.02387	0.00428657	0.0736144	-3.74154
GK5	chr3	12158	0.198431	4.97025	3.02303	0.00429626	0.0736144	-3.75505
ANXA8	chr10	4955	0.454757	5.08058	3.0256	0.00428063	0.0736144	-3.76385
UHRF2	chr9	9919	0.144629	5.16247	3.02114	0.00431822	0.0736144	-3.77427
PSMF1	chr20	5296	-0.157617	5.18572	-3.02051	0.00432553	0.0736144	-3.77736
GDPD5	chr11	9867	-0.396466	6.85136	-3.02119	0.00432916	0.0736144	-3.79286
TMEM33	chr4	8240	0.281708	6.30871	3.02578	0.00426461	0.0736144	-3.79297
RAB11A	chr15	5682	0.182739	6.85409	3.0207	0.00432332	0.0736144	-3.79306
UFL1	chr6	4539	0.218769	5.71139	3.0205	0.0043257	0.0736144	-3.80186
MSMO1	chr4	2892	0.290428	5.73257	3.01975	0.00433443	0.0736144	-3.80457
Z83843.1	chrX	3685	0.44888	4.26222	3.01866	0.00435914	0.0736634	-3.70389
RMDN1	chr8	5646	0.167624	4.55753	3.01826	0.00435186	0.0736634	-3.72696
PLAU	chr10	2950	-0.374404	4.72233	-3.01827	0.00435487	0.0736634	-3.74357
GATA2	chr3	4459	-0.346347	6.53824	-3.01855	0.00435076	0.0736634	-3.81035
FOPNL	chr16	2391	0.194828	3.862	3.01596	0.00437895	0.0738135	-3.6417
PDE7A	chr8	7425	0.2444	4.87368	3.01638	0.00437401	0.0738135	-3.76925
SMARCA4	chr19	15778	-0.215845	6.75653	-3.01534	0.00438628	0.0738448	-3.812
CWF19L2	chr11	3581	0.138361	4.36897	3.01415	0.00440034	0.0739893	-3.71651
ANKRD33	chr12	3705	-0.70419	4.10142	-3.01523	0.00441358	0.0740375	-3.67396
CYCS	chr7	4457	0.440865	5.30353	3.01417	0.00441417	0.0740375	-3.79748
KRIT1	chr7	6204	0.228331	2.90065	3.01167	0.00442973	0.074053	-3.4815
TRAPPC6B	chr14	4533	0.306159	3.96495	3.01019	0.00444743	0.074053	-3.67208
LCMT1-AS2	chr16	7990	-0.463456	8.93782	-3.01191	0.00443907	0.074053	-3.6854
NOSIP	chr19	4248	-0.224502	4.42345	-3.01163	0.00443025	0.074053	-3.72428
DCAF11	chr14	6350	-0.182777	4.64889	-3.01014	0.00444801	0.074053	-3.75564
COPS2	chr15	7510	0.268352	5.70884	3.01047	0.0044441	0.074053	-3.82579
DNAJC24	chr11	7592	0.179401	3.06881	3.00637	0.00449342	0.0743942	-3.53119
TMEM19	chr12	6488	0.241065	3.75273	3.0061	0.00449663	0.0743942	-3.64889
RBM7	chr11	7885	0.385511	3.90399	3.00569	0.00450156	0.0743942	-3.6685
GPD1L	chr3	4802	0.218147	6.79205	3.00778	0.00447633	0.0743942	-3.82733
MAP7D2	chrX	4376	0.209677	5.61476	3.00743	0.00448064	0.0743942	-3.83239
SRP9	chr1	1728	0.392189	6.22445	3.0068	0.00449999	0.0743942	-3.84224
GGA1	chr22	9369	-0.215612	5.63991	-3.00502	0.00450969	0.0744375	-3.83956
UBE2A	chrX	5276	0.211413	6.03964	3.00444	0.00451678	0.0744635	-3.84766
SYVN1	chr11	5496	-0.279822	5.3245	-3.00346	0.00452866	0.0745682	-3.82904
LIPT1	chr2	2279	0.359702	1.11701	3.00096	0.00455916	0.0747851	-3.18567
C4orf46	chr4	3730	0.28369	3.13817	3.00126	0.00455556	0.0747851	-3.54906
TMED8	chr14	7784	0.24197	4.82187	3.00072	0.00456212	0.0747851	-3.79936
QKI	chr6	17368	0.26164	7.50515	3.00057	0.00456399	0.0747851	-3.81416
TREML3P	chr6	978	-0.574896	1.36472	-2.99821	0.00459301	0.0751695	-3.22657
DLGAP4	chr20	8789	-0.193196	4.84298	-2.99671	0.00461154	0.0751993	-3.80968
ELMO1	chr7	9570	-0.233309	5.86499	-2.99721	0.00460525	0.0751993	-3.86499
EVI5	chr1	8276	0.202372	6.3935	2.99695	0.00460849	0.0751993	-3.86527
ANP32E	chr1	3605	0.566643	4.67158	2.9979	0.00461843	0.0752207	-3.77934
CAAP1	chr9	3161	0.320938	3.64773	2.99474	0.00463597	0.0753685	-3.65198
AIP	chr11	1640	-0.217689	4.28595	-2.99373	0.00464851	0.0753685	-3.74559
FAM199X	chrX	7457	0.248496	4.84136	2.99363	0.00464982	0.0753685	-3.81786
MAT2B	chr5	5153	0.31482	5.21212	2.994	0.00464513	0.0753685	-3.84248
SKIV2L	chr6	5565	-0.298176	2.94021	-2.99096	0.00468313	0.0754548	-3.53632
C1D	chr2	3581	0.384097	3.22542	2.99078	0.00468548	0.0754548	-3.58975
UXS1	chr2	7023	0.236481	4.71054	2.99151	0.00467625	0.0754548	-3.81051
RBM12B	chr8	7618	0.225987	5.11928	2.99212	0.00466865	0.0754548	-3.84225
ZRANB2	chr1	4993	0.340541	5.37715	2.99031	0.00469275	0.0754548	-3.86231
SLC30A6	chr2	5410	0.206321	5.72578	2.99259	0.00466276	0.0754548	-3.87352
REEP3	chr10	5248	0.366747	5.83169	2.99034	0.00469887	0.0754548	-3.88038
HES2	chr1	5407	-0.635732	6.18947	-2.99179	0.00469986	0.0754548	-3.88298
PGLS	chr19	2847	-0.231223	4.534	-2.98824	0.0047175	0.075648	-3.79653
TOP3B	chr22	6641	-0.328331	3.82624	-2.98725	0.00473004	0.0756695	-3.70598
SRSF10	chr1	10277	0.238546	6.23252	2.98749	0.004727	0.0756695	-3.89024
LLGL1	chr17	6638	-0.231971	4.3103	-2.98602	0.00474566	0.0756871	-3.77664
BTBD1	chr15	4169	0.234102	5.01232	2.9854	0.00475357	0.0756871	-3.85414
ATG4B	chr2	6638	-0.17085	5.09409	-2.98598	0.00474617	0.0756871	-3.85723
BCAT1	chr12	11775	0.385889	7.05129	2.98637	0.00475154	0.0756871	-3.87193
THOC5	chr22	7878	-0.143042	4.6513	-2.98487	0.00476027	0.0757046	-3.81939
USP19	chr3	5731	-0.18015	5.95142	-2.98398	0.00477166	0.0757964	-3.89921
AC090739.1	chr8	708	0.552914	-0.35603	2.97995	0.0048234	0.0759618	-2.96804
UCHL5	chr1	6661	0.302108	4.40437	2.98165	0.00480148	0.0759618	-3.79689
MEF2D	chr1	6400	-0.302322	4.68433	-2.98187	0.00479867	0.0759618	-3.83661
RTKN	chr2	5190	-0.237514	4.72017	-2.97966	0.00482708	0.0759618	-3.84194
USF1	chr1	2336	-0.182135	4.84706	-2.98073	0.00481333	0.0759618	-3.84705
NDUFA5	chr7	9851	0.346924	4.97503	2.98057	0.00481678	0.0759618	-3.85998
N4BP3	chr5	6080	-0.43185	5.37847	-2.98211	0.00481056	0.0759618	-3.88063
TENT2	chr5	5508	0.161041	5.55665	2.98045	0.00481691	0.0759618	-3.89889
ZBTB10	chr8	10216	0.259948	7.3743	2.97792	0.00484968	0.0762286	-3.8794
KCTD3	chr1	4929	0.154488	6.08585	2.97733	0.00485734	0.0762603	-3.91622
RAD17	chr5	4159	0.237542	3.46281	2.97562	0.00487962	0.0762632	-3.6777
TLN1	chr9	10076	-0.256642	8.65846	-2.97631	0.00487058	0.0762632	-3.80363
CDC73	chr1	10695	0.280021	4.99096	2.97558	0.00488012	0.0762632	-3.87245
ADRM1	chr20	2142	-0.292816	5.83501	-2.9758	0.00487724	0.0762632	-3.91707
PROSER3	chr19	6327	-0.257318	2.77245	-2.9744	0.00489555	0.0763797	-3.55954
MED11	chr17	1477	-0.202741	2.89443	-2.9729	0.00491518	0.0763797	-3.57199
C9orf85	chr9	4973	0.188605	3.22398	2.97156	0.00493283	0.0763797	-3.648
SLC38A7	chr16	6991	-0.285751	3.95508	-2.97351	0.00490725	0.0763797	-3.76878
XRCC1	chr19	3459	-0.19868	4.09031	-2.97183	0.00492927	0.0763797	-3.78747
HS2ST1	chr1	7429	0.380988	4.18513	2.97422	0.00489977	0.0763797	-3.79259
LIMK1	chr7	6902	-0.211315	4.39523	-2.97262	0.00491889	0.0763797	-3.81962
SLC9A3R1	chr17	2315	-0.336775	5.55884	-2.97193	0.00492978	0.0763797	-3.91692
PRPF31	chr19	2673	-0.31216	2.60615	-2.96221	0.00505766	0.0767834	-3.53854
BEND3	chr6	6839	-0.234247	2.95891	-2.96493	0.00502098	0.0767834	-3.60192
SH3BP1	chr22	4892	-0.335211	2.83792	-2.95836	0.00510982	0.0767834	-3.60999
DCLRE1B	chr1	3940	-0.222681	3.08638	-2.96208	0.00505929	0.0767834	-3.64299
ABCG1	chr21	6121	-0.419744	3.30597	-2.96031	0.00508324	0.0767834	-3.67413
WASH6P	chrX	9236	-0.361193	3.28234	-2.96207	0.00505945	0.0767834	-3.67784
THEM4	chr1	4390	0.292848	3.32765	2.96741	0.00498788	0.0767834	-3.68299
RAD9A	chr11	4169	-0.281943	3.31698	-2.96016	0.0050853	0.0767834	-3.69164
IGHMBP2	chr11	6465	-0.215321	3.48236	-2.96905	0.00496609	0.0767834	-3.69214
TMEM203	chr9	1557	-0.186009	3.5608	-2.96341	0.00504138	0.0767834	-3.72001
LIN9	chr1	4442	0.257201	3.87389	2.95898	0.00510137	0.0767834	-3.78916
PDP1	chr8	5603	0.268491	4.0855	2.96764	0.00498477	0.0767834	-3.79802
STYX	chr14	4978	0.365035	4.69825	2.96465	0.00502718	0.0767834	-3.87534
DCUN1D1	chr3	8412	0.383748	4.73471	2.96251	0.00506121	0.0767834	-3.88366
MRPS30	chr5	6202	0.207266	4.8467	2.96715	0.00499134	0.0767834	-3.88456
EPN1	chr19	17616	-0.245962	5.21404	-2.96641	0.00500123	0.0767834	-3.91335
ORC2	chr2	5835	0.154454	5.11212	2.96251	0.00505361	0.0767834	-3.91809
YTHDC2	chr5	10816	0.18501	4.95574	2.95762	0.00511992	0.0767834	-3.9199
OTUD5	chrX	3592	-0.147794	5.16741	-2.96057	0.00507979	0.0767834	-3.92679
TEAD3	chr6	3046	-0.201882	6.87898	-2.96535	0.0050154	0.0767834	-3.9324
CTDSPL2	chr15	9665	0.209535	5.4555	2.96425	0.00503009	0.0767834	-3.93473
ENAH	chr1	15044	0.227194	6.61256	2.96696	0.00499387	0.0767834	-3.9356
YES1	chr18	5100	0.207365	6.74064	2.9651	0.00501868	0.0767834	-3.93678
STAG2	chrX	8187	0.178155	7.03413	2.9593	0.00509702	0.0767834	-3.94089
RBM10	chrX	3889	-0.186192	5.7851	-2.96056	0.00507987	0.0767834	-3.95432
AMBRA1	chr11	7673	-0.201104	5.66873	-2.95846	0.00510852	0.0767834	-3.95753
SGTA	chr19	3801	-0.2714	5.78729	-2.95898	0.0051014	0.0767834	-3.95876
LRRC41	chr1	8606	-0.160016	6.68327	-2.95692	0.00512951	0.0767834	-3.95971
PPP4R2	chr3	5964	0.242983	6.43494	2.95793	0.00511565	0.0767834	-3.96267
MKNK2	chr19	5221	-0.27895	6.5271	-2.95695	0.00512903	0.0767834	-3.96396
FUOM	chr10	1284	-0.498227	1.70605	-2.95541	0.0051502	0.0768656	-3.39586
ZBTB45	chr19	3418	-0.310313	2.23687	-2.9559	0.0051435	0.0768656	-3.48577
GALK1	chr17	2891	-0.281411	3.42555	-2.95527	0.00515208	0.0768656	-3.70432
USP25	chr21	7823	0.176659	7.31718	2.95395	0.00517031	0.076983	-3.93789
AASDHPPT	chr11	6183	0.212072	5.77332	2.95387	0.00517135	0.076983	-3.97006
CENPC	chr4	8613	0.169026	5.00766	2.95345	0.00517711	0.0769839	-3.93403
ETAA1	chr2	7480	0.227407	3.8167	2.95244	0.00519108	0.0771066	-3.79343
TENT5B	chr1	2368	0.416474	1.16853	2.95097	0.0052115	0.077314	-3.33376
ERCC2	chr19	6450	-0.24032	3.72437	-2.9502	0.00522221	0.077314	-3.7795
TMX1	chr14	4499	0.351195	5.54028	2.95084	0.00521749	0.077314	-3.96733
TRIM40	chr6	2497	-0.538217	2.18753	-2.94788	0.00525645	0.0773965	-3.51137
ARFRP1	chr20	7627	-0.230023	4.88848	-2.94904	0.00523831	0.0773965	-3.93398
CORO1B	chr11	5327	-0.233416	5.83863	-2.94775	0.00525635	0.0773965	-3.9863
DHX30	chr3	7744	-0.20451	5.96667	-2.94865	0.00524374	0.0773965	-3.98768
USP5	chr12	3738	-0.164389	6.25343	-2.94803	0.00525247	0.0773965	-3.99019
UBE2B	chr5	3291	0.412946	4.68244	2.94746	0.00527336	0.0774289	-3.91564
CIZ1	chr9	6993	-0.171639	5.04894	-2.94636	0.00527585	0.0774289	-3.95344
YTHDF3	chr8	6163	0.207005	6.33145	2.94664	0.00527194	0.0774289	-3.99187
ANKRD13D	chr11	6643	-0.231213	4.16129	-2.94403	0.00530865	0.0774851	-3.86464
B4GALT3	chr1	3890	-0.259213	4.96895	-2.94364	0.00531412	0.0774851	-3.95155
ARHGAP29	chr1	15524	0.34434	5.24781	2.94507	0.00529647	0.0774851	-3.96916
IDI1	chr10	4345	0.263798	5.5679	2.94388	0.0053108	0.0774851	-3.98864
MED24	chr17	6962	-0.1394	5.61197	-2.94422	0.00530596	0.0774851	-3.98973
TBCD	chr17	13546	-0.177604	5.80606	-2.94413	0.00530721	0.0774851	-3.99578
STRBP	chr9	8097	0.1698	4.59955	2.9426	0.00532887	0.0774981	-3.92658
ULK1	chr12	7608	-0.336816	4.93188	-2.94196	0.00533796	0.0774981	-3.95607
MTAP	chr9	14617	0.223025	5.5707	2.94222	0.0053342	0.0774981	-3.99302
HBA1	chr16	835	-0.549559	6.64482	-2.94402	0.00533464	0.0774981	-3.99579
ZFAND2B	chr2	3396	-0.231183	3.7124	-2.93873	0.00538406	0.0776662	-3.81052
GPATCH2	chr1	8833	0.189124	4.21365	2.93924	0.00537671	0.0776662	-3.88442
CYLD	chr16	12954	0.209407	4.56152	2.93992	0.005367	0.0776662	-3.92903
LAS1L	chrX	5589	0.166414	4.67125	2.94014	0.00536391	0.0776662	-3.93451
NADK2	chr5	4885	0.256704	4.73573	2.93902	0.00537982	0.0776662	-3.94344
TMEM150A	chr2	3094	-0.353859	4.99167	-2.93932	0.00537914	0.0776662	-3.97157
UBL7	chr15	1885	-0.193695	4.62066	-2.93787	0.00539628	0.0777271	-3.93354
PFAS	chr17	6471	-0.235162	5.11859	-2.93763	0.00539979	0.0777271	-3.98005
SPTLC1P2	chr6	121	-0.921726	-3.33547	-2.93691	0.00541003	0.0777915	-2.57445
C19orf48	chr19	3256	-0.297529	5.13858	-2.93589	0.00542473	0.0779199	-3.98344
COX10	chr17	3172	-0.146634	3.77425	-2.9352	0.00543472	0.0779804	-3.82942
AL591806.1	chr1	1109	-0.595413	0.968917	-2.93298	0.00546682	0.0780311	-3.33993
MYBL1	chr8	7239	0.252013	2.76558	2.93107	0.00549465	0.0780311	-3.67065
SGF29	chr16	2124	-0.215805	3.0797	-2.93157	0.00548738	0.0780311	-3.71164
TRMT13	chr1	4133	0.285059	3.41746	2.93192	0.00548229	0.0780311	-3.77228
IQANK1	chr8	4982	-0.241965	3.60892	-2.92921	0.00552182	0.0780311	-3.82141
UTP23	chr8	5252	0.221965	4.11089	2.93294	0.00546743	0.0780311	-3.88498
TSSC4	chr11	2659	-0.301329	4.26949	-2.93016	0.00550803	0.0780311	-3.90545
COG5	chr7	8467	0.16551	4.22084	2.92885	0.00552709	0.0780311	-3.91733
FBXL4	chr6	8115	0.181122	4.6688	2.93196	0.00548176	0.0780311	-3.95982
KIAA1586	chr6	3109	0.352112	4.68135	2.92871	0.00553072	0.0780311	-3.96325
STK17B	chr2	6580	0.302664	4.72644	2.93054	0.00550239	0.0780311	-3.96523
CLTB	chr5	2039	-0.286038	5.55168	-2.93322	0.00546343	0.0780311	-4.01101
TRA2A	chr7	3516	0.292165	5.70897	2.9309	0.00549713	0.0780311	-4.02496
FBXW2	chr9	11263	0.187741	5.56472	2.92933	0.00552006	0.0780311	-4.02567
MAP3K1	chr5	7716	0.163163	6.35019	2.93255	0.00547317	0.0780311	-4.02642
ABCB8	chr7	9336	-0.245568	5.65014	-2.92914	0.00552284	0.0780311	-4.0296
ENTR1	chr9	3133	-0.20471	3.78168	-2.92664	0.0055597	0.0780636	-3.84886
B3GAT3	chr11	2428	-0.230522	4.49999	-2.92783	0.00554208	0.0780636	-3.94627
LATS2	chr13	5578	0.172799	5.33043	2.92686	0.00555642	0.0780636	-4.02126
ZNF148	chr3	10574	0.195775	5.56963	2.92676	0.00555788	0.0780636	-4.03205
SHMT2	chr12	4838	-0.18574	5.86102	-2.92644	0.00556259	0.0780636	-4.04085
SNX14	chr6	7105	0.151726	5.98259	2.9257	0.0055735	0.0780636	-4.04424
DDI2	chr1	12136	0.177177	6.08264	2.92585	0.00557127	0.0780636	-4.0444
SCARNA9	chr11	353	0.934439	-1.18248	2.9227	0.00561801	0.0780986	-2.93716
INSIG2	chr2	3950	0.391528	3.02793	2.92234	0.00562333	0.0780986	-3.72703
NINL	chr20	6008	-0.315022	3.44346	-2.92367	0.00560367	0.0780986	-3.80052
SMIM19	chr8	4056	0.220473	3.68767	2.92305	0.00561276	0.0780986	-3.84887
EID2	chr19	1629	0.282124	3.88282	2.92164	0.00563384	0.0780986	-3.87595
ARL5A	chr2	6716	0.428792	5.01482	2.92553	0.0055923	0.0780986	-4.00229
BCLAF1	chr6	9533	0.216569	7.26571	2.92166	0.00563355	0.0780986	-4.02273
MICU2	chr13	3645	0.240459	5.28376	2.92396	0.00559927	0.0780986	-4.0232
STRN3	chr14	4965	0.180648	5.24585	2.92279	0.00561663	0.0780986	-4.02402
MLF2	chr12	3781	-0.213477	6.04157	-2.9223	0.00562396	0.0780986	-4.05376
MIR3936HG	chr5	3059	0.367256	2.32991	2.921	0.0056434	0.078151	-3.63079
MAL2	chr8	3430	0.310764	4.4538	2.91919	0.00567049	0.0782289	-3.96674
CEP135	chr4	8640	0.218234	4.49924	2.91908	0.0056722	0.0782289	-3.97127
EXOC6	chr10	6193	0.231638	4.96289	2.91962	0.00566415	0.0782289	-4.01828
NDFIP2	chr13	4994	0.333315	5.66621	2.92021	0.00565782	0.0782289	-4.04813
MIR644A	chr20	94	1.43802	-3.98005	2.9178	0.0056914	0.0783219	-2.56123
KLHL17	chr1	3395	-0.437625	1.80724	-2.91703	0.00570305	0.0783219	-3.51248
IFRD2	chr3	3712	-0.228477	4.24433	-2.91671	0.00570795	0.0783219	-3.93702
USP38	chr4	7787	0.161841	5.71834	2.91724	0.00569992	0.0783219	-4.06066
SCYL2	chr12	7481	0.248244	6.43056	2.91713	0.0057016	0.0783219	-4.06335
MAP3K2	chr2	11508	0.207788	6.08379	2.91538	0.00572806	0.078518	-4.07023
SETDB2	chr13	6678	0.18074	3.49786	2.91427	0.00574495	0.0786697	-3.8384
TTC8	chr14	6257	0.197805	2.94811	2.91224	0.00577583	0.0789325	-3.74578
GRAMD1C	chr3	7814	0.258127	4.68104	2.91233	0.00577447	0.0789325	-4.00963
ARIH1	chr15	22880	0.122417	6.17421	2.9115	0.00578712	0.0790068	-4.08024
RNU5A-8P	chr1	114	1.54349	-3.29447	2.906	0.00587465	0.0790728	-2.65994
MFSD3	chr8	1823	-0.345352	2.28344	-2.90512	0.00588566	0.0790728	-3.62541
LMTK3	chr19	5667	-0.348377	3.40866	-2.90963	0.00581584	0.0790728	-3.80901
DPH6	chr15	9345	0.22632	3.44444	2.91018	0.00580746	0.0790728	-3.83772
CAPN10	chr2	7474	-0.297692	3.51299	-2.90843	0.00583432	0.0790728	-3.85155
RAPGEF3	chr12	12078	-0.278406	3.5339	-2.90767	0.00584614	0.0790728	-3.85997
CRBN	chr3	8068	0.184588	4.80188	2.90913	0.00582357	0.0790728	-4.0268
GRWD1	chr19	5763	-0.225996	4.89684	-2.90626	0.00586795	0.0790728	-4.03605
TRIM25	chr17	9501	-0.289954	7.49944	-2.91	0.00581022	0.0790728	-4.04093
VAC14	chr16	8276	-0.266113	5.03928	-2.90884	0.00582801	0.0790728	-4.04687
TMX3	chr18	7637	0.290388	5.21781	2.90633	0.00586678	0.0790728	-4.06478
XAB2	chr19	4673	-0.332386	5.26089	-2.90538	0.0058831	0.0790728	-4.07013
MTPN	chr7	3775	0.262518	6.38372	2.91007	0.00580909	0.0790728	-4.0815
XPO4	chr13	10500	0.175569	5.57402	2.90533	0.00588233	0.0790728	-4.08658
GUK1	chr1	4725	-0.199385	5.68367	-2.90578	0.00587542	0.0790728	-4.08739
ILVBL	chr19	5615	-0.354008	6.37354	-2.90758	0.00585642	0.0790728	-4.09084
ZDHHC6	chr10	3748	0.148119	4.71891	2.9046	0.00589368	0.0791018	-4.029
ST3GAL4	chr11	4465	-0.289282	6.77775	-2.90383	0.00590569	0.0791843	-4.08936
AGPS	chr2	8965	0.240337	5.29113	2.90146	0.00594284	0.0796034	-4.07987
AC007038.2	chr2	740	0.790574	-1.0297	2.89922	0.00597806	0.0797586	-3.04766
MHENCR	chr20	801	-0.453515	0.325716	-2.89928	0.0059772	0.0797586	-3.28715
TMEM147	chr19	1932	-0.18549	4.46026	-2.89987	0.0059679	0.0797586	-4.00857
QRICH1	chr3	5499	-0.135539	6.14579	-2.89949	0.00597385	0.0797586	-4.11054
PPP1CB	chr2	5760	0.509788	7.1949	2.90042	0.00598445	0.0797651	-4.08525
ATP6V0B	chr1	3535	-0.280405	5.9282	-2.89772	0.00600183	0.0799178	-4.11305
AP002472.1	chr18	586	-0.482547	-1.34162	-2.89515	0.00604266	0.0799943	-2.96365
SNORD99	chr1	74	0.624445	-0.933085	2.89553	0.00603662	0.0799943	-3.05673
ELMO2	chr20	6598	-0.151437	4.91234	-2.89512	0.00604312	0.0799943	-4.0701
MBTD1	chr17	7201	0.2281	4.94765	2.89569	0.00603403	0.0799943	-4.07263
CYB5B	chr16	6903	0.183742	6.48247	2.89645	0.006022	0.0799943	-4.11335
HGS	chr17	8254	-0.218879	6.05008	-2.89541	0.00603856	0.0799943	-4.12032
FAM160B1	chr10	6216	0.218297	5.89377	2.89402	0.00606071	0.0800842	-4.12128
ARF6	chr14	3865	0.307022	6.39179	2.89395	0.00606177	0.0800842	-4.12156
BORCS8	chr19	5372	-0.228453	2.53326	-2.89329	0.0060723	0.0801448	-3.70238
MKLN1	chr7	12878	0.190969	6.10282	2.89269	0.00608203	0.0801948	-4.12631
CSRP1	chr1	10318	-0.332205	7.56082	-2.89228	0.00608946	0.0802145	-4.08519
ST6GALNAC2	chr17	3098	-0.330777	2.11237	-2.88853	0.00614904	0.0806132	-3.63789
FHL3	chr1	2004	-0.338909	2.12784	-2.88713	0.00617172	0.0806132	-3.65053
RAB25	chr1	1699	-0.250835	3.59894	-2.88582	0.00619315	0.0806132	-3.90923
OSBPL1A	chr18	8030	-0.218379	3.55839	-2.88564	0.006196	0.0806132	-3.91653
EIF2B2	chr14	5446	-0.199032	5.02953	-2.88804	0.0061569	0.0806132	-4.09297
UGGT2	chr13	8105	0.243174	5.1548	2.88729	0.00616923	0.0806132	-4.10795
C5orf15	chr5	2422	0.246093	5.42215	2.88927	0.006137	0.0806132	-4.11797
CDK4	chr12	3168	-0.16538	5.43695	-2.88603	0.00618961	0.0806132	-4.1245
SLC35A5	chr3	4853	0.220411	5.40943	2.88604	0.00618951	0.0806132	-4.12781
ARL6IP1	chr16	3666	0.271562	6.59453	2.88811	0.00615587	0.0806132	-4.13142
FAM91A1	chr8	7246	0.265572	5.75229	2.88679	0.00617736	0.0806132	-4.13563
RAB11FIP5	chr2	7058	-0.482921	6.17837	-2.88836	0.0061776	0.0806132	-4.13989
PTEN	chr10	11581	0.206215	6.09563	2.88556	0.00619734	0.0806132	-4.14372
FEM1C	chr5	5816	0.368405	3.65092	2.88395	0.00622373	0.0807231	-3.9295
FAM193A	chr4	6959	-0.204074	5.02516	-2.88453	0.00621415	0.0807231	-4.1065
GPS1	chr17	6155	-0.232432	5.50507	-2.88422	0.00621932	0.0807231	-4.13406
RPL37P6	chr8	403	0.774626	-1.43431	2.88357	0.00622986	0.0807251	-2.98424
MFSD13A	chr10	3526	-0.393609	2.69101	-2.88289	0.00624112	0.0807935	-3.76628
AC104692.1	chr7	90	1.57188	-4.84577	2.88215	0.00625325	0.0808729	-2.58067
WASH7P	chr1	1351	-0.324021	3.67578	-2.88078	0.00627582	0.0810872	-3.94866
LINC01194	chr5	1871	0.364752	1.03337	2.87847	0.00631402	0.0814259	-3.47851
RIPOR1	chr16	6729	-0.523526	2.97704	-2.87878	0.00632382	0.0814259	-3.83938
ALG3	chr3	3464	-0.237727	4.2208	-2.87702	0.00633822	0.0814259	-4.04129
BRPF3	chr6	6613	-0.258495	4.9746	-2.8775	0.00633019	0.0814259	-4.1174
CHD7	chr8	16982	-0.276565	5.02723	-2.8773	0.00633355	0.0814259	-4.1238
FAM20B	chr1	6039	0.152738	5.81046	2.87718	0.00633555	0.0814259	-4.16149
ENSAP2	chr14	352	-0.228133	2.06616	-2.87664	0.00634449	0.0814289	-3.65871
TIMM22	chr17	3194	-0.249041	2.78135	-2.87422	0.00638508	0.0814851	-3.79937
TMEM267	chr5	3158	0.301577	2.79074	2.87595	0.00635599	0.0814851	-3.80332
PNKP	chr19	4635	-0.201058	4.675	-2.87551	0.00636347	0.0814851	-4.09298
RAD23B	chr9	4615	0.216166	7.92322	2.87444	0.0063814	0.0814851	-4.10222
EID1	chr15	2298	0.304749	6.42774	2.87504	0.00637134	0.0814851	-4.1676
BAP1	chr3	5055	-0.178308	5.80941	-2.87425	0.00638461	0.0814851	-4.16897
TOP2B	chr3	6044	0.160028	7.60874	2.87332	0.00640009	0.0815997	-4.12423
SREK1IP1	chr5	7537	0.350593	4.58772	2.87159	0.00643151	0.0816678	-4.09452
TOGARAM1	chr14	10274	0.133491	4.72777	2.872	0.00642243	0.0816678	-4.11241
NAXE	chr1	1933	-0.219447	4.80505	-2.87121	0.00643568	0.0816678	-4.11563
RCC1	chr1	3888	-0.224331	4.87908	-2.87138	0.00643281	0.0816678	-4.11852
STRIP1	chr1	7352	-0.121371	5.44332	-2.87209	0.00642095	0.0816678	-4.16167
MYC	chr8	3001	-0.2862	4.5928	-2.86861	0.00647978	0.0819195	-4.10501
FAM198B	chr4	7880	0.394332	4.83444	2.87011	0.00646898	0.0819195	-4.12941
DACT2	chr6	4223	-0.282947	6.53496	-2.86866	0.00647899	0.0819195	-4.18139
DPY19L1	chr7	6278	0.305673	6.15945	2.86919	0.00647002	0.0819195	-4.18296
SUB1	chr5	9324	0.253271	6.69082	2.86639	0.00651771	0.0823219	-4.18394
SLC7A5	chr16	4745	-0.451161	7.05477	-2.86712	0.00652554	0.0823437	-4.17143
CDC34	chr19	1942	-0.215703	5.15336	-2.86518	0.00653848	0.08243	-4.15929
ZNF254	chr19	7602	0.304036	4.0295	2.86368	0.00656428	0.0824474	-4.0431
SORBS3	chr8	6097	-0.385938	4.62419	-2.86508	0.00655277	0.0824474	-4.1223
CDC42SE1	chr1	4184	-0.141421	7.34962	-2.86427	0.00655407	0.0824474	-4.16225
HNRNPUL1	chr19	6543	-0.203058	6.25322	-2.86372	0.00656361	0.0824474	-4.19802
CDC42EP1	chr22	2573	-0.26671	5.37061	-2.86108	0.00660918	0.0828844	-4.18427
CCNG1	chr5	3096	0.21114	6.68839	2.86095	0.00661136	0.0828844	-4.1957
HSH2D	chr19	3398	-0.414163	2.68883	-2.85932	0.0066397	0.0831067	-3.80821
ZKSCAN1	chr7	10319	0.179357	6.43079	2.85922	0.00664139	0.0831067	-4.20525
AKT1	chr14	11162	-0.18023	7.04555	-2.85863	0.00665175	0.0831592	-4.19058
TMEM251	chr14	1365	0.387763	0.74059	2.85701	0.00668002	0.0832799	-3.47332
ZNF16	chr8	5237	-0.180733	2.50707	-2.85456	0.00672309	0.0832799	-3.79897
SCO2	chr22	1361	-0.302412	2.65105	-2.8568	0.00668368	0.0832799	-3.80667
KRBA1	chr7	5337	-0.318009	2.82017	-2.85466	0.0067213	0.0832799	-3.85363
ZNF100	chr19	6612	0.313336	3.21874	2.85495	0.00671625	0.0832799	-3.93521
KIAA0100	chr17	9235	-0.18779	8.40866	-2.85481	0.00671866	0.0832799	-4.11749
ZNF431	chr19	14132	0.290431	4.51847	2.85636	0.00669144	0.0832799	-4.12279
RTCA	chr1	3037	0.186158	4.72804	2.85551	0.00670627	0.0832799	-4.14553
GRK2	chr11	6665	-0.204536	5.95476	-2.85706	0.00667918	0.0832799	-4.21354
CCNL1	chr3	8729	0.230975	6.3941	2.8549	0.00671715	0.0832799	-4.2162
AL663070.1	chr1	725	-0.422511	1.65433	-2.85413	0.00673057	0.0832962	-3.64757
MIR570	chr3	97	-0.811969	-3.11412	-2.85333	0.00674468	0.0833944	-2.79891
POT1	chr7	5897	0.22409	4.00027	2.85234	0.00676221	0.0835347	-4.07215
FAM222B	chr17	5514	-0.291108	3.13422	-2.85182	0.00677155	0.0835736	-3.92971
ARL6IP5	chr3	2522	0.289284	6.77823	2.85113	0.00678379	0.0836481	-4.21778
CAMTA2	chr17	5999	-0.327045	4.40816	-2.84999	0.00680402	0.0838211	-4.13426
C2CD5	chr12	6759	0.213061	4.41396	2.84924	0.0068174	0.0839094	-4.12969
PSMA2	chr7	5336	0.301272	2.56091	2.84821	0.00683582	0.0839229	-3.82753
BLOC1S5	chr6	3315	0.25636	3.06547	2.84768	0.0068453	0.0839229	-3.91692
DPM2	chr9	3133	-0.168074	4.25096	-2.84787	0.00684178	0.0839229	-4.11184
CES2	chr16	5343	-0.232959	4.36947	-2.84715	0.00685471	0.0839229	-4.13445
GRN	chr17	3680	-0.333851	8.21104	-2.84858	0.00682908	0.0839229	-4.14895
TDRP	chr8	3613	0.222357	6.51408	2.84709	0.00685579	0.0839229	-4.23433
MED27	chr9	2107	-0.204313	3.58548	-2.84524	0.00688902	0.0841009	-4.01646
KDM6B	chr17	7258	-0.283186	4.64897	-2.84551	0.00688421	0.0841009	-4.16309
FIBP	chr11	3353	-0.189843	4.71318	-2.84575	0.00687995	0.0841009	-4.16792
SCP2	chr1	8305	0.200921	5.85449	2.84474	0.00689812	0.0841359	-4.23968
SMIM15	chr5	2889	0.292967	4.83663	2.84303	0.00692897	0.0843597	-4.18711
TWF1	chr12	3932	0.329812	5.89748	2.84329	0.00692834	0.0843597	-4.24464
IMMP2L	chr7	3411	0.24408	2.90784	2.84218	0.00694439	0.0844605	-3.90263
CCNQ	chrX	1730	-0.23412	3.9692	-2.84181	0.00695107	0.0844605	-4.08201
ZNF639	chr3	6859	0.197771	4.13201	2.84154	0.00695601	0.0844605	-4.11768
AC113410.3	chr5	203	-0.718591	-2.69137	-2.84069	0.00697149	0.0844965	-2.88801
FAM172A	chr5	5071	0.212002	4.28126	2.8408	0.00696945	0.0844965	-4.13818
SLC35A3	chr1	18238	0.328009	4.37891	2.83999	0.0069842	0.0845745	-4.14722
UBA3	chr3	4106	0.215967	5.84854	2.83908	0.00700088	0.0847007	-4.25352
PEX14	chr1	2995	-0.281864	4.28525	-2.83862	0.0070093	0.0847265	-4.13612
GCDH	chr19	4136	-0.187607	3.14283	-2.83677	0.00704328	0.0849333	-3.95193
TOR2A	chr9	3794	-0.229797	3.52185	-2.83689	0.00704109	0.0849333	-4.02871
PATL1	chr11	4278	-0.173782	4.93355	-2.83612	0.00705522	0.0849333	-4.2179
APPL1	chr3	7513	0.232823	5.87013	2.83598	0.00705785	0.0849333	-4.2627
DNAJC21	chr5	9556	0.16881	6.13362	2.83617	0.00705432	0.0849333	-4.26449
GADD45GIP1	chr19	1782	-0.220003	4.06234	-2.83553	0.00706611	0.0849569	-4.10115
EXOC1	chr4	5347	0.14476	6.0683	2.83476	0.00708034	0.0850522	-4.26787
RBM27	chr5	6578	0.420221	3.86981	2.83497	0.00708913	0.0850822	-4.08946
GNPNAT1	chr14	4009	0.299289	4.57861	2.83343	0.00710484	0.085195	-4.18072
CCDC82	chr11	17313	0.318243	4.05919	2.833	0.00711298	0.0852096	-4.11992
SH2D5	chr1	4423	-0.521123	5.62249	-2.83434	0.00711868	0.0852096	-4.2627
RN7SL546P	chr14	290	1.41219	-2.89793	2.83189	0.00713859	0.0853008	-2.90864
ZC3H3	chr8	3731	-0.274381	3.19989	-2.83105	0.00714914	0.0853008	-3.98994
MOB4	chr2	4296	0.449862	3.91888	2.83115	0.00716345	0.0853008	-4.10386
SETD7	chr4	13916	0.128301	6.88489	2.83024	0.00716421	0.0853008	-4.26277
LIMS1	chr2	7771	0.310445	5.70913	2.83095	0.00715108	0.0853008	-4.26878
VPS36	chr13	7293	0.187741	5.78355	2.83046	0.00716027	0.0853008	-4.27394
PCDH1	chr5	5903	-0.535738	5.87454	-2.83152	0.00717187	0.0853168	-4.27553
MIR1244-3	chr12	85	1.16587	-1.77779	2.82508	0.00726557	0.0855067	-3.0762
RPL17P19	chr4	552	-0.773032	-0.725383	-2.82727	0.0072199	0.0855067	-3.25389
MED9	chr17	5998	-0.157223	3.29647	-2.82671	0.00723056	0.0855067	-4.01939
ECSIT	chr19	2370	-0.286505	3.5367	-2.82733	0.00721892	0.0855067	-4.04151
GTPBP10	chr7	10436	0.263902	3.51612	2.82596	0.00724465	0.0855067	-4.05403
RCHY1	chr4	6565	0.348963	3.87003	2.82611	0.00724175	0.0855067	-4.11199
MIIP	chr1	2821	-0.278495	4.11471	-2.8258	0.0072476	0.0855067	-4.14191
TMEM54	chr1	1417	-0.377362	4.23292	-2.82486	0.00727016	0.0855067	-4.1575
PIH1D1	chr19	3331	-0.194303	5.02869	-2.82506	0.00726159	0.0855067	-4.24512
WDR36	chr5	7656	0.201586	5.23424	2.8264	0.00723645	0.0855067	-4.26051
ATP13A1	chr19	8376	-0.214875	5.37235	-2.8282	0.00720247	0.0855067	-4.26468
NEDD4	chr15	9122	0.162932	6.76887	2.82538	0.00725555	0.0855067	-4.27818
RBM25	chr14	11859	0.285282	6.36399	2.82684	0.00722815	0.0855067	-4.28569
BCL9L	chr11	10470	-0.382207	6.51764	-2.82477	0.0072833	0.0855867	-4.289
ACOX3	chr4	3846	-0.204163	5.4552	-2.82358	0.00728982	0.0855888	-4.27968
FASTK	chr7	3805	-0.263435	5.00548	-2.82199	0.00732005	0.0858691	-4.25652
CXorf40B	chrX	2509	-0.20261	5.00363	-2.82141	0.00733108	0.0859238	-4.25191
NAGLU	chr17	3004	-0.238167	4.9847	-2.82094	0.00734004	0.0859542	-4.25876
ANKRD28	chr3	11276	0.171643	5.11769	2.82041	0.00735016	0.0859855	-4.27065
MFN1	chr3	5957	0.153536	5.36367	2.82013	0.00735544	0.0859855	-4.28459
TDRD3	chr13	7750	0.202002	3.87376	2.81882	0.00738055	0.0862043	-4.1312
TTC21B	chr2	7538	0.199661	4.57342	2.81571	0.0074406	0.0864016	-4.2353
NORAD	chr20	5339	0.26935	7.71724	2.81614	0.00743227	0.0864016	-4.25577
PACS1	chr11	9037	-0.23956	4.88906	-2.81618	0.00743145	0.0864016	-4.26058
NAA25	chr12	10128	0.156679	5.19808	2.81614	0.0074323	0.0864016	-4.28385
UPF1	chr19	8600	-0.205719	7.15656	-2.81636	0.00742802	0.0864016	-4.28689
PRDX3	chr10	3417	0.205778	7.00729	2.81563	0.00744224	0.0864016	-4.29615
TMEM94	chr17	8854	-0.218489	6.53547	-2.8173	0.00740984	0.0864016	-4.30609
FER1L4	chr20	9067	-0.300866	7.51984	-2.81526	0.00744933	0.0864096	-4.27053
DNASE1	chr16	13801	-0.208912	4.896	-2.81493	0.00745579	0.0864103	-4.2659
GRIN2D	chr19	5093	-0.467078	2.52584	-2.81409	0.00747199	0.0865238	-3.88465
ABCC10	chr6	8083	-0.205844	5.05421	-2.81294	0.00749444	0.0867094	-4.28146
GLMN	chr1	2910	0.31306	3.12071	2.81035	0.00754495	0.0867539	-4.01742
GUF1	chr4	4454	0.210144	4.58871	2.81033	0.00754542	0.0867539	-4.24681
CLK3	chr15	20443	-0.151364	5.13872	-2.81026	0.00754671	0.0867539	-4.29223
CIC	chr19	9494	-0.31198	5.39774	-2.81116	0.0075291	0.0867539	-4.30846
LRRC47	chr1	4516	-0.17076	5.4966	-2.81092	0.00753376	0.0867539	-4.31046
RAB1B	chr11	2007	-0.218342	6.3675	-2.81228	0.00750725	0.0867539	-4.32173
UFM1	chr13	4382	0.23856	5.9598	2.8116	0.00752044	0.0867539	-4.32249
SAMD4B	chr19	8057	-0.254212	5.66437	-2.80987	0.0075544	0.0867539	-4.3226
FAM208A	chr3	9824	0.199492	6.15543	2.80978	0.00755611	0.0867539	-4.32813
RNF187	chr1	3285	-0.186959	4.11052	-2.80757	0.00759975	0.0869626	-4.18932
TMEM104	chr17	4983	-0.308844	4.25979	-2.80845	0.00758225	0.0869626	-4.21508
TBC1D17	chr19	4745	-0.186721	4.82279	-2.80755	0.00760005	0.0869626	-4.27634
MIOS	chr7	6714	0.116615	5.16741	2.80807	0.00758975	0.0869626	-4.30243
RPAP3	chr12	5381	0.185744	4.37476	2.80647	0.00762152	0.0871344	-4.23105
CASD1	chr7	5271	0.388206	4.85452	2.80617	0.00764407	0.087245	-4.28286
PSIP1	chr9	6768	0.285026	5.9257	2.80533	0.00764411	0.087245	-4.33679
SLC25A14	chrX	3009	0.220887	1.70705	2.80422	0.00766609	0.08736	-3.78234
THOP1	chr19	7464	-0.308924	6.21489	-2.80422	0.00766713	0.08736	-4.34258
ANKRD46	chr8	5820	0.248457	4.5306	2.80338	0.00768284	0.0874652	-4.2538
SENP3	chr17	3668	-0.191001	3.05792	-2.80257	0.00769902	0.0875755	-4.02064
TTYH3	chr7	6129	-0.326747	5.15391	-2.80225	0.00770797	0.0876035	-4.31028
AC125257.1	chr17	2930	0.399431	3.2009	2.80096	0.00773115	0.0877466	-4.06685
LYPLA2	chr1	2196	-0.197927	5.42169	-2.80084	0.00773356	0.0877466	-4.33218
FASN	chr17	9364	-0.331089	7.80275	-2.79956	0.00776129	0.0879874	-4.29653
AC002075.2	chr7	252	0.725212	-1.81251	2.7952	0.00784761	0.0880191	-3.14379
CHRNE	chr17	2864	-0.497757	2.48238	-2.79777	0.00779858	0.0880191	-3.9179
ZSWIM1	chr20	2769	-0.246831	3.16913	-2.79746	0.0078017	0.0880191	-4.06617
ZNF654	chr3	6786	0.264619	3.83909	2.79836	0.00778356	0.0880191	-4.17228
SCAMP1	chr5	5106	0.423464	4.55201	2.79748	0.00782099	0.0880191	-4.27155
RAB12	chr18	2476	0.234075	4.75948	2.7975	0.0078008	0.0880191	-4.29254
MCUB	chr4	3566	0.221542	4.78802	2.79696	0.00781173	0.0880191	-4.2973
ABHD11	chr7	2289	-0.230568	5.0759	-2.79514	0.00784884	0.0880191	-4.32252
EIF2B5	chr3	7188	-0.131415	5.43067	-2.79527	0.00784607	0.0880191	-4.34603
CKAP2	chr13	4547	0.273935	5.46923	2.79608	0.00782961	0.0880191	-4.34685
CC2D1B	chr1	7495	-0.202571	5.64943	-2.79844	0.00778199	0.0880191	-4.34777
LMBRD1	chr6	8791	0.244185	5.67186	2.7965	0.00782107	0.0880191	-4.35293
RAP1B	chr12	16942	0.234945	6.21594	2.79577	0.00783586	0.0880191	-4.36156
RNU4ATAC	chr2	127	0.771802	1.17816	2.79372	0.00789758	0.0880566	-3.72042
SPAG9	chr17	11963	0.115537	7.31622	2.79424	0.00786708	0.0880566	-4.33157
HDAC6	chrX	10602	-0.170078	5.51253	-2.79283	0.00789584	0.0880566	-4.35704
PPM1A	chr14	11860	0.210118	5.67692	2.79356	0.00788086	0.0880566	-4.36041
RNF13	chr3	3635	0.18888	6.01596	2.79457	0.00786034	0.0880566	-4.36439
SRPRA	chr11	4167	-0.302462	6.37794	-2.79273	0.00789783	0.0880566	-4.36827
INTS6	chr13	25509	0.178168	6.1462	2.7928	0.00789648	0.0880566	-4.36914
SNORD72	chr5	80	0.870192	-3.3051	2.7908	0.00793745	0.0881145	-2.94968
MAGED4B	chrX	4947	-0.363879	3.21684	-2.78959	0.00796244	0.0881145	-4.0707
RAD51B	chr14	7477	0.194949	3.4028	2.78933	0.00796768	0.0881145	-4.12784
PEX10	chr1	3789	-0.203017	4.08344	-2.78775	0.00800037	0.0881145	-4.23696
FO538757.1	chr1	1397	-0.24616	4.13497	-2.78723	0.00801113	0.0881145	-4.24705
DHRSX	chrX	7240	-0.29378	4.41327	-2.79123	0.00792863	0.0881145	-4.26919
CFL1	chr11	5863	-0.177088	8.13211	-2.78617	0.0080331	0.0881145	-4.30849
PIP4K2C	chr12	3299	-0.180517	4.78766	-2.78995	0.00795498	0.0881145	-4.31201
RNF128	chrX	3432	0.27009	4.73884	2.78631	0.00803024	0.0881145	-4.31833
CEP85L	chr6	9462	0.213637	4.95055	2.79036	0.00794654	0.0881145	-4.33086
SMS	chrX	2160	0.183993	7.30695	2.78888	0.00797707	0.0881145	-4.34249
ATF4	chr22	2514	-0.17841	7.34699	-2.78811	0.00799293	0.0881145	-4.34779
SHPRH	chr6	17637	0.151443	5.1391	2.7891	0.00797244	0.0881145	-4.34784
CREBZF	chr11	5587	0.202411	5.49285	2.79179	0.00791708	0.0881145	-4.3569
EIF3J	chr15	3195	0.265842	5.48971	2.78986	0.00795673	0.0881145	-4.35921
RNF185	chr22	3447	-0.17496	5.25217	-2.78591	0.00803861	0.0881145	-4.35934
AGL	chr1	8434	0.322894	7.07718	2.78579	0.00804417	0.0881145	-4.36211
USP48	chr1	9497	0.189482	5.81728	2.7918	0.00791689	0.0881145	-4.36733
SLC44A1	chr9	12172	0.182852	6.94456	2.78552	0.0080466	0.0881145	-4.3679
STRN	chr2	8345	0.204538	5.50132	2.78737	0.0080083	0.0881145	-4.36846
SMAD4	chr18	13123	0.212606	5.92488	2.78714	0.00801293	0.0881145	-4.38108
ARFGAP1	chr20	6613	-0.190911	6.11103	-2.78579	0.00804097	0.0881145	-4.38684
N4BP2	chr4	9835	0.204215	6.6697	2.78458	0.00806619	0.0881859	-4.37971
STAG1	chr3	7846	0.123857	6.55804	2.78484	0.00806075	0.0881859	-4.38368
TMED5	chr1	9423	0.400334	6.04453	2.78476	0.00808276	0.0882956	-4.38776
ACVR2A	chr2	6770	0.205738	4.08922	2.78282	0.00810296	0.0884447	-4.25816
AGPAT2	chr9	1798	-0.359391	2.26814	-2.78246	0.00811065	0.0884512	-3.9203
MBD6	chr12	5646	-0.313353	5.12864	-2.78217	0.00811665	0.0884512	-4.36535
TRAF3IP1	chr2	4617	0.278093	3.06143	2.78033	0.0081553	0.0888007	-4.08186
FAM214B	chr9	6409	-0.301448	3.87847	-2.77859	0.00819216	0.0888632	-4.22592
ARRDC1	chr9	3821	-0.290887	4.40898	-2.77927	0.00817769	0.0888632	-4.30297
TOMM40	chr19	3610	-0.199976	5.26876	-2.77929	0.00817732	0.0888632	-4.37328
SP3	chr2	10704	0.159069	7.13233	2.7785	0.00819395	0.0888632	-4.37826
ACBD3	chr1	3578	0.262633	5.94725	2.77868	0.00819028	0.0888632	-4.40021
TRPT1	chr11	2210	-0.265538	3.4803	-2.77681	0.00822982	0.0889259	-4.16413
TAF13	chr1	1400	0.529408	3.86886	2.77769	0.00823696	0.0889259	-4.20892
FARSA	chr19	2435	-0.229279	5.41651	-2.77674	0.00823135	0.0889259	-4.38809
SMG9	chr19	7927	-0.245844	5.34917	-2.7764	0.00823864	0.0889259	-4.38952
DDX56	chr7	4068	-0.176568	5.55579	-2.77637	0.00823925	0.0889259	-4.39778
SH3BP4	chr2	7129	-0.25477	5.9026	-2.77699	0.00822593	0.0889259	-4.40563
SRSF11	chr1	8473	0.232778	6.82985	2.7758	0.00825144	0.0889863	-4.39727
REST	chr4	7983	0.170771	6.26871	2.7754	0.0082598	0.0890054	-4.41022
MRS2	chr6	5133	0.197322	5.07808	2.77492	0.00827007	0.0890115	-4.3737
RC3H2	chr9	11545	0.148154	6.21092	2.77476	0.00827354	0.0890115	-4.41212
C5orf24	chr5	5741	0.402988	4.84697	2.77536	0.00828116	0.0890225	-4.35359
DIMT1	chr5	3736	0.253951	3.80815	2.77356	0.00829908	0.0891126	-4.22275
PHF20L1	chr8	20571	0.170232	5.54796	2.77339	0.00830274	0.0891126	-4.40485
AL627309.7	chr1	284	-0.600608	-1.56361	-2.7721	0.00833059	0.0893321	-3.25534
TBX20	chr7	1875	-0.268285	4.0128	-2.7706	0.00836289	0.0893321	-4.2612
MTG2	chr20	5209	-0.189924	4.2859	-2.77066	0.00836151	0.0893321	-4.30347
DISC1	chr1	12906	0.229732	4.41558	2.77154	0.00834262	0.0893321	-4.32979
INTS11	chr1	8220	-0.211875	5.87659	-2.77089	0.00835664	0.0893321	-4.42045
GAK	chr4	15155	-0.184518	6.17876	-2.77113	0.00835143	0.0893321	-4.42194
RNF167	chr17	2744	-0.22446	5.07179	-2.76891	0.00839934	0.0895797	-4.38772
HBA2	chr16	827	-0.539954	6.83518	-2.77084	0.00839565	0.0895797	-4.41165
UBE2W	chr8	9090	0.385603	4.24687	2.76872	0.00841536	0.0896797	-4.30207
SLC39A13	chr11	4584	-0.274181	4.75572	-2.76718	0.00843685	0.0897177	-4.37063
STK26	chrX	3354	0.273115	6.51849	2.76709	0.00843885	0.0897177	-4.42713
SLC30A9	chr4	7225	0.186494	5.99001	2.76739	0.00843242	0.0897177	-4.4292
RNU7-71P	chr16	60	1.08318	-4.33332	2.76613	0.00845982	0.0898698	-2.8905
TMEM107	chr17	3163	0.294766	2.87532	2.76557	0.00847192	0.0899026	-4.08931
PRR14	chr16	3860	-0.243764	2.96935	-2.76466	0.00849175	0.0899026	-4.10442
RINT1	chr7	3655	0.183506	4.05299	2.76465	0.00849214	0.0899026	-4.28285
FHDC1	chr4	6593	-0.259784	7.1343	-2.76471	0.00849076	0.0899026	-4.41368
MORF4L1	chr15	6584	0.260054	7.12143	2.76446	0.0084962	0.0899026	-4.41536
SKP2	chr5	3837	0.194042	8.13531	2.76403	0.0085056	0.0899111	-4.35537
HIST1H2BE	chr6	2585	-0.291388	5.12808	-2.76382	0.00851032	0.0899111	-4.40018
NTPCR	chr1	15854	0.183092	4.33991	2.76241	0.00854114	0.0899112	-4.33911
ENG	chr9	3935	-0.521217	7.94134	-2.76381	0.00854363	0.0899112	-4.37532
ZNF687	chr1	6349	-0.233698	5.06066	-2.76252	0.00853881	0.0899112	-4.4038
LRRC58	chr3	7903	0.289889	5.64305	2.76306	0.00852686	0.0899112	-4.43195
ORMDL1	chr2	3958	0.235059	5.63	2.76242	0.00854101	0.0899112	-4.43567
FBXO33	chr14	3853	0.168174	4.06811	2.76186	0.00855328	0.0899427	-4.29769
GAMT	chr19	2403	-0.307146	2.68379	-2.76051	0.00858316	0.0900179	-4.04895
RNF219	chr13	3529	0.217836	4.20054	2.76039	0.00858583	0.0900179	-4.3182
SH2D3A	chr19	5716	-0.271651	4.46994	-2.76033	0.00858711	0.0900179	-4.34343
ANKRD26	chr10	7941	0.213248	4.7878	2.76067	0.00857966	0.0900179	-4.38919
PPP1CC	chr12	6906	0.25927	6.35678	2.75953	0.00860476	0.090133	-4.44735
KDELR2	chr7	3990	0.201828	7.50826	2.75851	0.00862741	0.0901922	-4.4073
GIPC1	chr19	4440	-0.228529	5.03714	-2.7582	0.00863433	0.0901922	-4.40748
ST3GAL1	chr8	8852	-0.426052	7.44692	-2.75902	0.00863713	0.0901922	-4.41251
TMEM167B	chr1	4574	0.205086	5.35755	2.75851	0.00862747	0.0901922	-4.4313
CCDC57	chr17	12397	-0.244045	4.48828	-2.75739	0.00865239	0.0902817	-4.35968
GTPBP3	chr19	4532	-0.269668	3.17226	-2.75491	0.00870764	0.0903654	-4.15661
DMWD	chr19	5658	-0.312851	3.82457	-2.75383	0.00873198	0.0903654	-4.28532
POLR3E	chr16	9488	-0.166164	4.47073	-2.75592	0.00868501	0.0903654	-4.36128
TRIP10	chr19	3982	-0.19914	4.50596	-2.75333	0.00874316	0.0903654	-4.36943
PEX13	chr2	5910	0.205328	4.93489	2.75405	0.00872705	0.0903654	-4.41096
UBAP2L	chr1	7503	-0.155799	6.83664	-2.75467	0.00871306	0.0903654	-4.44783
PHF20	chr20	8383	0.203631	5.66065	2.75596	0.0086843	0.0903654	-4.44866
CASC4	chr15	7095	0.216999	5.57725	2.75284	0.0087541	0.0903654	-4.45474
ANKIB1	chr7	7130	0.182777	5.80344	2.75459	0.00871481	0.0903654	-4.4565
PPP2R5C	chr14	14289	0.14836	6.36037	2.75551	0.00869425	0.0903654	-4.4568
WASL	chr7	4435	0.206928	5.86686	2.75399	0.00872832	0.0903654	-4.45906
ZNF644	chr1	7604	0.178176	5.75168	2.75323	0.00874547	0.0903654	-4.45936
GCNT4	chr5	5554	0.247555	5.65142	2.75296	0.00875154	0.0903654	-4.45944
STK25	chr2	7584	-0.171221	6.12196	-2.75524	0.00870026	0.0903654	-4.45982
CISD2	chr4	6352	0.272744	3.54489	2.75223	0.00876793	0.0904389	-4.22735
FMR1	chrX	8919	0.29175	6.86877	2.75059	0.00880494	0.0906881	-4.4569
UBA6	chr4	11432	0.185519	6.35876	2.75056	0.00880552	0.0906881	-4.46824
COPS7A	chr12	3113	-0.177394	5.44172	-2.74951	0.00882949	0.0908657	-4.457
ELOVL5	chr6	3813	0.30083	5.12382	2.74917	0.00883699	0.0908736	-4.4378
UBIAD1	chr1	5082	-0.175691	3.33716	-2.74859	0.00885032	0.0909414	-4.21109
GAL3ST4	chr7	3397	-0.510874	2.40362	-2.74776	0.00887767	0.0910771	-4.04381
CXXC5	chr5	3852	-0.274774	3.86637	-2.74744	0.00887639	0.0910771	-4.29172
HYAL2	chr3	4545	-0.295111	4.60644	-2.74712	0.00888376	0.0910771	-4.40389
RANBP3	chr19	7445	-0.153443	4.92183	-2.74636	0.00890101	0.0911847	-4.4291
TPRKB	chr2	2047	0.341453	3.0659	2.74597	0.00890991	0.0912066	-4.15747
MAF1	chr8	2377	-0.176244	5.51801	-2.74534	0.00892445	0.0912863	-4.46978
RUSC2	chr9	5682	-0.368936	4.04548	-2.74478	0.00894069	0.0912863	-4.32032
CHPT1	chr12	6004	0.272813	5.21552	2.74446	0.00894473	0.0912863	-4.45885
SLC16A3	chr17	8995	-0.483999	6.9893	-2.74599	0.0089414	0.0912863	-4.47108
GRHPR	chr9	7226	-0.235955	5.65927	-2.74372	0.00896151	0.0913885	-4.47852
RNU6-652P	chr4	107	0.676191	-2.30723	2.74219	0.00899683	0.091571	-3.21791
TBL3	chr16	7139	-0.262998	4.45072	-2.74189	0.00900375	0.091571	-4.389
STUB1	chr16	2316	-0.179393	4.49763	-2.74177	0.00900654	0.091571	-4.39302
TMCC3	chr12	6515	0.232399	5.0081	2.74188	0.00900395	0.091571	-4.45254
ZC3H11B	chr1	2436	-0.269472	1.86855	-2.73992	0.00904942	0.0918643	-3.96175
AK6	chr5	2162	0.388994	2.12304	2.73918	0.00906654	0.0918643	-4.00218
PLEKHG2	chr19	9200	-0.383639	3.95635	-2.73943	0.00906941	0.0918643	-4.33755
GCC2	chr2	13282	0.227247	5.72321	2.73964	0.00905592	0.0918643	-4.48934
MINDY2	chr15	9454	0.285859	6.53022	2.73977	0.00905283	0.0918643	-4.49164
EEF1E1	chr6	2107	0.430018	1.6642	2.73574	0.00914689	0.0919034	-3.92816
S100A13	chr1	2216	-0.179462	3.28453	-2.73592	0.00914272	0.0919034	-4.21354
CAMLG	chr5	2221	0.219737	3.61537	2.73312	0.00920853	0.0919034	-4.28363
ZNF280D	chr15	12113	0.230211	3.611	2.73436	0.00917925	0.0919034	-4.29643
TRUB1	chr10	3601	0.265083	3.85831	2.7371	0.00911512	0.0919034	-4.3162
MRPS6	chr21	4299	0.294303	3.89519	2.73836	0.00908567	0.0919034	-4.32348
RTL6	chr22	5495	-0.182572	3.8913	-2.73359	0.00919748	0.0919034	-4.33487
EIF4G1	chr3	8257	-0.195013	8.49024	-2.73232	0.0092273	0.0919034	-4.4096
FURIN	chr15	4728	-0.451035	8.23331	-2.73356	0.00922221	0.0919034	-4.4246
TBC1D10A	chr22	7047	-0.218489	4.66609	-2.73507	0.00916272	0.0919034	-4.4306
IPO11	chr5	7540	0.208549	4.87773	2.7318	0.00923971	0.0919034	-4.45905
C7orf43	chr7	3255	-0.234856	5.33739	-2.73363	0.00919648	0.0919034	-4.48979
HACD3	chr15	7097	0.204305	7.05887	2.73245	0.00922441	0.0919034	-4.49049
PROSER1	chr13	7315	-0.23146	5.52914	-2.7373	0.0091103	0.0919034	-4.49141
FZR1	chr19	5802	-0.262056	5.38696	-2.73263	0.00921998	0.0919034	-4.49493
PTGES3	chr12	3399	0.327937	6.87599	2.73323	0.00921378	0.0919034	-4.49942
SMAD5	chr5	9040	0.215709	6.00939	2.73721	0.00911261	0.0919034	-4.50127
NUP58	chr13	10422	0.172002	6.60498	2.73459	0.00917394	0.0919034	-4.50205
ARL8B	chr3	3576	0.232334	6.34263	2.73614	0.00913759	0.0919034	-4.50289
WDR6	chr3	5304	-0.197024	6.72167	-2.7327	0.00921837	0.0919034	-4.50446
ATRX	chrX	19266	0.285207	6.25218	2.73554	0.00915169	0.0919034	-4.50468
TSC2	chr16	19626	-0.185181	5.81823	-2.73378	0.00919288	0.0919034	-4.50738
FLII	chr17	6465	-0.174916	5.85583	-2.73223	0.00922945	0.0919034	-4.51147
PPP1R12A	chr12	11932	0.149055	6.4015	2.7321	0.00923252	0.0919034	-4.51241
GGH	chr8	3130	0.30005	6.3535	2.73166	0.00924343	0.0919034	-4.51293
AC013394.1	chr15	4734	0.343418	2.57344	2.73066	0.00926656	0.0919303	-4.11646
RELL2	chr5	2596	-0.297272	4.16065	-2.73105	0.00925743	0.0919303	-4.38191
TSEN15	chr1	10197	0.209985	4.49135	2.73086	0.00926195	0.0919303	-4.42494
AC079062.1	chr18	6856	0.216017	4.47335	2.73012	0.0092796	0.0919921	-4.42935
TOMM20	chr1	3542	0.255837	6.68512	2.72907	0.00930443	0.0921705	-4.51326
ACTR1B	chr2	2892	-0.154378	4.70277	-2.7281	0.00932766	0.0921977	-4.44947
GRIPAP1	chrX	6841	-0.124806	4.8939	-2.72822	0.00932479	0.0921977	-4.46773
PGRMC2	chr4	4626	0.313173	5.34449	2.72852	0.0093201	0.0921977	-4.49799
FBXO28	chr1	6044	0.190866	5.02467	2.72774	0.00933614	0.092214	-4.48146
FGD1	chrX	4275	-0.312295	2.32692	-2.72677	0.00935933	0.0923755	-4.07545
DPY19L1P2	chr7	915	0.348263	0.752499	2.72531	0.00939439	0.0924528	-3.81671
PHYHIP	chr8	4170	-0.682314	1.79283	-2.72593	0.0094014	0.0924528	-3.95965
MAGEA11	chrX	3465	-0.289463	3.20036	-2.72594	0.00937919	0.0924528	-4.24144
SMARCD2	chr17	3734	-0.166661	6.9258	-2.72568	0.00938539	0.0924528	-4.51319
GBF1	chr10	6641	-0.181035	6.83971	-2.72508	0.00939999	0.0924528	-4.51771
ZSCAN22	chr19	4629	-0.214325	2.22056	-2.72432	0.00941824	0.0924944	-4.06237
BCKDHB	chr6	4071	0.181987	3.98163	2.7237	0.00943303	0.0924944	-4.37796
NOS3	chr7	5953	-0.488387	6.69906	-2.7252	0.00943192	0.0924944	-4.52348
CYB5R3	chr22	5973	-0.265713	5.73478	-2.7239	0.00942844	0.0924944	-4.52897
FOXJ2	chr12	6296	-0.206692	4.26922	-2.72282	0.00945427	0.0925682	-4.41755
SLC30A5	chr5	5784	0.23252	5.88787	2.72289	0.0094528	0.0925682	-4.53258
GNG12	chr1	4724	0.262117	7.83382	2.72218	0.00946983	0.0926533	-4.47315
BNIP2	chr15	7969	0.209386	6.39786	2.72107	0.00949678	0.0928498	-4.53818
ZNF180	chr19	4783	0.160057	3.36702	2.72045	0.00951176	0.09288	-4.27811
C3orf38	chr3	3478	0.19775	4.16384	2.71982	0.00952702	0.09288	-4.40873
YOD1	chr1	6521	0.264925	4.32929	2.71981	0.00952739	0.09288	-4.42913
CREM	chr10	5699	0.173344	5.04399	2.72018	0.0095185	0.09288	-4.50089
AC008906.1	chr5	1001	-0.470238	0.544435	-2.71786	0.009575	0.092929	-3.77657
ABHD6	chr3	3589	-0.270792	1.84247	-2.71725	0.00958989	0.092929	-4.00012
SPRY2	chr13	3038	0.177508	3.57195	2.71765	0.00958016	0.092929	-4.32805
PQLC2	chr1	2686	-0.208351	3.84455	-2.71707	0.00959436	0.092929	-4.36886
LRRC14	chr8	6136	-0.249537	3.95508	-2.71867	0.0095552	0.092929	-4.38328
MOB3A	chr19	4149	-0.305196	4.77915	-2.71929	0.00954005	0.092929	-4.47646
S100A11	chr1	680	-0.386496	7.76611	-2.71932	0.00955826	0.092929	-4.48398
CAB39L	chr13	5006	0.223193	4.76331	2.71831	0.00956405	0.092929	-4.48432
SMARCD1	chr12	5136	-0.167166	5.37214	-2.71728	0.0095891	0.092929	-4.53181
RNFT1	chr17	3399	0.285652	3.21243	2.71653	0.00960762	0.0929907	-4.25943
AL136221.1	chr13	509	0.513721	-1.3231	2.71358	0.00968001	0.0932457	-3.44751
PARS2	chr1	2347	-0.239065	2.40901	-2.71349	0.00968246	0.0932457	-4.11392
CCNJ	chr10	4148	0.262747	2.58204	2.71465	0.00965366	0.0932457	-4.14905
DUS3L	chr19	3642	-0.281521	3.90424	-2.71353	0.00968128	0.0932457	-4.37551
POLR3C	chr1	2793	-0.140691	3.97722	-2.71274	0.00970092	0.0932457	-4.39454
MSH3	chr5	4709	0.174975	4.7628	2.71363	0.00967897	0.0932457	-4.49318
NDUFB10	chr16	1070	-0.164549	5.01135	-2.71437	0.00966056	0.0932457	-4.51078
APRT	chr16	1803	-0.250068	5.01957	-2.71265	0.00970302	0.0932457	-4.51299
DYNLL2	chr17	6805	0.294066	7.13128	2.713	0.00969453	0.0932457	-4.53472
CAPN7	chr3	5598	0.163397	5.53419	2.71366	0.00967824	0.0932457	-4.54616
PKNOX1	chr21	7621	-0.14522	4.65385	-2.71053	0.0097558	0.0936862	-4.49063
RNF19A	chr8	6031	0.179161	5.00961	2.71009	0.00976665	0.0937238	-4.52497
SF3A2	chr19	3134	-0.271038	4.39548	-2.70932	0.00978587	0.0937749	-4.46318
USP1	chr1	4263	0.204341	5.50975	2.70948	0.00978177	0.0937749	-4.55203
VAMP4	chr1	5159	0.374078	2.91272	2.70863	0.00980309	0.0938227	-4.2251
TLE3	chr15	12634	-0.20692	6.61366	-2.70856	0.00980476	0.0938227	-4.56484
C12orf29	chr12	6454	0.250671	3.20412	2.70747	0.00983209	0.0939654	-4.27925
CHFR	chr12	17127	-0.129185	5.34423	-2.70713	0.00984055	0.0939654	-4.54998
LYPLA1	chr8	4694	0.370151	6.67201	2.70808	0.00983711	0.0939654	-4.56351
SNRPA	chr19	2361	-0.199993	5.03569	-2.70642	0.00985853	0.0940706	-4.53293
NAA60	chr16	7397	-0.181712	4.06423	-2.70543	0.00988334	0.0942407	-4.42113
XRRA1	chr11	9086	0.5771	3.25365	2.70512	0.00992493	0.0944372	-4.31085
UBE2E1	chr3	3074	0.261315	5.32868	2.70405	0.00991808	0.0944372	-4.55876
2022-03-06	chr5	11336	0.158132	6.63052	2.70396	0.00992048	0.0944372	-4.57334
IKZF5	chr10	4934	0.348987	2.99624	2.70269	0.00995251	0.094633	-4.25546
PLA2R1	chr2	15357	0.385067	3.74528	2.70255	0.009962	0.0946565	-4.38844
ELOF1	chr19	4173	-0.18877	3.8954	-2.70012	0.0100178	0.0947045	-4.41277
FAAP100	chr17	5354	-0.268702	4.13876	-2.70038	0.0100112	0.0947045	-4.45194
TTC31	chr2	5094	-0.162621	4.31465	-2.70056	0.0100066	0.0947045	-4.47619
RABGGTB	chr1	5913	0.187333	4.83173	2.70121	0.00999012	0.0947045	-4.52976
BET1L	chr11	3868	-0.206033	5.04844	-2.69991	0.0100232	0.0947045	-4.54949
ATN1	chr12	4762	-0.362734	5.08681	-2.70095	0.0100153	0.0947045	-4.55265
PHKB	chr16	11822	0.165833	6.45505	2.70124	0.00998933	0.0947045	-4.58313
OTUD4	chr4	9085	0.187636	6.03925	2.70182	0.00997462	0.0947045	-4.58469
NRSN2	chr20	2933	-0.43904	2.97626	-2.69905	0.0100518	0.0949085	-4.27429
SLC25A11	chr17	2669	-0.172971	5.30959	-2.69837	0.0100626	0.0949442	-4.56936
ZNF384	chr12	5181	-0.186491	4.72277	-2.69783	0.0100763	0.0950072	-4.52887
PROCR	chr20	1696	-0.528297	5.09941	-2.69885	0.0100873	0.0950447	-4.54578
SQSTM1	chr5	7654	-0.337676	7.86474	-2.69709	0.0101016	0.0951126	-4.53497
ARHGEF16	chr1	5563	-0.374594	4.37082	-2.69673	0.0101182	0.0951517	-4.47856
ZNF506	chr19	8414	0.123144	4.52177	2.69605	0.010122	0.0951517	-4.51244
RBM18	chr9	5193	0.184109	4.68724	2.69587	0.0101269	0.0951517	-4.52901
AC080188.2	chr4	748	0.608571	-0.863548	2.69558	0.0101341	0.0951537	-3.55184
SLC40A1	chr2	4330	0.212125	9.16957	2.6943	0.0101672	0.095332	-4.43969
NAMPT	chr7	9049	0.262755	5.07975	2.69444	0.0101635	0.095332	-4.56442
LYSMD1	chr1	2508	-0.201916	3.42027	-2.69377	0.0101811	0.0953942	-4.35438
FIGNL1	chr7	5034	0.187406	4.24976	2.6935	0.010188	0.0953942	-4.48486
SNORA33	chr6	130	0.477512	-0.236132	2.69297	0.0102017	0.0954562	-3.68126
MTCO2P2	chr18	225	0.434873	-0.790389	2.6924	0.0102165	0.0954622	-3.58149
CD164	chr6	7206	0.308029	8.01208	2.69251	0.0102135	0.0954622	-4.53318
ANKRD52	chr12	8820	-0.253203	5.68377	-2.69187	0.0102303	0.095525	-4.60323
NEURL1	chr10	4961	-0.347656	4.96497	-2.6917	0.0102478	0.0955851	-4.55812
NR3C1	chr5	9172	0.176737	6.21137	2.69108	0.0102509	0.0955851	-4.60985
ZNF317	chr19	5065	-0.129363	4.60671	-2.69058	0.0102638	0.09564	-4.53191
AL020997.2	chr1	184	0.592574	-2.13501	2.68636	0.0103744	0.0958324	-3.37103
HEXIM2	chr17	2038	-0.255923	1.40311	-2.68607	0.0103821	0.0958324	-3.9873
FNTB	chr14	3948	-0.184002	2.82635	-2.68775	0.0103378	0.0958324	-4.2624
RPARP-AS1	chr10	5660	-0.274747	3.07286	-2.68707	0.0103557	0.0958324	-4.30699
C19orf25	chr19	5111	-0.271866	3.91023	-2.68871	0.0103126	0.0958324	-4.44625
THAP4	chr2	3147	-0.211247	4.63096	-2.68791	0.0103336	0.0958324	-4.53653
ZMYM3	chrX	6916	-0.180582	4.62073	-2.68732	0.0103492	0.0958324	-4.54171
GIT1	chr17	5635	-0.200964	4.72167	-2.68619	0.0103788	0.0958324	-4.55617
EGLN1	chr1	7265	0.251724	4.89574	2.68751	0.0103441	0.0958324	-4.56194
IRF3	chr19	3794	-0.205386	5.33829	-2.68622	0.0103781	0.0958324	-4.59806
CD2BP2	chr16	3773	-0.148979	5.47733	-2.68854	0.0103172	0.0958324	-4.60039
ZDHHC20	chr13	5574	0.242094	6.852	2.68926	0.0102982	0.0958324	-4.601
ARHGAP5	chr14	10888	0.204629	6.96665	2.686	0.0103839	0.0958324	-4.60224
NAA50	chr3	6436	0.260099	6.12687	2.68901	0.0103048	0.0958324	-4.61459
UBOX5	chr20	4738	-0.18097	3.72796	-2.68565	0.0103932	0.095839	-4.4253
USP36	chr17	9235	-0.16767	5.03609	-2.68544	0.0103988	0.095839	-4.58277
RPL31P63	chrX	375	0.745372	-1.59895	2.68377	0.0104428	0.0958418	-3.43316
OAF	chr11	3176	-0.441643	3.34501	-2.68422	0.0104471	0.0958418	-4.36827
IFFO2	chr1	6188	0.24062	4.38945	2.68418	0.0104319	0.0958418	-4.52688
PREB	chr2	3221	-0.1746	5.4036	-2.68387	0.0104401	0.0958418	-4.60879
PIK3C3	chr18	15198	0.126056	5.41001	2.68433	0.0104279	0.0958418	-4.61008
SF1	chr11	5972	-0.129195	6.71504	-2.68354	0.0104488	0.0958418	-4.6197
RB1CC1	chr8	7615	0.169386	6.08645	2.68389	0.0104395	0.0958418	-4.62714
AL138974.1	chr14	741	0.324056	0.369108	2.68171	0.0104976	0.096152	-3.83981
HIST1H3A	chr6	411	-0.281398	4.28613	-2.68135	0.0105071	0.096152	-4.51392
HINT3	chr6	3314	0.280391	4.46995	2.6812	0.0105111	0.096152	-4.53318
PSMC4	chr19	2387	-0.233728	5.24681	-2.682	0.0104897	0.096152	-4.60634
DCAF15	chr19	2961	-0.196629	4.09632	-2.68078	0.0105222	0.0961889	-4.48988
SAMD8	chr10	7348	0.189894	5.29756	2.67964	0.0105527	0.0964022	-4.61376
FUZ	chr19	2950	-0.22473	2.62658	-2.679	0.01057	0.0964295	-4.23085
ETFA	chr15	5031	0.172115	6.76583	2.67914	0.010566	0.0964295	-4.62805
SMAD2	chr18	36366	0.141658	6.85279	2.67846	0.0105843	0.0964951	-4.62613
SS18	chr18	6144	0.141239	6.79097	2.67804	0.0105956	0.0965329	-4.62814
LEPROTL1	chr8	5421	0.237209	4.6193	2.6777	0.0106047	0.0965505	-4.56687
EIF2S3B	chr12	2423	0.238157	2.52025	2.67702	0.010623	0.0965869	-4.22523
MSH2	chr2	13777	0.21202	5.19327	2.6772	0.0106183	0.0965869	-4.61133
USP13	chr3	8440	0.187453	4.20526	2.67565	0.0106599	0.0967579	-4.5197
YAP1	chr11	6296	0.27643	7.6911	2.67577	0.0106567	0.0967579	-4.5906
ATG13	chr11	7001	-0.194265	5.48317	-2.67553	0.0106633	0.0967579	-4.63256
ZNF385A	chr12	3179	-0.318262	4.25739	-2.67524	0.010671	0.0967626	-4.53004
NUP50-DT	chr22	2263	-0.387633	2.4101	-2.67446	0.0106922	0.0968896	-4.20074
DSTN	chr20	3851	0.272984	6.88849	2.67369	0.010713	0.0970137	-4.63837
ZNF3	chr7	5424	-0.135968	4.41136	-2.67314	0.010728	0.0970839	-4.5525
SF3B4	chr1	2245	-0.209334	4.79465	-2.67219	0.0107538	0.0972523	-4.5956
KRR1	chr12	10749	0.19357	5.62662	2.67088	0.0107893	0.0975083	-4.64927
PHOSPHO2	chr2	1488	0.403388	0.421606	2.6674	0.0108849	0.0975924	-3.86098
GAR1	chr4	2046	0.501901	1.97996	2.66922	0.0108347	0.0975924	-4.12668
PPP1R35	chr7	1187	-0.261569	2.95649	-2.66527	0.0109435	0.0975924	-4.31935
DLX4	chr17	3644	-0.356803	2.94231	-2.66578	0.0109295	0.0975924	-4.32935
PIGB	chr15	4542	0.228411	3.07166	2.66502	0.0109504	0.0975924	-4.36674
CTPS2	chrX	5510	-0.221221	3.76478	-2.66729	0.0108878	0.0975924	-4.46678
HSD17B11	chr4	2435	0.381827	3.84106	2.66898	0.0108508	0.0975924	-4.48076
UQCC2	chr6	4689	-0.209777	4.30939	-2.66662	0.0109063	0.0975924	-4.5482
DNAH1	chr3	13872	-0.314868	4.5869	-2.66675	0.0109028	0.0975924	-4.58971
AKAP9	chr7	18210	0.160336	7.44109	2.66582	0.0109284	0.0975924	-4.62756
CEPT1	chr1	8413	0.178077	5.05436	2.66703	0.010895	0.0975924	-4.62878
FBXO3	chr11	12446	0.219229	5.23207	2.66891	0.0108433	0.0975924	-4.63489
MTRNR2L8	chr11	1303	-1.83766	5.68614	-2.67411	0.0108288	0.0975924	-4.63669
BCAR1	chr16	9178	-0.29242	5.14861	-2.66559	0.0109346	0.0975924	-4.63794
HSPA13	chr21	4194	0.259756	5.42189	2.66549	0.0109374	0.0975924	-4.6517
BRD1	chr22	5850	-0.162348	5.5925	-2.66604	0.0109223	0.0975924	-4.65856
SH3GL1	chr19	3685	-0.240919	5.99939	-2.67012	0.0108101	0.0975924	-4.65922
PAM	chr5	8846	-0.49689	6.20038	-2.6701	0.0108494	0.0975924	-4.66161
MTOR	chr1	12119	-0.127255	6.61064	-2.66657	0.0109076	0.0975924	-4.66195
CNOT6L	chr4	9367	0.261078	6.0119	2.66797	0.010869	0.0975924	-4.66343
C1orf198	chr1	5161	-0.230879	5.95549	-2.66776	0.0108748	0.0975924	-4.66486
CLCN7	chr16	8119	-0.238039	5.52368	-2.66436	0.0109689	0.0976924	-4.66169
ANGEL2	chr1	7276	0.135768	4.67277	2.66376	0.0109855	0.0977762	-4.60272
ARRDC3	chr5	4934	0.252671	7.6964	2.662	0.0110344	0.0981463	-4.61969
AC073569.3	chr12	682	0.511714	-1.08903	2.66028	0.0110823	0.0982181	-3.61818
AC083799.1	chr3	910	0.401334	1.41737	2.66034	0.0110806	0.0982181	-4.06472
RRAS	chr19	1160	-0.276386	2.87516	-2.66065	0.011072	0.0982181	-4.33223
BBS10	chr12	3595	0.256601	2.98206	2.6605	0.0110761	0.0982181	-4.36297
ARMC6	chr19	4052	-0.215566	4.35481	-2.66037	0.0110799	0.0982181	-4.56938
MYO6	chr6	8785	0.26755	5.17832	2.66015	0.0110861	0.0982181	-4.64725
BRAT1	chr7	6639	-0.272201	4.67439	-2.65883	0.0111231	0.0984818	-4.60928
PGRMC1	chrX	1919	0.241774	5.27453	2.65799	0.0111466	0.0984996	-4.65991
SARAF	chr8	2990	0.224394	6.80781	2.65798	0.011147	0.0984996	-4.67603
FAM160B2	chr8	8278	-0.239969	6.06904	-2.65798	0.0111469	0.0984996	-4.68838
AC048341.2	chr12	491	0.42324	-0.303312	2.65758	0.0111581	0.0985324	-3.76968
AC084125.4	chr8	338	-0.833153	-2.0268	-2.65688	0.0111779	0.0986378	-3.44117
TRAK2	chr2	7595	0.208932	5.81808	2.65664	0.0111846	0.0986378	-4.68756
POLR2M	chr15	6574	0.421221	3.5713	2.65649	0.0112058	0.0987604	-4.46242
LNPK	chr2	9122	0.296574	4.31618	2.65563	0.0112133	0.0987617	-4.57545
SUZ12	chr17	6547	0.285174	5.94367	2.65483	0.0112359	0.0988966	-4.69217
ME2	chr18	16243	0.21164	4.53573	2.6542	0.0112537	0.0989887	-4.61027
AFTPH	chr2	5767	0.14242	5.11873	2.65392	0.0112617	0.0989947	-4.66336
SNORA66	chr1	133	0.839286	-1.40307	2.65363	0.0112699	0.0990017	-3.55057
IPO7	chr11	7245	0.176508	7.80203	2.65261	0.0112991	0.0991937	-4.63939
USP45	chr6	8051	0.216975	3.56034	2.6519	0.0113193	0.0993066	-4.47508
CD320	chr19	2277	-0.65335	5.10949	-2.65313	0.0113347	0.0993778	-4.65543
AC091042.1	chr18	173	0.799769	-2.04774	2.65095	0.0113463	0.0993876	-3.44105
TMEM39B	chr1	2820	-0.180567	3.2735	-2.6508	0.0113506	0.0993876	-4.43151
GSTP1	chr11	1911	-0.209305	8.12914	-2.65016	0.0113689	0.0993895	-4.6275
ATP13A2	chr1	5253	-0.213371	4.90317	-2.65002	0.0113729	0.0993895	-4.64925
GFPT1	chr2	8866	0.206001	7.35893	2.65034	0.0113639	0.0993895	-4.67114
EPC1	chr10	11286	0.165229	4.84668	2.64909	0.0113997	0.0995115	-4.65055
TMEM170A	chr16	5572	0.191486	5.40047	2.64901	0.0114019	0.0995115	-4.68948
TIA1	chr2	6607	0.231519	5.83431	2.64876	0.011409	0.0995115	-4.70586
SEC22B4P	chr1	1466	0.363393	1.93766	2.64743	0.0114474	0.0997702	-4.18742
VPS11	chr11	5907	-0.128479	3.93765	-2.64722	0.0114534	0.0997702	-4.54628
PLA2G6	chr22	6758	-0.308267	4.16855	-2.64664	0.0114702	0.099852	-4.58653
AC018738.1	chr2	210	-0.428993	1.27274	-2.64507	0.0115156	0.0998792	-4.06878
RAB27A	chr15	5605	0.343076	2.85078	2.64423	0.0115399	0.0998792	-4.35825
TTPA	chr8	2389	0.343899	2.92222	2.64589	0.0114919	0.0998792	-4.38988
TMEM141	chr9	1443	-0.190548	3.7665	-2.64506	0.0115159	0.0998792	-4.51765
CREB3	chr9	1903	-0.146095	4.62665	-2.64481	0.0115232	0.0998792	-4.63665
AP3D1	chr19	8613	-0.162119	7.22522	-2.6448	0.0115234	0.0998792	-4.6898
ACOX1	chr17	8472	0.18221	6.83748	2.64549	0.0115035	0.0998792	-4.70414
CDKN1B	chr12	2811	0.204991	5.62828	2.64431	0.0115375	0.0998792	-4.70851
TOM1	chr22	5871	-0.225689	6.1384	-2.6446	0.0115293	0.0998792	-4.71943
MAU2	chr19	11145	-0.156383	5.82399	-2.6431	0.0115729	0.1001	-4.71996
TERF1	chr8	8831	0.261751	4.00329	2.6427	0.0115844	0.100136	-4.55642
RNASEH2C	chr11	5101	-0.22484	3.7737	-2.64175	0.0116121	0.100247	-4.52362
CCP110	chr16	10142	0.307549	4.59068	2.64193	0.0116068	0.100247	-4.64605
RNF115	chr1	11041	0.122355	4.46835	2.64147	0.0116203	0.100254	-4.63139
UBE2D1	chr10	3486	0.494335	3.25219	2.6407	0.0116674	0.100532	-4.43926
DHX35	chr20	4930	-0.149579	3.55984	-2.64	0.0116635	0.100532	-4.50259
TRIM52-AS1	chr5	1316	-0.299053	0.708773	-2.63951	0.0116776	0.100538	-3.98195
THOC6	chr16	1860	-0.169011	4.56923	-2.63933	0.011683	0.100538	-4.64018
NPRL3	chr16	6609	-0.213079	3.85334	-2.63889	0.011696	0.100585	-4.54846
AC009812.4	chr8	1805	0.462284	1.17615	2.63795	0.0117237	0.100709	-4.07273
YAF2	chr12	10839	0.245525	3.90178	2.63739	0.0117402	0.100709	-4.56165
MAP4K2	chr11	7649	-0.191441	4.46074	-2.63746	0.0117382	0.100709	-4.64009
TRIM11	chr1	8493	-0.204828	4.5869	-2.63747	0.0117379	0.100709	-4.64968
EED	chr11	7016	0.246729	4.64939	2.63647	0.0117673	0.100877	-4.655
NSUN3	chr3	5635	0.222849	2.72716	2.63553	0.0117951	0.100987	-4.36679
SYDE1	chr19	3965	-0.391627	5.92292	-2.63644	0.0117933	0.100987	-4.73593
AC245452.2	chr22	392	0.399536	-0.130887	2.63457	0.0118235	0.101104	-3.83304
DEK	chr6	4361	0.225539	6.99115	2.63432	0.0118311	0.101104	-4.7255
TMEM167A	chr5	4908	0.268154	6.36021	2.63448	0.0118265	0.101104	-4.73985
CNEP1R1	chr16	4178	0.27415	3.96589	2.63224	0.0118931	0.101417	-4.58308
CREB3L2	chr7	8788	-0.261372	7.9483	-2.63274	0.011878	0.101417	-4.67721
CAND1	chr12	13655	0.148353	7.26728	2.63208	0.0118979	0.101417	-4.71621
VHL	chr3	4213	0.18821	5.67221	2.63241	0.011888	0.101417	-4.73867
VPS26A	chr10	3565	0.362105	5.25042	2.6323	0.0119124	0.101477	-4.71855
SUV39H1	chrX	3368	-0.241275	3.41037	-2.6311	0.0119271	0.101538	-4.48224
STARD13-IT1	chr13	452	0.383413	-0.276657	2.63	0.0119602	0.101628	-3.82817
RNF146	chr6	3508	0.167568	4.73233	2.63041	0.0119478	0.101628	-4.68433
MIR503HG	chrX	1678	-0.386765	5.63415	-2.631	0.0119554	0.101628	-4.74506
SCAF1	chr19	4548	-0.245767	5.03728	-2.629	0.0119901	0.101818	-4.71186
MIR1244-4	chr12	85	1.24808	-2.75583	2.6275	0.0120387	0.10191	-3.3873
TNFRSF12A	chr16	1848	-0.347234	4.86594	-2.6281	0.0120343	0.10191	-4.69664
C5orf51	chr5	5572	0.254193	4.95764	2.62768	0.0120299	0.10191	-4.71126
PDXK	chr21	11912	-0.199974	7.14648	-2.62808	0.0120178	0.10191	-4.72964
WDR91	chr7	6032	-0.194348	5.92772	-2.62796	0.0120216	0.10191	-4.75604
TOP3A	chr17	6476	-0.215995	4.14549	-2.62713	0.0120465	0.101912	-4.62465
DCBLD2	chr3	11274	0.240322	4.59867	2.62602	0.0120801	0.102069	-4.68116
METTL3	chr14	5894	-0.14955	5.28675	-2.62618	0.0120752	0.102069	-4.73652
AC007952.4	chr17	637	0.498841	2.78278	2.62578	0.0121086	0.102101	-4.40473
SIRT6	chr19	2787	-0.247353	2.97311	-2.62449	0.0121266	0.102101	-4.42562
ZNF593	chr1	769	-0.244048	3.36361	-2.62454	0.012125	0.102101	-4.48265
B4GALT2	chr1	3772	-0.230987	3.62748	-2.6244	0.0121293	0.102101	-4.54953
PNPLA2	chr11	3843	-0.224737	4.46201	-2.62444	0.012128	0.102101	-4.66747
NAV1	chr1	22453	-0.299849	6.56884	-2.62522	0.0121083	0.102101	-4.76034
CD248	chr11	2558	-0.518145	3.88635	-2.62402	0.0121783	0.102385	-4.60368
ZNF260	chr19	5952	0.168874	4.67813	2.62303	0.012171	0.102385	-4.69754
DMPK	chr19	5807	-0.30587	3.46064	-2.62246	0.0121884	0.102407	-4.5313
LMBR1	chr7	11819	0.168101	5.36259	2.62189	0.0122058	0.102489	-4.75269
HDAC5	chr17	7618	-0.243582	6.50046	-2.62116	0.0122281	0.102612	-4.77032
PMF1	chr1	2520	-0.173687	3.60023	-2.62048	0.0122488	0.102723	-4.54649
MRGBP	chr20	2781	-0.160398	3.62826	-2.62013	0.0122597	0.10275	-4.54972
ADM	chr11	2718	-0.50559	7.52563	-2.62117	0.012269	0.102764	-4.73206
DHX36	chr3	10562	0.224997	5.53145	2.61936	0.0122833	0.102821	-4.76275
METTL15	chr11	7778	0.181966	3.73664	2.61885	0.0122992	0.102826	-4.58256
ADGRE5	chr19	5382	-0.50652	5.04671	-2.62035	0.012294	0.102826	-4.728
LSM14A	chr19	4748	0.211019	5.70928	2.61805	0.0123237	0.102843	-4.7724
EFHD1	chr2	3052	-0.290799	5.76991	-2.61809	0.0123241	0.102843	-4.77402
MFSD12	chr19	5277	-0.353395	6.49429	-2.61912	0.0123124	0.102843	-4.77629
CRNDE	chr16	5846	0.291268	2.44011	2.61779	0.0123318	0.102843	-4.36167
SNORD11B	chr2	90	1.06127	-3.90676	2.61661	0.0123681	0.103035	-3.27376
ARHGEF34P	chr7	4532	-0.385093	2.70515	-2.61469	0.0124277	0.103035	-4.40004
GEMIN7	chr19	1915	-0.194951	2.74268	-2.61459	0.012431	0.103035	-4.40477
SNRNP25	chr16	3060	-0.253799	3.47914	-2.616	0.0123872	0.103035	-4.5244
SLC35A2	chrX	3745	-0.181185	4.05186	-2.61509	0.0124153	0.103035	-4.63758
ZNF720	chr16	9816	0.216047	4.14384	2.61532	0.0124081	0.103035	-4.64844
GSDMD	chr8	5116	-0.290525	4.20629	-2.61546	0.0124037	0.103035	-4.64883
GPR180	chr13	8822	0.297889	4.31645	2.61508	0.0124158	0.103035	-4.67322
METTL7A	chr12	4083	0.223313	6.76648	2.61634	0.0123765	0.103035	-4.77232
ATP6V0D1	chr16	8212	-0.144122	6.06142	-2.61568	0.0123969	0.103035	-4.7858
RNU6-1112P	chr4	99	1.04625	-3.85626	2.61308	0.0124778	0.103193	-3.28428
FMNL1	chr17	7576	-0.315428	4.01445	-2.61327	0.0124718	0.103193	-4.63152
NKIRAS2	chr17	5566	-0.183713	5.42837	-2.6133	0.012471	0.103193	-4.77559
SH3BP2	chr4	13968	-0.286708	5.47908	-2.61299	0.0124807	0.103193	-4.77933
RAMACL	chr6	1991	0.3176	2.39925	2.61105	0.0125414	0.103299	-4.34935
GSTM3	chr1	4750	0.487164	3.16387	2.61235	0.0125263	0.103299	-4.52163
FAM98B	chr15	6851	0.396198	3.69144	2.61063	0.0125691	0.103299	-4.58584
PIN1	chr19	4570	-0.199605	4.30924	-2.60928	0.0125971	0.103299	-4.68189
HS1BP3	chr2	9059	-0.176711	4.34973	-2.60911	0.0126024	0.103299	-4.68914
BMP1	chr8	7471	-0.336653	8.29153	-2.60996	0.0125824	0.103299	-4.7035
ITGAV	chr2	8211	0.203854	8.32194	2.60844	0.0126236	0.103299	-4.70566
DIAPH3	chr13	7442	0.282969	4.79954	2.61165	0.0125226	0.103299	-4.73286
DPM1	chr20	1207	0.181742	4.96489	2.6116	0.0125241	0.103299	-4.74535
RAB23	chr6	4926	0.235273	4.88686	2.60967	0.0125847	0.103299	-4.74702
RTTN	chr18	19323	0.180903	4.86368	2.61062	0.0125548	0.103299	-4.74726
CDK6	chr7	12260	0.240532	7.2558	2.6122	0.0125053	0.103299	-4.75701
WBP2	chr17	5399	-0.204204	5.19086	-2.60905	0.0126042	0.103299	-4.77109
TRPM7	chr15	12398	0.138457	6.88275	2.60865	0.012617	0.103299	-4.78569
NFE2L2	chr2	5979	0.161272	5.89646	2.60936	0.0125945	0.103299	-4.79825
HIST1H3F	chr6	411	-0.333408	6.12399	-2.60973	0.0126027	0.103299	-4.80018
TOMM70	chr3	5387	0.144866	6.16158	2.60851	0.0126211	0.103299	-4.80162
CASP8AP2	chr6	8171	0.147444	5.27869	2.6077	0.0126469	0.103427	-4.78043
TUT1	chr11	4082	-0.221007	2.42479	-2.60681	0.0126749	0.103469	-4.36148
ZNF646	chr16	8635	-0.178501	4.45397	-2.60683	0.0126745	0.103469	-4.70853
CCNT2	chr2	9081	0.189665	5.4055	2.60726	0.0126606	0.103469	-4.78825
BAD	chr11	1708	-0.253094	4.69543	-2.60643	0.012687	0.103474	-4.73163
ATG12	chr5	8888	0.238918	5.24782	2.60631	0.0126909	0.103474	-4.77844
ARHGEF5	chr7	5818	-0.284225	3.82489	-2.60534	0.0127214	0.10366	-4.62181
STARD3	chr17	5160	-0.178013	4.75239	-2.60457	0.0127459	0.103672	-4.74315
USF2	chr19	4952	-0.140565	5.07302	-2.60461	0.0127448	0.103672	-4.77137
TMEM214	chr2	4910	-0.167398	6.0693	-2.60505	0.0127308	0.103672	-4.81026
NIT1	chr1	3793	-0.185159	4.45558	-2.60423	0.0127569	0.103699	-4.71402
IMPA1	chr8	3720	0.387783	2.7964	2.60381	0.0127704	0.103746	-4.43995
COX6CP17	chr10	185	0.861494	-2.53203	2.6006	0.0128731	0.103765	-3.50164
ARPC3P5	chr6	534	0.515952	-1.09757	2.60065	0.0128714	0.103765	-3.71245
SEMA3B-AS1	chr3	338	-0.545834	-0.52071	-2.60157	0.0128419	0.103765	-3.82503
AC005839.1	chr17	3213	0.322984	1.76919	2.60164	0.0128395	0.103765	-4.26909
SELENOO	chr22	2363	-0.248969	3.14757	-2.60287	0.0128004	0.103765	-4.51115
SFXN5	chr2	11087	-0.217855	4.00748	-2.60001	0.0128918	0.103765	-4.66942
MORC2	chr22	6258	-0.109863	5.15798	-2.60273	0.0128048	0.103765	-4.77999
MTMR14	chr3	6019	-0.127162	5.0753	-2.60015	0.0128875	0.103765	-4.78283
ZMIZ1	chr10	11048	-0.409172	5.07045	-2.60238	0.0128452	0.103765	-4.78416
PPP1R14B	chr11	1655	-0.319187	5.30335	-2.60004	0.0129004	0.103765	-4.78841
TUBB4B	chr9	2111	-0.19726	7.20246	-2.60156	0.0128422	0.103765	-4.7917
CDS2	chr20	11893	0.129743	5.29519	2.59998	0.0128928	0.103765	-4.798
PLXNA3	chrX	11710	-0.241334	5.48145	-2.60147	0.0128452	0.103765	-4.80349
VPS13C	chr15	19703	0.23716	6.70508	2.60065	0.0128715	0.103765	-4.80945
MARS	chr12	7028	-0.131083	6.16769	-2.60286	0.0128006	0.103765	-4.81537
GRINA	chr8	2527	-0.209017	6.40902	-2.60139	0.0128476	0.103765	-4.81625
SMPD4	chr2	7375	-0.181183	5.79457	-2.59965	0.0129034	0.103765	-4.81891
FAM89B	chr11	1458	-0.25807	1.4444	-2.59801	0.0129564	0.10382	-4.22311
ZNF10	chr12	5541	0.268262	2.69245	2.59852	0.0129399	0.10382	-4.45558
NLE1	chr17	5463	-0.1881	3.72766	-2.59813	0.0129526	0.10382	-4.61914
TIPRL	chr1	3220	0.209768	4.64065	2.59885	0.0129292	0.10382	-4.74823
HNRNPDL	chr4	5476	0.168257	7.37249	2.59843	0.0129427	0.10382	-4.78777
INTS1	chr7	9062	-0.279109	6.75476	-2.59896	0.0129258	0.10382	-4.81425
VPS13A	chr9	20196	0.23603	5.66498	2.59755	0.0129713	0.103878	-4.82022
AC010789.1	chr10	291	0.588846	-1.56177	2.5971	0.0129859	0.103933	-3.66964
HS3ST3A1	chr17	2628	-0.43212	2.32988	-2.59583	0.0130268	0.103953	-4.37378
SLC35D2	chr9	3830	0.169863	2.86056	2.59624	0.0130135	0.103953	-4.48279
GDF15	chr19	2087	-0.602069	9.71593	-2.59747	0.0130195	0.103953	-4.63013
HBS1L	chr6	11099	0.136309	5.84804	2.59649	0.0130056	0.103953	-4.82612
SUPT5H	chr19	8568	-0.147508	6.4136	-2.59654	0.013004	0.103953	-4.82809
MINOS1	chr1	5480	0.300268	2.34094	2.59534	0.0130427	0.103957	-4.37952
ABLIM1	chr10	10039	0.362817	3.36575	2.59543	0.0130416	0.103957	-4.59653
CLDN7	chr17	2492	-0.258346	5.69774	-2.59499	0.0130542	0.103987	-4.82373
ACOT8	chr20	4213	-0.221569	3.39642	-2.59391	0.0130896	0.104023	-4.57429
TSNAX	chr1	6241	0.369575	4.13097	2.59493	0.0130701	0.104023	-4.68207
PIGT	chr20	19670	-0.221438	5.45901	-2.59413	0.0130824	0.104023	-4.82176
SYNCRIP	chr6	8205	0.211677	6.74824	2.59405	0.013085	0.104023	-4.82544
PRKACA	chr19	6144	-0.379242	4.49348	-2.59408	0.0131061	0.104094	-4.75052
ATPAF2	chr17	5564	-0.14802	3.19248	-2.59202	0.0131512	0.10439	-4.54093
SPRY4	chr5	6565	-0.358428	4.34308	-2.59225	0.0131616	0.104412	-4.73212
UBE3A	chr15	12813	0.11635	6.43912	2.59113	0.0131804	0.104499	-4.8393
TXNL1	chr18	11298	0.183147	5.48744	2.5899	0.0132209	0.104731	-4.83008
CABIN1	chr22	9388	-0.193577	5.79858	-2.58977	0.0132252	0.104731	-4.84181
C19orf24	chr19	2193	-0.292895	3.24341	-2.58709	0.0133136	0.105369	-4.5635
CHERP	chr19	6113	-0.188914	4.27975	-2.58552	0.0133656	0.105446	-4.73343
UROS	chr10	9532	-0.149749	4.37786	-2.58538	0.0133702	0.105446	-4.74932
MMS22L	chr6	21793	0.23439	4.55237	2.58586	0.0133543	0.105446	-4.76951
CPXM2	chr10	4859	-0.670825	5.12653	-2.58797	0.0133451	0.105446	-4.80606
ATR	chr3	12496	0.139211	5.53152	2.58614	0.0133449	0.105446	-4.84253
IREB2	chr15	10806	0.249073	6.04639	2.58554	0.013365	0.105446	-4.85319
FAM117B	chr2	5986	0.243345	4.26106	2.58499	0.0133834	0.105489	-4.73489
DTNB	chr2	7146	-0.281981	3.4061	-2.58349	0.0134332	0.105819	-4.60759
ELAC1	chr18	3970	0.149415	2.42426	2.58213	0.0134786	0.105992	-4.42711
LINC01483	chr17	4173	-0.382559	3.03755	-2.58257	0.013464	0.105992	-4.53527
NCDN	chr1	4917	-0.217701	3.77841	-2.58224	0.013475	0.105992	-4.67047
WDR47	chr1	4423	0.13745	3.46254	2.58097	0.0135176	0.106194	-4.62526
MOB2	chr11	4512	-0.140127	3.57143	-2.5809	0.01352	0.106194	-4.63598
ZBTB6	chr9	4106	0.336248	3.20441	2.57944	0.0135691	0.106332	-4.57787
ADD1	chr4	13106	-0.126397	7.25252	-2.57996	0.0135515	0.106332	-4.83588
BLOC1S6	chr15	6812	0.231406	5.28583	2.57983	0.013556	0.106332	-4.8403
CAPZA2	chr7	8425	0.262324	6.28364	2.5795	0.0135671	0.106332	-4.86677
FOXM1	chr12	4899	-0.292363	4.40674	-2.57891	0.0135868	0.106409	-4.76661
CHST14	chr15	3574	-0.207499	5.13644	-2.5781	0.0136143	0.106563	-4.83854
PARPBP	chr12	4745	0.259537	3.36064	2.57599	0.0136858	0.106569	-4.61619
TPMT	chr6	3181	0.218756	3.4607	2.57758	0.0136319	0.106569	-4.62354
KAZN	chr1	13841	-0.278209	3.93157	-2.57696	0.0136527	0.106569	-4.70076
SPECC1	chr17	13676	-0.19156	4.36171	-2.57758	0.0136318	0.106569	-4.75742
CUTA	chr6	1876	-0.212672	4.43553	-2.57648	0.0136693	0.106569	-4.7762
AACS	chr12	16094	-0.213274	4.49077	-2.57671	0.0136612	0.106569	-4.77715
AP5B1	chr11	4811	-0.275396	4.8019	-2.57675	0.01366	0.106569	-4.80853
SLC6A2	chr16	5463	-0.477917	4.84386	-2.57692	0.0136941	0.106569	-4.81045
HIST2H2BE	chr1	2194	-0.206702	6.73862	-2.57618	0.0136794	0.106569	-4.866
BCAR3	chr1	6866	-0.169627	6.01833	-2.57595	0.0136872	0.106569	-4.87558
MAP2K7	chr19	5145	-0.157758	4.40458	-2.57539	0.0137061	0.106601	-4.77261
NAMPTP1	chr10	2514	0.337677	2.30774	2.57416	0.0137481	0.106731	-4.42752
CCDC97	chr19	3821	-0.226423	3.47928	-2.57442	0.0137392	0.106731	-4.63718
TK2	chr16	7169	0.183018	4.08078	2.57397	0.0137545	0.106731	-4.74529
GTF2A2	chr15	3204	0.216828	4.36555	2.57433	0.0137424	0.106731	-4.77179
MIR503	chrX	71	-0.57455	0.691964	-2.57277	0.0137954	0.106742	-4.12918
SYNM	chr15	7819	0.25323	3.00709	2.57342	0.0137732	0.106742	-4.56259
APBA3	chr19	5556	-0.213162	3.36069	-2.57303	0.0137867	0.106742	-4.61278
MTMR9	chr8	8804	0.164637	3.68269	2.57285	0.0137929	0.106742	-4.67828
SH3GLB2	chr9	6814	-0.235437	7.73463	-2.5734	0.0137741	0.106742	-4.82328
PUF60	chr8	5424	-0.199436	5.33877	-2.57214	0.0138171	0.106849	-4.86103
VRK3	chr19	9796	-0.128384	4.69396	-2.57167	0.0138331	0.106911	-4.81555
PRR13P5	chr19	442	-0.307991	0.908327	-2.57101	0.0138559	0.107027	-4.17269
SLC44A3	chr1	2869	0.299466	2.65594	2.56917	0.0139193	0.107065	-4.5201
PML	chr15	12657	-0.200929	3.91752	-2.56951	0.0139075	0.107065	-4.72061
CCM2	chr7	8196	-0.1531	4.22264	-2.569	0.0139251	0.107065	-4.76241
HPS6	chr10	2649	-0.200603	4.25871	-2.56856	0.0139402	0.107065	-4.76635
MRPL4	chr19	4070	-0.2708	4.87982	-2.56903	0.0139239	0.107065	-4.83566
ACTN4	chr19	6098	-0.185646	7.01107	-2.56863	0.0139377	0.107065	-4.87545
MARK2	chr11	6154	-0.170902	5.78782	-2.56968	0.0139017	0.107065	-4.88673
G3BP2	chr4	7183	0.225438	6.27427	2.56986	0.0138954	0.107065	-4.88907
NEBL	chr10	13654	0.204167	6.02644	2.56957	0.0139053	0.107065	-4.88977
ARHGEF11	chr1	8950	-0.18357	6.12678	-2.56988	0.0138947	0.107065	-4.8904
GALC	chr14	6825	0.199903	4.378	2.5683	0.0139494	0.107075	-4.79241
ABHD10	chr3	3021	0.181641	4.21056	2.56791	0.0139628	0.107117	-4.76638
METTL18	chr1	1578	0.258019	2.10187	2.567	0.0139941	0.107202	-4.39724
ZMYM5	chr13	3713	0.209033	3.31697	2.56691	0.0139975	0.107202	-4.62957
PHPT1	chr9	1612	-0.23927	4.56756	-2.5669	0.0139977	0.107202	-4.81118
AL135925.1	chr10	1701	0.292847	0.815947	2.56586	0.014034	0.107256	-4.17331
CARD19	chr9	3081	-0.264575	2.8118	-2.56578	0.0140365	0.107256	-4.53622
STK11	chr19	8639	-0.221232	5.2194	-2.56601	0.0140284	0.107256	-4.86881
TMEM106B	chr7	13867	0.378394	6.74264	2.56704	0.01402	0.107256	-4.88479
FPGS	chr9	3931	-0.19169	3.70592	-2.56517	0.0140577	0.107296	-4.69031
SMNDC1	chr10	5417	0.305949	3.94883	2.56538	0.0140507	0.107296	-4.72427
MIR335	chr7	94	0.82624	-2.84908	2.56365	0.0141107	0.107343	-3.55884
RPP25L	chr9	1092	-0.211208	3.30055	-2.56404	0.0140973	0.107343	-4.62439
KLHL28	chr14	8076	0.305874	3.60347	2.56347	0.0141169	0.107343	-4.68191
FAM214A	chr15	9832	0.26779	4.54763	2.5636	0.0141124	0.107343	-4.81639
RNF123	chr3	7458	-0.216044	5.03206	-2.5636	0.0141127	0.107343	-4.8627
LRRC8A	chr9	5230	-0.172073	5.55932	-2.5634	0.0141194	0.107343	-4.89358
MBD1	chr18	6734	-0.15394	5.82821	-2.56443	0.0140834	0.107343	-4.89954
TMEM245	chr9	9484	0.196486	6.76225	2.56282	0.0141397	0.107436	-4.8928
AC008063.1	chr2	640	-0.501229	-0.477122	-2.56166	0.0141806	0.107508	-3.94638
GJA1	chr6	3413	0.331442	7.28748	2.56257	0.0141673	0.107508	-4.87028
INSR	chr19	10451	-0.352961	6.93092	-2.56282	0.0141649	0.107508	-4.89229
FXR1	chr3	12054	0.183188	6.39244	2.56165	0.014181	0.107508	-4.90687
GNPTAB	chr12	9755	0.185022	5.57187	2.5611	0.0142	0.107592	-4.90024
RRP7BP	chr22	5092	-0.240299	3.65549	-2.56052	0.0142205	0.107627	-4.69323
CREBL2	chr12	3922	0.189885	4.95687	2.56074	0.0142129	0.107627	-4.86132
EEF1A1P12	chr2	1346	0.252164	2.24782	2.5599	0.0142424	0.107671	-4.42744
PCGF1	chr2	2629	-0.194157	2.85503	-2.55994	0.014241	0.107671	-4.55082
IGHA1	chr14	1422	-0.625217	1.86145	-2.55958	0.0142809	0.107902	-4.3805
RIN3	chr14	8683	-0.27709	3.56865	-2.55841	0.0142949	0.107924	-4.68862
ARFGAP2	chr11	5918	-0.137613	6.44373	-2.55827	0.0142998	0.107924	-4.91431
PATZ1	chr22	5693	-0.222689	3.72575	-2.55749	0.0143275	0.108012	-4.72498
PUM2	chr2	6978	0.215298	6.82375	2.55763	0.0143224	0.108012	-4.90411
RNU2-63P	chr2	194	0.659057	0.635394	2.55724	0.0143509	0.108038	-4.18062
TRMT44	chr4	7724	-0.198167	4.12762	-2.55672	0.0143549	0.108038	-4.78165
KPNA4	chr3	9413	0.136508	6.26286	2.55711	0.014341	0.108038	-4.91826
C2orf49	chr2	4768	0.16388	4.31167	2.55642	0.0143653	0.108056	-4.80594
FZD10	chr12	3282	-0.548286	1.89539	-2.55623	0.0143866	0.108079	-4.36588
DBN1	chr5	5119	-0.367862	2.93251	-2.55576	0.0143888	0.108079	-4.57889
HNRNPA1	chr12	5093	0.465228	7.52465	2.55682	0.0143923	0.108079	-4.88198
ZNF737	chr19	3539	0.188908	2.85016	2.55517	0.0144098	0.108122	-4.57535
ARID4A	chr14	7568	0.204522	4.51547	2.555	0.0144159	0.108122	-4.83104
SLC25A35	chr17	3897	-0.37107	5.09581	-2.55559	0.0144221	0.108122	-4.88894
MIR5087	chr1	76	0.954894	-1.01292	2.55363	0.0144812	0.108342	-3.84828
HIST1H3I	chr6	411	-0.307758	4.14843	-2.55298	0.0144881	0.108342	-4.77852
COX15	chr10	4177	0.216247	4.59525	2.55358	0.0144667	0.108342	-4.84512
TTC37	chr5	10454	0.140879	7.11325	2.55288	0.0144917	0.108342	-4.90295
TREML2	chr6	3302	-0.758446	6.57158	-2.55665	0.0144727	0.108342	-4.91824
METTL4	chr18	5724	0.235843	3.12314	2.55162	0.0145367	0.108379	-4.62543
PEX16	chr11	3013	-0.201109	3.56633	-2.5521	0.0145195	0.108379	-4.70118
ZNF703	chr8	3349	-0.246735	4.72067	-2.55244	0.0145072	0.108379	-4.85697
USP37	chr2	9290	0.125797	5.1888	2.55178	0.0145309	0.108379	-4.90154
SNRNP40	chr1	3881	-0.128839	5.44317	-2.55175	0.0145319	0.108379	-4.9123
AL135905.1	chr6	1404	0.29734	1.26662	2.5506	0.0145734	0.108593	-4.29565
PPP3CB	chr10	5094	0.276893	4.71854	2.55003	0.014594	0.108649	-4.86138
PNKD	chr2	5184	-0.225112	5.12672	-2.54994	0.0145971	0.108649	-4.89612
RFXANK	chr19	2503	-0.165512	4.26138	-2.54884	0.0146369	0.108753	-4.81215
MIS18BP1	chr14	6250	0.2009	5.27941	2.54885	0.0146363	0.108753	-4.91382
SCAMP4	chr19	6953	-0.30141	5.29347	-2.54883	0.0146432	0.108753	-4.9168
RAB14	chr9	4304	0.226976	5.95848	2.54887	0.0146356	0.108753	-4.93561
ZNF37BP	chr10	10256	0.209539	3.50043	2.54717	0.0146972	0.109094	-4.71184
COL1A1	chr17	9819	-0.459155	9.29762	-2.54754	0.0147147	0.109104	-4.76832
ZBTB37	chr1	19464	0.196547	5.85135	2.54684	0.0147091	0.109104	-4.93971
AHDC1	chr1	8297	-0.32464	3.91726	-2.54598	0.0147405	0.109235	-4.77768
CRIP2	chr14	4837	-0.455613	3.58833	-2.54638	0.0147536	0.109272	-4.71987
AL034397.3	chrX	1815	-0.75367	1.30414	-2.54613	0.01477	0.109334	-4.32087
TMEM138	chr11	6348	-0.158302	4.37694	-2.54489	0.0147803	0.10935	-4.84313
SGO2	chr2	6022	0.343915	3.27346	2.54367	0.0148247	0.109439	-4.66622
PHKG2	chr16	7509	-0.208078	4.1144	-2.54392	0.0148155	0.109439	-4.80488
ELF1	chr13	4335	0.197909	5.71739	2.54391	0.0148157	0.109439	-4.94117
HYOU1	chr11	7694	-0.251657	6.26947	-2.54371	0.0148232	0.109439	-4.94935
SLC4A1	chr17	5130	-0.44892	2.93109	-2.5437	0.0148424	0.109509	-4.60435
AGGF1	chr5	5051	0.236065	3.4075	2.54131	0.0149112	0.109957	-4.69622
MYL12BP1	chr15	507	-0.306286	-0.376325	-2.53922	0.014988	0.110414	-3.98428
ALAS2	chrX	2134	-0.480493	3.65064	-2.5396	0.0150059	0.110414	-4.75002
SYAP1	chrX	6418	0.156703	5.33326	2.53904	0.0149946	0.110414	-4.93468
SENP6	chr6	11414	0.142303	6.43533	2.53893	0.0149987	0.110414	-4.95685
IPO8	chr12	6926	0.211899	5.62334	2.53851	0.0150142	0.110415	-4.9514
MIR6753	chr11	164	-0.804777	-2.91585	-2.53799	0.0150333	0.110495	-3.56238
ZBTB48	chr1	4503	-0.215441	3.14743	-2.53722	0.0150621	0.110622	-4.66195
HIGD1A	chr3	1675	0.355061	4.48425	2.53724	0.015081	0.110622	-4.86094
FAM126B	chr2	12810	0.268332	4.87801	2.53707	0.0150674	0.110622	-4.90718
ARHGAP17	chr16	9879	-0.258071	6.47586	-2.53665	0.0150833	0.110622	-4.96223
GPAM	chr10	9808	0.198717	4.64815	2.5363	0.0150963	0.110657	-4.8932
PUSL1	chr1	2489	-0.252104	3.13901	-2.53574	0.0151171	0.110749	-4.65173
MZT1	chr13	2299	0.479517	3.29012	2.53581	0.0151424	0.110815	-4.67333
HSDL1	chr16	4507	0.137484	4.0254	2.53508	0.0151415	0.110815	-4.81613
FAM3C	chr7	3422	0.406119	5.0446	2.53518	0.0151699	0.110858	-4.9199
GATA3	chr10	3436	-0.234727	5.9448	-2.53437	0.015168	0.110858	-4.96825
ABCD3	chr1	7589	0.155791	5.93271	2.53424	0.0151729	0.110858	-4.96872
LRG1	chr19	3133	-0.536193	1.8032	-2.53384	0.0151991	0.11095	-4.4038
NBN	chr8	6156	0.1592	5.60075	2.53346	0.0152021	0.11095	-4.96266
AC011477.2	chr19	921	0.229871	0.90796	2.53286	0.0152242	0.111052	-4.27465
PRKCZ	chr1	7636	-0.204272	8.09637	-2.53255	0.0152361	0.111079	-4.89539
FBXL17	chr5	8125	0.163771	3.95675	2.53191	0.0152601	0.111191	-4.80788
E4F1	chr16	6402	-0.257051	4.41612	-2.5317	0.015268	0.111191	-4.87088
MRPL30	chr2	2898	0.158403	4.31849	2.53107	0.0152916	0.111298	-4.85934
SRRM2	chr16	13266	-0.198163	8.25595	-2.53087	0.0152992	0.111298	-4.88714
ELMOD3	chr2	7259	-0.181737	4.12038	-2.52967	0.0153442	0.111389	-4.8459
NUCKS1	chr1	6546	0.183271	7.7594	2.53014	0.0153264	0.111389	-4.91991
PPP2R1A	chr19	7437	-0.153593	7.16133	-2.52966	0.0153446	0.111389	-4.95651
RNPEP	chr1	3479	-0.160989	5.92865	-2.52978	0.0153402	0.111389	-4.97861
TMUB2	chr17	3511	-0.156416	4.85954	-2.52931	0.0153578	0.111424	-4.9284
GFER	chr16	2687	-0.191578	3.53642	-2.52863	0.0153835	0.111432	-4.74315
LSM5	chr7	4701	0.308818	3.8321	2.52893	0.0153721	0.111432	-4.79083
ATP6V1A	chr3	5130	0.132333	6.47125	2.52871	0.0153805	0.111432	-4.97937
GSR	chr8	3760	0.144614	6.70595	2.52774	0.0154173	0.111616	-4.97505
ATP2C1	chr3	8533	0.154414	5.48575	2.52743	0.0154288	0.11164	-4.9698
KIF18B	chr17	4655	-0.313117	3.50003	-2.52714	0.0154401	0.111662	-4.74711
MIR3975	chr18	70	0.872739	-3.46377	2.52633	0.0154708	0.111704	-3.52559
SSH3	chr11	3641	-0.224194	4.79894	-2.52639	0.0154685	0.111704	-4.92479
ACTR2	chr2	4347	0.44209	6.57163	2.52748	0.0154695	0.111704	-4.98164
AC245014.3	chr1	347	0.555504	0.913321	2.52587	0.0154882	0.111738	-4.28513
MISP3	chr19	2354	-0.518896	2.24961	-2.5255	0.015522	0.111738	-4.51059
AC097478.1	chr4	6069	0.310331	4.00865	2.5249	0.0155251	0.111738	-4.84415
SUGP1	chr19	5356	-0.134829	4.17049	-2.52519	0.0155139	0.111738	-4.85689
KMT2B	chr19	10279	-0.207765	5.27542	-2.52502	0.0155204	0.111738	-4.96637
UBE2G1	chr17	4539	0.183462	5.34991	2.52513	0.0155165	0.111738	-4.96802
LGALS16	chr19	679	-0.327565	3.29631	-2.52404	0.0155579	0.111753	-4.71598
NUBPL	chr14	7590	0.182312	3.38	2.52416	0.0155533	0.111753	-4.7295
MEN1	chr11	4246	-0.12139	4.3124	-2.52429	0.0155482	0.111753	-4.87441
PRSS12	chr4	5725	0.300201	6.13363	2.52425	0.0155604	0.111753	-4.99168
RHOD	chr11	1265	-0.365052	3.40151	-2.52379	0.0155699	0.111762	-4.73031
RPS6KB1	chr17	7687	0.176252	5.28593	2.52346	0.0155801	0.111776	-4.96975
LGALS14	chr19	1079	-0.663573	4.98547	-2.52501	0.0155905	0.111791	-4.94135
HNRNPUL2	chr11	5416	0.278615	3.70888	2.52272	0.0156083	0.11186	-4.79124
TLCD1	chr17	1311	-0.286142	2.68405	-2.52044	0.0156959	0.112012	-4.60274
FTSJ1	chrX	2872	-0.224493	3.11004	-2.52164	0.0156497	0.112012	-4.67623
TMEM70	chr8	2982	0.206966	3.70629	2.52052	0.015693	0.112012	-4.79339
PSKH1	chr16	3977	-0.149579	3.97527	-2.52149	0.0156554	0.112012	-4.83764
PRMT3	chr11	5467	0.153614	4.13741	2.52046	0.0156953	0.112012	-4.86024
CDKN2AIP	chr4	3193	0.164931	4.15439	2.52069	0.0156861	0.112012	-4.86348
H2AFJ	chr12	3356	-0.218265	4.49427	-2.52081	0.0156816	0.112012	-4.90726
PLEKHO2	chr15	3726	-0.231998	5.06887	-2.52158	0.0156523	0.112012	-4.95993
YTHDF2	chr1	3859	0.116144	6.3652	2.51964	0.0157267	0.112172	-5.0014
EEF1A1P14	chr1	1376	0.274955	1.0976	2.51899	0.0157519	0.112233	-4.31525
PGAM4	chrX	765	-0.230937	2.65853	-2.51915	0.0157455	0.112233	-4.61261
RNU5F-1	chr1	117	0.962278	0.491835	2.51722	0.0158632	0.112257	-4.20177
SLC25A23	chr19	4859	-0.382321	2.12503	-2.51655	0.0158463	0.112257	-4.53288
RPUSD2	chr15	2482	-0.196987	2.91721	-2.51631	0.0158556	0.112257	-4.65512
TMA16	chr4	3513	0.314536	3.61899	2.51565	0.0158814	0.112257	-4.78202
ZNF799	chr19	5055	0.186365	3.80536	2.51483	0.0159132	0.112257	-4.83855
ZNF493	chr19	11214	0.241555	3.90605	2.51495	0.0159085	0.112257	-4.84805
WAC-AS1	chr10	2943	0.153104	4.07474	2.51745	0.0158115	0.112257	-4.86105
UCKL1	chr20	3184	-0.184488	4.45561	-2.51654	0.0158467	0.112257	-4.90921
DUS2	chr16	4472	-0.156528	4.50896	-2.51529	0.0158954	0.112257	-4.91898
GTPBP2	chr6	4624	-0.223893	4.74041	-2.5177	0.0158017	0.112257	-4.93701
FRMD8	chr11	4091	-0.201597	4.7362	-2.51836	0.0157761	0.112257	-4.93787
IGF2BP2	chr3	4735	-0.221668	5.0471	-2.51486	0.0159119	0.112257	-4.97247
SPAG5	chr17	5472	-0.188586	5.09162	-2.51543	0.0158896	0.112257	-4.97382
STAM2	chr2	7005	0.166092	5.26027	2.51746	0.015811	0.112257	-4.98198
MAN1A1	chr6	5014	0.331441	6.70505	2.51815	0.015808	0.112257	-4.99551
LTBR	chr12	6280	-0.212335	5.56256	-2.51512	0.0159018	0.112257	-5.0022
DIS3	chr13	10835	0.131758	5.84965	2.51809	0.0157865	0.112257	-5.00323
PAQR7	chr1	3297	-0.197934	6.5544	-2.51631	0.0158557	0.112257	-5.00574
CDC27	chr17	6824	0.153798	6.16767	2.5157	0.0158793	0.112257	-5.01128
HIST1H1C	chr6	642	-0.236171	7.70218	-2.51429	0.0159343	0.112347	-4.96402
TBC1D25	chrX	4223	-0.236145	3.23292	-2.51363	0.0159599	0.11245	-4.72455
IPMK	chr10	6133	0.435865	4.73308	2.51447	0.0159656	0.11245	-4.94194
JRKL	chr11	3511	0.263282	3.0521	2.51226	0.0160137	0.112482	-4.69414
NUPR1	chr16	5674	-0.304238	3.55146	-2.51188	0.0160284	0.112482	-4.77304
CLDN12	chr7	6741	0.229671	3.61958	2.51193	0.0160265	0.112482	-4.80456
AGBL5	chr2	5283	-0.149479	4.23591	-2.5126	0.0160004	0.112482	-4.89906
CC2D1A	chr19	5039	-0.299272	4.74268	-2.51259	0.0160033	0.112482	-4.95228
GADD45G	chr9	1322	-0.406456	5.08435	-2.51285	0.0160242	0.112482	-4.97464
MAPKAP1	chr9	6741	-0.114456	5.99568	-2.51189	0.0160283	0.112482	-5.0199
EFNB1	chrX	3314	-0.299846	5.09209	-2.51134	0.0160545	0.112606	-4.97681
DEGS1	chr1	2515	0.175775	6.60854	2.51031	0.0160903	0.112799	-5.01571
PPP2R2D	chr10	7756	-0.0943557	4.50382	-2.50998	0.0161032	0.112831	-4.93149
SFXN3	chr10	4631	-0.308829	5.02669	-2.50982	0.0161172	0.11287	-4.97799
AL109923.1	chr20	583	0.487527	-1.11958	2.50859	0.0161582	0.112982	-3.95292
FKBP14	chr7	5326	0.209031	4.47816	2.50882	0.0161491	0.112982	-4.93282
STARD4	chr5	5684	0.270339	5.5303	2.50875	0.0161519	0.112982	-5.01694
HIST1H2BI	chr6	381	-0.282825	5.68216	-2.50777	0.0161937	0.113172	-5.02116
CBWD2	chr2	8396	0.163432	4.63392	2.50725	0.0162112	0.113235	-4.94857
UBE2K	chr4	5245	0.348596	5.48539	2.50775	0.0162199	0.113238	-5.01339
PET117	chr20	1141	0.353509	0.13817	2.50561	0.0162763	0.11341	-4.15048
DNAJC25	chr9	2586	0.230522	2.5507	2.50344	0.016363	0.11341	-4.62473
CPEB2	chr4	7177	0.341458	2.80441	2.5023	0.0164086	0.11341	-4.68696
MGMT	chr10	3557	-0.317666	2.9944	-2.50255	0.0163983	0.11341	-4.68726
ZNF277	chr7	4014	0.204217	3.16054	2.50341	0.0163642	0.11341	-4.74159
CEP83	chr12	6925	0.239541	3.31087	2.50314	0.0163749	0.11341	-4.76807
EPHB2	chr1	12516	-0.46185	3.85031	-2.50499	0.0163343	0.11341	-4.85086
SEPSECS	chr4	6232	0.169337	3.87681	2.5027	0.0163924	0.11341	-4.87125
ZCCHC7	chr9	3992	0.173131	4.04858	2.50376	0.0163499	0.11341	-4.88743
TAF1C	chr16	5577	-0.333469	4.57472	-2.50416	0.0163513	0.11341	-4.95887
CHUK	chr10	6928	0.162885	4.62865	2.50392	0.0163436	0.11341	-4.95926
SMG1P5	chr16	4791	0.399974	4.57337	2.50296	0.0164116	0.11341	-4.96233
SMG8	chr17	3752	-0.162175	4.66328	-2.50319	0.0163729	0.11341	-4.96276
OLR1	chr12	3057	0.228674	7.90677	2.50199	0.016421	0.11341	-4.96776
FAM3A	chrX	5098	-0.238488	4.7816	-2.50363	0.0163551	0.11341	-4.97472
PHC2	chr1	4975	-0.148557	5.60716	-2.50473	0.0163112	0.11341	-5.02772
DNAJB12	chr10	5649	-0.158237	5.52522	-2.50301	0.0163802	0.11341	-5.02828
ELOB	chr16	1128	-0.216998	5.74531	-2.50523	0.0162912	0.11341	-5.02835
NPLOC4	chr17	9574	-0.128321	6.74858	-2.50218	0.0164135	0.11341	-5.03172
PNRC2	chr1	2779	0.19266	6.60492	2.50206	0.0164182	0.11341	-5.03628
MOV10	chr1	6509	-0.188508	6.37356	-2.5032	0.0163726	0.11341	-5.03776
CRYZL1	chr21	6177	0.273145	3.71602	2.50139	0.0164449	0.113507	-4.83542
RIC8A	chr11	6685	-0.142591	5.9252	-2.50122	0.0164518	0.113507	-5.04235
NFKB2	chr10	4484	-0.210288	4.25965	-2.50046	0.0164826	0.113661	-4.91809
MON2	chr12	16017	0.155609	6.74611	2.49973	0.0165119	0.113805	-5.03687
RRBP1	chr20	6980	-0.199886	9.2454	-2.4989	0.0165454	0.11392	-4.88711
CORO6	chr17	4321	-0.387774	6.37554	-2.49987	0.0165417	0.11392	-5.04674
DPP9	chr19	8324	-0.154959	5.31014	-2.49853	0.0165602	0.113963	-5.02561
HECTD3	chr1	5077	-0.193334	4.71361	-2.4983	0.0165696	0.11397	-4.97873
PRPF40B	chr12	9444	-0.153996	4.60628	-2.49735	0.0166079	0.114117	-4.97304
NSMAF	chr8	6165	0.127293	5.11211	2.49755	0.0165998	0.114117	-5.0191
TMEM164	chrX	6583	-0.271287	4.83134	-2.49683	0.016629	0.114204	-4.99391
PKN3	chr9	3375	-0.303036	1.97206	-2.49643	0.0166452	0.114257	-4.52105
ZNF675	chr19	6785	0.20741	3.06833	2.49593	0.0166655	0.114338	-4.74125
TBC1D23	chr3	5168	0.209302	5.45819	2.49568	0.0166756	0.114349	-5.03819
PRPF39	chr14	4932	0.172917	4.82877	2.4943	0.0167321	0.11462	-5.00313
ASPM	chr1	10887	0.244639	5.65605	2.49436	0.0167296	0.11462	-5.05266
TRAF7	chr16	4489	-0.171488	5.52706	-2.49408	0.0167408	0.114622	-5.04755
ATP5MC1	chr17	2615	-0.176173	4.78558	-2.49365	0.0167586	0.114686	-4.99388
VCPIP1	chr8	9942	0.193339	5.26752	2.4927	0.0167972	0.114892	-5.03675
SNRPEP2	chr9	279	0.727091	-1.72655	2.49235	0.0168115	0.114909	-3.85123
PMS1	chr2	5454	0.223935	4.11102	2.49207	0.0168231	0.114909	-4.92277
NOTCH3	chr19	9394	-0.36142	6.71411	-2.49274	0.0168252	0.114909	-5.05191
NDUFA11	chr19	4839	-0.21277	3.90093	-2.4915	0.0168465	0.114995	-4.88559
ERBB2	chr17	10321	-0.292612	7.83906	-2.49116	0.0168634	0.115053	-5.00704
RHOT2	chr16	5174	-0.216268	5.34543	-2.48978	0.0169174	0.115363	-5.04761
PRR13	chr12	2897	-0.196618	4.22543	-2.48928	0.0169379	0.115444	-4.94484
CCDC22	chrX	2516	-0.228952	3.68585	-2.48871	0.0169613	0.115546	-4.86104
AC018868.1	chr15	315	0.441708	-0.766517	2.48849	0.0169708	0.115552	-4.01845
NMNAT2	chr1	7165	-0.408021	2.86423	-2.48672	0.0170486	0.115557	-4.70729
ITGB3BP	chr1	5459	0.263035	3.29112	2.48715	0.0170261	0.115557	-4.79736
NLRC5	chr16	12386	-0.539928	3.66157	-2.48833	0.0170214	0.115557	-4.85951
SSBP4	chr19	2974	-0.281369	3.77128	-2.48689	0.0170368	0.115557	-4.87891
WIZ	chr19	9826	-0.193277	4.46123	-2.48812	0.0169857	0.115557	-4.97579
PLEKHA3	chr2	14193	0.211908	4.67644	2.48795	0.0169928	0.115557	-5.00484
HELLS	chr10	10148	0.220867	5.63273	2.48693	0.017035	0.115557	-5.06651
SEC16A	chr9	9975	-0.174142	6.60163	-2.48672	0.0170441	0.115557	-5.07064
PSMC3	chr11	2276	-0.141875	6.61851	-2.48713	0.017027	0.115557	-5.07091
N4BP2L1	chr13	6053	0.274451	2.67553	2.48459	0.0171323	0.1158	-4.70419
KIF20B	chr10	6851	0.199489	4.50701	2.48439	0.0171408	0.1158	-4.99176
MREG	chr2	3056	0.198917	4.59196	2.48468	0.0171285	0.1158	-4.99751
HSD17B1P1	chr17	955	-0.429056	4.6903	-2.48609	0.0171097	0.1158	-5.00901
CLPX	chr15	5461	0.159906	5.64198	2.48484	0.017122	0.1158	-5.07059
YPEL5	chr2	3421	0.179083	6.42478	2.4843	0.0171445	0.1158	-5.07857
SELENOF	chr1	2201	0.215898	6.30318	2.48505	0.0171134	0.1158	-5.07888
[truncated: 11,503 more rows]
