# Supplementary material for: Sex differences in early and term placenta are conserved in adult tissues
Source: Biol Sex Differ. 2022 Dec 22;13:74. doi: 10.1186/s13293-022-00470-y (PMC9773522; doi:10.1186/s13293-022-00470-y)
Supplement: Supplementary file 8 — Additional file 8: Table S8. GTEx female and male mean TPM expression values. [file 13293_2022_470_MOESM8_ESM.xlsx]

## Sheet: Log2FC_all_samples
Name	Description.x	log2FC_Adipose-Subcutaneous	log2FC_Adipose-Visceral	log2FC_AdrenalGland	log2FC_Artery-Aorta	log2FC_Artery-Coronary	log2FC_Artery-Tibial	log2FC_Bladder	log2FC_Brain-Amygdala	log2FC_Brain-Anteriorcingulatecortex	log2FC_Brain-Caudate	log2FC_Brain-CerebellarHemisphere	log2FC_Brain-Cerebellum	log2FC_Brain-Cortex	log2FC_Brain-FrontalCortex	log2FC_Brain-Hippocampus	log2FC_Brain-Hypothalamus	log2FC_Brain-Nucleusaccumbens	log2FC_Brain-Putamen	log2FC_Brain-Spinalcord	log2FC_Brain-Substantianigra	log2FC_Breast-MammaryTissue	log2FC_Colon-Sigmoid	log2FC_Colon-Transverse	log2FC_Esophagus-GastroesophagealJunction	log2FC_Esophagus-Mucosa	log2FC_Esophagus-Muscularis	log2FC_Heart-AtrialAppendage	log2FC_Heart-LeftVentricle	log2FC_Kidney-Cortex	log2FC_Liver	log2FC_Lung	log2FC_MinorSalivaryGland	log2FC_Nerve-Tibial	log2FC_Pancreas	log2FC_Pituitary	log2FC_Skin-NotSunExposed	log2FC_Skin-SunExposed	log2FC_SmallIntestine-TerminalIleum	log2FC_Spleen	log2FC_Stomach	log2FC_Thyroid	log2FC_WholeBlood
ENSG00000000003.14	TSPAN6	0.121691	-0.127887	0.0439433	0.0232557	0.0398576	0.032833	-0.0340258	0.141652	-0.0478531	-0.125874	0.0539459	0.0435778	0.0427471	0.0833405	0.152373	-0.424717	0.110142	0.0751066	-0.118952	-0.162068	-0.091851	-0.0496636	0.140699	-0.11459	0.0862998	-0.00315973	-0.0697958	-0.0372591	0.0376787	0.0415484	0.0504817	0.0285082	-0.0355857	0.0115659	-0.29269	-0.0279952	0.0704545	0.0886276	-0.0600202	0.0269286	-0.157596	0.595726
ENSG00000000005.5	TNMD	0.16374	-0.6092	-1.20157	0.670617	-0.719867	0.264526	0.69881	0.135677	0.140015	-0.0404529	0.00430659	-0.221832	-0.0216338	-0.130846	-0.184615	-0.295649	-0.155757	-0.357526	0.139018	0.105562	-0.651771	-0.0676367	0.0126566	-0.287551	0.353457	0.312312	0.296141	-0.00804429	0.0986626	0.285338	0.0959337	0.0416108	-0.780234	0.19121	0.0418803	-0.360062	0.462938	0.862956	-0.104992	0.342494	0.121263	0.00797569
ENSG00000000419.12	DPM1	-0.0365066	-0.0102248	0.0574258	0.0201125	0.0545235	0.0216353	-0.143633	0.216984	0.158551	0.0591489	-0.0997359	0.0400853	-0.0123278	-0.0180924	0.0186414	0.00188567	0.0280688	0.0390415	-0.132838	0.00829014	0.0422212	0.0203812	0.0353708	0.0742573	0.0152002	0.0903326	-0.0478887	0.0813351	0.0509171	0.130497	0.0404678	0.0660174	-0.0178671	-0.078328	-0.0637553	0.0405129	0.0590319	-0.0472905	-0.0208939	-0.080761	-0.0765379	0.150228
ENSG00000000457.13	SCYL3	-0.0188431	-0.060991	-0.0102575	0.0304047	0.0163191	0.0754262	-0.0661102	0.185505	0.110062	-0.0024092	-0.0833271	0.035453	-0.0741845	0.0282206	0.0434837	0.0482939	0.0818966	0.165116	0.0368372	0.070183	0.336173	-0.00866446	-0.0171081	0.0153047	0.0243729	0.0308144	-0.0375232	0.159612	0.0692389	0.237129	0.0314474	0.0417707	-0.0310579	-0.0734269	0.0442207	0.000323797	-0.0522514	-0.0165418	0.00836799	-0.0221879	-0.0374416	0.22813
ENSG00000000460.16	C1orf112	-0.0601618	-0.0612524	0.0493839	0.0575812	-0.0209955	0.0504946	-0.10724	0.0641473	0.156784	-0.0781745	-0.0718998	0.0398007	-0.0496894	0.15386	-0.010348	0.0948076	0.0758716	0.0983395	-0.00647917	-0.0376142	0.239369	-0.0181046	-0.0430384	-0.00559603	-0.021379	0.0689103	-0.0830045	0.133296	-0.02836	-0.0837896	0.00750114	0.00751035	-0.0282252	-0.0654069	0.062287	0.0499245	-0.0230654	-0.00584905	0.0308369	-0.0211206	0.00944079	0.0616591
ENSG00000000938.12	FGR	0.261286	-0.0607764	-0.171576	0.185586	-0.0695457	-0.0531265	0.0266866	0.564813	0.491019	0.186338	0.293622	0.157845	0.248451	0.38774	0.454291	0.396363	0.407603	0.291878	0.0941424	0.0402485	-0.578719	0.125307	-0.068595	-0.0406622	-0.109062	0.0624802	-0.0440817	-0.105638	0.433657	-0.17585	-0.0467795	-0.0108568	0.159709	-0.456687	0.0805496	0.31099	0.318834	-0.0528033	-0.0867071	-0.101695	0.0831148	0.0822525
ENSG00000000971.15	CFH	0.123388	-0.143936	0.185377	0.0292104	-0.0238489	-0.0282857	-0.260979	0.608661	0.199669	0.0849486	0.155338	0.0842552	0.279151	0.629304	0.354034	0.418259	0.367641	0.414306	-0.321191	0.211358	-0.110872	-0.193178	-0.150913	-0.145803	0.0219988	0.121652	-0.259031	-0.4812	0.761423	0.164763	-0.126932	0.20691	0.0277401	-0.186122	0.32113	0.342482	0.34996	-0.672648	-0.116529	0.0628851	-0.0194946	0.0691485
ENSG00000001036.13	FUCA2	0.0316737	-0.0260649	0.086277	0.0539815	0.0404264	-0.0241118	-0.0691583	0.0768558	0.174868	-0.0198052	-0.0115227	0.0877837	0.00548353	0.152114	-0.000871065	-0.0809607	0.0619306	-0.0358388	-0.140013	-0.109966	-0.039214	-0.00742379	0.0515745	0.0708628	0.0142039	0.127964	-0.00826712	0.30461	0.017963	0.214099	-0.00490086	-0.101368	0.000628781	-0.0782937	-0.127518	0.138985	0.0998635	0.057566	0.0372892	0.0323163	-0.153019	-0.00101056
ENSG00000001084.10	GCLC	0.259349	-0.0461225	0.0856883	0.0713034	0.112261	0.0755693	0.129758	0.0585513	0.197095	-0.0345346	-0.066383	0.0296752	-0.0342831	0.0525073	-0.0581609	-0.00876005	-0.0449412	0.0928262	-0.125991	-0.0969965	-0.174309	0.123255	0.0924696	0.167244	0.297378	0.115596	0.0172719	0.252532	0.351317	0.302347	0.0357618	0.38883	0.0393639	0.0123832	-0.166975	0.0116775	0.0226347	0.236113	0.0985752	0.191501	0.202271	0.193795
ENSG00000001167.14	NFYA	0.0263551	-0.0537212	0.104784	0.00859739	-0.0499501	0.0655845	0.0129026	0.0425313	0.0413051	-0.0507782	-0.0648938	0.0150533	-0.0819653	0.0851516	-0.0186431	-0.0194612	0.00010921	0.153275	-0.110984	-0.0548993	0.164898	0.0189916	-0.00364529	-0.0372062	-0.0217104	0.0381308	-0.029816	0.117533	0.305855	0.171826	-0.0158818	0.0945165	-0.0148724	-0.0795167	0.00963633	0.130053	0.0376941	-0.0624819	0.00789864	-0.0220873	-0.0664371	0.0769857
ENSG00000001460.17	STPG1	-0.0383668	-0.194083	0.0672897	0.0785897	-0.0431239	-0.00532148	0.046618	0.0708186	0.0762485	-0.104941	-0.183799	-0.0468603	-0.0641333	-0.0965534	0.0326751	-0.131793	0.109624	-0.0231642	-0.0596903	0.0135655	0.0793139	-0.0494034	0.0661047	0.0679306	-0.0184073	0.0647384	-0.0165308	0.176449	-0.00950222	0.17025	0.127514	0.106442	0.0688832	-0.109378	0.169176	-0.0209099	-0.0701471	-0.0115926	-0.0359534	-0.0937915	-0.119212	0.124691
ENSG00000001461.16	NIPAL3	-0.065766	-0.213523	0.151567	0.192536	0.0675327	-0.0221422	-0.215609	-0.125915	0.125883	-0.0588998	-0.211876	-0.00704732	-0.167345	0.0368813	-0.0645351	-0.0492126	-0.155715	0.159242	-0.096122	-0.0506594	0.413732	-0.108938	0.00771385	0.106967	0.0399085	0.148535	0.073802	0.0776017	0.0740365	0.285032	0.0790429	0.0712951	0.0834715	0.00780997	0.0457401	0.0579173	-0.0408146	0.034111	0.0446704	0.0439691	-0.0876031	-0.0911628
ENSG00000001497.16	LAS1L	-0.02828	-0.023809	0.0281564	-0.0288774	-0.066034	0.0442088	-0.242346	0.0764045	0.0658611	-0.017508	-0.0595977	0.00357229	-0.134287	-0.0559729	-0.0819638	-0.072121	0.0418547	0.120937	0.00169174	-0.000337828	0.0738146	0.0357514	-0.0337235	-0.0319946	0.0410505	-0.0198803	-0.00800546	0.129317	0.120974	0.276897	0.0150502	0.0621795	0.0186535	-0.0630695	-0.0539573	0.062374	0.0404029	-0.0283183	-0.0338944	-0.0750162	-0.0686774	-0.0363016
ENSG00000001561.6	ENPP4	0.0103026	-0.102095	0.138248	-0.210184	0.105332	-0.105889	-0.233478	0.00943768	0.256991	-0.00983207	-0.0682072	0.0570521	-0.0537427	0.1159	-0.0668564	-0.0291457	-0.0296047	0.155801	-0.172211	-0.00967668	-0.220691	0.00351591	0.0214214	0.0829225	0.156275	0.102437	0.0345388	0.308102	0.225065	0.274555	0.0142321	0.093917	-0.069417	-0.0374772	-0.159584	0.229978	0.142284	0.0297258	0.0650427	0.0257641	-0.116448	0.0184759
ENSG00000001617.11	SEMA3F	-0.0245618	-0.173347	0.0105738	0.0988352	-0.0615842	0.0634363	-0.132432	1.93416	1.15006	0.0840046	-0.0210074	0.137046	0.120224	0.393478	0.672442	0.43242	0.32265	0.15639	0.0263962	0.123859	-0.272181	-0.152292	-0.021218	-0.0512296	-0.0311258	-0.0421186	0.000113246	-0.0598186	0.140763	-0.0380347	-0.0272809	0.310331	-0.013226	0.0284371	0.0165892	-0.0354109	-0.0638063	-0.0952657	-0.0859914	0.0956087	-0.103933	0.265771
ENSG00000001626.14	CFTR	-1.15755	-0.500416	-0.11633	0.974135	0.420332	-0.22518	-3.26113	0.0490123	0.57582	-0.113872	0.098305	0.0227806	-0.179504	0.1663	-0.189961	0.126117	-0.0425426	0.0698521	-0.0134534	0.190826	1.08532	0.028676	0.0471233	-0.0169383	-0.0105169	-0.446681	-0.305826	0.0909927	0.827051	-0.00693629	0.263541	-0.174422	-0.529281	-0.201904	-0.332082	-0.186621	-0.144095	0.106473	0.0269754	0.314232	0.0691171	0.542358
ENSG00000001629.9	ANKIB1	-0.0344746	-0.0968767	0.0723643	0.0226456	0.082245	0.0467227	-0.0673585	0.0291774	0.13286	0.014205	-0.059135	0.0441326	-0.0421137	0.160661	0.00165616	0.00373385	0.0316518	0.243129	-0.0577791	0.00713481	0.070459	0.00713343	-0.01327	0.0749548	0.0394125	0.133777	-0.0770003	0.117874	0.11421	0.205624	-0.00937923	0.0586264	-0.020338	0.00338162	0.00331165	0.0970482	-0.00568362	-0.0430956	0.0288148	-0.0159994	-0.0544431	-0.0150999
ENSG00000001630.15	CYP51A1	-0.16208	0.0818427	0.187997	0.129422	0.194237	0.067873	0.0841916	0.0673504	-0.0919056	-0.0160145	-0.155518	-0.0626022	-0.1366	-0.000795196	-0.0743762	-0.156958	0.112906	0.0909691	-0.290082	-0.0904075	0.0501483	0.0981506	0.194593	0.355784	0.173848	0.35708	0.119925	0.709525	0.230542	0.113345	0.161534	0.671955	-0.0289005	0.0758887	0.0197756	0.0220096	-0.104614	0.418537	0.0845983	0.179225	-0.0414985	0.0521243
ENSG00000001631.15	KRIT1	-0.0299761	-0.059677	-0.00408574	0.0551249	0.0490578	0.067863	-0.0156373	0.100678	0.0331556	-0.02059	-0.100886	0.0192827	-0.0625835	-0.00580306	0.00518269	-0.0931547	0.0722987	0.181482	-0.0476897	-0.0390254	0.168196	0.0206586	-0.0254173	0.0233608	0.0244744	0.0683752	-0.0548066	0.138369	0.234262	0.218708	0.0215105	0.0614041	0.00887086	-0.0156721	0.06407	0.109768	0.00233572	-0.0582371	0.0240208	0.000129941	-0.0491024	0.104185
ENSG00000002016.17	RAD52	-0.0322595	-0.056107	-0.0293951	-0.0602624	-0.0807545	0.0503277	-0.282205	0.13785	0.113823	0.0498316	-0.0147151	0.0106507	-0.0592086	0.00506159	-0.0079357	-0.000149704	0.105162	0.273285	0.0280063	-0.0826661	0.220959	0.0494581	-0.089584	-0.193975	0.0350335	-0.0424805	-0.0186028	0.134744	0.20866	0.289805	-0.0716253	0.120034	0.0745095	-0.0281982	0.139258	0.139136	0.0759903	-0.255972	-0.215481	-0.0622945	0.0232485	-0.00454429
ENSG00000002079.13	MYH16	-0.226342	-0.0940781	-0.12837	-0.193738	-0.330867	0.028904	-0.774577	1.66602	1.23687	0.243325	0.242647	0.156358	0.13947	0.608895	0.562309	0.847115	0.743934	0.82939	-0.0883621	-0.0709171	0.215988	0.155427	-0.137858	-0.22165	0.0481093	-0.148031	-0.0399371	0.14129	-0.101217	-1.18891	-0.176399	0.021419	0.0131082	-0.184775	0.0668901	-0.0906412	-0.0079846	-0.0144842	-0.158932	0.282766	-0.0484461	-0.138141
ENSG00000002330.13	BAD	-0.058198	-0.149557	-0.0691362	-0.0063477	-0.0351042	-0.0447105	-0.0495241	-0.148233	-0.127392	-0.129944	-0.209102	-0.103033	-0.102158	-0.105174	-0.146206	-0.0854122	-0.140351	-0.123111	-0.108245	0.0129012	-0.12175	-0.0987714	-0.0639451	0.00367089	-0.0357185	0.000245042	-0.0406072	-0.0141412	-0.0700846	-0.0334993	-0.0395906	-0.0549503	-0.0136644	-0.101373	-0.0452392	-0.0688508	0.0244693	-0.108607	-0.143376	-0.0579936	-0.195572	-0.00894353
ENSG00000002549.12	LAP3	-0.0114381	-0.0241798	0.00388354	0.0195359	0.0601495	-0.0490197	0.0662253	0.616494	0.595962	0.141866	-0.050237	0.082378	0.0164617	0.323789	0.452942	0.491119	0.209602	0.10308	0.0105711	-0.114558	-0.185609	-0.00881326	0.0486718	0.103539	0.025312	0.20522	0.0101087	0.140535	0.0306121	0.315216	0.0038489	0.0948307	-0.0279227	-0.1165	-0.138463	-0.277712	-0.0859534	0.02375	0.0227897	0.00421781	-0.0478487	0.0564642
ENSG00000002586.18	CD99	-0.307805	-0.390015	-0.720938	-0.276256	-0.401226	-0.436763	-0.532864	-0.638738	-0.736475	-0.798995	-0.670503	-0.57514	-0.740244	-0.504361	-0.540738	-0.706471	-0.752632	-0.731149	-0.474649	-0.931361	-0.689706	-0.534272	-0.49893	-0.310011	-0.242833	-0.289363	-0.580893	-0.286916	-0.248516	-0.212579	-0.446605	-0.213557	-0.496598	-0.32772	-0.873434	-0.263447	-0.147636	-0.476526	-0.512065	-0.508949	-0.497843	-0.243761
ENSG00000002586.18_PAR_Y	CD99	0	0	0	0	0	0	0	0	0	0	0	0	0	0	0	0	0	0	0	0	0	0	0	0	0	0	0	0	0	0	0	0	0	0	0	0	0	0	0	0	0	0
ENSG00000002587.9	HS3ST1	-0.477883	-0.0309712	-0.0288627	0.17307	0.0202195	-0.0153096	0.185489	0.0698509	0.000551809	0.01535	-0.192678	-0.0765543	-0.171097	-0.0409789	0.0416842	0.0609351	-0.0490125	0.119825	0.162335	0.22073	-0.185585	-0.0781059	-0.0498282	-0.0581513	-0.0380602	-0.0270861	-0.0895129	0.0809819	0.453752	0.0851482	0.230195	0.440821	-0.120698	-0.446945	0.0585246	-0.0012542	0.0497881	-0.113193	0.0036907	-0.137837	-0.093537	0.613919
ENSG00000002726.20	AOC1	-0.181606	-0.373789	0.158019	0.0364824	-0.137546	-0.284676	-1.61908	0.468229	0.40134	-0.125444	-0.00978532	-0.349931	0.270427	-0.0313841	0.397132	0.117279	-0.1139	-0.00850248	-0.4971	0.292025	2.13869	0.307903	0.176239	-0.0115165	-0.106412	-0.166189	0.150344	0.420846	-0.0465765	-0.671883	-0.0114592	0.327002	0.61078	-0.412518	-1.21625	-0.309	-0.221213	0.0351915	0.464932	0.273958	-0.00867633	0.107973
ENSG00000002745.12	WNT16	-0.713942	-0.00570313	-1.06131	-0.0853956	-0.676713	-0.5395	-0.139403	0.0296935	-0.111797	-0.317446	0.237559	0.130932	-0.0526649	-0.104191	0.105051	0.117698	-0.142172	-0.0796636	-0.233829	0.0312052	0.236649	-0.123752	-0.0979846	-0.00257147	0.0608118	0.165706	-0.0548273	-0.160939	0.497996	-0.0951151	-0.289621	-0.299333	-0.169624	0.150665	0.0898567	0.163246	-0.283236	-0.274729	0.225821	0.0245454	0.273231	-0.0780739
ENSG00000002746.14	HECW1	-0.169598	0.351797	0.0164694	-0.0325926	-0.238668	-0.0973957	0.0978508	0.00153158	-0.0909219	0.179024	-0.0774063	-0.0572774	-0.136144	-0.199045	-0.0439089	-0.284775	-0.0719913	-0.0633406	0.019495	0.413289	1.41307	-0.0197952	-0.0271541	-0.0585398	-0.06667	0.374285	0.184031	0.0854071	-0.162573	-0.00830085	-0.198783	-0.155258	-0.123099	0.118921	0.184617	-0.0774893	-0.00643319	-0.0387236	-0.227184	-0.0180198	-0.267201	-0.0793815
ENSG00000002822.15	MAD1L1	-0.0648798	-0.0728421	0.0407381	-0.00453597	-0.0546507	0.00138124	-0.0542018	0.0698785	0.0712352	-0.0473167	-0.218554	-0.0871402	-0.0912179	-0.0708427	-0.134189	-0.0758507	-0.0669021	-0.190945	-0.060221	-0.028635	0.16536	-0.0177301	-0.0751596	-0.00607681	-0.0437718	0.0167657	0.00497006	0.192244	0.0169272	-0.0228445	-0.0259798	0.0652111	-0.021036	-0.0558882	0.0118473	-0.00973775	-0.00911535	0.0679526	-0.0880209	-0.0569664	-0.0877347	-0.138112
ENSG00000002834.17	LASP1	0.030561	-0.0899504	0.0812912	0.0635257	0.00790415	-0.0161877	-0.177203	0.183899	0.0369091	0.0657376	-0.0977605	-0.0046532	-0.0529058	-0.0587429	0.00787233	-0.105864	0.0572508	0.0524179	-0.00449125	0.0395329	-0.1159	-0.0524732	0.0685868	-0.0147154	-0.016473	0.114564	-0.101339	0.0628539	0.168351	0.108672	-0.0265312	-0.0735463	-0.0218567	-0.0846345	0.0150476	0.07723	0.0632542	0.0395	-0.100883	0.0274974	-0.0350653	0.157557
ENSG00000002919.14	SNX11	0.0298256	-0.0170259	-0.00132971	0.0744063	0.0646907	0.0982293	0.0392127	0.0710303	0.0695487	-0.0269831	-0.128559	-0.0103607	-0.0544503	0.0189798	-0.00245092	0.000679663	-0.00851558	-0.0113185	0.00992682	0.00132179	0.0167439	0.00627807	-0.00726306	0.0694071	-0.031768	0.0526723	-0.0312882	0.15005	0.0750702	0.0514654	0.0249131	0.0245604	0.0227087	-0.0702391	0.0500451	0.00408912	0.0303329	-0.0361057	-0.0697999	-0.0704197	-0.053453	0.182581
ENSG00000002933.7	TMEM176A	-0.148918	-0.210085	-0.0835354	0.131861	-0.124754	0.0109801	-0.558378	0.123509	0.199043	0.13	0.41132	0.5138	0.262348	0.585229	0.186937	0.145522	0.119926	0.24759	0.0898992	-0.182903	0.581578	-0.180325	-0.089807	-0.144492	-0.109643	-0.0045076	0.0700606	0.18096	0.244413	0.139514	-0.0715426	0.022589	-0.103242	-0.255858	-0.138155	0.0909053	0.114227	-0.210422	-0.119649	-0.0397783	0.0170514	-0.121996
ENSG00000003056.7	M6PR	0.0323894	-0.00648165	0.0992798	-0.0177567	0.0322964	0.0112917	0.102658	0.173809	0.0744898	0.000337589	-0.125582	-0.0386042	-0.109843	-0.0550996	0.0480749	-0.116297	0.0309529	0.0423346	-0.108681	-0.0882981	0.143128	0.0810746	0.010982	0.144647	0.0166232	0.126169	0.0915785	0.343544	0.333985	0.322309	0.0091735	-0.00591762	-0.0122367	-0.0380008	-0.0670904	0.0912176	0.0120975	0.0577461	0.073337	0.0174953	-0.0320229	-0.032539
ENSG00000003096.14	KLHL13	-0.500565	-0.203519	0.199658	-0.154545	0.0305138	-0.0363285	0.05001	0.181161	0.00374416	-0.0632574	0.101808	0.217131	0.00972283	0.00590744	0.0134202	-0.347334	-0.0519442	-0.050787	-0.117787	0.428058	1.21355	0.0144232	-0.145678	0.123386	0.163501	0.219316	-0.0378708	0.126799	-0.195178	0.417999	-0.13677	0.112486	-0.136514	0.0274844	-0.0778405	-0.0263429	-0.0327051	-0.186326	0.0671994	-0.102291	-0.18144	0.0699729
ENSG00000003137.8	CYP26B1	0.140312	-0.0798611	-0.0265342	0.277545	0.126979	0.0465697	0.0336551	0.101339	-0.115355	0.249044	-0.221166	-0.18469	-0.154214	-0.100916	-0.216119	-0.188478	0.0722858	0.293426	-0.0902207	0.579552	-0.50528	-0.209609	0.0372522	-0.174916	-0.0508804	0.226485	-0.049423	-0.261105	-0.185697	0.166192	-0.034504	0.147639	0.137925	0.202004	-0.058549	0.344512	0.214721	-0.277261	-0.0554527	0.172475	-0.132809	0.178992
ENSG00000003147.17	ICA1	0.0114253	-0.0749941	0.17117	0.167391	-0.0435181	-0.062317	0.00679602	0.20763	0.0482164	-0.0567529	-0.0989229	-0.109621	-0.156511	-0.16083	-0.108622	-0.158839	-0.00520151	-0.108807	0.0182788	0.172654	-0.184055	-0.0765796	0.0822988	-0.0399324	0.0167289	0.0229214	0.0651823	0.157837	0.14828	-0.0910791	0.0455427	-0.0835616	-0.0691686	-0.00453056	0.039751	0.127433	0.089704	0.132688	-0.0397561	0.0196652	-0.03695	0.129957
ENSG00000003249.13	DBNDD1	0.154518	-0.101824	-0.0510399	-0.306877	0.0236451	0.231955	0.0741491	-0.0805145	-0.195194	-0.0952766	-0.197575	-0.0508945	-0.129976	-0.248016	-0.227463	-0.148624	-0.0945669	-0.134572	-0.0520897	0.0782338	0.000175486	-0.0322126	0.164007	0.0649907	-0.0413834	0.108906	-0.0578108	-0.0948969	0.157747	0.0699012	0.0888693	0.0827494	0.0471389	0.00803444	0.0878517	-0.240864	-0.153899	0.105555	-0.0879515	-0.0231922	-0.0570922	0.0176917
ENSG00000003393.14	ALS2	-0.0202438	-0.0835463	0.0873811	0.0774608	0.0365144	0.06425	-0.145598	0.141289	0.0440322	0.0388151	-0.13489	-0.0431846	-0.190166	-0.0785913	-0.000953556	0.00565144	0.0415593	0.100076	-0.019423	0.0178063	0.0931642	0.00118728	-0.0334535	-0.025737	0.00503882	0.0477748	0.0582199	0.220533	0.187589	0.222159	-0.00964318	0.0686854	-0.00977445	-0.0581839	0.0566128	0.0914565	0.0613244	-0.060653	-0.0491031	-0.00550372	-0.0376563	0.0696911
ENSG00000003400.14	CASP10	-0.0449008	-0.232391	-0.181206	0.112011	-0.196907	-0.132236	0.00697616	0.852858	0.484797	0.121416	0.130491	0.00434908	0.126356	0.451948	0.299704	0.2573	0.260776	0.311649	0.00369367	0.0911773	-0.343124	-0.199673	0.0890172	-0.222193	-0.0318656	-0.0242143	-0.10934	-0.119735	0.317578	0.146271	-0.0868726	-0.0446929	-0.0475803	-0.0862266	-0.169026	0.0567969	-0.0221279	-0.0519064	-0.0773633	0.0216617	0.00150699	0.123328
ENSG00000003402.19	CFLAR	0.133452	-0.0434756	-0.0360065	-0.0140935	-0.0132837	0.067613	-0.283368	0.601088	0.419683	0.0721936	-0.0444133	-0.0324759	0.0842755	0.335611	0.140636	0.236353	0.191872	0.269702	-0.0654918	0.0114534	-0.0124968	-0.022581	-0.0479737	-0.138217	-0.000469476	-0.0256965	0.00803328	0.169879	0.158697	0.154151	-0.0327073	0.0678277	0.044453	-0.0774474	0.0969922	0.189967	0.0942982	-0.0366935	-0.0623396	-0.0666066	0.0198957	0.286399
ENSG00000003436.15	TFPI	-0.0478073	0.134448	0.023081	0.0700841	0.113928	0.0836978	-0.117225	0.882002	0.602595	0.191878	0.381319	0.329632	0.289974	0.623604	0.364923	0.50632	0.296126	0.174642	-0.00528067	0.206261	0.135499	-0.00709844	0.0579694	0.0618374	0.11703	0.09921	-0.104798	-0.0475055	0.317762	0.145119	0.0186218	0.231014	0.000970646	0.0132089	-0.0583765	0.394477	0.325813	-0.138803	-0.0679224	0.0764076	-0.000484438	0.217705
ENSG00000003509.15	NDUFAF7	-0.0529421	-0.071711	-0.0591116	0.015451	0.0115123	0.0132276	-0.101396	0.14547	0.0583923	0.0206688	-0.0317611	0.0499271	-0.0428408	0.00418191	-0.0780341	-0.103625	0.0801902	0.013164	-0.0114375	0.0957182	0.124958	0.0128017	-0.0455867	-0.0451654	0.0158381	0.0447785	-0.00803001	0.113978	0.145056	0.153545	0.0205394	-0.00811266	0.0120306	-0.0900403	0.0793427	0.0727019	0.0291679	-0.113207	-0.077225	-0.0259458	-0.00390365	0.188274
ENSG00000003756.16	RBM5	-0.0120461	-0.136645	-0.0572124	-0.000438814	-0.106777	0.050029	-0.212784	0.196571	0.193436	-0.0229063	-0.0807436	-0.0129672	-0.106435	0.0295994	-0.0961391	-0.0314074	0.0498107	0.123595	-0.09065	-0.0727293	0.158079	-0.0283829	-0.0977147	-0.134841	-0.0155249	-0.0480962	-0.0205271	0.0379256	0.271437	0.122703	-0.071334	-0.0320381	0.00674079	-0.0466637	0.064923	0.0945686	0.0577792	-0.134951	-0.10279	-0.0134341	-0.0354021	0.135227
ENSG00000003987.13	MTMR7	-0.0166055	-0.17967	0.0616567	-0.0226067	0.0889852	0.335508	-0.347289	0.0435216	-0.0132693	-0.0164632	-0.115449	0.000500566	-0.160319	-0.0586715	-0.206516	-0.247474	-0.0912427	0.126648	-0.172137	0.114225	0.164933	0.0800396	0.0403782	0.17956	0.0847483	0.060974	0.171681	0.140316	0.159906	0.168148	-0.0145153	0.0459571	-0.0534128	0.0313687	0.0656438	0.0926143	0.0573584	0.100412	0.0442741	0.12162	-0.0990335	0.0323703
ENSG00000003989.17	SLC7A2	-0.147342	-0.0554096	0.14061	0.13031	0.14727	0.292366	-0.310499	0.0169258	0.226559	0.0364455	0.209246	0.185915	0.332167	0.481378	0.136984	-0.216733	0.0351457	0.0719324	-0.578518	-0.205898	-0.0657566	-0.0995541	0.0521079	0.0210344	0.222079	0.048761	0.16613	0.301926	0.856095	0.109903	0.0710239	0.201879	0.0238879	-0.185716	0.602939	0.00480965	0.0902279	-0.186164	-0.0353794	0.0326568	-0.0593116	0.288541
ENSG00000004059.10	ARF5	-0.0519979	-0.0613362	0.0129067	-0.0288157	-0.0105873	-0.0564974	-0.0746533	0.0341873	-0.0354519	-0.135431	-0.188915	-0.0980203	-0.102887	-0.137918	-0.155476	-0.153105	-0.137685	-0.166156	-0.113094	-0.0127047	0.054212	-0.0271624	0.0280496	0.0362867	-0.0442877	0.00191883	-0.0118923	0.110758	0.0768362	0.0921179	-0.0321911	0.0831732	-0.0275279	-0.0492718	-0.0396074	-0.121883	-0.0255727	-0.0168473	-0.103738	-0.0204261	-0.0687662	0.0382623
ENSG00000004139.13	SARM1	-0.091418	-0.1407	0.0203268	-0.0170511	0.0431426	0.0169777	-0.230765	0.0472979	-0.0484834	-0.0829288	-0.0961266	-0.0253797	-0.126264	-0.0840647	-0.126016	-0.16592	-0.0334659	0.021047	-0.0908923	-0.0653991	0.315026	0.0143347	-0.05101	-0.004405	0.0718769	0.0247672	-0.0235064	0.112524	0.138358	0.276419	0.027212	-0.135414	-0.0647785	-0.0636511	0.0592204	0.0914464	0.0283101	0.00589967	0.00710399	0.0503583	-0.0915593	0.00961978
ENSG00000004142.11	POLDIP2	0.0659764	0.032957	0.0446117	-0.00695762	0.0644356	0.00720092	0.0215174	0.0230514	-0.0302862	-0.0285882	-0.164827	-0.0461003	-0.0655786	-0.0965156	-0.107164	-0.0791937	-0.0398138	-0.0105208	-0.0785083	-0.0281062	0.0511121	-0.000955297	0.00223042	0.069561	-0.0201028	0.0472669	-0.000367285	0.141147	-0.015094	0.133031	0.0169054	0.0410275	-0.0203574	-0.0786094	0.0198072	-0.0841539	-0.00880266	0.0774526	-0.0293129	-0.0233806	-0.0788489	0.0693386
ENSG00000004399.12	PLXND1	-0.0755826	-0.0479043	0.0305192	0.0342468	-0.00477907	-0.0632981	0.00271034	0.271976	0.109869	0.0585782	0.14738	0.082417	-0.0744682	0.038455	0.014266	0.132986	0.114216	0.239923	-0.0596584	-0.100343	-0.287318	-0.143512	-0.099204	-0.0237534	-0.00275758	0.0709107	-0.100679	0.0330007	0.148077	0.0824936	-0.0517405	-0.0058103	0.0169541	-0.0744629	-0.166422	0.149858	0.0651958	-0.137887	-0.0682	0.0401157	0.00772477	0.0743395
ENSG00000004455.16	AK2	0.10571	0.094989	-0.0303322	0.00313959	0.0536525	-0.0158058	-0.154972	0.102256	0.213627	0.0467872	-0.0881291	-0.0265609	-0.00624367	0.172284	0.0656146	0.0800454	0.0988954	0.142571	-0.0318633	-0.0459626	0.0789908	-0.00220433	0.0191574	0.0166631	0.0189112	0.0646326	-0.0026778	0.201302	0.0267653	0.177415	0.0345537	0.021709	-0.00484159	-0.0968269	-0.0324316	0.022498	-0.0288182	0.0375744	-0.0286114	0.0304869	-0.0664485	-0.0293689
ENSG00000004468.12	CD38	-0.483835	-0.139141	0.0608261	-0.311872	0.101337	0.098124	-0.0262202	-0.100584	0.148922	-0.135544	0.0408933	0.152338	-0.208739	0.226734	-0.098734	-0.222265	-0.0819787	-0.0964063	-0.0973494	-0.0940787	-0.534902	-0.278625	-0.0309877	-0.157831	-0.0772722	0.031674	-0.00307667	-0.0688228	0.0763276	-0.0698034	0.102467	-0.0951487	-0.108593	-0.248521	-0.150943	-0.17712	-0.325071	0.043528	0.156238	-0.094264	-0.0666697	0.105311
ENSG00000004478.7	FKBP4	-0.0467388	-0.0191698	0.124764	0.359648	0.402941	0.0381922	-0.26302	0.215463	-0.200814	0.178229	-0.197	0.0254898	0.0055209	0.0575023	0.157236	0.0312943	-0.074264	0.125319	0.156359	0.0723245	0.139554	0.0506858	0.117056	0.0223689	0.0220321	0.176652	-0.0690194	0.397633	0.521576	0.271034	0.31192	0.140343	0.117669	-0.0289129	0.164393	0.00375602	-0.0168189	-0.243409	-0.453071	0.0785545	0.207702	0.0361284
ENSG00000004487.15	KDM1A	-0.0341146	-0.0259451	0.0423392	-0.00396591	-0.0123966	0.0422248	-0.0749441	0.114003	0.0267521	-0.0218661	-0.116139	-0.0286579	-0.0915542	-0.0884159	-0.0320812	-0.137	0.0359642	0.0254187	-0.0470123	0.00922329	0.217733	0.00371974	-0.0421158	0.00456017	-0.0244077	0.0303524	-0.00701428	0.15711	0.223457	0.207149	-0.00740582	-0.114293	-0.0116653	-0.0633552	0.0134396	-0.00077429	-0.0182739	-0.0166373	-0.00568697	-0.0674242	-0.0388604	0.0332917
ENSG00000004534.14	RBM6	0.00546012	-0.0773849	-0.129394	-0.0201056	-0.178297	0.0110905	-0.353582	0.123238	0.0572349	-0.0202217	-0.120001	-0.0774549	-0.053458	0.00947377	-0.0626455	0.0236013	0.0729947	0.0617327	-0.0294776	-0.129239	0.147383	-0.0296202	-0.123331	-0.213319	0.00155876	-0.122499	-0.0827648	-0.0373376	0.340189	0.127949	-0.0545566	-0.0488508	0.0766559	-0.0914815	0.0388802	0.114434	0.0464151	-0.266552	-0.187587	-0.0808019	0.0161725	0.0107263
ENSG00000004660.14	CAMKK1	-0.0597585	-0.162591	0.0858717	-0.0214151	0.230561	0.0538943	-0.327161	0.0277443	-0.147365	-0.105388	-0.208979	-0.142825	-0.126481	-0.201626	-0.185461	-0.289602	-0.10836	-0.156839	0.0275059	0.0616208	0.18688	-0.0904655	-0.0436249	-0.161741	0.0334127	-0.0937956	-0.0789152	0.118119	0.377288	0.0358915	-0.0130048	-0.111399	0.112114	0.0939425	0.0540491	-0.032776	0.0437027	-0.173916	-0.112083	-0.0446831	-0.0158614	0.225813
ENSG00000004700.15	RECQL	-0.0207587	-0.0716238	0.115624	0.00187905	0.0512306	-0.00284118	-0.0102658	0.348216	0.237661	0.0166086	-0.115353	0.00270791	0.00878215	0.121448	0.17259	0.138051	0.152711	0.18231	-0.0823632	0.0207913	-0.129922	0.0226375	-0.0275326	0.107935	0.0515941	0.126706	-0.0991208	0.180322	0.301753	0.318018	-0.043664	0.0946658	-0.0476639	-0.0105772	-0.0775533	0.0465154	0.0103843	-0.00141709	0.0820466	-0.0176565	-0.0234718	0.0391824
ENSG00000004766.15	VPS50	-0.0466468	-0.0537395	0.0263428	0.0573325	0.0607892	0.0358354	-0.104103	0.123464	0.0705037	0.093265	-0.0947571	0.0227773	-0.087743	-0.0578623	-0.0525078	-0.123339	0.043636	0.112287	-0.0433012	0.116414	0.0815912	0.0447617	-0.0181352	0.106813	-0.00291962	0.103738	0.00174367	0.195273	0.034187	0.266525	0.0446145	0.0411874	-0.0297794	-0.0281975	0.142132	0.0618915	0.0271197	-0.0512981	-0.0357489	-0.00557584	0.0142075	0.0882429
ENSG00000004776.12	HSPB6	-0.0932394	0.0070377	0.156808	-0.215664	0.0437121	-0.183748	0.127237	0.0751369	-0.029967	-0.125856	-0.0973139	0.0634727	0.0838225	0.011067	0.0242067	-0.0548823	-0.0792994	-0.155615	-0.227069	-0.204107	-0.687864	-0.120332	-0.119335	-0.00609093	0.162778	-0.0490015	-0.198282	-0.205936	0.321022	0.00251817	-0.123339	-0.122835	-0.200674	0.00940897	-0.260294	0.269318	0.109792	0.0486578	0.134783	-0.187953	-0.0649417	0.147552
ENSG00000004777.18	ARHGAP33	-0.170317	-0.173589	-0.0744388	-0.0534519	-0.0980369	-0.0604264	-0.161904	-0.0171549	-0.0254562	-0.173307	-0.129793	-0.0476886	-0.0835193	-0.0880245	-0.228666	-0.114323	-0.0293497	-0.0768877	-0.123088	-0.146176	0.0720897	-0.0839877	-0.122626	-0.184501	0.0334601	-0.103632	-0.131574	0.0045194	-0.0865143	0.120804	0.00421181	-0.0317159	-0.0640036	0.00582145	0.0816686	0.0819508	-0.0150895	-0.184345	-0.152351	-0.0147582	-0.233767	0.0732963
ENSG00000004779.9	NDUFAB1	0.0634549	0.120079	0.0694788	0.00914678	0.0543813	-0.0478484	-0.0852905	-0.0808452	-0.0374696	-0.0635388	-0.222145	-0.0426836	-0.084847	-0.133947	-0.071045	-0.167032	-0.134506	-0.120554	-0.157917	0.0157552	-0.049273	0.0209589	0.0469042	0.133373	0.0281905	0.109315	0.09371	0.143851	-0.0734295	0.164714	0.042198	0.0851169	-0.0170684	-0.0643774	-0.0435841	-0.0394656	-0.00753611	0.0771719	-0.034507	-0.0362937	-0.0514254	0.0816911
ENSG00000004799.7	PDK4	0.130467	-0.0950213	0.151873	0.103259	0.252945	0.515471	-0.274961	0.0808661	0.145003	0.0490239	0.389209	0.323923	0.466555	0.396992	0.258802	0.19957	0.223451	0.263224	-0.0194869	0.0362228	-0.611898	0.280508	-0.104736	0.13231	0.142538	-0.0995432	0.113682	0.234339	0.538376	0.260155	0.0825099	0.656418	0.176365	0.161581	-0.0211827	0.720475	0.701761	-0.00148052	-0.0336588	0.0626832	0.0613964	0.343127
ENSG00000004809.13	SLC22A16	0.202175	0.173289	-0.406662	0.16935	-0.161909	-0.004691	0.638378	0.569567	0.597042	0.0879034	-0.130777	-0.521553	0.184949	0.273661	0.0306398	0.299703	0.0194131	0.350593	0.0359457	-0.203249	0.20415	0.272149	-0.239433	0.0927809	-0.203167	0.0153135	-0.155756	0.158215	0.402521	-0.149379	0.16484	-0.291728	-0.182427	-0.261184	-0.00234086	-0.327215	-0.187171	-0.122558	-0.463757	-0.23652	0.0800482	0.0684823
ENSG00000004838.13	ZMYND10	0.052362	-0.261058	-0.0408823	-0.145084	-0.183607	-0.00717421	-0.503253	0.426868	-0.0204668	-0.277038	-0.195118	0.00969442	-0.0431775	-0.124316	0.205079	-0.283279	0.0943648	-0.121182	-0.339723	-0.562771	-0.121577	-0.0888206	-0.244975	-0.314137	-0.0508979	-0.17668	-0.0691509	-0.0715354	0.22206	-0.00876179	0.255838	0.125338	0.0931115	-0.0210236	0.100897	-0.273281	-0.15306	-0.270898	-0.257722	0.0202453	-0.292805	0.277154
ENSG00000004846.16	ABCB5	-0.059779	-0.117862	0.159011	-0.0769439	-0.40923	0.159678	-0.256477	0.0616202	0.13155	-0.0613684	0.226358	-0.0353289	0.340573	-0.0293537	0.00906807	0.158307	-0.0650355	-0.00838428	-0.300864	-0.0299501	1.14937	-0.1481	-0.260657	0.0685118	0.0411981	-0.230779	-0.602711	-0.356279	2.16451	-0.344724	0.132828	0.235865	0.256673	0.0205347	-0.284851	0.406966	0.386694	-0.325145	0.0551606	0.103135	-0.287923	0.307378
ENSG00000004848.7	ARX	0.0895493	1.0067	0.180343	0.39955	-0.261144	0.474392	1.32582	-0.0106372	-0.124477	-0.174046	2.64163	-0.958907	-0.113559	-0.181186	-0.207172	0.0462987	-0.165032	-0.039225	-0.440496	-0.387595	-0.626904	0.266034	0.291115	1.71672	1.77706	0.439187	0.0322312	0.00921493	0.598275	-0.205324	0.191242	-0.187248	-0.0933424	0.128377	0.487313	0.145159	0.143864	0.134585	0.535685	0.522703	-0.0613464	-0.0143566
ENSG00000004864.13	SLC25A13	-0.0133018	-0.0249377	0.0601978	0.0361961	0.00621385	0.0202173	-0.225979	0.0666072	0.39604	-0.0631985	-0.123992	-0.0553023	-0.0880712	0.13963	-0.102389	0.0200084	0.012718	0.278527	-0.113061	0.00359525	0.0548806	-0.0184586	0.109041	-0.0552811	-0.0231864	0.0146688	-0.0778598	0.15521	0.0577153	0.129056	-0.0977143	-0.0196859	-0.00246715	-0.0866858	-0.0487028	0.124507	0.0738234	0.141979	-0.0260582	0.0215694	-0.0581592	-0.0293729
ENSG00000004866.20	ST7	-0.0557282	-0.11067	-0.00459203	-0.00977001	0.0267448	-0.117219	-0.164159	0.148818	0.0700508	0.0120287	-0.151567	0.0194017	0.00480951	6.2423e-05	0.0457838	-0.010423	0.0557725	0.054404	-0.071428	-0.0164361	0.0498875	0.0333006	-0.0719901	-0.00251198	0.0110943	0.0512685	0.0217455	0.249114	0.00294363	0.0814856	0.0345344	-0.0119393	-0.0614969	-0.0245089	0.0715304	-0.033982	-0.0439128	-0.143964	-0.0611461	-0.0655605	-0.141136	-0.0166584
ENSG00000004897.11	CDC27	-0.0264329	-0.0915186	0.0158567	-0.00385545	0.028222	0.0149327	-0.208678	0.145283	0.093513	0.0431344	-0.0901622	0.04249	-0.0773404	0.00211791	-0.0381237	-0.14498	0.0322634	0.0785949	-0.115161	0.0961044	-0.156847	-0.0196485	-0.0509251	-0.00306893	-0.00756194	0.0465031	-0.0546137	0.131735	0.223119	0.157931	-0.077144	0.00896639	-0.0555771	-0.0879936	-0.0284767	0.0357585	0.00806632	-0.0928999	0.0205174	-0.0678774	-0.127304	0.0880706
ENSG00000004939.13	SLC4A1	-0.0088161	-0.273723	0.336439	-0.0446555	-0.31619	-0.0339543	0.306992	1.18524	0.682448	0.0300899	-0.199287	-0.018374	0.0716888	0.480376	0.472056	0.371864	0.177452	0.0324816	-0.124867	0.218267	-0.70223	-0.132266	-0.412424	-0.199237	0.076691	0.150414	-0.0690677	-1.2483	-0.46204	-0.156005	-0.0290668	0.126539	-0.13156	0.00539179	-0.304535	-0.582426	-0.150222	-0.596123	-0.55679	-0.646827	-0.17216	0.212227
ENSG00000004948.13	CALCR	-0.257371	-0.378159	-0.0273706	0.323524	-0.0824834	-0.325552	-0.18984	0.405667	-0.187279	0.0462521	-0.0267033	-0.237136	0.015142	0.0602875	-0.113272	-0.528751	0.213064	0.0269586	-0.354335	-0.778464	0.771962	-0.238741	-0.110028	-0.00712555	0.0688696	0.102988	0.174919	-0.034599	0.0329736	0.246838	0.217373	0.31621	-0.051127	0.201974	-0.089334	-0.12798	0.0215268	-0.130671	-0.325732	0.0530998	0.189214	0.0440948
ENSG00000004961.14	HCCS	0.0898335	0.01862	0.0978364	0.0332395	0.119252	0.021643	0.07051	0.0869189	-0.00851945	0.0186054	-0.131778	-0.0105271	-0.0503671	-0.0982906	0.0114061	-0.12981	-0.0482407	-0.0102317	-0.0932973	0.038723	0.114428	0.0364161	0.0428603	0.163909	0.0383782	0.156936	0.0568796	0.262111	0.0524367	0.230766	0.0282331	0.212017	-0.0224844	-0.0734547	0.0374508	-0.00391108	0.0256263	0.0577264	-0.0128048	-0.00193037	-0.0574879	0.0727634
ENSG00000004975.11	DVL2	-0.132707	-0.100739	-0.0373331	-0.0417943	-0.0453347	0.015715	-0.0280063	0.0868785	0.0686001	-0.0390986	-0.109878	-0.0181827	-0.0708456	-0.00617158	-0.0278225	-0.028323	0.0765728	0.100793	-0.134103	-0.156953	0.284615	-0.0103882	-0.061284	0.0229791	0.0184266	0.00778109	-0.0443465	0.101175	0.221152	0.109824	-0.0528716	-0.000818221	-0.045347	-0.0363983	0.083666	0.00599374	0.0103037	-0.113111	-0.0834002	-0.0530109	-0.0878913	0.012677
ENSG00000005001.9	PRSS22	0.446176	1.396	-0.575022	0.0315846	0.0108945	-0.472197	0.0767085	0.0750695	0.175548	-0.261291	-0.102831	0.0163492	-0.785873	-0.158182	1.09023	2.20388	0.0548787	-0.431127	0.724304	0.396403	0.871382	0.469878	0.633607	-2.52456	0.00342129	-0.184045	-0.25715	0.185698	0.0477597	-0.377015	0.245346	0.209074	0.313738	-0.283477	-0.178453	-0.263425	-0.249611	0.227123	-0.117458	0.0777814	-0.0369167	0.902916
ENSG00000005007.12	UPF1	-0.0197907	-0.0555876	0.0100946	0.00678293	0.000994842	0.0420292	0.0677601	0.129404	-0.0206828	-0.0325805	-0.160092	-0.0802878	-0.0282006	0.00964024	-0.0348603	-0.0515608	0.0828506	0.0451567	-0.0628657	-0.0142056	0.158069	-0.00686154	-0.0280007	-0.0213109	-0.0259679	0.0171465	-0.0582809	0.0756681	0.110573	0.129398	0.0175183	-0.0236621	-0.0147927	-0.0342137	0.0666091	-0.0206012	0.0117704	-0.0394623	-0.0742724	-0.0260499	-0.0873711	0.207115
ENSG00000005020.12	SKAP2	-0.00883351	-0.149589	0.0461233	0.141423	-0.0106724	-0.0226639	-0.00847993	0.00190799	-0.00313365	0.132122	-0.231081	-0.143195	-0.124802	-0.0422416	-0.126118	-0.229391	-0.110618	0.0903932	-0.10356	-0.0643366	0.0366696	-0.0266116	-0.00286193	0.118953	0.0544582	0.14146	-0.14831	-0.0191661	0.0605189	0.178351	0.00403962	0.0237421	-0.0334451	-0.0852422	0.209089	0.107108	-0.013483	-0.0536855	0.0493614	-0.0965043	-0.0859134	0.199514
ENSG00000005022.5	SLC25A5	0.00159284	0.107764	0.080913	-0.0241271	0.0858982	0.0324266	-0.0608156	0.0379742	-0.021497	-0.0297023	-0.180432	-0.0774704	-0.0518918	-0.117095	-0.0296013	-0.0211884	-0.0707773	-0.0894321	-0.126188	-0.0300565	0.0538087	0.0984895	0.133157	0.175966	0.0575383	0.10263	0.114937	0.382317	-0.056627	0.222465	0.0386884	0.26516	0.00744532	0.0177568	0.0574301	-0.0880863	-0.054755	0.156718	0.00988662	0.107536	-0.0268472	-0.0355352
ENSG00000005059.15	MCUB	-0.0748242	-0.139628	-0.142026	0.0942481	0.0426187	-0.0641613	-0.425974	0.214569	0.174227	0.265555	0.373567	0.165225	0.199486	0.467209	0.145976	0.255213	0.339792	0.143766	-0.0223393	0.0103797	-0.246706	-0.0830969	-0.157598	-0.126641	0.0397789	0.0753264	0.0436043	-0.0896465	0.463461	-0.00169963	-0.013103	0.102514	-0.0660039	-0.254618	-0.0314396	0.208771	0.207941	-0.0585172	0.0210423	-0.0543267	0.111431	0.00373152
ENSG00000005073.5	HOXA11	0.0998384	1.95284	-0.266375	-0.245579	-1.71579	-0.0981209	0.0210025	2.49032	0.942569	0.183524	-0.434554	-0.0201695	0.228065	-0.0319669	-0.0935078	0.342351	-0.498886	-0.0541181	-0.0992739	-0.0743104	-0.00931144	-0.0545753	-0.081887	0.0719234	0.226027	1.31895	-0.0886367	0.0754886	-0.0552252	-1.17658	-0.115073	0.231877	-0.134037	0.0643839	-0.306505	0.285345	0.132232	0.392224	-0.176198	-2.02762	-0.278221	-0.0731508
ENSG00000005075.15	POLR2J	0.0180175	0.0127551	-0.0109247	0.00790347	0.00159157	-0.00269465	-0.130176	-0.0303256	-0.0564303	-0.0899184	-0.191342	-0.0436122	0.022297	0.0148029	-0.0639277	-0.0506115	-0.085817	-0.0596898	-0.074986	-0.085362	-0.0409616	-0.0431486	-0.00697474	0.0558887	0.0316337	0.0399648	0.055409	0.132153	-0.0667878	-0.00378842	0.0309077	0.0108542	-0.0164719	-0.061368	0.00645723	-0.0248133	0.042087	-0.0269231	-0.106532	-0.0451833	-0.0976532	0.0693682
ENSG00000005100.12	DHX33	-0.0312283	-0.0294417	0.0402353	0.0253126	0.0508921	0.0735797	0.0391209	0.15117	0.0586489	0.0457456	-0.0907815	0.00439944	-0.0348586	-0.0137246	0.0101534	0.00904721	0.0493889	0.119104	-0.0346222	-0.0544766	0.180299	0.031921	0.00457126	-0.0207641	-0.0091496	0.0501404	-0.0481159	0.139261	0.0783882	0.143198	0.0177601	0.0510983	0.0184182	-0.0790773	0.0654895	0.0414319	-0.0406174	0.0287355	0.0282298	-0.0381403	-0.052397	0.0980677
ENSG00000005102.12	MEOX1	-0.0611592	-0.304544	-0.502473	0.292195	0.00729182	-0.331735	-0.0436125	0.251656	0.148834	-0.0769861	0.282621	0.0204362	0.142558	-0.0246062	0.413399	0.422368	-0.137017	0.0100765	0.589612	0.268548	-0.699685	-0.112321	-0.317196	-0.0183371	0.0403771	0.0987705	-0.379679	0.0918626	0.939028	0.272323	-0.233759	0.039988	-0.062543	-0.138221	-0.811864	-0.10655	-0.0535969	-0.27349	0.559979	-0.100252	-0.0330647	0.0673497
ENSG00000005108.15	THSD7A	-0.0191086	0.038921	0.0452542	0.106043	-0.0945151	-0.121062	-0.18392	0.269805	0.0138268	0.0971627	0.113447	0.139218	0.0515417	0.00347538	0.0394083	-0.107661	0.0517651	0.152204	-0.0661124	0.0990811	-0.610207	0.0583841	-0.0849329	-0.0637271	-0.0469795	0.121218	-0.124937	-0.2204	0.0318448	0.326528	0.049101	-0.0927554	-0.0296915	-0.0863225	0.115798	0.068895	-0.0100328	-0.397005	0.0688466	-0.0358676	-0.216579	0.0580131
ENSG00000005156.11	LIG3	-0.0551683	-0.0303625	0.131415	-0.0309285	-0.0647955	0.00949868	0.0445079	0.181197	0.113762	0.0489092	-0.0559044	-0.0305524	-0.0210916	0.0216124	0.0261359	-0.020593	0.0995072	0.0873112	-0.0950552	-0.0516851	0.200265	0.0760412	-0.0205863	0.0895483	0.0241853	0.108609	0.114131	0.282012	0.183938	0.274434	0.0209374	-0.0344559	0.0268013	-0.0953223	0.0812602	0.0170722	-0.0693695	-0.015462	-0.0680125	0.000236464	-0.0646998	-0.0143423
ENSG00000005175.9	RPAP3	-0.0837749	-0.0805102	0.0486259	0.0204278	0.0163379	-0.0214833	7.74662e-06	0.00860104	0.0768675	-0.00273059	-0.123857	0.00530705	-0.0214263	0.0337293	2.68871e-05	-0.134661	0.0433257	0.0974711	-0.088118	0.0499304	0.235973	0.0512308	-0.0687721	0.0388733	-0.0020457	0.0523575	-0.0485775	0.248232	0.122745	0.19103	0.0142586	0.0273149	-0.0430736	-0.102704	0.0233148	-0.0188283	-0.0421937	-0.104217	0.0556806	-0.0750877	-0.0901717	0.116341
ENSG00000005187.11	ACSM3	0.115082	-0.0910481	0.357039	0.150267	0.243045	0.267735	0.266998	0.161844	0.162401	-0.0714615	0.366883	-0.604233	0.0611619	-0.0602334	-0.0574934	-0.0852616	-0.0186067	0.173696	-0.26537	0.183716	1.57503	0.0550217	-0.121432	0.0775497	0.350951	0.15644	-0.092125	-0.138614	0.225858	0.1303	0.104922	-0.0530567	-0.0050977	0.0341685	-0.0641051	-0.487045	-0.327246	0.137449	-0.340124	0.126467	0.199203	-0.0205755
ENSG00000005189.19	AC004381.6	0.0401475	-0.00229756	0.0326067	0.0142108	0.177252	0.0168011	0.355504	0.158387	0.0124303	0.0041647	-0.121258	-0.0675394	-0.0998723	-0.164534	-0.0523884	-0.213881	-0.0500286	0.0653052	-0.0435233	-0.040932	-0.138321	0.130932	0.0492915	0.0792881	-0.0134969	0.0200413	-0.0549907	0.0682403	0.217914	0.284006	0.0322843	0.153913	-0.0674472	-0.0331942	-0.0517643	0.0957669	-0.00574973	0.0850811	-0.113001	0.0660192	0.00476874	0.131436
ENSG00000005194.14	CIAPIN1	0.0330583	0.0319024	0.0496079	0.0478557	0.0814556	0.0600695	-0.00498157	0.0404729	0.0725346	0.0410323	-0.157668	-0.0434675	-0.0994519	-0.0981804	-0.0555315	-0.132769	-0.00639948	0.00731253	-0.0669412	0.0518648	0.00244145	0.00620237	0.0119366	0.0615108	-0.0304547	0.0646573	0.00804626	0.226082	0.128857	0.160966	0.00689953	0.0711516	0.0238363	-0.0974417	-0.00732843	-0.0320088	-0.0221702	0.068672	-0.00576331	-0.0122452	-0.0367044	0.0493676
ENSG00000005206.16	SPPL2B	0.0024213	-0.101382	-0.0322709	-0.0426028	-0.11409	-0.0462355	-0.142585	0.086386	0.00254612	-0.118117	-0.133182	-0.138183	-0.14791	-0.0952554	-0.197407	-0.12469	0.00838347	-0.00823764	-0.0932529	-0.0955601	0.226268	-0.0624778	-0.0124855	-0.104182	-0.0171961	-0.042143	0.000249182	0.0804447	0.145835	0.0832612	-0.0131406	-0.0763977	-0.0530258	-0.0635332	-0.0291996	0.0643126	0.0129886	0.0597489	-0.0193176	0.062813	-0.140634	-0.0472802
ENSG00000005238.19	FAM214B	0.0351447	-0.0372151	-0.0573383	-0.06442	-0.0140081	-0.0269275	-0.147575	0.0523366	0.0363293	0.000591552	-0.0616702	-0.0101199	-0.0479605	-0.00626339	-0.178561	-0.0679471	0.00785093	0.0825265	-0.123876	-0.0379544	-0.196438	-0.0734782	-0.0290878	-0.0272686	-0.0694571	0.0527983	-0.0592344	0.11366	0.0362542	0.0223095	-0.127004	0.124563	-0.0150449	-0.137251	0.0223464	-0.0505566	-0.00117606	-0.0174463	-0.164271	0.0121581	-0.00713707	0.129233
ENSG00000005243.9	COPZ2	-0.0788155	-0.115798	0.0110957	0.0651066	-0.0148572	-0.0908475	-0.190259	0.107782	0.150157	0.11386	0.0943287	0.0821844	0.177591	0.282038	0.0518967	0.10357	0.0599573	0.179319	-0.0873817	0.037639	-0.480665	-0.0609836	-0.109859	-0.0113156	0.0204474	0.0394502	-0.0635759	0.0367883	-0.128879	0.00249888	-0.163062	-0.130456	-0.0194153	-0.0666735	0.0462455	-0.100401	-0.0249988	-0.134163	-0.169716	-0.272873	-0.137294	0.069001
ENSG00000005249.12	PRKAR2B	0.528701	0.160651	0.0729509	0.274634	0.468667	0.0924661	-0.189028	0.0351855	-0.00287185	0.0649836	-0.0893568	0.0187479	0.00672057	-0.0435308	-0.0403403	-0.246946	-0.0157171	0.0117635	-0.109664	0.272772	-0.407261	-0.00719613	0.136688	0.155876	0.10618	0.044978	0.127212	0.146774	0.0118774	-0.102834	-0.0891047	0.0192218	0.0924669	0.0242201	0.0421377	0.268752	0.304538	0.181618	0.00765659	0.073299	-0.0477433	0.235249
ENSG00000005302.17	MSL3	0.0314557	-0.0519808	-0.00932347	-0.0353455	-0.103397	-0.0425637	-0.0846099	0.141647	0.0513571	0.0195251	-0.122142	-0.0367676	-0.063924	-0.0265279	0.0516355	-0.0749492	-0.0023335	0.0759045	0.0420932	0.0218295	0.185064	-0.061466	-0.0752633	-0.0520792	0.00480409	0.0230658	-0.0715043	0.114695	0.29657	0.126692	-0.0351021	0.0445801	-0.0521099	-0.068728	0.00884842	0.0726609	0.00671336	-0.0334282	-0.0065037	0.00441234	0.0633761	0.313609
ENSG00000005339.14	CREBBP	-0.0448459	-0.0500456	0.0924785	0.0571124	0.0685186	0.108407	0.094726	0.0824961	-0.0402749	-0.012742	-0.134724	-0.0700155	-0.0743398	-0.0228316	0.0188224	-0.0616051	0.0705859	0.108673	-0.0259371	-0.0557664	0.307636	0.0450613	-0.0130568	0.0800255	0.0442339	0.070842	-0.00658479	0.157147	0.2749	0.194414	0.00577496	0.0882745	-0.028931	0.0217762	0.0174798	0.0816909	0.04974	0.0803384	0.00613348	-0.014733	-0.0696422	0.175346
ENSG00000005379.15	TSPOAP1	-0.589196	-0.279875	-0.137244	0.0385518	-0.170039	0.0586673	-0.263728	-0.0321458	-0.12415	-0.0780203	-0.109552	-0.00540229	-0.0602946	-0.159953	-0.246004	-0.200716	0.0140447	-0.0545302	0.084047	0.126527	0.521248	0.0409969	-0.111769	-0.0784165	0.060297	-0.0977878	0.010803	0.0909674	0.00487936	0.081133	0.0186404	-0.0823012	-0.0579571	-0.055824	0.0577445	0.143814	-0.0421489	-0.353181	-0.100785	-0.062623	-0.217324	-0.152087
ENSG00000005381.7	MPO	0.660007	0.0202405	0.0328421	0.0598837	0.0327309	0.448209	-0.493997	0.202304	0.0328085	-0.0872978	-0.0396075	0.17605	-0.02501	-0.0527653	-0.0351162	-0.187523	-0.0132267	-0.0418291	-0.24083	-0.240331	0.101898	-0.250865	-0.128907	-0.202883	-0.100918	0.912287	-0.00754663	0.142036	0.230613	0.817483	0.431291	-0.422279	-0.19328	0.0540661	0.135799	0.20476	0.0706782	0.0202627	-0.251304	0.0916861	0.21292	0.118821
ENSG00000005421.8	PON1	0.0866697	-0.204299	-0.0324514	-0.17936	-0.0556692	0.166244	-0.0926852	0.269313	0.068528	0.0483734	0.099135	0.378786	0.174379	0.248335	0.0810511	0.135562	0.273056	0.242944	-0.146692	0.00477077	-0.0784685	0.245303	0.104753	0.0850633	-0.174586	-0.243182	-0.235523	-0.0121611	-0.0796009	0.0402745	0.0644986	-0.288842	0.019909	0.296826	-0.219777	-0.207305	-0.34021	0.341962	-2.65465	0.311583	-0.488964	0.00345483
ENSG00000005436.13	GCFC2	-0.0944139	-0.0509719	-0.0107403	0.00213889	0.0493342	0.0270886	-0.119893	0.0899677	0.0861176	0.00528409	-0.0315113	0.06742	-0.00387115	0.0646961	-0.0399795	0.00147907	0.0594248	0.141451	-0.0495446	-0.0479386	-0.00414973	0.00116717	-0.0578764	-0.0265045	0.000375203	0.0343069	-0.0826515	0.177794	0.0337682	0.127714	0.00951208	0.0734968	-0.0200557	-0.0111736	0.0698796	0.0390228	-0.0472249	-0.113545	-0.0576387	0.0130318	-0.041584	0.00748857
ENSG00000005448.16	WDR54	-0.132006	-0.0407029	0.115553	-0.0757652	-0.11057	0.0115873	-0.242322	0.197012	0.0860668	-0.127214	-0.136315	0.0167409	-0.0820304	-0.126313	-0.059378	-0.149306	-0.0514921	-0.119787	-0.177288	0.0545016	0.00547644	0.0737057	-0.00278628	0.121027	0.0858646	0.138454	-0.0404174	-0.0642888	0.303572	0.0550792	0.134749	0.0346557	-0.0130081	-0.0506033	0.121054	0.0372068	0.0437826	-0.0862713	0.00878921	0.129422	0.000767734	0.0824753
ENSG00000005469.11	CROT	-0.0993612	-0.0966642	0.0190016	0.0397635	0.0623809	-6.56458e-05	0.0649095	0.146798	0.018632	0.0743482	-0.0794105	0.000809749	-0.00895381	0.0126496	0.0233406	-0.031318	0.0746199	0.0821435	-0.0623341	0.00177303	0.0335378	0.0185178	-0.0109435	0.0736817	-0.0405805	0.0845829	0.00761928	0.23772	-0.0172093	0.11162	0.0857605	0.239995	-0.0411746	-0.0929935	-0.0208434	-0.0352746	-0.113529	0.0171091	0.0159652	-0.0451929	-0.0486195	0.101731
ENSG00000005471.15	ABCB4	-0.216751	-0.399851	-0.0721522	-0.182007	-0.348978	-0.0709487	-1.08198	0.469095	0.265044	0.169512	0.0707989	0.0920296	0.195496	0.274887	0.122394	0.0286909	0.223329	0.221502	0.0974481	0.232149	-0.950059	-0.230648	-0.29879	-0.147809	-0.158494	-0.173556	0.055425	0.304899	0.374521	0.261468	-0.218277	-0.112913	-0.167709	-0.14751	0.658954	-0.127033	0.0195144	-0.171388	0.0835965	-0.211937	-0.120561	-0.00318604
ENSG00000005483.20	KMT2E	-0.0974337	-0.0721349	0.0497415	-0.0306195	-0.0550562	0.0250493	-0.0478852	0.12582	0.0755117	-0.0197551	-0.0845426	-0.0128299	-0.0978287	0.0352749	0.0489242	0.080966	0.0339649	0.161112	-0.0706907	-0.0604668	0.113181	0.0208831	-0.00355162	0.0467604	0.0451862	0.0903273	-0.0281885	0.0884113	0.412047	0.207363	-0.0222185	0.073491	-0.0266659	0.010971	0.0168225	0.0412187	-0.0348277	-0.00490991	0.0624589	0.0166591	-0.064989	0.0836054
ENSG00000005486.16	RHBDD2	0.0743224	-0.022969	-0.0228195	-0.0605383	-0.0439674	-0.0464043	0.0193949	0.066901	-0.019053	-0.100957	-0.125508	-0.0695205	-0.0730264	-0.115562	-0.225389	-0.281308	-0.0590059	-0.1219	-0.0559167	0.0844386	-0.00424501	-0.0458954	0.0395138	-0.0233884	-0.0653727	0.0382433	-0.0779813	0.0425411	0.113331	0.0264117	-0.0542081	-0.0663407	0.0136939	-0.120988	0.0261228	-0.136065	0.0122981	0.00312457	-0.0486834	-0.0457959	-0.191008	0.0512784
ENSG00000005513.9	SOX8	-0.450392	-0.0478783	0.0555624	-0.015651	-0.0293337	-0.0722302	-0.296233	-0.143268	0.0916417	-0.251648	-0.0262961	-0.0579782	-0.144538	0.0940516	-0.178599	0.0839201	-0.171933	0.0590025	-0.13341	-0.0760922	1.10246	-0.19902	-0.143604	-0.125097	0.0831362	0.325138	-0.186299	-0.147256	0.460059	-0.724796	0.0497276	-0.0684083	-0.0234115	0.0759562	-0.053845	-0.283583	-0.165365	-0.16079	-0.099452	-0.0689189	-0.0715378	-0.0538967
ENSG00000005700.14	IBTK	-0.0104221	-0.0205861	0.0826928	0.0372618	0.0795069	0.017991	-0.0567565	0.075198	0.174762	0.0207792	-0.0956202	0.00704841	-0.0518217	0.0784094	-0.0637622	-0.0121857	0.000845352	0.152112	-0.138974	-0.0141392	0.0514467	0.0460981	0.0461841	0.0513882	-0.000219989	0.0781388	0.0446493	0.253712	0.205183	0.119178	-0.00540956	-0.0178733	-0.026033	-0.0669744	0.00319483	0.0640066	-0.0067399	0.0626909	0.0644767	0.0236726	-0.0841259	0.0590644
ENSG00000005801.16	ZNF195	0.0469548	-0.0223465	0.0258024	0.0151753	-0.0222136	0.0689359	0.134625	0.0818524	0.0688191	-0.0578112	-0.0957196	-0.0425505	-0.0713971	-0.0151694	-0.137206	-0.0286582	0.019437	0.0285202	-0.0200727	-0.0473905	0.417504	0.0206301	0.0318041	-0.125147	0.0227548	-0.00251526	-0.0506917	0.165546	0.0026226	0.217002	0.0551021	-0.0267182	0.0571812	-0.0896651	0.0553571	0.12224	0.0273655	0.00346421	-0.0721968	0.0413531	0.0135161	0.131122
ENSG00000005810.17	MYCBP2	-0.0313127	0.105147	0.113502	0.0301405	0.0444266	0.101215	-0.0169971	0.105242	-0.0360081	0.048961	-0.139362	-0.0503871	-0.182959	-0.110576	-0.0267784	-0.236475	-0.0166252	0.105169	-0.032442	0.115637	-0.164895	-0.0119431	-0.0394281	0.0816057	0.0268726	0.11525	-0.011253	0.154439	0.325161	0.158941	-0.00815178	0.210197	-0.0162257	0.0248294	0.0646499	0.0723464	0.00465098	0.0122037	0.0771126	-0.0165644	-0.0421055	0.0667377
ENSG00000005812.10	FBXL3	-0.0752953	-0.0641037	0.0902522	0.108206	0.183421	0.183351	-0.166189	0.0177443	0.117371	0.0411583	-0.113368	0.072218	0.0183329	0.0271435	0.0111342	-0.0266629	-0.0440704	0.120851	-0.127282	0.0128532	-0.051744	0.0247264	0.00818153	0.0711618	0.0560726	0.103789	-0.0721047	0.133046	0.120536	0.200889	-0.00930198	0.115165	-0.017123	0.0135483	-0.0242951	0.195266	0.156449	-0.100026	0.0110258	0.00489307	-0.0348908	0.25281
ENSG00000005844.17	ITGAL	0.137043	-0.214994	-0.069288	-0.0604837	-0.819176	-0.401269	0.337447	0.355431	0.700568	0.159321	0.221604	-0.0045559	0.256725	0.820108	0.504533	0.396064	0.382774	0.261059	0.247862	-0.0174472	0.575861	-0.227067	-0.291173	-0.0834299	-0.268661	0.190464	-0.230578	0.03048	0.521237	0.136989	-0.055365	-0.164743	0.103562	-0.429777	-0.126718	-0.0560651	-0.239611	-0.101668	-0.00973213	0.0755472	0.423889	0.0178763
ENSG00000005882.11	PDK2	-0.0654537	0.092166	0.142065	0.00992919	0.0912707	0.0674713	-0.055563	0.106026	-0.02696	-0.0231132	-0.231079	-0.0237467	-0.0878565	-0.131727	-0.0367865	-0.0965077	-0.0446825	-0.00608312	-0.0420931	-0.0307365	0.066777	0.0853701	0.0482361	0.180826	0.102584	0.163666	0.157653	0.277446	-0.0371364	0.296288	0.0991953	0.177217	0.0541851	0.139082	-0.00132233	0.149785	0.107901	0.0702162	0.0125431	-0.00914084	-0.0945777	-0.0641705
ENSG00000005884.17	ITGA3	-0.181856	-0.235004	0.0101818	-0.126634	-0.0158431	-0.112281	-0.204857	0.346883	0.0985615	0.0242234	-0.161096	-0.0627108	-0.0999443	-0.0383972	0.0312276	-0.0221799	0.38785	-0.0189349	-0.14977	0.110611	0.490707	-0.039394	0.0373341	0.0385246	-0.116525	0.0647311	0.0125636	0.462689	0.0591583	-0.0662109	-0.0338743	-0.0286451	0.0567408	-0.10019	0.0854586	0.066458	-0.0123321	0.0736862	-0.152715	-0.0282683	-0.140306	0.180063
ENSG00000005889.15	ZFX	0.512355	0.4925	0.67808	0.674086	0.643555	0.671381	0.352334	0.713145	0.736474	0.617614	0.482346	0.59447	0.609308	0.719514	0.681451	0.658156	0.626727	0.761583	0.577466	0.604133	0.709634	0.59531	0.540761	0.589784	0.598539	0.649731	0.572706	0.840131	0.690761	0.861888	0.594587	0.634932	0.577153	0.466082	0.607797	0.694336	0.610788	0.563814	0.639223	0.513211	0.593469	0.645571
ENSG00000005893.15	LAMP2	0.0227556	-0.0276339	0.0474064	-0.0203483	0.01927	-0.0153352	-0.0476301	-0.0955302	0.371638	-0.089325	-0.0373192	0.108545	-0.0737852	0.227474	-0.115773	0.0822412	-0.131866	0.0549718	-0.18577	-0.132464	0.284549	-0.0310864	0.0523132	0.0895333	0.02051	0.137008	-0.190007	0.177635	0.248751	0.333879	-0.0170276	-0.0671816	-0.0605737	-0.0195373	-0.0683058	-0.0387493	-0.0627836	-0.0228624	0.0502458	0.00319123	-0.0989499	0.203447
ENSG00000005961.17	ITGA2B	0.171949	-0.22251	0.0897264	0.169938	0.0484368	0.171341	-0.317975	0.179811	-0.0414698	0.100211	-0.143521	-0.133931	-0.098516	-0.202298	-0.0544726	-0.0819316	0.133636	0.228395	0.0721896	-0.0865942	0.0705183	-0.0525156	-0.151246	-0.221232	0.103564	0.0361475	0.0534732	0.125076	-0.213758	-0.0843513	0.122175	0.0698937	0.0956646	0.266551	-0.00156447	0.137859	-0.0324642	-0.0379336	-0.191328	-0.156914	-0.128959	0.150391
ENSG00000005981.12	ASB4	-0.192823	-0.0978459	-0.0507998	0.558175	-0.0191525	0.724671	0.411907	-0.0165215	-0.277647	-0.160215	-0.173289	0.161812	-0.0684753	-0.109189	0.0567382	0.0825528	0.0215322	-0.0837071	-0.161966	0.0226852	0.120173	0.222756	0.0069989	-0.0271963	0.0114613	-0.32849	0.143184	0.163187	1.17442	-0.0663611	-0.199766	-0.431166	0.0282359	0.244836	0.0311164	-0.0576206	-0.143559	-0.0206984	-0.0725754	0.164099	-0.0771952	0.484094
ENSG00000006007.11	GDE1	0.11257	-0.0667482	0.0731029	0.0527255	0.127767	0.0298391	0.00135241	-0.0708721	-0.0320966	-0.0470851	-0.178874	-0.0104445	-0.107588	-0.0805276	-0.124719	-0.0447762	-0.0788176	0.00350353	-0.0885441	-0.08332	-0.0139736	0.0220513	0.043665	0.21177	0.0611118	0.147438	0.035481	0.201177	0.0303559	0.139359	0.0596011	0.0812385	0.0297541	-0.0887669	0.0468319	-0.00292081	0.019007	0.0189475	-0.0203108	-0.0658203	-0.118821	0.177392
ENSG00000006015.17	C19orf60	-0.0535597	-0.0322572	0.0752064	0.0300711	-0.0357375	-0.126808	-0.0361404	-0.107418	-0.0439831	-0.212003	-0.109352	-0.0980964	-0.0581065	-0.108122	-0.194383	-0.172879	-0.198925	-0.194105	-0.128589	-0.146157	0.0425119	-0.0891656	-0.0815094	-0.0973243	0.0120753	-0.00995616	-0.0129696	-0.0450506	-0.135325	0.0382513	0.0198441	-0.0260944	-0.0513153	-0.0280711	-0.0567386	-0.0577343	-0.00409573	-0.0399374	-0.0547246	-0.0117596	-0.0980859	-0.0746108
ENSG00000006016.10	CRLF1	-0.383625	-0.251578	-0.0602738	-0.206367	0.198865	0.00330403	-0.0843544	-0.0471163	-0.454332	-0.445868	-0.0332904	-0.00838523	-0.071802	-0.350087	0.0290741	-0.844426	-0.397471	-0.472261	-0.673701	-0.782282	-0.499134	-0.0549575	-0.0188793	0.0161809	0.021904	0.103519	-0.247556	0.0790907	0.196903	-0.315372	-0.25981	0.236894	-0.184561	0.0985289	-0.125817	0.00111305	0.0639179	-0.101198	0.300882	0.0879564	-0.0738809	0.173545
ENSG00000006025.11	OSBPL7	-0.0371618	-0.215022	-0.0661639	-0.0766702	-0.191914	-0.0184098	-0.132896	0.101313	0.0452993	-0.0599509	-0.0771366	-0.0403235	-0.0678678	-0.0697061	-0.0360041	-0.00880811	0.0330174	0.0774681	-0.0449956	-0.15191	0.307846	-0.0926972	-0.016817	-0.185953	0.00441473	-0.00260837	-0.133088	-0.0665636	0.0902652	0.035444	-0.0877401	-0.137761	0.0125573	-0.0458106	0.180877	0.0736994	0.0833877	-0.0863913	-0.169732	0.137665	-0.0589407	-0.120002
ENSG00000006042.11	TMEM98	-0.184227	-0.196463	0.033805	0.102273	0.0494954	0.0385497	-0.24685	-0.0918444	0.394127	-0.0472847	-0.0439747	0.0378338	-0.0145255	0.258241	-0.0628933	0.0872135	-0.12713	0.125842	-0.167069	-0.226078	0.622612	-0.0351333	0.0129003	0.0519537	0.0289908	0.0847095	-0.0949194	0.0996896	0.0657655	0.0142509	-0.0216807	-0.0417795	-0.000919195	0.0148268	-0.0510907	-0.00776529	0.0669418	0.00283952	-0.161088	0.0299254	-0.149583	0.205103
ENSG00000006047.12	YBX2	0.0899472	0.0248872	-0.248619	0.172665	-0.148597	0.0885441	-0.101175	-0.0264768	-0.0266498	0.262169	0.233069	-0.418079	-0.199205	-0.203228	-0.30351	0.319391	0.00549283	0.199345	-0.134229	-0.162113	0.00860113	0.0354819	0.132266	0.199568	0.292181	0.0510443	0.06341	-0.00725236	-0.155808	-0.404574	-0.106888	0.49553	0.0588494	0.156916	-0.347951	0.0248369	-0.0513128	0.173941	0.0733961	0.0711646	-0.100045	-0.180326
ENSG00000006059.3	KRT33A	-5.49721	-0.519727	0.00285522	0.0845154	-0.409138	-1.18072	-0.0192902	0.502242	-0.435964	0.0429728	-0.204941	-0.0569509	-0.779994	0.614662	-0.0467995	0.0337035	-0.403542	0.457849	0.0187455	-0.113515	-0.415344	0.438958	-0.871561	-0.20729	0.152192	-0.704136	0.280127	-0.13516	0.0169026	0.111044	-0.379804	0.539519	1.21352	-0.0904287	-0.93494	-1.5797	-1.27211	0.407881	-0.482649	0.108132	-0.505552	-0.0943614
ENSG00000006062.14	MAP3K14	-0.0761188	-0.10584	-0.0751044	-0.0357727	-0.183301	0.016045	-0.205244	0.106625	0.0212189	-0.00539071	-0.100963	-0.0747371	-0.00588799	0.170545	0.008453	0.03857	0.112467	-0.0212686	-0.03297	-0.0577528	0.425206	-0.0656954	-0.0570013	-0.119884	-0.0508659	-0.12674	0.037779	0.089058	0.21882	0.212559	-0.0901798	0.0578831	-0.0404672	-0.12463	-0.0147456	-0.119752	-0.0856122	-0.0410608	-0.00757325	-0.10191	-0.138786	-0.0587125
ENSG00000006071.12	ABCC8	-0.222068	0.0708787	0.445287	0.775048	0.31792	0.659482	-0.717006	0.197434	-0.0389121	0.00320769	-0.0962835	-0.0569713	-0.173935	-0.141035	-0.163177	-0.0739847	0.132986	0.0989243	0.0570415	0.1968	-0.64465	-0.0665233	0.0983297	-0.0201254	0.434503	0.379406	0.232029	0.251411	0.199963	-0.070467	-0.104498	0.722814	0.020708	0.0846881	0.101815	0.128748	0.180966	0.0712926	0.113106	0.469337	-0.0620146	-0.148806
ENSG00000006116.3	CACNG3	-0.082949	0.0326815	0.722466	0.125949	0.307717	-0.332098	0.813289	0.0244648	-0.0351118	-0.137922	0.0792353	-0.155155	-0.132155	-0.189125	-0.252939	-0.0838113	-0.134188	-0.300201	0.174465	-0.180298	-0.0116818	-0.0202143	0.168384	-0.44553	-0.0844125	-0.0788135	0.78387	0.192017	-0.0524372	0.0233166	0.48328	0.419328	0.197867	-0.23066	-3.05163	0.369696	0.011993	-0.0825298	-0.31696	-0.0944104	0.597459	-0.116836
ENSG00000006118.14	TMEM132A	-0.00195126	-0.159978	0.0492727	0.0179917	0.0217582	-0.0100211	-0.652344	0.0463227	-0.0386984	0.00366423	-0.157885	-0.0779451	-0.0419754	-0.0592713	-0.0842011	-0.12942	0.0331149	-0.0209712	-0.0755206	-0.0705724	0.243754	-0.213848	0.128641	-0.110696	-0.0541157	0.0891572	-0.152306	0.148029	-0.0130737	0.0157242	0.0306668	-0.172884	0.10636	-0.0883163	-0.18672	-0.472165	-0.247653	-0.0456992	-0.0638097	-0.164415	0.0651355	0.24179
ENSG00000006125.17	AP2B1	-0.0264703	-0.0767423	0.0706435	0.00139213	-0.0201178	0.0260823	-0.0435641	0.120006	0.0640059	0.0211046	-0.10367	0.0170325	-0.0785752	-0.0382592	-0.0248357	-0.136136	0.0224311	0.0616564	-0.080121	0.0308705	0.0474245	0.0253129	-0.00352301	0.0803436	0.061361	0.0206196	0.00092149	0.142324	0.199835	0.225761	0.00317248	0.0106997	-0.00464214	-0.0678971	0.0754651	0.128448	0.0965038	-0.0702147	-0.0381836	-0.0547283	-0.0880381	0.031869
ENSG00000006128.11	TAC1	-1.01927	0.385729	-0.278918	-0.799642	-0.0156658	-0.656996	-0.758625	-0.181914	-0.131548	-0.130202	0.158648	0.215269	-0.182767	-0.266662	-0.579596	-0.173902	0.0180743	-0.305176	0.227171	0.0530697	0.602136	-0.293379	-0.317972	-0.922559	0.00595718	0.319377	-0.0967101	-1.05228	0.7657	-0.87191	-0.821252	0.109993	-0.188121	-0.441635	0.12599	0.0194586	0.112462	-0.411292	-0.241526	-0.34495	-1.27518	-0.588206
ENSG00000006194.9	ZNF263	-0.0605917	-0.0867447	-0.00878129	0.0155292	-0.0275962	0.0542417	-0.0665945	0.125761	0.100977	-0.046256	-0.112432	0.0652862	-0.0562529	-0.0498493	0.000190643	-0.0226324	0.0122689	-0.027975	-0.0652415	-0.0421485	0.202161	-0.042951	-0.0357387	-0.0193183	-0.0320933	0.0166767	-0.143543	0.0411695	0.195962	0.106297	-0.0148526	-0.0543135	-0.0077198	-0.0892153	0.0628525	0.0224725	-0.00480939	-0.0847173	-0.096266	-0.0301485	-0.0579814	0.0372127
ENSG00000006210.6	CX3CL1	-0.147113	-0.108478	-0.0612638	-0.177718	-0.254301	-0.0891372	-0.403532	0.467336	0.140635	-0.0392461	0.0564474	0.0700348	-0.120961	-0.112528	-0.11652	-0.187571	-0.0450159	-0.154338	-0.189594	0.143689	1.34323	-0.171471	-0.241058	-0.0171475	-0.0500017	-0.0303724	-0.0777304	-0.14276	-0.131042	-0.0649668	-0.202102	0.0257502	0.00421333	-0.182234	-0.213204	-0.126934	0.0309343	-0.361081	-0.0191278	-0.360839	-0.318908	0.23316
ENSG00000006282.20	SPATA20	-0.0390117	-0.156695	-0.0698581	-0.0231467	-0.150828	-0.116499	-0.0460704	0.159846	-0.0139555	0.0854654	-0.152226	-0.142306	-0.026292	0.0472058	0.0379821	-0.0290261	0.129356	0.181763	-0.0165766	0.101337	0.111953	-0.0710258	-0.02757	-0.0919817	-0.0574112	-0.0553371	-0.0414695	0.000869681	0.150905	0.0363027	-0.14541	-0.112991	-0.0383588	-0.11288	-0.0992245	-0.0616885	-0.0522717	-0.00718304	-0.120801	-0.00831756	-0.180349	-0.0994691
ENSG00000006283.17	CACNA1G	-0.288178	0.0682552	0.202197	0.0466844	-0.0301132	-0.469402	-0.814916	-0.0819755	-0.1454	0.106233	-0.190577	-0.00551026	-0.157334	-0.168026	-0.0541784	-0.206962	-0.00216239	-0.127203	0.792771	0.130049	0.570575	-0.109049	-0.085102	-0.331202	0.198537	0.250828	0.199119	-0.112414	1.01506	0.198413	-0.400815	0.409266	-0.0762254	0.111475	-0.529317	0.178949	-0.00585191	-0.552423	-0.203369	-0.103025	-0.30569	-0.253554
ENSG00000006327.13	TNFRSF12A	0.048741	0.0504342	0.0340736	0.0285495	0.096197	-0.428004	-0.150141	0.40664	0.320679	0.569096	0.0421739	-0.100916	0.333474	0.426593	0.442539	0.479619	2.35991	-0.275664	0.171172	0.10555	0.376603	-0.135544	-0.236502	-0.052121	-0.122847	0.22467	-0.0414033	0.352456	0.0201717	0.276093	0.0353168	-0.134955	-0.0436493	-0.143692	0.133958	-0.115145	-0.0503993	0.0441811	-0.399421	-0.358606	-0.273799	0.00198898
ENSG00000006377.10	DLX6	0.0443149	-0.293688	0.0250853	0.00504022	-0.0806334	0.0728011	0.366717	0.0944987	-0.211164	-0.147329	1.55008	-0.15649	-0.210543	-0.350851	-0.169949	-0.272995	-0.157122	-0.208792	-0.29583	-0.833701	0.243161	-0.257943	-0.238193	-0.16979	-0.0978323	0.127869	-0.0764285	-0.254469	-0.347242	-0.212522	0.588113	0.316323	-0.0869471	-0.0550826	-0.249869	0.321701	0.165271	-0.271388	-0.0306969	-0.265145	-0.0506368	-0.228221
ENSG00000006432.15	MAP3K9	0.0144193	-0.190862	0.13208	-0.0612674	-0.489623	0.161246	-0.417633	0.0427492	-0.0434822	0.121287	-0.0661756	0.0162454	-0.191457	-0.174018	-0.198487	-0.307943	0.0347365	-0.0197644	-0.00344583	0.18908	0.726695	-0.0503936	0.109809	-0.211667	0.0446548	-0.0967705	0.0523708	0.363274	0.263703	0.262482	0.0906288	0.149029	0.0935215	-0.0544424	0.154306	0.190977	0.140027	-0.0120621	0.0784105	0.129168	0.0217293	-0.0949514
ENSG00000006451.7	RALA	-0.000143616	-0.0721237	0.044339	0.0577389	0.0370835	0.0352502	-0.223875	0.0308598	0.0525115	-2.02287e-05	-0.0648716	0.0635205	-0.0364163	-0.000671273	-0.0325266	-0.0264149	-0.0528583	0.0908125	-0.0649309	0.0312265	0.0666401	-0.00955838	0.0475195	0.0680769	0.0226164	0.12075	-0.0282371	0.227436	0.139188	0.159625	-0.075279	0.383734	-0.0152217	-0.0748484	0.00296879	0.0174375	0.00922956	0.00105821	-0.0317221	-0.0369262	-0.0458738	0.0572876
ENSG00000006453.13	BAIAP2L1	0.0199241	-0.18437	0.0706941	0.0310872	-0.129873	-0.092982	0.0174191	0.683802	0.557966	0.360674	0.0591282	0.0986819	0.32156	0.521046	0.423927	0.422774	0.419615	0.490393	0.0155936	0.172373	0.216446	-0.0421018	0.117486	-0.17479	0.0196353	-0.0880391	-0.0236874	-0.168213	0.330191	0.21108	0.0148468	-0.0927217	-0.0222973	-0.139883	0.128796	-0.0374983	-0.098901	0.126289	-0.122253	0.0288212	-0.0634384	0.41558
ENSG00000006459.10	KDM7A	0.18869	-0.0266901	0.00471655	-0.0459884	-0.0261466	0.134921	-0.232784	0.203465	0.131057	0.0237985	-0.120226	-0.0554252	-0.0527914	0.172097	0.0706505	0.16983	0.0867154	0.127785	-0.108827	0.0738764	0.160635	0.00111848	0.0393839	-0.00440996	0.00764488	0.0629107	-0.0383262	0.0550906	0.603759	0.23917	-0.0500549	-0.0213908	0.0139202	-0.0469196	-0.121473	0.219062	0.18338	-0.00168518	0.0389578	0.0327713	0.0428053	0.15055
ENSG00000006468.13	ETV1	-0.278228	-0.202457	0.0388665	-0.0918158	-0.0304084	-0.353676	-0.803817	0.0536513	0.0866048	0.0411069	-0.266538	-0.0482783	-0.153993	0.00757548	-0.201289	0.0612429	-0.00311029	-0.00124431	0.0263163	0.160643	0.971218	-0.14322	-0.215841	0.0611575	0.0120852	0.0474069	0.07823	0.416432	-0.564724	0.384845	0.0345562	-0.292966	-0.135955	-0.0153689	-0.157606	-0.204133	-0.21667	-0.15743	-0.254093	-0.162541	-0.349173	0.141348
ENSG00000006530.15	AGK	0.0157025	-0.0846685	0.0740814	-0.0595886	-0.0744753	-0.0519432	-0.239655	0.0861652	0.0914559	-0.0510579	-0.141859	-0.0406262	-0.0920299	-0.0508859	-0.141215	-0.114618	-0.0209308	0.0081945	0.00293016	0.020633	0.193198	-0.0236837	-0.080037	-0.0221368	-0.00141111	0.0133794	0.0330225	0.245324	0.0328881	0.24686	-0.0465884	-0.0884892	-0.0284264	-0.0434921	0.00124777	0.061817	-0.0128166	-0.0954303	-0.0126001	0.00974617	-0.00536099	-0.0147956
ENSG00000006534.15	ALDH3B1	0.0283406	-0.210276	0.098295	0.0670817	0.00886111	-0.0359081	0.0729681	0.15102	0.234352	0.0147601	0.137503	0.0899476	0.0826564	0.325484	0.0749077	0.0029422	0.370235	0.127234	0.0360017	-0.0796123	0.0743785	4.89804e-05	0.0595348	0.109872	-0.0652415	0.143465	-0.0504041	0.0317821	0.0550691	0.144114	0.128632	0.132789	0.110401	0.346951	0.0656265	0.224364	0.180924	0.0577841	-0.095162	0.109239	0.115032	0.0723998
ENSG00000006555.10	TTC22	0.0713437	-0.208733	0.0706344	0.0724472	-0.699632	-0.762087	0.224244	0.221631	0.176235	-0.165276	0.277502	0.123652	0.107365	-0.0738765	0.14563	-0.382907	-0.0556565	-0.120629	-0.0358134	-0.413137	1.50277	-0.0363777	0.181938	-0.360603	0.0427871	-0.865299	-0.180995	0.107923	0.132729	-0.0184092	0.190605	0.491909	0.273543	-0.0803681	0.0998404	0.0625835	-0.01801	0.113018	-0.0419581	0.0315752	-0.0291267	0.0693107
ENSG00000006576.16	PHTF2	-0.0330844	-0.12937	0.128663	0.0389525	-0.0652777	-0.0720783	-0.0990527	0.119097	0.176329	0.0503341	-0.0650058	0.0206778	-0.0762881	0.0889485	-0.0746045	-0.00394597	0.0262501	0.123485	-0.121836	0.058769	-0.000254962	-0.0722534	-0.0232656	0.02301	-0.000513045	0.0498053	-0.0772468	0.309883	0.167068	0.171697	-0.0778422	0.121967	-0.0771897	-0.0369043	0.0963753	0.0852117	0.0950689	-0.136335	0.066736	-0.0693596	0.0387868	-0.0186082
ENSG00000006606.8	CCL26	-0.444923	0.0365048	0.11511	0.750169	0.492018	0.0211556	-0.7553	0.941417	0.202326	0.215533	-0.108926	-0.19052	0.847823	0.766955	1.19519	0.176296	-0.0502458	-0.208005	0.013246	0.382666	-0.825254	0.230456	0.335117	-0.31799	-0.532031	0.0461027	-0.574247	-0.0231723	0.404093	1.25411	0.554777	1.07635	-0.192507	-0.561256	0.580502	-0.393776	-0.228367	-0.388032	0.245689	-0.163197	0.406251	0.140393
ENSG00000006607.13	FARP2	-0.0189118	-0.0818934	0.0857012	-0.0421227	-0.0226952	0.0166766	0.048717	0.061128	0.1426	-0.0608952	-0.114689	-0.0953945	-0.133754	0.0415048	-0.0632267	0.00013229	0.0493974	0.055529	-0.14422	-0.0242599	0.153608	-0.0449132	-0.00396351	-0.00782645	-0.0398709	0.0599532	-0.040394	0.146715	0.13763	0.133678	-0.0358036	0.0810253	-0.0404444	-0.0423701	0.0406399	-0.0283296	-0.0986553	-0.0103043	-0.0313328	-0.0221324	-0.104603	-0.0382745
ENSG00000006611.15	USH1C	-0.543282	-0.225228	-0.205913	0.075044	0.0786753	0.554103	-1.45716	-0.52412	0.691605	-0.129062	-0.180528	-0.0378534	0.0179854	0.187154	-0.263718	-0.223977	0.161545	0.147905	-0.127308	0.062208	2.69054	0.124616	0.122399	0.0400755	-0.103024	0.352086	0.347639	-0.48424	0.042826	-0.0881641	-0.0953197	0.251677	0.134844	-0.150326	0.037842	0.188902	-0.0489514	0.214982	0.148089	0.137757	-0.271393	0.350261
ENSG00000006625.17	GGCT	0.351351	0.297964	0.110236	0.0243325	0.0150444	-0.00772607	-0.0866206	-0.0512654	-0.0413298	0.0358963	-0.215965	-0.0420796	-0.0679106	-0.189243	-0.0511451	-0.0705723	0.027575	-0.0163148	0.0443683	0.0246838	0.0785035	-0.000368207	0.0201386	-0.087986	0.00865274	-0.0068888	0.0105124	0.219123	0.0181852	0.1707	0.00702344	0.061698	-0.00272488	-0.0729052	-0.149266	-0.0353579	0.070383	0.118303	-0.0994974	-0.112384	-0.000719052	0.136903
ENSG00000006634.7	DBF4	0.0721227	-0.0172771	-0.019284	-0.0317116	-0.0896237	0.085307	-0.0775771	0.213507	0.11486	-0.028772	0.0136892	0.0450262	-0.022197	0.035608	-0.0582882	0.0310997	0.0135287	-0.0494254	-0.075146	-0.0485357	0.0593436	0.0299857	0.00523264	-0.0281816	-0.0352649	-0.0258083	-0.0822337	0.00399638	0.307942	0.0790945	-0.133005	0.0141029	0.0902539	-0.0100191	0.0926777	0.110845	0.0912849	-0.0266015	0.0113878	-0.0123647	0.0279791	0.0130095
ENSG00000006638.11	TBXA2R	-0.513364	-0.23885	0.147199	0.0420749	0.081374	0.102033	0.151713	0.485199	0.263483	0.0547569	0.123318	0.14049	0.151275	0.184166	0.0842062	0.0571764	0.206455	-0.0599656	-0.0364369	0.194107	-0.623697	-0.121877	-0.139278	0.142142	0.12201	0.0962279	0.00216178	0.012959	-0.114437	0.0337538	0.0247767	-0.0712343	0.0105243	-0.0100619	0.0898028	-0.050766	0.0538506	-0.267661	-0.0907199	-0.0918957	-0.0160557	0.35212
ENSG00000006652.13	IFRD1	0.0928196	-0.0674735	-0.0519448	-0.0683799	-0.0472188	0.108809	0.086605	0.303737	0.239887	0.0178947	-0.0911801	-0.013107	0.0220515	0.100676	0.16878	0.185372	0.0538639	-0.000620389	-0.0421795	-0.0419102	0.322812	0.0184277	-0.0869737	-0.0318957	0.0111907	0.056516	0.0077587	0.150413	0.257124	0.247483	-0.0400083	0.0204511	0.104149	0.186223	0.0741919	0.10976	0.219885	-0.161366	-0.13064	-0.0829153	-0.0582479	0.0851745
ENSG00000006659.12	LGALS14	0.33461	-0.0242629	0.67306	-0.193881	-1.81618	-0.190211	1.34442	1.94424	1.65841	-0.100253	-0.80121	0.532102	0.0104578	0.711887	1.00282	0.366301	0.0490468	0.938351	-0.585249	-0.00754004	2.75631	-0.480897	0.291508	0.252242	-0.140982	0.209124	-0.35469	-0.00612934	-0.128613	0.0112748	0.600437	0.358861	0.542888	-0.124663	-0.466323	0.0991442	0.156458	0.115862	-0.210879	-0.100234	-0.0839797	-0.367947
ENSG00000006695.10	COX10	0.0483152	0.0953476	0.0679329	0.0281744	0.0968133	0.0451011	0.0845822	0.143295	0.0180876	-0.0510825	-0.114737	-0.0349841	-0.120258	-0.0585946	-0.0972307	-0.114469	0.0207178	0.0206954	-0.00383262	0.0720493	0.195059	0.0336729	0.059426	0.171328	0.00614159	0.120394	0.11339	0.190554	0.0833688	0.279857	0.0573696	0.175294	-0.0409361	-0.0433124	0.0275478	-0.0222928	-0.0694067	0.0853258	-0.0192211	-0.0234366	-0.0893225	0.0239864
ENSG00000006704.10	GTF2IRD1	-0.0224658	-0.0610724	-0.044356	-0.164118	0.0813346	0.0602015	0.164019	0.145006	0.0183313	-0.0547487	-0.101608	0.0338918	-0.0246835	-0.0196563	0.00496876	-0.0339186	0.0593173	0.0445807	-0.067465	-0.0683966	0.241259	-0.0290563	-0.0861204	-0.0318192	-0.0132236	0.0135926	0.102706	0.155068	0.287615	0.164388	-0.113425	0.109326	0.0140455	-0.0925691	0.143644	0.0153524	0.0197057	0.0156174	-0.0796041	-0.116167	-0.0477008	0.52045
ENSG00000006712.14	PAF1	-0.0476265	-0.0279942	0.0589463	-0.00392832	0.0264101	0.0482467	0.0865436	0.0300005	0.0680772	-0.0104312	-0.219679	-0.0742618	-0.0966219	-0.0671525	-0.028421	-0.00530455	-0.0307126	0.0332072	-0.0695864	-0.108527	0.0912231	0.0140665	-0.0306128	0.0428082	0.00495296	0.0541265	0.0426038	0.205715	0.210693	0.165443	0.0421846	0.0402114	-0.0195451	-0.0616943	0.038188	0.0688322	0.0893242	-0.0597628	-0.0653698	-0.0669622	-0.0832942	0.00663252
ENSG00000006715.15	VPS41	-0.004102	-0.0791842	0.140209	0.0401773	0.0852888	-0.0146784	-0.157545	0.0689883	0.0668568	0.0383189	-0.0801676	0.0211867	-0.0824884	-0.0588307	0.00926037	-0.13327	0.0152659	0.125805	-0.0663089	0.0397086	0.0867962	0.0308885	-0.0305008	0.124229	0.0643238	0.129982	-0.00784951	0.155114	0.101375	0.19562	0.0231227	0.10004	0.00577998	-0.00486429	0.0426296	0.105367	0.0616635	-0.0241874	0.00831666	-0.00440351	-0.0679596	0.0590291
ENSG00000006740.16	ARHGAP44	-0.171204	-0.299726	0.225397	0.0767883	-0.104518	0.0784991	-0.263612	0.00896216	-0.0491046	-0.026597	-0.174136	-0.0791625	-0.152726	-0.170031	-0.143287	-0.26124	-0.0817721	-0.116603	-0.0685548	0.104371	0.268036	-0.0115492	-0.000684792	-0.00730062	0.0654733	0.0385335	-0.0976864	0.108545	0.0867426	-0.153389	0.0221152	-0.156545	-0.0453735	-0.125334	0.0749734	0.0762427	0.164362	-0.0667319	-0.0624859	-0.147269	-0.177974	-0.0807805
ENSG00000006744.18	ELAC2	0.00465606	0.0214774	0.0543354	-0.0557481	0.0404193	-0.0157106	-0.0216199	0.109454	0.0490355	-0.0163814	-0.169631	-0.115424	-0.0624142	-0.0565596	-0.0725235	-0.0861368	0.00350257	0.0393594	-0.100928	-0.0255526	0.0230233	-0.000714761	-0.0140444	0.0351584	-0.0220508	0.0101525	0.0378642	0.156603	0.11483	0.215225	0.0118042	-0.000400591	-0.0212474	-0.132327	-0.0656521	-0.0410999	-0.024654	0.0625896	-0.0325589	-0.0309452	-0.0445114	-0.0133759
ENSG00000006747.14	SCIN	0.630973	-0.464264	-0.182282	-0.217002	-0.455295	-0.373	-0.461168	0.0278207	0.529477	0.104318	0.293675	0.237475	0.442158	1.06193	0.565365	0.44234	0.0989445	0.170438	0.294755	0.123338	-0.0735129	0.150981	0.285176	-0.17317	0.0846539	-0.134588	-0.124225	-0.531676	0.107605	0.173235	0.10292	0.244213	-0.0147907	-0.177412	-0.290129	0.0226192	0.0744066	0.167613	0.141142	0.154515	-0.189681	0.286318
ENSG00000006756.15	ARSD	0.487508	0.381743	0.133101	0.540133	0.282124	0.153342	0.216984	0.240985	0.166427	0.103789	0.242996	0.189925	0.107427	0.194325	0.159582	0.149978	0.189674	0.119691	0.125407	0.111055	0.494671	0.319645	0.709476	0.293445	0.533202	0.288345	0.121456	0.311095	0.525035	0.891538	0.561014	0.442967	0.197276	0.516141	0.0397053	0.218845	0.217687	0.593943	0.161774	0.741778	0.246308	0.507268
ENSG00000006757.11	PNPLA4	0.442569	0.425897	0.850327	0.41785	0.34452	0.275904	0.194619	0.476162	0.170522	0.48629	0.0210057	0.176883	0.25497	0.184008	0.44764	0.289112	0.497836	0.492028	0.223788	0.234884	0.563101	0.140478	0.572501	0.411151	0.732598	0.419352	0.333455	0.42276	0.437799	0.974851	0.651377	0.678865	0.368824	0.585424	0.490988	0.453317	0.453635	0.720477	0.542681	0.582501	0.38121	0.50749
ENSG00000006788.13	MYH13	0.0720763	0.10094	-0.0204514	0.0484418	-0.0987145	-0.111019	0.857441	-0.177941	0.190939	0.220708	-0.0623294	-0.28024	-0.0631975	0.017035	0.14775	-0.419859	0.0589948	-0.0333513	0.0894427	-0.893871	1.02973	-0.0729742	-0.272145	-0.178979	0.145039	-0.0861474	-0.289731	0.173928	-0.273737	-0.0805056	-0.109108	0.794604	0.101347	0.151845	-0.632389	0.0141824	-0.1426	-0.31134	-0.210491	0.235457	0.225351	0.00631563
ENSG00000006831.9	ADIPOR2	0.0855324	0.120367	0.135339	0.0990649	0.200234	0.0703458	-0.124027	0.0153085	0.291074	-0.0253493	-0.030918	0.083813	-0.00139375	0.177228	-0.0179766	0.109847	-0.0307764	0.294872	-0.0969797	-0.0504489	-0.221967	0.0245329	0.0572456	0.0708785	-0.0130004	0.0730487	0.0717613	0.0803645	0.218438	0.0522731	-0.00698177	0.300051	0.108229	0.017748	-0.0411771	0.111155	0.0723275	0.122435	-0.0554116	0.0646351	-0.0916697	0.018506
ENSG00000006837.11	CDKL3	-0.120778	-0.112429	0.0366149	-0.0978062	-0.0638567	-0.0494536	-0.284843	-0.031914	-0.0164422	-0.0417211	-0.130791	0.028667	-0.029584	-0.0177476	-0.0550143	-0.0753531	-0.0333169	0.0419736	-0.139124	-0.114273	-0.0854426	-0.019184	-0.143774	-0.0760457	0.0388061	0.00220417	-0.105773	-0.00160237	0.0526448	0.198524	0.0235811	-0.101181	-0.0369179	-0.0942357	-0.0186418	0.00540859	-0.00476439	-0.241905	-0.097458	-0.174371	-0.119746	0.108144
ENSG00000007001.12	UPP2	-0.23927	-0.145085	0.625599	-0.0696617	-0.188228	-0.219988	-8.21351e-05	-0.0462464	0.0785669	0.100013	-0.132119	-0.0665248	0.0662349	-0.0302984	-0.0240569	-0.0368697	0.084157	0.12566	-0.0344882	-0.0125695	0.210402	0.0180874	-0.0885883	-0.334114	-0.131457	-0.0709302	-0.23451	0.0723935	0.139457	0.295459	0.0182689	-0.824012	0.102522	0.0281956	0.172205	0.137517	0.0119456	-0.122106	-0.104857	-0.123289	-0.15153	0.106916
ENSG00000007038.10	PRSS21	0.357383	0.184223	-0.177806	0.434677	0.0290346	-0.0449719	1.0358	0.210954	0.10308	0.0456155	0.222965	-0.0904344	0.230467	0.283516	0.323126	0.162758	-0.128057	0.0753523	0.363799	-0.10801	2.32233	0.51005	0.324206	0.262324	0.324896	-0.146372	-0.0469683	0.207278	0.758153	-0.330431	0.106753	0.211462	0.362619	0.247444	0.215987	-0.0128871	0.0637499	0.418632	0.338179	0.546242	0.4322	0.0713401
ENSG00000007047.14	MARK4	-0.0421583	-0.0667371	0.0485538	-0.0560708	0.00220136	0.0661284	0.0912747	-0.0180234	-0.0585804	-0.170312	-0.118652	-0.0733153	-0.090148	-0.105369	-0.249976	-0.179365	-0.0911284	-0.204102	-0.0494044	0.0511759	0.135279	-0.0265541	-0.018301	0.0220661	-0.0262291	0.0163521	0.0201094	0.149683	0.205743	-0.195221	-0.0374267	0.0541419	0.0152945	-0.056342	0.00170178	-0.140012	-0.0491171	-0.106268	-0.0529455	-0.0634078	-0.157957	-0.0296383
ENSG00000007062.11	PROM1	-0.562063	0.0964759	-0.113189	0.145864	-0.161418	-0.100774	0.270711	0.156668	0.0766155	-0.00837225	0.0361676	-0.1204	-0.0264616	0.0708864	-0.0905633	-0.00314652	0.0646265	0.24037	-0.164803	-0.0875582	2.14355	-0.0438967	0.114949	0.00051739	-0.197024	-0.113145	0.129925	-0.192446	-0.0988742	0.0203463	0.505663	-0.315849	-0.238485	-0.122516	-0.374279	0.0442319	0.0413695	-0.033906	-0.239135	0.0552235	-0.498102	0.967466
ENSG00000007080.10	CCDC124	0.079277	0.00851042	0.0656004	-0.00292547	0.0573761	0.0208509	-0.0926293	-0.0886374	-0.068966	-0.112899	-0.204815	-0.0821574	-0.0563805	-0.0894504	-0.108724	-0.0599787	-0.122446	-0.105118	-0.0611947	-0.0403903	-0.124021	-0.00632606	-0.0348055	0.0525036	0.0360685	0.0359527	0.0250365	0.203584	0.035754	0.149441	0.0382819	0.0379622	0.044975	-0.0881577	0.0379315	0.00679292	0.113684	-0.0244107	-0.108624	-0.042858	-0.073298	-0.0968289
ENSG00000007129.17	CEACAM21	-0.220174	-0.181985	-0.0163401	0.0215488	-0.409429	-0.200406	0.193117	0.141879	0.174308	0.0550313	-0.188318	-0.24956	-0.127771	0.490205	0.137863	-0.264025	0.339257	0.0989805	0.232824	0.361697	-0.244281	-0.257038	-0.202736	0.209955	-0.13263	0.207258	-0.0416571	-0.0171668	0.397459	0.204587	0.0290847	-0.119166	0.030513	-0.231689	-0.0304078	0.0455709	-0.104986	-0.0579354	-0.0866731	-0.0118933	0.335613	0.173854
ENSG00000007168.12	PAFAH1B1	-0.0206306	-0.0612542	0.103833	-0.014259	0.0481144	0.0240116	-0.118727	0.0492256	0.0486352	0.054391	-0.168154	-0.0411878	-0.138525	-0.101369	-0.0679847	-0.216125	-0.0420347	0.0584276	-0.102994	0.0741069	0.0712099	0.00778283	-0.00562556	0.0518385	0.0123228	0.0690048	0.0141527	0.230063	0.226724	0.184849	-0.0139937	0.0710596	-0.0252814	-0.0254131	0.00788978	0.0729564	0.0443661	-0.00857456	0.00455569	-0.00913267	-0.0583241	0.105923
ENSG00000007171.16	NOS2	-0.387067	-0.587993	-0.180808	-0.206396	-0.483746	-0.0818888	1.28439	-0.0424073	-0.15248	-0.171696	-0.0895953	-0.089451	-0.207604	-0.356489	-0.289608	-0.244573	-0.0824299	0.0171633	-0.199897	-0.243543	-0.00972786	0.0934305	0.502812	-0.177254	-0.732492	-0.119119	-0.287291	-0.723656	-0.635244	-0.626519	-0.286797	0.0376935	-0.0921488	-0.161976	-0.192985	-0.0233891	-0.0804685	0.739389	-0.0610105	-0.223559	-0.386556	0.449824
ENSG00000007174.17	DNAH9	-0.347366	-0.0114187	0.221363	0.237853	-0.175239	-0.00874644	0.0433806	0.323592	-0.0469796	-0.210338	-0.108131	0.0217417	-0.0759504	-0.13218	0.0587019	-0.23107	0.216935	-0.0287095	-0.19386	-0.441421	-0.301877	-0.0121936	0.195557	-0.115369	0.053312	0.00908195	-0.0209937	0.00797682	-0.138951	0.0353285	0.183642	0.263923	0.0237282	0.168634	-0.165766	-0.0819436	-0.237252	0.2588	0.0152976	-0.0783208	-0.389578	1.27663
ENSG00000007202.14	KIAA0100	0.0671409	-0.0143702	0.104611	0.0510652	0.0462873	0.0625448	-0.0731501	0.0680775	-0.0286347	0.0112492	-0.107789	-0.0661041	-0.123691	-0.126669	-0.00638411	-0.180159	0.00141064	0.0139512	-0.0708103	-0.057329	0.0969618	0.0143445	-0.0126574	0.0782955	0.0370199	0.102149	0.0440377	0.181012	0.207932	0.209054	0.00804172	0.0692078	0.00919626	-0.107609	0.0460284	0.0896791	0.000626485	0.00324285	-0.0123049	0.00244943	-0.0882601	0.00502651
ENSG00000007216.14	SLC13A2	-1.31083	0.0253229	-0.773834	-0.0696566	-0.0109073	0.112924	-0.0175325	-0.186586	0.539122	0.024	0.0387206	-0.387592	0.375247	0.018642	0.0710842	0.16611	-0.268839	0.100595	-0.250779	-0.119727	2.62422	0.676803	0.63831	-0.428036	0.180279	-0.469734	-0.434707	0.131619	-0.587757	0.104505	0.880742	-0.244825	2.01572	-0.998678	-0.745869	-0.0829067	-0.300864	0.0563531	0.0682227	-0.59696	0.329723	0.197636
ENSG00000007237.18	GAS7	-0.143094	0.0592813	0.113225	0.362299	0.249017	0.0180178	-0.103416	-0.0633678	0.0490588	-0.105193	-0.207053	-0.0524045	-0.179705	-0.102342	-0.0543309	-0.0145369	-0.177678	-0.0370957	-0.124241	-0.0110248	0.268168	-0.17179	-0.201242	-0.0713033	0.0631184	0.0931407	0.042425	0.0870547	0.493957	-0.014976	-0.111687	0.266454	-0.0337137	-0.128617	-0.732178	0.0705201	0.0725124	-0.435959	-0.0347017	-0.135113	-0.00777369	0.296514
ENSG00000007255.10	TRAPPC6A	-0.067361	-0.0407378	0.0379148	-0.00377234	-0.0183786	-0.048154	0.135352	-0.0707393	0.0144103	-0.156447	-0.102429	0.0110052	-0.0403921	0.0356861	-0.112636	-0.020804	-0.164059	-0.0508468	-0.126165	-0.127159	0.0588204	0.0255693	0.100446	0.102258	0.0348628	0.024573	-0.0101727	0.0149937	-0.106732	0.142402	0.0732647	0.0459725	-0.0240664	-0.0316401	-0.0807791	-0.104479	-0.0496237	0.0759229	0.0152776	0.0848101	-0.156593	-0.0159396
ENSG00000007264.14	MATK	0.456451	-0.521523	0.114593	-0.0288882	-0.438377	-0.566429	0.255503	-0.115786	-0.164968	-0.227615	-0.00880745	-0.233167	-0.043858	-0.213037	-0.235212	-0.231806	-0.205223	-0.289495	-0.0250353	-0.155545	-0.634853	0.102453	-0.105851	-0.176837	0.0558702	0.0848068	-0.0354139	0.0553889	0.18216	-0.057784	0.0527242	0.0648883	0.143505	-0.216449	-0.0535798	-0.26242	-0.168549	-0.0890137	-0.0551757	0.0974904	0.205179	-0.157228
ENSG00000007306.14	CEACAM7	0.144174	0.569921	0.173791	0.123976	0.290063	-0.116859	0.967181	0.313609	0.319649	0.390424	-0.413039	-0.080101	-0.263925	-0.379883	0.48152	-0.255668	-0.065948	0.139043	-0.910188	0.491884	5.52866	-0.33083	0.14237	-0.845228	0.163963	-0.453715	-0.102859	0.2705	0.986689	-0.223758	0.152082	1.3681	-0.688619	-0.589134	-1.0574	-0.440458	-0.462823	1.03864	0.512576	-0.659976	0.121812	0.551671
ENSG00000007312.12	CD79B	-0.31393	-0.0843898	0.033716	0.191883	-0.653163	-0.218174	-0.0987199	0.873911	0.655706	0.0552009	0.129403	0.185995	0.165194	0.284929	0.779549	0.534634	0.213921	0.0937354	0.0830056	0.0347899	-0.472422	-0.0581691	-0.377368	-0.0914267	-0.22281	0.00529664	-0.178077	-0.0603897	1.20442	0.122042	0.0872635	0.308259	0.056467	-0.0337545	0.292727	0.738131	0.239716	0.0108485	0.0576702	0.194003	0.597403	0.0386471
ENSG00000007314.12	SCN4A	0.316712	-0.355753	0.0221661	0.301326	0.113415	0.421741	0.780883	0.0432548	0.0852567	-0.15698	0.010207	0.182005	0.123021	0.124632	0.0941937	0.0984205	0.104308	-0.035445	0.473435	-0.209187	-0.77045	0.370379	0.28043	0.0368686	0.245203	0.0255331	0.078475	-0.0473262	0.584194	0.0958515	0.0146212	0.490617	0.29471	-0.0881593	0.109649	0.606696	0.687126	0.606435	-0.152537	-0.0447061	0.0416558	0.315666
ENSG00000007341.18	ST7L	-0.077243	-0.0422379	0.0484253	-0.0401861	-0.0727525	0.0037481	-0.235202	0.136392	0.130771	-0.0227151	-0.0363814	0.0485135	-0.0574159	0.0479522	0.0440019	0.00996711	0.0475501	0.0471357	-0.080277	-0.0333735	0.215768	0.0182312	-0.0351893	-0.00650506	6.53236e-05	0.0390486	-0.0556729	0.0971902	0.0752083	0.143678	-0.0653791	0.0649633	-0.021736	-0.0262828	0.0887387	0.0367989	-0.0125256	-0.136218	-0.114034	-0.0383309	-0.0833152	0.259978
ENSG00000007350.16	TKTL1	0.0308984	-0.202004	0.0642179	-0.230419	-0.298115	-0.0897238	-1.26232	1.3079	0.692521	0.216004	0.166337	0.25958	0.800267	0.587675	0.859762	0.00735135	0.27514	0.454445	0.43927	-0.0787656	-0.895601	0.002217	-0.0381576	-0.225479	-0.078846	-0.150994	0.300258	0.360036	0.116849	-0.100854	-0.0305057	-0.600116	-0.152168	-0.0555352	-0.367986	0.00168479	0.322794	-0.179924	0.0461906	-0.145991	-0.381904	-0.249297
ENSG00000007372.21	PAX6	-0.0127991	-0.324208	0.69741	-0.293825	0.138661	-0.11231	-0.0899733	0.190889	-0.0350199	0.101931	-0.145762	-0.00730063	0.016109	0.0526803	0.232984	0.37948	0.058502	0.0242303	-0.0502039	-0.0746571	0.256381	0.0308927	0.0839138	-0.104006	0.334099	-0.110382	0.00651209	-0.0756726	0.131786	-0.0419529	0.106836	1.23932	-0.19793	0.0142868	0.0102666	0.32837	1.08562	0.0543493	0.0527228	0.751833	0.0637929	-0.0618962
ENSG00000007376.7	RPUSD1	0.0582686	0.0269824	-0.00805421	0.0115266	0.0967584	0.0388166	0.0393141	-0.0645317	-0.124101	-0.149751	-0.215354	-0.0706112	-0.10148	-0.186361	-0.220522	-0.175652	-0.113397	-0.145208	-0.0378008	-0.00947394	0.117934	0.00888307	0.0349882	0.0634714	-0.0153375	0.0500443	0.00466576	0.323872	-0.0711447	0.0184526	0.0719742	-0.0659838	-0.0378723	-0.0895962	0.0181308	-0.0860441	0.015239	0.109153	-0.0370564	0.0467844	-0.0425299	0.0375509
ENSG00000007384.15	RHBDF1	-0.0514459	-0.105668	-0.0200183	-0.190454	-0.0817666	-0.0108663	-0.157024	0.238744	0.0364578	-0.0473747	-0.0201285	-0.0108676	0.100807	0.173175	-0.000751879	0.155873	0.142293	0.163223	-0.245362	0.0290918	0.118475	-0.144892	-0.0330965	-0.147316	-0.00475166	0.0132101	-0.0227825	0.0188464	0.270607	0.142918	-0.128914	-0.0062578	-0.08961	-0.11442	-0.134821	0.0806567	0.0762399	-0.213557	-0.150129	-0.00614028	-0.107935	-0.184936
ENSG00000007392.16	LUC7L	0.00884579	-0.129934	-0.135517	-0.0230841	-0.185034	0.0139387	-0.253065	0.102285	0.125098	-0.0273293	-0.0377237	0.00408421	-0.0383462	0.00945547	-0.149983	0.00330738	0.0470897	0.0209109	-0.00403098	-0.0383578	0.132218	-0.0485304	-0.141641	-0.203038	-0.0231757	-0.110759	-0.0936963	-0.0472549	0.169939	0.0326777	-0.0963703	-0.0817463	0.0111845	-0.0509584	0.0272195	0.115849	0.106892	-0.214017	-0.0972033	-0.0483144	-0.0482531	-0.0794569
ENSG00000007402.11	CACNA2D2	-0.102002	-0.0693489	0.3465	0.0396914	0.0339768	0.117674	-0.0935622	0.115101	-0.0542512	-0.0639287	-0.113895	-0.0447514	-0.183079	-0.146525	-0.195771	-0.204893	0.0682108	0.0692102	0.316025	0.06666	0.107958	-0.0410682	-0.082486	-0.112332	0.0950258	-0.0528777	0.0331825	0.0260851	0.702487	0.215466	0.168009	-0.0289363	0.0186406	-0.000236305	0.110231	0.100135	-0.0375972	-0.147916	0.0349048	0.171156	-0.215484	-0.156435
ENSG00000007516.13	BAIAP3	0.121226	-0.228314	0.418476	-0.106137	-0.460459	0.378805	0.124326	0.15366	-0.0766555	-0.155777	0.441329	-0.498859	-0.184107	-0.299915	-0.186551	-0.305824	0.0923103	0.116437	0.394223	-0.529475	0.0746056	-0.194539	-0.179592	0.0663767	-0.0785633	-0.0202006	-0.0457156	-0.00381812	0.355819	-0.0266022	0.114246	0.0365622	0.00609428	0.129471	0.217124	-0.0291714	-0.206064	-0.186476	-0.153277	0.415463	-0.0177735	-0.00483617
ENSG00000007520.3	TSR3	0.0275292	0.00244634	0.105906	-0.0023492	0.0485335	-0.0315705	0.0651341	-0.11259	-0.0317158	-0.0976564	-0.245926	-0.0916153	-0.0507611	-0.081145	-0.0904455	-0.0449099	-0.136368	-0.0798457	-0.0872366	-0.101719	-0.0702541	-0.0377292	-0.0296661	0.0759514	0.00605307	0.0573112	0.0460605	0.157842	-0.0409456	0.0883458	0.0639085	-0.0749327	-0.0117389	-0.0317653	0.011563	-0.0512559	-0.017087	-0.0422066	-0.0820129	-0.064663	-0.0840335	0.000798384
ENSG00000007541.16	PIGQ	0.0272394	-0.0141158	0.00662517	0.0124478	-0.0344838	0.00274292	0.000805694	0.0686744	-0.0330299	-0.0572145	-0.0556207	-0.0464449	-0.0921033	-0.0869056	-0.0978404	-0.170551	0.0332476	-0.00604509	-0.0397697	0.0621892	0.101298	0.00133383	-0.0108398	0.0157539	-0.00018353	0.0332711	0.00867152	0.134022	-0.1567	0.0349137	0.0397879	-0.067302	0.0201556	-0.00801351	0.0979496	-0.00401223	0.0192037	-0.0172257	-0.106181	0.0150083	-0.105313	0.00127993
ENSG00000007545.15	CRAMP1	-0.00940796	-0.0704347	-0.0093461	-0.028547	-0.00868622	0.043486	-0.15354	0.26078	0.0735175	0.0158407	-0.152015	-0.0768872	-0.102561	-0.0228831	0.0108234	0.0223815	0.109088	0.165597	-0.076331	-0.0461833	0.264269	-0.00985567	-0.0608381	-0.0489073	0.0185921	-0.00499743	0.00137768	0.109564	0.280873	0.152433	-0.0568523	-0.00512835	-0.0141995	-0.0819873	0.130354	0.119858	0.0154591	-0.060692	-0.0814628	-0.0230779	-0.0619269	0.00962587
ENSG00000007866.19	TEAD3	-0.246708	-0.09689	0.0275112	-0.0761995	0.0362904	-0.00562636	0.114567	0.0543716	0.105679	0.104111	0.323595	0.176064	0.195765	0.376535	0.12449	0.222985	0.271979	0.0884887	-0.219756	0.0344585	0.513964	-0.0183495	-0.106121	0.0428423	0.00095103	-0.0397087	0.0258748	0.153549	0.250009	0.038154	-0.0485555	-0.0658165	-0.072661	-0.155362	-0.122717	0.0342754	0.051714	-0.153495	-0.219129	-0.13876	-0.127143	0.183168
ENSG00000007908.15	SELE	0.174862	0.121419	-1.30844	0.149345	0.178844	0.594897	0.381804	-0.812422	-1.11752	-0.816169	-0.600797	-0.200813	-0.456649	-0.866591	-0.594882	-0.979565	-0.841233	-0.187293	-1.79224	-0.558993	-1.39682	-0.411384	-0.310829	-0.502402	-0.0924569	0.365473	-0.0208783	-0.0148107	-0.464072	-0.26798	-0.0308077	-0.0339617	-0.484577	0.370047	-0.979801	-0.266604	-0.222899	-0.640224	-0.610629	-0.993111	-0.651374	1.01387
ENSG00000007923.15	DNAJC11	0.0204598	0.0517583	0.0823529	0.0348297	0.0530171	0.0134828	-0.0313138	0.0832378	-0.0529478	0.00179978	-0.108101	-0.0395436	-0.129921	-0.126709	-0.0618403	-0.0949366	0.0113735	0.0254189	-0.0779756	-0.0223774	0.131739	0.0108069	0.00107049	0.0617231	-0.00751309	0.0605136	0.0794779	0.197894	0.137726	0.249914	0.0249518	0.0773225	-0.00637717	-0.0631053	-0.000515272	0.0260529	-0.0324444	0.0915665	-0.0402424	0.00831553	-0.0547441	-0.0253412
ENSG00000007933.12	FMO3	0.128825	-0.273338	-0.175536	-0.346833	-0.322184	-0.0357344	-0.489493	0.109291	0.231886	-0.106479	-0.035255	0.0420907	0.123533	0.28891	0.0949914	0.287701	0.136194	0.178967	-0.177694	-0.231057	-0.0574578	-0.0670302	-0.00666401	-0.0568162	-0.031012	-0.130094	-0.408518	-0.387946	0.512131	0.0473158	0.106319	-0.0798354	-0.144762	0.0637003	-0.485551	-0.0880667	-0.00594136	-0.180309	-0.958326	-0.104996	-0.114453	-0.178952
ENSG00000007944.14	MYLIP	-0.0424989	-0.0275054	-0.119851	-0.0452836	0.000111977	0.0878773	-0.0998983	0.448837	0.400772	-0.131531	-0.0159673	0.0789336	-0.0656797	0.00388678	0.103821	0.243273	-0.00428024	0.0676588	-0.106689	-0.0172751	0.190369	-0.0691114	-0.0445591	0.0424628	0.0208827	0.0811639	-0.0721232	0.0168264	-0.00853008	0.114977	-0.0565598	-0.0564308	-0.0269994	-0.0241745	-0.00364261	0.0364284	0.0535151	-0.0457728	-0.0029529	-0.16011	-0.026052	0.307694
ENSG00000007952.17	NOX1	-0.0725548	0.00674363	-0.0947701	-0.0153212	-0.0671879	-0.0896235	0.13961	0.142897	0.0549526	0.0254121	0.0255757	0.10422	-0.0268507	-0.00552402	-0.117884	-0.0481069	0.0270199	-0.0197506	0.066224	-0.0579228	1.75603	0.321424	0.293072	-0.0226617	-0.0388896	-0.0531984	0.00980361	0.188483	-0.266263	0.249061	0.153995	0.181551	-0.0862294	-0.105857	0.116679	0.161134	0.102784	0.544111	-0.00102556	0.00496641	-0.0524545	0.147123
ENSG00000007968.6	E2F2	-0.0305332	-0.293074	0.02518	-0.00562091	0.0512091	0.0260604	-0.393165	0.768455	0.600386	0.704695	0.295036	0.236897	0.509626	0.774419	0.301292	0.600782	0.32995	0.376317	-0.231697	0.171493	0.431623	-0.00756489	0.0156962	-0.0374409	-0.0218129	-0.115638	-0.0304532	-0.0408122	0.00110956	0.125197	-0.0713296	0.455386	-0.131749	-0.348282	-0.156505	0.191203	0.0421116	0.171524	-0.0615296	0.0536677	0.178585	0.144317
ENSG00000008018.8	PSMB1	0.020026	0.00225331	0.0548469	-0.000868462	0.0675547	-0.0189799	-0.111421	0.0758343	0.0871283	-0.00734048	-0.151558	0.0279943	0.00575104	0.0167451	-0.0311841	-0.039713	-0.0156873	-0.0261053	-0.1041	-0.0938349	-0.0964814	0.0224081	0.0222415	0.0858391	0.0280019	0.0781813	0.0453148	0.171207	0.0903097	0.165913	0.00162801	0.0306548	-0.0103329	-0.0905701	-0.0502651	0.0188177	0.0547863	0.020027	-0.0344522	-0.0162821	-0.00781174	0.0572176
ENSG00000008056.13	SYN1	-0.232969	-0.240189	0.280807	0.0696389	-0.063204	-0.00383129	-0.276668	0.0705539	-0.0114348	-0.0187529	-0.209743	-0.108298	-0.0711697	-0.108335	-0.212885	-0.209257	-0.0799239	-0.0791258	-0.0927093	0.119008	-0.532104	-0.0943985	-0.0365332	-0.147083	-0.145188	0.305287	0.0692126	0.338311	0.0499502	-0.737957	-1.06425e-05	-0.102133	-0.0620933	-0.0621212	0.147825	0.0892095	-0.215171	-0.133599	-0.216583	-0.0835295	-0.0562035	-0.200369
ENSG00000008083.13	JARID2	0.0452008	-0.0277386	0.022233	-0.034862	-0.0806238	-0.046837	-0.10612	0.15588	-0.00978696	-0.0156709	-0.144429	-0.0451077	-0.0521737	0.0014725	-0.0167759	0.0359697	0.0924113	0.0814244	-0.0598567	-0.00608228	0.037372	-0.0243773	-0.0343603	-0.032923	-0.0226741	0.0304927	0.102327	0.176634	0.296079	0.213363	-0.0860251	0.110155	0.0154191	-0.0398198	0.0174421	-0.0442928	-0.0050861	0.0718073	-0.00165877	0.00724967	-0.00846767	-0.135292
ENSG00000008086.11	CDKL5	-0.0943798	-0.0654461	0.194126	0.0673128	0.0933432	0.0210393	-0.0314024	0.0113775	0.0338547	0.00369579	-0.0463601	0.0288935	-0.147802	-0.0787164	-0.0847137	-0.266433	-0.125041	-0.0465794	-0.162814	0.104459	0.298	-0.0155139	0.0204187	0.032317	0.00788776	0.0142776	0.126659	0.24336	0.100199	0.190171	0.0558014	0.170237	0.0400032	0.0593045	-0.00389353	0.15438	0.0710149	-0.151503	0.00992725	0.00708346	-0.0839999	0.238855
ENSG00000008118.9	CAMK1G	0.488971	-0.309981	-0.052875	-0.586858	-0.383256	-0.492677	-2.06363	0.186756	-0.0840771	-0.0855039	0.0303738	-0.161866	-0.0923785	-0.171784	-0.178869	-0.330613	-0.0633112	-0.101275	-0.055762	0.13163	0.0727209	-0.217039	-0.157809	-0.148407	0.212986	-0.0814109	-0.296983	-0.474774	-0.252224	-0.272454	-0.271687	0.00375788	-0.326578	-0.149312	-0.176409	0.149456	0.467132	-0.156748	-0.218942	-0.343421	-0.743379	-0.325841
ENSG00000008128.22	CDK11A	0.0963672	-0.0609418	0.0192176	0.0121833	-0.0465157	0.124077	-0.0827003	0.291553	0.232209	-0.043433	-0.115835	-0.0501297	-0.0871903	0.0369072	0.152522	0.140401	0.0544369	0.129275	-0.0357667	-0.156895	0.0876782	0.0754194	-0.00940925	-0.0473022	0.0160206	0.0293783	-0.0340257	0.155168	0.331594	0.223329	-0.065244	-0.0337584	0.0707295	-0.0956497	0.104766	0.163861	0.107639	0.0690399	0.0132722	0.105377	0.0426036	0.0381974
ENSG00000008130.15	NADK	0.124534	0.0243106	0.0430049	0.017428	0.0748908	0.131128	0.0332858	0.115922	0.0540255	-0.0482559	-0.158792	-0.0719188	-0.052243	0.022685	0.0079145	-0.0293977	-0.00241626	-0.034117	-0.0578117	-0.045413	-0.114513	-0.00779134	0.0426193	-0.0171945	-0.0197362	0.000175539	-0.0245091	0.0271862	0.237327	0.0271058	0.00694584	-0.0777701	0.0737643	-0.0891629	0.04118	0.0222941	0.107759	0.0337046	-0.110115	0.0369928	-0.0265643	0.241195
ENSG00000008196.12	TFAP2B	-0.245633	0.245383	0.611088	-0.0100589	-0.400264	-0.281484	-0.473736	0.219249	-0.0249247	-0.0481807	-0.148827	-0.310402	-1.65915	0.0773336	0.110154	0.973627	-0.03445	0.0788771	-0.109643	0.0059063	0.183882	0.778073	0.523898	-0.0494706	0.143365	-0.48151	-0.227934	-0.0722379	-0.449261	0.0187983	0.307407	-0.184194	-0.125823	-0.174889	-0.716061	-0.102697	-0.164253	0.113406	-0.195398	0.0750819	0.0357775	-0.173768
ENSG00000008197.4	TFAP2D	0.0361832	0.47384	0.0433256	-0.0749806	0.0130689	-0.0814325	0.736966	-0.154709	-0.101109	-0.107438	-0.102515	0.0473407	0.228104	-0.289355	-0.340718	-0.207077	0.100582	-0.371538	0.117837	-0.464031	-0.0825816	-0.0292523	0.128615	-0.0420496	0.0624691	0.224339	0.00449793	-0.0447091	-0.274895	-0.012537	-0.350362	0.113607	0.209743	-0.0263737	0.254977	0.0246322	0.00943481	-0.216632	-0.218665	-0.085318	0.0252533	-0.011072
ENSG00000008226.19	DLEC1	0.334773	-0.478149	-0.0840709	0.0144776	-0.26383	-0.116632	0.176895	0.594378	0.192866	-0.0556455	-0.0518866	0.0099974	0.155365	0.230081	0.0158445	-0.117533	0.639572	0.300392	-0.1701	-0.582464	0.279699	-0.0367157	-0.0780166	-0.130301	-0.168396	0.0243494	-0.171903	-0.126384	0.193831	0.124916	0.146343	-0.15583	-0.00183628	-0.113673	-0.0142229	-0.0774982	-0.090785	-0.0508513	-0.0428851	0.111268	-0.208493	0.0674674
ENSG00000008256.15	CYTH3	-0.0128869	-0.158248	0.0862532	-0.00649931	0.0388256	0.00593665	-0.169671	0.105756	0.0172306	-0.0207149	-0.0472482	-0.0213351	-0.0554546	-0.0368854	-0.0176515	0.0219251	0.00384723	-0.000149469	-0.0218503	0.0412291	-0.149199	-0.088245	-0.0433992	-0.0331161	0.0389776	0.0592743	-0.12461	0.0298746	0.150305	0.0671279	-0.112559	0.0954789	-0.0807841	-0.0236491	-0.135961	0.0806527	0.0798274	-0.156945	-0.127144	-0.0481967	-0.0594246	-0.0316893
ENSG00000008277.14	ADAM22	-0.320267	-0.230401	-0.0639096	0.15346	-0.0875791	-0.115462	0.16535	0.0705473	-0.0222025	0.0475661	-0.125148	-0.0360097	-0.168316	-0.0602595	-0.126747	-0.181243	-0.0337798	0.0627937	-0.0594169	0.112854	-0.233102	0.041104	0.0707757	0.0832815	0.0798231	0.0901762	0.192034	0.0655691	0.152122	0.183268	0.0211478	0.0376596	-0.140129	0.0195353	0.0564424	0.236569	0.0875788	-0.0519421	0.139685	0.0868984	-0.20682	0.210783
ENSG00000008282.8	SYPL1	0.00873332	-0.0532827	0.0695756	-0.0181548	0.0981565	0.113594	0.017235	0.155597	0.364719	0.0467622	0.0276439	0.138164	0.0660876	0.261756	-0.00844732	0.0417771	0.0614634	0.135222	-0.195063	0.0163223	-0.0245829	0.0433442	0.0351412	0.16371	-0.00466253	0.141531	-0.0134745	0.197534	0.134666	0.217067	0.0194842	0.132216	-0.0356771	-0.0702627	-0.139681	0.0156471	-0.016413	-0.00910721	0.0532553	0.0194261	-0.1198	0.10848
ENSG00000008283.15	CYB561	-0.0398521	-0.113406	0.303298	0.114007	0.0480016	-0.062704	-0.159703	0.159966	-0.0305055	-0.105926	-0.00921664	-0.0131788	-0.133827	-0.164016	-0.0127375	-0.30179	-0.00423325	-0.105683	-0.0106605	0.0957387	0.480764	0.027958	0.0724819	-0.0212034	-0.0242138	0.153557	-0.0334135	0.0295429	-0.00539789	0.0878287	0.136479	-0.120661	-0.0888486	0.00722714	0.0143417	-0.0834223	-0.103845	0.0393739	-0.0158479	0.118223	-0.0604037	0.0224497
ENSG00000008294.20	SPAG9	0.0139432	-0.0700925	0.0706989	-0.0117594	0.0292259	0.0529958	0.0150393	0.00520859	0.0970781	-0.00360664	-0.0840584	0.0336981	-0.055076	0.0617316	0.0243153	0.0279674	0.00130636	0.178452	-0.133056	-0.0208634	-0.0718843	-0.000585026	-0.0212662	0.0233362	0.0585074	0.0873137	-0.0165395	0.147005	0.255243	0.235981	-0.0622444	0.115892	-0.0203852	-0.00373768	0.00420143	0.094471	0.119761	-0.0788341	-0.0220478	-0.0797091	-0.0274006	0.0420287
ENSG00000008300.16	CELSR3	-0.0736562	-0.216577	0.41317	-0.227288	-0.0840413	0.0210866	-0.0936939	0.049137	-0.144671	-0.03827	-0.138088	-0.0944978	-0.208782	-0.202696	-0.163876	-0.233572	0.0170032	-0.0278255	-0.0239519	-0.0419232	0.0310403	-0.0797911	-0.0385496	-0.24495	-0.0749672	-0.0618787	-0.144983	-0.183348	0.389591	0.212665	-0.225491	-0.144784	-0.11533	0.0202625	0.114085	0.153997	0.193882	-0.0944985	0.0147983	0.186488	-0.13615	-0.237034
ENSG00000008311.14	AASS	0.0726203	0.225825	0.107965	-0.0162948	0.135464	0.244774	0.175786	0.248162	0.327306	-0.0197415	0.271447	0.162555	0.0794568	0.290898	-0.0341713	0.0923062	0.208567	0.288937	-0.183419	0.0576174	0.0593013	0.00682329	0.0208357	-0.0438469	0.0629914	-0.0526207	0.15056	0.326055	0.312511	0.350047	0.0916029	0.0395774	0.115208	-0.086331	-0.0666463	0.372478	0.22301	0.0522025	0.225938	0.000172353	-0.0102324	-0.0085769
ENSG00000008323.15	PLEKHG6	0.423442	0.154529	-0.101177	0.739291	0.509456	0.130689	0.105475	0.17085	0.178043	0.0988291	-0.143066	-0.152966	0.0167747	0.175994	0.203339	0.0381028	0.0231027	0.0649644	-0.142109	-0.0342901	0.208026	-0.0757634	0.126839	-0.344297	0.0145254	-0.10489	0.617493	0.372854	0.514422	-0.00499151	-0.043765	0.318597	0.204745	-0.0854394	0.00466613	-0.096424	-0.041554	0.109234	-0.0894005	0.150153	-0.1343	0.375678
ENSG00000008324.11	SS18L2	0.00226	0.00930582	-0.00904609	0.020638	-0.0298027	0.0712924	-0.0997714	-0.0220127	0.0283288	-0.0773217	-0.171475	0.0144537	-0.0322665	-0.0241298	-0.0399673	-0.0877442	-0.105613	-0.11848	-0.0837384	-0.0706987	-0.166168	-0.0190066	0.018854	0.037666	0.0198388	0.063984	-0.0528989	0.064303	-0.0153717	0.0682252	0.0280687	0.0600154	0.0114625	-0.0405895	-0.0128695	0.0463763	0.0755806	-0.0656979	-0.0255645	0.0445433	-0.00971215	0.0360625
ENSG00000008382.15	MPND	-0.00493285	-0.0289601	0.0239797	0.0406469	0.0297087	-0.0135611	0.0283075	-0.0414576	-0.0110927	-0.0317491	-0.128454	-0.123416	-0.0810662	-0.143979	-0.10957	-0.156309	-0.0676747	-0.0857822	-0.0426123	-0.02821	0.192996	-0.0349557	0.0298078	0.0473592	-0.0196159	0.044256	0.0425544	0.0264265	-0.0304233	-0.0510406	0.073217	-0.0560038	-0.0011829	-0.0442779	0.0780985	-0.0852759	-0.0503476	0.0425551	-0.0715176	-0.0146204	-0.100437	-0.0304315
ENSG00000008394.12	MGST1	0.309531	0.217445	0.0470011	0.31067	0.445515	0.290835	0.404677	-0.0302373	0.043083	0.174669	0.0908885	0.260435	0.233387	0.436177	0.24319	-0.0443103	0.385597	0.152275	-0.0428288	-0.169826	-0.303037	0.168065	0.228979	-0.045766	0.00109278	0.110219	0.178893	-0.10256	0.0414959	0.201501	0.116346	-0.096836	-0.0164815	-0.0419277	-0.0925089	-0.160568	0.0977898	0.699357	-0.507499	0.185683	0.033271	0.141388
ENSG00000008405.11	CRY1	0.00541478	-0.0502625	0.114108	0.0303309	0.0489554	-0.0401698	0.0131003	0.159244	0.108543	0.0962084	-0.172489	-0.0355945	-0.00582415	0.159979	0.173531	0.187422	0.0900373	0.156072	-0.0690728	-0.112328	0.190197	-0.0180362	-0.0784855	-0.0154446	0.064811	0.0443668	0.00223899	0.150019	0.288581	0.164617	-0.112447	0.190359	0.0123615	-0.0472799	0.0434935	0.06167	0.106923	-0.251624	-0.0542726	-0.0416349	-0.0411367	-0.0668528
ENSG00000008438.4	PGLYRP1	0.42537	0.256002	0.054531	0.45219	-0.168704	0.0797092	0.310077	0.246345	0.330034	0.0119729	0.11414	-0.125814	0.138334	0.163736	-0.034144	0.139391	0.0796537	-0.204707	0.41513	0.0509702	0.101319	-0.669583	-0.0369623	-0.209102	-0.0570037	0.265695	0.0597251	-0.0529663	0.473375	-0.0594592	0.0447041	0.0170699	-0.120516	0.148061	-0.0238806	0.181554	0.196525	0.011924	-0.255988	0.127765	0.0519492	0.0847253
ENSG00000008441.16	NFIX	-0.0828318	-0.0516293	0.14323	-0.0324817	0.101081	-0.00601201	0.0145331	0.01679	-0.0178306	-0.069601	-0.200556	-0.0996402	-0.103473	-0.0418312	-0.0581731	0.0170716	-0.0296969	0.154651	-0.151934	-0.0472393	0.197045	-0.023627	-0.00639078	0.0644296	0.0845844	0.112051	-0.0726194	0.238951	0.357017	0.0296897	0.00186678	0.0690943	-0.109206	-0.00446708	-0.266385	-0.051494	-0.033356	-0.121615	-0.0357498	-0.00728483	-0.165049	0.181411
ENSG00000008513.14	ST3GAL1	0.132049	-0.0122855	0.0638926	0.0451118	0.0722256	0.0250153	-0.139755	0.229304	-0.00643312	0.117641	-0.199886	-0.162417	-0.013979	0.106396	0.143717	0.00817633	0.14229	0.158508	-0.0198416	0.184763	-0.0576805	-0.0268004	-0.0262548	0.0618938	0.00856115	0.101453	0.086091	0.271045	0.0293816	0.0583118	-0.0185697	-0.156839	-0.0619532	-0.159393	-0.215214	0.13698	0.0565455	0.0430481	-0.0358497	-0.0232844	-0.137468	0.050523
ENSG00000008516.16	MMP25	0.352845	0.427605	-0.229888	0.648571	0.219439	-0.0739311	-1.4793	0.6978	0.736174	0.430332	0.062027	-0.29367	0.0883364	0.476044	0.370803	0.427809	0.324866	0.486629	-0.0875043	0.0719356	-0.43961	-0.188183	0.0572065	0.0747948	-0.0349875	0.54231	-0.0207066	0.0259629	0.485794	-0.0114328	0.125956	-0.206125	-0.130287	-0.255933	0.131908	-0.0186421	-0.0101994	0.137879	-0.16738	-0.278241	0.119153	0.32381
ENSG00000008517.16	IL32	0.0367029	-0.135276	-0.577448	-0.16009	-0.150625	-0.213088	0.345344	1.39593	1.13026	0.118817	0.348651	0.331494	0.272833	0.678804	0.500774	0.801312	0.468036	0.00658036	-0.0106952	-0.117876	-0.254994	-0.283939	0.183934	-0.204286	-0.109882	0.0552489	-0.178004	-0.0232879	0.26842	0.0891474	-0.0431549	0.205408	0.0618837	-0.353567	0.0131629	-0.0897008	0.014534	0.0476749	-0.145804	-0.164898	-0.0509915	-0.0830586
ENSG00000008710.19	PKD1	-0.117862	-0.036468	0.186705	-0.0689452	-0.0115979	-0.0590276	-0.0999633	0.0269935	-0.154549	-0.0736362	-0.13112	-0.112467	-0.273098	-0.193573	-0.15181	-0.160551	0.0278487	-0.0521323	0.0138996	-0.0626078	0.0906279	-0.0422157	-0.0721412	0.058485	0.0980047	0.0286127	0.0240926	0.195951	0.262847	0.201648	-0.0670871	0.0162626	-0.0271973	-0.0402195	0.206071	0.166815	0.0764812	-0.10541	-0.110554	-0.0504106	-0.0592342	-0.0474911
ENSG00000008735.13	MAPK8IP2	0.295773	-0.11161	0.141053	0.132092	0.0521966	0.19382	0.196997	-0.067639	-0.0946821	-0.0732294	-0.238978	-0.164251	-0.0844601	-0.122573	-0.254135	-0.229467	-0.120367	0.0277035	-0.0797841	0.0625254	0.603513	-0.0845062	-0.0630587	-0.0497637	0.0720565	0.0794468	0.221106	0.0534671	0.071108	0.0669954	0.157428	0.0509509	0.021574	-0.0115726	0.0350254	-0.349903	-0.16214	-0.126603	-0.00918931	0.106666	-0.139652	-0.118661
ENSG00000008838.19	MED24	-0.0273032	-0.0322917	0.0336604	-0.0303791	-0.0325996	0.0125626	-0.00680699	0.12261	0.00787997	-0.0635426	-0.166507	-0.0684151	-0.10495	-0.0635265	-0.0926062	-0.0867257	0.0279029	0.0137634	-0.0910858	-0.0175823	0.170839	-0.0247977	-0.0491285	-0.0384992	2.96566e-05	0.0327807	0.0245076	0.157651	0.166974	0.173991	0.0497218	0.092921	-0.00153633	-0.0374589	0.0762044	0.0623337	0.0269378	0.0277989	-0.0664556	0.0233166	-0.0772377	-0.0334529
ENSG00000008853.16	RHOBTB2	-0.0948116	-0.0518085	-0.0180472	-0.0438706	0.11517	0.0549692	0.00307111	0.010121	-0.10125	-0.0870513	-0.0855803	-0.0152364	-0.14919	-0.207025	-0.134292	-0.181422	-0.0644357	-0.223401	0.0793669	-0.0766465	0.38242	0.00544726	-0.102567	0.0978033	0.0275605	0.0638787	0.0992334	0.251109	0.0721483	0.242676	0.0570883	-0.00318262	-0.0292114	-0.134751	0.016667	0.172957	0.100138	-0.0169145	0.032762	-0.0212533	-0.0964678	0.0529583
ENSG00000008869.11	HEATR5B	-0.033835	-0.0522406	0.0671287	0.0809692	0.0489423	0.0787893	-0.071534	0.149619	0.0694293	-0.00276228	-0.0979859	-0.0140799	-0.0910231	-0.0238202	-0.0260023	-0.142669	0.0279191	0.133032	-0.0818094	0.0706911	0.179339	-0.00681094	-0.0085424	0.0602996	0.0264328	0.0654319	0.00990176	0.224142	0.245639	0.196454	0.00675646	0.0218135	-0.0251019	0.0108045	-0.0220272	0.0799443	0.00805285	0.0602006	0.0560108	0.0561555	-0.0388494	0.0910468
ENSG00000008952.16	SEC62	0.0138601	-0.0318197	0.0898541	0.0377164	0.052289	0.0252713	-0.220409	-0.0100627	0.0592252	0.0398145	-0.0989666	0.0829044	0.0248129	0.0667312	0.0219916	-0.0543025	-0.0358952	0.168681	-0.0598887	0.036672	-0.132182	-0.0164079	-0.0238958	0.0268781	0.0529893	0.0843743	-0.108783	0.091848	0.149302	0.118265	0.0233917	-0.00354287	0.0226067	0.0333235	0.00160368	0.140376	0.113111	-0.0974272	0.000712397	-0.0423971	-0.096017	0.194535
ENSG00000008988.9	RPS20	-0.0671067	0.00318314	-0.106605	-0.0235988	-0.0415328	0.020968	-0.220617	0.0118742	0.0669714	-0.0502431	-0.0820701	0.058387	0.100237	0.13751	0.122989	0.116733	-0.0970573	0.026459	-0.00534056	-0.00183911	0.0372161	-0.0185067	-0.0224196	0.0237899	0.0357243	0.0228814	-0.0339964	0.0911816	0.0980803	0.0329921	-0.0219313	0.0417099	-0.0151842	-0.115469	-0.0198406	0.0770415	0.0371553	-0.0625892	-0.0452544	-0.0335368	-0.0385042	0.0198845
ENSG00000009307.15	CSDE1	0.0386939	-0.0544024	0.0638548	0.00102378	0.115754	0.0469961	0.0974676	0.0420783	0.0716449	0.0395508	-0.144451	0.00992294	-0.0165545	0.0533221	0.0720043	-4.152e-05	-0.0113071	0.147175	-0.0667938	0.0169501	-0.0779973	0.0323859	-0.0255434	0.162326	0.0869634	0.123175	-0.0185138	0.195555	0.18976	0.19429	0.00721502	0.126267	-0.0249478	-0.0204555	-0.029707	0.106649	0.0628998	-0.0864385	0.0159865	-0.0906901	-0.103345	0.0170766
ENSG00000009335.17	UBE3C	0.00824693	-0.0177003	0.0697558	0.0401443	0.0941113	0.0321361	0.137314	0.0676063	0.00260045	-0.0140935	-0.133577	-0.0572905	-0.0947211	-0.0833996	-0.0426192	-0.0961972	-0.00578424	0.0517853	-0.110112	0.0728731	0.0261987	0.0420466	0.00172743	0.149781	0.00289506	0.132476	0.0345806	0.223401	0.109725	0.158559	0.0419245	0.0587728	-0.0216067	-0.0614892	-0.011364	0.04252	-0.0193738	0.0370282	0.0507029	-0.0164203	-0.0152546	0.080545
ENSG00000009413.15	REV3L	-0.0363643	-0.00547606	0.0174544	-0.00855268	0.0438863	0.0204251	0.0043453	0.226997	0.1169	0.066927	-0.090942	-0.0856767	-0.147889	0.0914252	0.0436922	0.00240282	0.168529	0.207711	0.0177799	0.0563093	-0.30655	0.0303166	-0.0224647	0.0777438	0.0627577	0.0737276	0.00630927	0.0773902	0.809955	0.190658	-0.0358541	0.00981069	-0.00308864	-0.0152801	0.0131973	0.276277	0.151374	-0.0826623	0.113446	0.00563606	-0.116895	0.102721
ENSG00000009694.13	TENM1	-0.0457746	-0.153351	0.511924	-0.107945	0.0909711	0.0225757	-0.653424	0.252308	0.0925061	0.101439	-0.155918	-0.0776094	-0.320679	0.00963001	-0.18163	-0.176451	0.0149481	0.188745	0.145477	0.199743	-0.535215	-0.012961	-0.0649503	-0.0856175	0.184491	-0.125661	-0.244484	-0.305697	0.265761	0.398931	-0.0551544	0.23133	-0.127938	0.0175771	0.416748	0.358324	0.386485	0.132411	-0.00125602	-0.0218373	0.107029	0.320095
ENSG00000009709.11	PAX7	0.00283033	-0.0489617	-0.04466	-0.32172	0.471954	0.378774	-0.357666	0.120919	0.0244118	0.144538	0.772682	-0.139032	-0.0595569	-0.120219	-0.183036	-0.0986977	0.0461631	0.042026	0.130216	-1.61982	-0.263459	-0.0436761	-0.0804605	0.0542448	0.00408661	0.420054	0.0753366	0.0659558	0.427356	0.0447769	-0.170384	0.288797	-0.213309	-0.00668691	-0.643928	0.0960447	0.376496	0.166268	0.0530178	-0.0962914	-0.5303	0.0134626
ENSG00000009724.16	MASP2	0.00491973	0.0553944	-0.0144566	-0.0620245	0.0956302	0.0320549	0.145872	0.283983	0.108268	0.0148675	-0.0450308	-0.0377285	-0.287151	-0.0586695	-0.146121	-0.213403	0.0904129	0.28452	-0.113922	-0.125059	0.363578	0.0941342	-0.041919	0.0209375	0.0921716	-0.00655667	0.0693861	0.26953	0.301224	0.039253	-0.0497628	-0.0615972	-0.0236237	-0.0539388	0.0388019	0.265322	0.0576614	0.157826	0.0836255	0.0539891	0.143907	0.139263
ENSG00000009765.14	IYD	0.319358	0.131002	0.00276754	-0.357976	-1.18025	-0.478708	0.906563	0.065083	0.0508127	0.178281	0.341925	-0.076997	0.333668	0.250597	3.68593	-0.0934468	0.646469	0.707416	0.877729	0.0278167	0.37609	0.357788	0.222516	0.360284	0.138973	0.0480624	0.0124984	-0.491486	-0.63927	0.0599678	0.0352722	1.08503	0.270442	-1.16299	-0.250156	0.0312868	0.389873	0.131025	-0.506992	0.117645	-0.0778548	-0.0153173
ENSG00000009780.15	FAM76A	-0.0603006	-0.0983731	0.00193374	-0.0167845	-0.0149629	-0.00453487	-0.300001	0.102263	0.203659	-0.0272951	-0.0797141	0.0114488	-0.0663003	-0.0058221	-0.0622899	-0.044455	0.0404262	0.0409143	-0.0755979	-0.00181471	-0.0165284	-0.00955416	-0.0112417	-0.000906523	-0.00311145	0.0279084	-0.0739078	0.18263	-0.0413792	0.0744084	-0.0308618	0.0276029	-0.0276711	-0.0391593	-0.0266205	0.00671151	-0.00102283	-0.0582726	0.00116739	0.0265738	-0.0306993	0.0310063
ENSG00000009790.14	TRAF3IP3	0.138748	-0.135856	-0.0460401	-0.031856	-1.02675	-0.370177	0.495584	0.382794	0.789494	-0.180366	0.216295	0.013667	0.0871337	0.796286	0.447631	0.22048	0.0994012	0.113287	0.122536	-0.108728	1.03068	-0.130321	-0.345514	-0.16971	-0.29727	-0.126798	-0.360696	0.0650777	0.472876	-0.00644982	0.0278623	-0.127398	0.0199354	-0.410959	-0.166918	0.183984	-0.0522052	0.00462613	0.0851422	0.0999553	0.658794	0.0288529
ENSG00000009830.11	POMT2	-0.0120923	0.0179664	0.0271929	-0.0190599	0.00416343	0.084635	-0.190396	0.0544339	0.114767	-0.0692899	-0.13356	-0.0070123	-0.108197	-0.0179368	-0.106172	-0.027045	-0.00323193	0.0367744	-0.109167	-0.135372	0.230046	0.0166206	-0.053779	-0.0389153	0.0138102	0.0216195	-0.00279896	0.223596	0.138568	0.111744	0.0118719	-0.0914188	0.0402629	-0.0903418	0.0519807	0.166534	0.145797	-0.052481	-0.0890291	-0.00547371	-0.0508264	0.0860845
ENSG00000009844.15	VTA1	-0.0316721	-0.0287221	0.0745473	0.0541331	0.116972	0.0405996	-0.086162	0.0433168	0.0630019	0.0590849	-0.147711	0.0107203	-0.0458157	-0.0118828	0.0352002	-0.0880384	0.0616561	0.0740044	-0.0701695	0.0512651	0.0709242	0.0438299	0.0325146	0.107015	0.0586323	0.141737	-0.0222137	0.264531	0.036951	0.153486	0.087259	0.227239	-0.0307575	-0.0362643	-0.0283111	0.0630173	0.0140225	-0.00731278	0.0160622	-0.00825372	-0.0653757	0.157388
ENSG00000009950.15	MLXIPL	0.219221	0.27722	-0.220449	0.502232	0.426152	0.537857	0.512791	0.0209659	-0.0747737	0.0220766	-0.051266	-0.0109974	-0.112537	-0.130851	0.0954078	-0.0213278	0.0974827	0.194188	0.241492	-0.00990321	-0.433344	-0.0290027	0.430367	-0.184751	0.245252	-0.0756585	0.430631	0.000595328	0.250899	0.0975641	0.105015	0.265035	0.220656	-0.043002	0.199172	0.424879	0.649614	0.299133	-1.62364	0.316921	0.00569821	0.462404
ENSG00000009954.10	BAZ1B	-0.0457357	-0.0707719	0.077727	0.0231266	0.0485091	0.07726	0.0431434	0.0710892	0.0845154	-0.0179458	-0.134068	-0.0154756	-0.0325697	0.0389159	0.0498289	0.00452648	-0.011234	0.135619	-0.0541525	-0.0574055	0.106476	0.0216416	-0.0406942	0.0575611	0.00608353	0.0782835	-0.0263736	0.192277	0.2386	0.197862	0.017578	0.0367307	-0.0112866	-0.0417855	0.00901472	0.0436205	0.00971889	-0.0303538	0.0227114	-0.0544255	-0.0545313	0.000525356
ENSG00000010017.12	RANBP9	0.0111734	-0.0478786	0.034408	-0.0727648	0.0103563	0.0104954	-0.157155	0.0283628	0.00840563	0.0753702	-0.0945219	0.0228422	-0.0474962	-0.0298454	-0.0101209	-0.109845	0.0691753	0.0878184	-0.0717895	0.107183	-0.0361093	0.0898569	-0.0323369	0.0330363	-0.0107276	0.0448915	-0.0579619	0.140031	0.191157	0.129645	-0.0700989	0.359141	-0.0403277	-0.0441658	0.00300671	0.0705057	0.0758826	-0.0671377	0.00467706	-0.111196	-0.0543049	0.168589
ENSG00000010030.13	ETV7	-0.163156	-0.217904	-0.601558	-0.308718	-0.549075	-0.383471	0.379414	1.28551	1.29597	0.193605	0.34613	0.947967	0.0633129	1.06274	1.26395	1.58952	0.885902	0.120188	0.199489	0.0965006	0.209057	-0.520256	0.171713	-0.46245	-0.065724	-0.0356966	-0.21621	6.44517e-05	-0.19839	0.129724	-0.0192131	0.362103	-0.104592	-0.44053	0.0495387	0.100202	0.0662685	0.0554003	-0.193747	-0.0969166	-0.0224471	-0.0961366
ENSG00000010072.15	SPRTN	0.00955187	-0.0524227	0.017403	0.106535	0.0840595	0.0921093	-0.0424219	0.118546	0.121733	-0.052119	-0.0599919	0.0709818	0.00797594	0.0739806	0.0360307	0.0274345	0.0947243	0.0967829	-0.0344321	0.0252081	0.0115979	0.0291899	0.00396853	0.0753523	0.0294299	0.103292	0.0124464	0.175497	0.0455623	0.128266	0.0419301	0.0684099	-0.00522621	-0.0738454	0.0648554	-0.000595702	-0.0116276	-0.0382659	0.0379916	-0.0379414	-0.029418	0.21293
ENSG00000010165.19	METTL13	0.00204954	0.0141604	0.0836152	0.0569797	0.0778401	0.0845585	0.123263	0.142692	0.0706114	0.0470175	-0.203013	-0.00521104	-0.0804454	-0.065349	0.0537993	-0.0356657	0.0151472	0.0196845	-0.0699948	-0.0903012	0.168079	0.088394	0.0097676	0.100075	0.0285043	0.126377	0.0315747	0.257944	0.139423	0.274899	0.0897479	0.0525753	0.0130943	-0.0572819	0.0501385	0.0592016	0.0553981	0.0178291	-0.0127959	0.0227075	0.0420557	0.0904469
ENSG00000010219.13	DYRK4	-0.13398	-0.0663839	-0.0515225	-0.0167413	-0.0490086	-0.0367489	-0.27127	0.0967302	0.132606	0.0140456	-0.049456	0.0664434	-0.00289212	0.0696899	0.00668702	0.00658267	0.0539316	0.0589123	-0.0199378	-0.106533	0.255841	-0.0110652	-0.0347151	0.0782619	0.0197608	0.0576796	0.00216788	0.138446	0.0827305	0.167022	-0.010134	-0.0590249	-2.26722e-06	-0.174212	-0.0093891	0.0108482	-0.0038811	-0.0800857	-0.139825	-0.100174	-0.128115	0.169512
ENSG00000010244.18	ZNF207	-0.00792463	-0.0149191	-0.0173885	-0.0826982	-0.0316316	-0.00804634	0.0124212	0.118098	0.0940835	0.0669003	-0.08216	0.0405075	-0.06837	0.042261	-0.0106184	-0.0175984	0.0815615	0.126797	-0.104279	2.92176e-05	0.265913	0.0384484	-0.0259648	-0.03329	-0.00400034	0.0332166	-0.0664589	0.0848984	0.196019	0.180906	-0.0456342	0.00839861	-0.00382465	-0.0912492	0.032485	0.0816919	0.0256317	-0.0461441	0.0194779	-0.0180701	-0.00257006	0.000227367
ENSG00000010256.10	UQCRC1	0.0318948	0.0450237	0.096424	-0.0327365	0.076484	0.0341376	0.0734122	0.0519507	0.00203992	-0.0467175	-0.221676	-0.0897015	-0.102426	-0.133319	-0.109781	-0.110358	-0.0858245	-0.0575038	-0.115199	0.0332542	0.0786249	-0.000194098	0.0639352	0.117552	0.0215167	0.0461867	0.106661	0.107891	0.0470488	0.190219	0.00998682	0.141902	-0.0275492	-0.0615227	-0.00752446	-0.115126	-0.0358621	0.108242	-0.066287	0.00298748	-0.0712203	-0.0196032
ENSG00000010270.13	STARD3NL	-0.0624707	-0.048003	0.0797695	0.031358	0.0506819	-0.0235594	-0.089268	0.0676844	0.0229276	0.0160968	-0.0971086	0.0660517	0.0290463	0.0343311	-0.0394625	-0.135136	-0.000257841	0.0115025	-0.137371	0.000850272	-0.0929102	0.00930635	-0.0266823	0.0919168	0.0379107	0.103609	0.00599026	0.155206	0.0658517	0.151855	0.0549257	-0.0137739	-0.0501303	-0.00790727	-0.0140367	0.0830551	0.0677343	-0.158787	-0.0487183	-0.0289098	-0.13266	0.0326107
ENSG00000010278.12	CD9	-0.213278	-0.223957	0.037396	-0.0465254	-0.132255	-0.157023	-0.125055	0.0595594	0.506017	-0.128286	0.043302	0.140441	-0.0726098	0.18175	-0.0511201	0.216651	-0.157054	-0.153143	-0.248897	-0.146532	0.076768	-0.0828173	0.0405537	0.100534	0.0630423	0.110626	-0.186494	-0.139622	0.0931359	0.0455364	0.0298057	0.296413	-0.0454843	-0.0406222	-0.141112	-0.0886172	-0.0393789	-0.0347463	0.018538	-0.0990894	-0.191825	-0.0584834
ENSG00000010282.14	HHATL	0.123345	-0.199741	-0.715193	-0.296653	-0.979633	0.541332	-0.431594	-0.0538096	0.218288	-0.163986	-0.0531719	0.0109782	-0.126459	-0.0765469	-0.222796	0.140873	-0.142118	0.0108135	-0.122025	-0.122803	0.960945	0.136396	-0.0024166	-0.0281741	0.446825	0.159186	0.132344	0.12694	0.918304	0.123592	-0.519162	0.424043	-0.130385	-0.0260457	0.0787411	0.829485	0.816396	0.0548515	0.00243066	-0.172386	-0.0724386	0.284227
ENSG00000010292.12	NCAPD2	0.0340957	-0.0563775	0.0568708	0.0401717	0.0494277	0.0691815	-0.00808345	0.113905	0.209738	-0.00225334	-0.0950571	0.0260603	-0.0457263	0.115361	-0.0138824	0.0822633	0.072313	0.156856	-0.0821603	-0.0670913	0.363299	0.0571332	0.0237217	0.142636	0.0636232	0.113169	0.0102078	0.0984506	0.190248	0.193765	0.0825954	0.0865401	0.0787669	0.0027429	0.0823229	0.0865808	-0.00802587	0.118254	0.0449992	0.0916891	0.0267488	0.116029
ENSG00000010295.19	IFFO1	-0.0879864	-0.225032	-0.0752159	-0.00485331	-0.135227	-0.0570608	-0.315487	0.0927725	0.0555017	-0.0248804	-0.17298	-0.0692114	-0.136804	-0.0772101	-0.0272452	-0.063663	0.00827976	0.0248942	-0.0144963	-0.0395588	-0.145462	-0.0763972	-0.136005	-0.0831246	-0.0109691	0.0239003	-0.111723	0.00706897	0.126078	0.0584991	-0.0651127	0.00352016	-0.0153495	-0.0670642	0.0757189	0.185373	0.179667	-0.0886464	-0.0774488	-0.0637114	0.0590755	-0.0402553
ENSG00000010310.8	GIPR	0.517919	-0.22686	-0.503016	0.280602	-0.138071	-0.50065	0.248146	-0.528059	0.160043	-0.425017	-0.293319	-0.373149	-0.612212	-0.13965	-0.452014	-0.0314334	0.143859	0.173959	-0.000569286	-0.814893	-0.161754	-0.220997	0.26974	-0.456565	-0.0465255	0.0230008	-0.0852325	-0.102297	0.656902	-0.00153868	0.120313	0.0347021	0.521765	0.0902988	0.0445681	0.222392	0.0175945	0.0224221	0.052964	0.137699	0.297274	-0.127344
ENSG00000010318.20	PHF7	-0.0187869	-0.162706	-0.0540498	-0.0277198	-0.0565813	0.0469534	0.0623316	0.0453577	-0.0305719	-0.14054	-0.0506773	-0.0574081	-0.0861303	-0.0928445	-0.128391	-0.0900972	-0.0937035	0.0338835	-0.112889	-0.126594	-0.395419	0.0105985	-0.030451	-0.01116	-0.0129128	-0.152314	0.0536787	0.172684	0.253412	-0.0146092	-0.0409539	-0.0137697	-0.0986878	0.030045	-0.0841311	-0.0185327	-0.044434	0.0458399	0.0104008	0.0252018	-0.253894	0.0293572
ENSG00000010319.6	SEMA3G	0.167836	-0.20708	-0.312292	0.22684	0.0481313	-0.0205003	0.167432	0.565916	0.144957	0.0168773	-0.289954	0.109824	-0.0222418	0.0927819	0.0130343	0.164434	0.0204311	0.126637	-0.218131	-0.0932331	-0.58809	-0.205341	-0.185641	-0.195902	-0.0567123	-0.0093843	-0.165589	-0.0157271	-0.215797	-0.181747	0.01678	0.142388	-0.0378675	-0.183989	-0.347047	-0.0946185	-0.0221874	-0.186287	-0.156561	-0.0942817	-0.264223	0.189381
ENSG00000010322.15	NISCH	-0.0520579	-0.122792	-0.0204466	-0.02955	-0.102576	0.0194349	-0.0803753	0.0832449	-0.0343534	0.00992354	-0.187607	0.00204174	-0.0827751	-0.103814	-0.0941755	-0.133075	0.0234759	0.0247437	-0.0697081	-0.0370791	0.31757	-0.0279529	-0.107082	-0.0995955	0.0300447	-0.0162011	-0.0391912	0.0474239	0.198175	0.165998	-0.0188385	-0.0050043	-0.0194316	0.0543081	0.0404348	0.068002	-0.0291196	-0.0984405	-0.115818	-0.0244398	-0.0602282	-0.00245006
ENSG00000010327.10	STAB1	0.0185573	-0.0471863	0.0237971	0.0464899	0.0444982	-0.106399	-0.0432086	0.172142	0.120944	0.145738	0.16228	0.270152	0.22178	0.913376	0.318878	0.23419	0.240929	0.180013	0.00393782	-0.177866	-0.101384	-0.0565953	-0.150226	0.0580021	-0.104572	0.120607	-0.02379	0.0660752	0.319906	0.173461	0.0155293	0.0490777	-0.00289145	-0.287566	0.172085	0.377477	0.261688	-0.0867115	-0.115351	-0.0101439	0.135425	-0.0235182
ENSG00000010361.13	FUZ	-0.115096	-0.0851138	0.0100312	0.027657	0.0117037	0.0500078	-0.112673	0.0268725	0.0508788	-0.0572136	-0.12802	0.0305955	-0.00795931	-0.0519439	-0.0370971	0.00178785	-0.0390401	0.0113509	-0.0512535	-0.127756	0.153844	0.0273283	-0.0750868	0.0637914	0.0777157	0.0441914	-0.00943716	0.0159334	-0.0951932	0.18283	0.0742958	-0.0121951	0.00508535	-0.0324108	0.0872282	0.0541084	0.0576051	-0.109802	-0.083775	-0.0550552	-0.0823473	0.101014
ENSG00000010379.15	SLC6A13	-0.0433419	-0.128564	-0.741185	0.0673071	-0.115105	0.0450594	1.11346	-0.0925654	0.0532509	-0.0536579	0.123803	0.00042118	0.0945462	-0.0133671	-0.0788159	0.0199459	-0.0869085	-0.0729328	-0.499585	-0.0149386	-0.54551	-0.0227992	0.332057	0.00785134	-0.0963423	0.138733	-0.11703	0.154253	0.0146526	-0.18837	0.0850225	-0.309156	-0.22905	-0.0203023	0.756793	-0.0816025	0.00103703	0.153668	-0.449682	0.251614	-0.00359593	0.260801
ENSG00000010404.17	IDS	-0.109798	-0.117573	0.14619	-0.0189406	-0.0187796	-0.0317294	-0.15389	-0.00831949	-0.12443	-0.0290103	-0.128392	-0.0547673	0.00531696	-0.181289	-0.163783	-0.207375	-0.123426	-0.0151773	-0.031903	0.00214114	0.130765	-0.00216047	-0.0337913	0.0228779	0.0674039	0.0887958	-0.100493	0.0701628	0.235674	0.191301	-0.0427441	0.0438877	-0.0352662	-0.0139254	0.0250392	0.10122	0.0400363	-0.130327	0.0203785	-0.078788	-0.124686	0.0637423
ENSG00000010438.16	PRSS3	-3.63719	-0.698058	0.297907	3.91161	-0.301056	-0.763126	0.197773	0.0548256	-0.0232651	-0.0950697	-0.24463	-0.104162	-0.0612858	-0.101135	-0.00548816	-0.0611768	-0.128974	-0.0649276	0.0599797	0.0950961	-0.380945	0.0886669	0.125808	-0.640552	-0.0628859	-0.29296	-0.133603	0.710813	-0.511064	-0.160678	0.26567	1.33546	-2.57895	-0.318597	-0.295022	0.0399019	0.0992753	0.208837	-0.372596	0.275372	-0.0514505	0.50407
ENSG00000010539.11	ZNF200	-0.00668443	-0.0966533	0.0362472	0.150897	0.0755995	0.112323	-0.0902184	0.330361	0.19579	-0.0183381	-0.0856723	0.0235889	-0.0433688	0.0688087	0.0540849	0.0462579	0.052443	0.0531105	0.0130114	0.026249	-0.0394401	0.011873	0.019334	0.0895608	0.0103424	0.0807086	0.0194318	0.18135	0.100657	0.0744069	0.0612882	0.00557158	-0.0164731	-0.135721	0.0150143	-0.0285455	-0.0350189	-0.0129993	-0.00917224	-0.0377269	0.00333178	0.268841
ENSG00000010610.9	CD4	-0.177192	-0.216804	0.0335536	-0.0562137	-0.24868	-0.257812	0.613094	0.147344	0.147241	0.0413307	0.327234	0.141119	0.267329	0.56471	0.197223	0.115044	0.156824	0.0307165	0.155489	-0.0400135	-0.200273	-0.0354669	-0.0928223	0.180846	-0.0678473	0.14702	-0.129591	-0.00678133	0.222366	0.106099	-0.0905734	0.122097	0.0378055	-0.231025	-0.105161	-0.0318931	-0.0820576	-0.0896571	-0.161988	-0.00346325	0.250269	-0.120903
ENSG00000010626.14	LRRC23	-0.0735617	-0.0430336	0.0302598	-0.0626775	-0.0816554	-0.051069	-0.09278	0.142338	0.0350081	-0.0602612	-0.191345	-0.00115558	0.00920199	-0.0176136	0.0719071	-0.0481733	0.0223253	-0.0577179	-0.149567	-0.193092	0.0860066	0.058116	-0.0768951	-0.000908375	0.0818934	0.0518072	-0.0352195	0.105593	0.00610756	0.13435	0.153876	0.0871218	0.0403897	-0.0656162	0.02541	0.0141798	-0.0120549	-0.0922103	-0.0601194	-0.0838829	-0.149235	0.185957
ENSG00000010671.15	BTK	0.0869333	-0.247493	-0.121451	0.0535311	-0.420822	-0.196388	-0.121814	0.27028	0.489776	0.00689449	0.345729	0.161514	0.1064	0.947894	0.514103	0.272192	0.242994	0.195843	0.214876	-0.0322288	-0.0201026	-0.0517336	-0.172481	-0.227064	-0.259937	-0.109808	-0.0199334	0.134171	0.691835	0.0709612	-0.0768316	-0.128365	0.0194897	-0.408008	-0.17795	0.14012	0.0568952	-0.0746861	0.0770536	-0.0106071	0.653764	0.12675
ENSG00000010704.18	HFE	-0.0959235	-0.154742	0.00908482	0.136514	0.0216707	-0.0970077	-0.160131	0.288575	0.18186	0.124765	0.221407	0.251279	0.15183	0.35264	0.230541	0.158807	0.220379	0.234422	-0.14332	-0.00292398	0.237441	-0.0517466	-0.0245049	-0.00745921	0.0268257	0.0439115	-0.129317	-0.0872403	0.122184	0.311528	0.0259107	0.0100549	-0.0816613	-0.128749	-0.101626	-0.0860511	-0.16003	0.00528129	-0.0732203	-0.00998154	-0.119763	0.0679745
ENSG00000010803.16	SCMH1	-0.045988	-0.0708017	-0.0444164	-0.000244432	0.0134197	0.0501182	0.211361	0.0644952	-0.000146285	-0.0401157	-0.0467887	0.00832897	-0.0256242	-0.0500367	-0.0997304	-0.136246	0.0665259	0.0284947	-0.0069068	-0.014264	0.192769	0.0241702	-0.0561365	0.135219	0.0128282	0.0583757	-0.0110866	0.138774	0.304092	0.113692	-0.0618606	-0.100017	-0.00366937	-0.058478	0.0137378	0.0682048	0.0510481	-0.0995902	-0.0596405	-0.105748	-0.118437	0.0271229
ENSG00000010810.17	FYN	0.0706588	-0.139705	0.0266161	0.135584	-0.041048	0.142165	-0.111381	0.0574926	0.0144122	0.0458673	-0.111707	0.0201599	0.0256838	0.0495838	-0.0293053	-0.00739988	0.0453449	0.0785734	0.0167738	-0.0611909	-0.360595	-0.0999073	-0.11973	-0.0632168	0.0952714	0.084065	-0.00671868	-0.0520448	0.113478	-0.0406721	-0.0839306	0.103961	0.040269	-0.0243157	0.0374928	0.335806	0.313541	-0.0753832	-0.0410984	-0.0524379	0.0264818	-0.0611654
ENSG00000010818.9	HIVEP2	-0.0801753	-0.0787182	0.0313578	-0.112461	-0.106199	-0.0279777	-0.141893	0.0687074	-0.0215678	0.0484048	-0.130569	-0.0843611	-0.151822	-0.100262	-0.0133163	-0.0269507	-0.0580557	-0.075076	-0.0102031	-0.0857983	0.0331299	-0.0388738	-0.0685138	-0.047319	0.0248988	0.020371	-0.0430133	0.0193055	0.447854	0.123867	-0.0659928	0.00986148	-0.0992525	-0.0592701	-0.0433659	0.0343314	-0.0032276	-0.0372026	0.0512557	-0.169957	-0.124362	-0.00792193
ENSG00000010932.16	FMO1	0.0747267	-0.522473	0.201696	0.339455	-0.0848125	-0.366293	-0.314481	0.00712733	0.341924	0.444466	0.0625505	-0.107832	0.277004	0.447491	0.280695	0.282199	0.453559	0.123316	-0.420726	0.292685	0.819857	0.241366	-0.174754	-0.156113	-0.0391378	0.299465	-0.44253	-0.0414885	-0.299879	0.741762	-0.469872	0.204771	-0.375969	-0.140092	0.016429	0.253762	-0.0642531	0.0934222	-0.160064	-0.225683	-0.118071	0.64925
ENSG00000011007.12	ELOA	0.0246633	0.0254464	0.0388895	0.0348557	0.0445304	0.0584589	0.091147	0.356846	0.23332	-0.0208419	-0.130974	0.00721297	-0.0194206	0.0306262	0.0714794	0.0353785	0.0534715	0.066673	-0.0460921	-0.0475871	-0.114401	0.0277921	-0.0190973	0.0666222	-0.0161105	0.0848725	0.00857018	0.244131	0.190167	0.253073	0.00444488	0.0649732	0.0088797	-0.0356182	0.0346075	0.0606583	-0.014597	0.0406562	-0.032865	-0.0121674	-0.0285392	-0.0157033
ENSG00000011009.10	LYPLA2	0.00495795	-0.0409772	-0.0556998	-0.0233108	-0.0474139	0.025627	-0.00267431	0.136305	0.0497142	-0.122748	-0.162966	-0.0430466	-0.0294908	-0.0404195	-0.10829	-0.0347724	-0.00223982	-0.120311	-0.0307586	-0.0235554	0.0535992	-0.025502	0.0392073	-0.0465631	-0.0343897	0.00793677	-0.0226428	0.133508	0.011648	0.0535797	-0.00269232	-0.0137926	0.0222316	-0.104253	0.0228711	-0.0511225	0.0166767	0.0602535	-0.0972543	-0.0144129	-0.0545115	0.0340306
ENSG00000011021.21	CLCN6	-0.00910184	-0.0577305	-0.00862669	-0.0107404	-0.0588476	0.0702708	-0.152544	0.0925702	0.0146794	-0.0333761	-0.110006	-0.0475292	-0.0931796	-0.0914613	-0.0890999	-0.166133	0.00618066	0.0406437	-0.122908	0.0530959	0.0804417	-0.032249	-0.0371715	-0.0312359	-0.0167332	0.0281477	0.0464039	0.205918	0.296121	0.136906	-0.0440685	-0.0617328	-0.0187366	-0.0579424	0.0228154	0.139001	0.0817607	-0.00259875	-0.0449966	-0.00659609	-0.0850454	-0.0805631
ENSG00000011028.13	MRC2	-0.267521	-0.307904	0.0384994	-0.10444	-0.104847	-0.251632	-0.510851	0.297489	0.244689	-0.0483465	0.233163	0.0221264	0.0411044	0.266962	0.123974	-0.122562	0.148779	0.0302121	-0.0113172	0.0278787	0.0609216	-0.273943	-0.239266	-0.413708	-0.039429	-0.154498	-0.313166	-0.14049	-0.141404	-0.0807478	-0.235157	-0.00050555	-0.215728	-0.230666	-0.140852	-0.129813	0.00888578	-0.418837	-0.24294	-0.248486	-0.260747	0.00784148
ENSG00000011083.8	SLC6A7	-0.0292805	-0.262591	2.10621	0.117837	-0.356386	0.115465	-1.03118	-0.059759	-0.0914213	2.20153	-0.244598	-0.205748	-0.244077	-0.242662	-0.37487	-0.247908	-0.163466	0.623089	0.0971277	-0.498583	0.376147	-0.028563	0.062415	-0.176606	-0.194185	0.0133348	-0.0662122	-0.0961954	0.596004	-0.353917	0.0984349	0.0547635	-0.0934481	0.154135	-1.13013	0.239338	0.17501	0.218767	0.194673	-0.0182034	0.0155908	-0.161834
ENSG00000011105.12	TSPAN9	-0.0299968	-0.127885	0.0533151	-0.0240139	-0.062711	-0.0494272	-0.150998	0.43944	0.0671852	0.0160564	-0.138488	0.00778479	-0.224577	-0.00626236	0.160106	0.23343	0.0165375	-0.0619226	-0.0902063	0.100683	-0.115873	-0.0990039	-0.130722	-0.0405817	-0.0233377	-0.00340063	-0.00828932	0.021246	0.0600813	0.0610465	-0.00683698	-0.0142658	-0.0118319	-0.0614891	-0.165799	-0.0321238	-0.0437545	-0.18523	-0.156245	-0.0861303	-0.113713	0.183744
ENSG00000011114.14	BTBD7	-0.0331931	-0.0609274	0.058798	0.0608045	0.099628	0.0634015	-0.0279332	0.13141	0.123184	0.0395555	-0.00550253	0.0275154	0.0136995	0.128405	0.0588159	0.0361678	0.10505	0.172245	-0.0341072	0.00353278	0.132583	0.0191693	0.00246704	0.0870454	0.018425	0.0771781	-0.0129436	0.174107	0.238088	0.146546	0.00203206	0.0770948	-0.0232475	-0.0492033	0.0352593	0.0808095	0.0412191	-0.0417386	-0.00377402	0.0219772	-0.0272042	0.119365
ENSG00000011132.11	APBA3	0.0140817	-0.086088	0.0199708	-0.00256176	-0.0828782	0.0478862	0.022198	0.148782	0.0310942	-0.112959	-0.100416	-0.00286914	-0.0405838	-0.0204285	0.00335238	0.0567531	0.0058351	0.0211555	-0.0755117	-0.11438	0.176366	-0.0188756	-0.0602807	-0.0358678	0.016747	0.0216616	0.0297709	0.157928	0.192067	0.168869	0.0280029	0.0253039	-0.00490202	-0.0282557	0.157609	0.043668	0.0649175	-0.082702	-0.0965942	-0.0274869	-0.0449997	-0.0174942
ENSG00000011143.16	MKS1	-0.0857461	-0.0677663	-0.0166491	0.0344379	-0.0233384	0.0127304	-0.0751785	0.201318	0.136929	-0.051853	-0.0399082	-0.0233094	-0.0615697	0.0746224	-0.00123061	-0.00223042	0.110396	0.0215401	-0.112478	-0.0563903	0.31598	0.0715292	-0.035367	-0.000144401	0.00381877	-0.00231391	-0.0219934	0.119883	0.132336	0.189522	0.0223931	-0.0267937	-0.0140074	-0.0366145	0.126078	0.0422242	-0.017861	-0.0163564	-0.0198472	0.0120162	-0.0295171	0.0342311
ENSG00000011198.7	ABHD5	0.279203	-0.0500698	-0.0175744	0.14143	0.0658737	0.126828	0.147088	0.298715	0.273921	0.126431	-0.00600754	0.035194	0.101395	0.229995	0.254415	0.21902	0.220506	0.27823	-0.119662	-0.0424553	-0.306825	0.0752166	-0.0335193	0.0316045	0.0179694	0.000794535	-0.0366966	0.417178	0.165583	0.166746	-0.0588982	0.110719	0.0522084	-0.293357	0.0214194	0.0603754	0.135617	0.0410178	-0.200659	-0.0849335	-0.108542	0.122682
ENSG00000011201.11	ANOS1	-0.302807	-0.247397	0.582925	0.26807	-0.00461284	-0.0299167	-0.368665	0.183734	0.22177	0.175797	0.0119266	0.08388	0.0917804	0.174939	0.0253589	-0.21686	0.163248	0.107999	0.0384569	-0.0144553	0.307977	-0.236353	-0.00285813	-0.212121	0.0886323	-0.0114195	-0.338397	0.0247313	0.358849	0.200189	0.771583	0.113282	-0.092436	-0.0394548	0.159869	-0.201047	-0.125732	-0.242457	0.0526875	0.021207	-0.135089	0.223355
ENSG00000011243.17	AKAP8L	-0.0488463	-0.0860792	0.00959849	-0.0748762	-0.089721	-0.00509837	-0.23696	0.111185	0.0494103	-0.0713729	-0.108888	-0.0994927	-0.0934817	-0.0463505	-0.0710931	0.0150487	-0.00647201	-0.0405946	-0.0650719	-0.17227	-0.0152079	-0.0501982	-0.0607532	-0.10503	-0.0228791	-0.0552077	0.00699167	0.0903052	0.249877	0.0506264	-0.052188	-0.0464323	0.0164599	-0.0399258	0.0374	0.013425	0.0149955	0.000319561	-0.109639	-0.0522129	-0.0602743	-0.0189679
ENSG00000011258.15	MBTD1	-0.0150335	-0.0990835	-0.041643	-0.0153618	-0.0300415	0.0891635	-0.245231	0.217684	0.241	-0.0081555	-0.0365287	0.0475273	-0.0794762	0.120104	-0.0119862	0.0890739	0.0889724	0.200621	-0.0704868	0.0611557	0.297315	0.01218	-0.0197286	-0.0688956	0.00254324	-0.0169243	-0.0764906	0.0751597	0.261089	0.200081	-0.0383456	0.000373065	-0.0223871	0.00598898	0.0935108	0.0715796	-0.0109313	-0.0662867	0.0262922	0.0322273	-0.0313991	0.0817073
ENSG00000011260.13	UTP18	-0.027007	-0.0380571	0.00644305	0.0558986	-0.0356435	0.0698776	-0.0257757	0.070094	0.11721	-0.0203622	-0.176179	-0.0286783	-0.0894808	-0.0414378	0.0832427	0.0428887	-0.0377922	0.0237446	-0.0894641	-0.0439058	0.173026	0.0315655	-0.0192089	0.0124505	-0.00264725	0.0594389	-0.106198	0.0781369	0.190006	0.161549	0.0324019	0.0747042	-0.000812774	-0.0902945	0.0130591	0.0384444	0.0200304	-0.0356298	-0.0128209	-0.0173319	-0.0825089	0.050607
ENSG00000011275.18	RNF216	-0.0317814	-0.0719496	0.0200622	0.0136469	0.0473017	-0.0591098	-0.10817	0.0781608	-0.027217	-0.0438898	-0.0909548	-0.0364419	-0.04002	-0.0203384	-0.0686783	-0.101508	0.0429467	0.045574	-0.0733607	-0.0430448	0.168702	-0.00622408	-0.061518	0.0472817	-0.0208914	0.0267278	0.0227594	0.300544	0.320261	0.106166	-0.0495236	-0.0111528	-0.0441205	-0.0701588	0.00248401	0.0407889	0.0371359	-0.0116981	0.0253311	-0.0712527	-0.0361928	0.0676603
ENSG00000011295.15	TTC19	-0.0638338	-0.0759856	0.0380008	-0.0293004	-0.067769	0.0239805	-0.124832	0.0666283	0.0210352	0.0155935	-0.15448	-0.0514499	-0.142453	-0.0891059	-0.121976	-0.208139	0.00453099	0.0698232	-0.100457	0.05317	0.16255	0.00397544	0.0189473	-0.0418441	-0.046937	-0.000610251	0.000764244	0.136338	0.0176763	0.130756	-0.0218692	-0.0266718	-0.0163554	-0.0727075	-0.0229147	-0.0481854	-0.0446139	0.0388392	-0.0520498	-0.01285	-0.147203	-0.0174021
ENSG00000011304.19	PTBP1	-0.026626	-0.0215109	0.0415023	0.00702165	0.00339649	0.00221361	0.0399199	0.445115	0.317806	-0.00855759	-0.0409098	-0.0139514	0.0565567	0.200427	0.18625	0.174781	0.1515	0.101623	-0.049622	-0.0556115	0.0637271	-0.00958572	-0.00564935	-0.0221275	-0.00435256	0.00665137	-0.0524913	0.0332052	0.126149	0.14657	-0.0284467	-0.000188154	-0.0246557	-0.088137	0.00436721	-0.00821439	0.0145282	0.0342954	-0.0199316	0.0147538	-0.0762576	-0.0371334
ENSG00000011332.19	DPF1	-0.00134621	0.336969	0.419177	-0.186022	-0.00692841	-0.101278	-0.761759	-0.112094	-0.141387	-0.136979	-0.202674	-0.0881128	-0.131926	-0.230716	-0.238465	-0.18582	-0.141635	-0.203044	0.00631508	-0.0937576	0.573215	-0.180273	0.0169991	-0.211817	-0.0283442	0.0818502	0.00293986	-0.229853	0.411529	-0.0479019	-0.0690481	0.0257738	-0.112036	-0.40114	0.141632	-0.243529	-0.190225	-0.0951739	-0.223575	-0.127683	-0.0779147	-0.273146
ENSG00000011347.9	SYT7	-0.00388905	-0.106269	0.224804	0.134815	-0.0173586	0.0360061	0.138229	0.0427453	-0.0342235	0.0384082	-0.179377	-0.182234	-0.151017	-0.137823	-0.207069	-0.214863	-0.0364587	-0.032626	0.521412	0.11771	0.102216	0.0655679	0.204895	0.00567569	-0.098775	0.134696	0.0879939	0.195127	0.110059	-0.255869	0.019802	0.0854358	0.0619368	0.163368	0.2449	-0.187492	-0.0817518	0.275685	-0.0946427	0.197515	0.00545939	-0.0395884
ENSG00000011376.9	LARS2	-0.0599529	-0.0191701	0.137272	0.0509151	0.0419962	-0.0127253	0.0612371	0.0767449	-0.00454821	0.0481684	-0.0734937	0.0092703	0.0224296	0.0562681	0.0373161	-0.0824097	0.016133	0.0596578	-0.0779322	-0.0981999	0.193182	0.0155961	0.0188717	0.0330618	-0.0387195	0.0390586	0.0967329	0.250149	0.0302863	0.220554	0.0333035	0.0940004	-0.0284981	-0.0650876	0.085304	-0.0998642	-0.0846418	0.0644705	-0.0360661	-0.0058161	-0.11213	-0.0104788
ENSG00000011405.13	PIK3C2A	0.0183436	-0.0880376	0.0282281	0.0247317	0.0651863	0.0737412	-0.0482095	0.205115	0.056312	0.043598	-0.0499501	0.0452348	-0.00192093	0.0582019	0.0529344	0.0798317	0.0223901	0.129994	-0.0952037	0.0084688	-0.133553	-0.0257947	-0.00904534	0.0338833	0.0131044	0.0793426	-0.0434816	0.103616	0.220284	0.202571	-0.0933994	0.0150469	0.00507736	0.00331119	-0.0400806	0.0844722	0.0244572	-0.0725828	0.0279859	-0.0113145	-0.0849718	0.013015
ENSG00000011422.11	PLAUR	0.0469599	0.0677178	-0.0834494	-0.168941	-0.298063	-0.177656	-0.5955	1.29334	0.962661	0.191538	0.176063	0.156547	-0.00831512	1.04176	0.711589	0.48137	0.532659	-0.15287	-0.0987856	-0.222041	-0.00241065	-0.161356	-0.192296	-0.232916	0.301387	0.142585	-0.282623	-0.288719	0.5321	-0.293983	0.113035	-0.132003	-0.0511047	-0.272977	0.0521145	0.102147	0.153639	-0.193458	-0.12021	-0.110457	-0.0921795	-0.0428131
ENSG00000011426.10	ANLN	0.138554	-0.459024	0.203813	0.2518	0.576127	0.0902378	-0.711752	-0.298057	0.535627	-0.100989	-0.0430458	0.0837101	-0.122404	0.377115	-0.0263104	0.163268	-0.300244	0.607672	-0.126839	-0.0392884	-0.142911	-0.0777588	0.0277508	0.341042	0.111834	0.196118	-0.18285	0.0694811	-0.186214	-0.372063	-0.0644625	0.438045	0.0361487	-0.212748	0.311288	0.244488	-0.00235059	0.337707	-0.051644	0.2149	-0.0473994	0.306517
ENSG00000011451.17	WIZ	-0.0501652	-0.0191795	0.00777041	-0.0561019	0.0194489	-0.0142469	0.0871812	0.0200551	-0.096104	-0.0816555	-0.110121	-0.0743326	0.0207381	-0.0970617	-0.19015	-0.0509682	-0.0226066	-0.0293271	-0.0708135	-0.0556112	-0.0379202	-0.00470691	-0.0771122	0.0260866	-0.02139	0.0125703	-0.00530172	0.0796722	0.105767	0.0946001	-0.0232949	-0.00685109	-0.0229735	-0.0876756	0.0107654	-0.0189139	-0.0138852	-0.0505102	-0.0812003	-0.0517657	-0.0773365	-0.00814067
ENSG00000011454.16	RABGAP1	-0.109064	-0.0932436	0.0687474	0.0930487	0.0151979	0.0349937	0.175911	0.127074	0.0537005	0.0124729	-0.0797813	-0.00172649	-0.0657727	-0.0110443	0.0311318	-0.0513793	0.0686334	0.15611	-0.0687463	0.0483503	0.201628	0.0636399	0.0154564	0.146272	0.0308101	0.120076	0.0213096	0.188549	0.20282	0.203456	0.00626694	0.0303233	-0.0118819	0.0455623	-0.0311992	0.0225529	-0.0168952	-0.0551399	0.0383638	-0.0499781	-0.0584121	0.033618
ENSG00000011465.16	DCN	-0.206043	-0.186887	0.0485904	0.0980539	0.0534328	-0.0920345	-0.167702	0.221557	0.214887	0.0470137	0.251853	0.0653036	0.197013	0.312147	0.112001	0.18629	0.0762804	0.0216736	-0.478544	0.0497235	-0.0465049	-0.116824	-0.0863111	-0.0312653	0.202126	0.135705	-0.338696	-0.288606	0.274982	-0.000386008	-0.229672	0.133574	-0.161097	0.0881156	-0.536559	0.434088	0.332578	-0.329905	-0.265628	-0.0870887	-0.30014	-0.0658745
ENSG00000011478.11	QPCTL	0.016586	0.10985	-0.00988236	-0.0150247	-0.0853331	0.0546077	0.101112	0.111235	0.0531354	-0.00204077	-0.0932292	0.0100526	-0.112644	-0.124943	-0.110895	-0.184866	0.0248736	-0.084858	-0.0571347	-0.0459452	0.265729	-0.0163167	0.000166424	0.0415468	-0.00527081	0.109108	0.0249683	0.175053	0.267582	0.112565	0.00422724	-0.0827015	0.109382	-0.0169616	0.0433138	-0.0165616	-0.0178513	-0.0102775	0.0247671	0.0529179	0.00696987	-0.0929897
ENSG00000011485.14	PPP5C	-0.0688691	-0.000598392	0.103172	-0.0309354	0.0826611	0.0589414	-0.0252895	0.0948361	0.0085423	-0.0116877	-0.16327	-0.0437774	-0.132645	-0.14139	-0.0646722	-0.159526	0.00484995	-0.00408325	-0.0713727	0.0558939	-0.0541262	0.0125499	-0.0128952	0.0785509	0.0265107	0.0501752	0.0664388	0.252494	0.100393	0.201503	0.02935	0.106317	0.0293993	-0.0590304	0.0264584	-0.0216797	-0.0395645	0.0595057	-0.0476805	0.0373127	-0.048561	0.0210777
ENSG00000011523.13	CEP68	-0.0883645	-0.129024	0.000973248	-0.0149159	0.0157049	0.0175487	-0.0148399	0.110777	0.0518647	-0.00172218	-0.0986394	0.0219464	-0.0898852	-0.041093	-0.0541863	-0.142182	0.00686357	0.120698	-0.126475	0.0202172	-0.100977	0.00368309	-0.0387557	0.0828898	0.0479013	0.0846282	-0.066712	0.107895	0.17133	0.118333	-0.0715067	0.0735545	-0.0364813	-0.0388174	-0.10271	0.0271781	-0.0235619	-0.147999	-0.0163156	-0.072845	-0.0846413	0.0882109
ENSG00000011566.14	MAP4K3	0.0350174	-0.0616878	0.0448775	-0.0256339	0.0510328	0.0988473	-0.069653	0.143958	0.0901238	0.0989798	-0.0931254	0.0554439	-0.0396381	0.0309558	-0.0646381	-0.0327178	0.0757047	0.151268	-0.10056	0.0862187	0.0954661	0.0479924	0.011953	0.111592	0.0361733	0.115039	0.0280266	0.200774	0.171276	0.174347	0.0126754	0.0506578	0.0319277	0.0013251	-0.0300217	0.145019	0.100367	-0.082396	-0.0309522	-0.0389817	-0.0232641	-0.0101456
ENSG00000011590.13	ZBTB32	0.156282	-0.20796	0.837206	-0.163633	-0.962612	-0.0125691	0.0953192	0.523441	0.216698	0.13439	0.0763029	0.0266937	-0.108313	0.0123768	0.151922	0.2415	0.214807	0.204598	-0.0268122	0.0335163	0.216013	-0.146699	-0.147219	-0.34939	-0.155731	-0.427813	-0.0823734	-0.0981508	1.02869	-0.0770025	0.0483953	0.0614277	0.00575771	0.014502	-0.0700786	-0.112953	-0.0788462	-0.0419637	0.108355	0.017323	0.261418	-0.0522526
ENSG00000011600.11	TYROBP	0.116035	-0.0882157	-0.00907785	0.0206942	-0.150194	-0.192935	-0.0373644	-0.0141574	0.291524	0.00837795	0.336928	0.131823	0.229959	0.998456	0.318422	0.124697	0.110912	-0.14665	0.11612	-0.268358	-0.168007	-0.011404	-0.0753496	0.235184	-0.0781659	0.208197	0.0276902	0.115837	0.601206	0.111849	-0.0144681	-0.0662139	0.0822852	-0.434345	-0.119843	0.144514	0.218006	-0.00974694	-0.0999735	-0.0612059	0.399345	0.0975592
ENSG00000011638.10	TMEM159	-0.153909	-0.207223	0.0894701	-0.066992	0.0862698	0.124816	-0.0327854	0.142441	-0.0352963	-0.0696591	-0.271859	-0.137832	-0.0989092	0.0246982	0.0464433	0.155706	-0.082162	0.103148	-0.0460816	0.211732	0.314326	-0.0127076	0.0424852	0.0710799	0.00980543	0.0987995	0.0309741	0.107161	0.320734	0.0199927	-0.00655336	0.153158	-0.0630444	0.00404938	-0.163043	0.00680064	0.0336783	-0.068545	-0.0804911	-0.127324	-0.0686626	-0.030916
ENSG00000011677.12	GABRA3	-0.087371	-0.0728387	0.0302662	0.334579	0.121572	-0.142878	0.787638	0.0079031	-0.0216545	0.265248	-0.0149255	-0.20242	-0.0928166	-0.137053	-0.15692	-0.395628	-0.0287521	0.15487	0.203172	0.150658	-0.150209	-0.0457328	0.0916576	0.155147	0.159029	0.451255	0.212832	0.0396108	-0.220778	0.22991	0.666356	0.598081	-0.245424	0.0646332	-1.23874	-0.187708	-0.0858023	-0.205172	-0.00192181	0.0113939	0.111446	-0.311802
ENSG00000012048.20	BRCA1	0.0331578	-0.0562002	0.111336	0.121929	0.0593453	0.0984797	-0.0700587	0.0728264	0.251908	0.0380707	0.0354612	0.167022	0.0522929	0.235277	0.0866741	0.102908	0.0464783	0.252478	-0.104213	0.045993	0.186906	0.0448029	-0.0181267	0.12498	0.0157646	0.0818447	0.0494865	0.211414	-0.0831642	0.162262	0.0957594	0.114681	0.0336464	0.0172446	-0.173506	0.0426384	-0.0879503	0.100143	0.00601092	-0.0475523	0.155614	0.258183
ENSG00000012061.15	ERCC1	-0.021071	-0.00958916	-0.0483823	-0.132765	-0.0667551	-0.0899398	-0.154779	0.0208031	0.0167007	-0.0445198	-0.11542	-0.0374384	-0.0194858	-0.0265002	-0.0657185	-0.0503677	-0.00990534	0.00325605	-0.0372895	-0.0556047	0.24674	-0.0174598	-0.0509911	-0.0295386	0.016461	0.022665	0.00791964	0.0558709	-0.258419	0.0155823	0.00553985	-0.00847903	-0.0305503	-0.0777532	0.0466604	0.0198103	-0.0250808	-0.0500154	-0.012877	-0.0378648	-0.0889901	0.0084019
ENSG00000012124.16	CD22	0.113381	-0.226189	0.0170907	-0.0769465	-1.91864	-0.535304	-0.176702	-0.2257	0.659446	-0.259467	-0.0957018	-0.126515	-0.194531	0.1649	-0.153231	0.228947	-0.376057	0.103355	-0.0975035	-0.268427	0.348079	-0.218958	-0.390574	-0.407241	-0.304666	-0.265193	-0.806259	-0.193595	0.878176	0.237932	-0.034879	-0.0387461	0.142927	-0.380221	-0.627693	0.265592	0.0158092	0.10561	0.216925	0.17255	0.310936	0.0768605
ENSG00000012171.19	SEMA3B	-0.296345	-0.361458	0.0958974	0.0172317	-0.155763	0.140641	-0.575194	-0.246037	0.40402	-0.166535	-0.162917	-0.0783997	-0.160481	0.0355059	-0.247084	0.0269249	-0.312714	-0.00475798	-0.16282	-0.255614	-0.598967	-0.255507	-0.1687	-0.117638	0.0548702	0.020836	-0.137002	-0.0219805	-0.0799589	-0.174646	-0.0199659	0.00274179	-0.0992335	-0.039149	0.145062	0.157354	0.203673	-0.150674	-0.382586	0.02842	-0.243354	0.364577
ENSG00000012174.11	MBTPS2	-0.0677356	0.00683709	0.165338	-0.00547995	0.0907951	0.00171417	-0.007614	0.0214578	0.088517	0.0231335	-0.136187	0.0200515	-0.0766723	-0.0531598	-0.0212859	-0.164343	0.0646962	0.0791901	-0.190703	0.151105	0.151662	0.0531153	0.0337348	0.147304	0.0137301	0.145677	0.0129618	0.312863	0.137024	0.234685	0.0344114	0.0220204	-0.0396579	-0.0222124	-0.0694248	0.007753	-0.0726038	0.035371	0.124863	-0.00536855	-0.145166	0.0417223
ENSG00000012211.12	PRICKLE3	-0.0096559	-0.00569593	-0.0545484	-0.114274	-0.0644335	-0.0127825	0.084971	0.383091	0.232346	0.056532	0.00528468	0.121501	0.150884	0.367316	0.231631	0.258088	0.335177	0.158948	-0.0176544	-0.0668291	0.0242913	-0.0259965	-0.00595736	-0.0379117	-0.0403996	0.0391922	0.0190384	0.0899104	0.29469	0.159204	-0.0879603	0.156571	-0.00548925	-0.101839	-0.0325195	-0.0225529	-0.082262	-0.123925	-0.0720522	-0.0136038	-0.0351406	-0.0506189
ENSG00000012223.12	LTF	-0.324882	-0.00554452	-0.524832	-0.031046	-0.858052	0.0708123	-0.628636	-0.270053	0.53425	-0.545132	0.504406	0.25868	0.202632	-0.151486	-0.472767	-0.0565698	0.0869264	0.368035	0.281157	0.129899	2.69498	-0.250801	2.38029	-0.131409	-0.659613	-0.391573	-0.0527604	0.0258404	0.739819	0.363513	0.0910957	-0.234468	-0.0266662	-0.228792	-0.72711	0.0862968	0.172643	0.192848	-0.37782	-0.0133761	-0.0186458	-0.139306
ENSG00000012232.8	EXTL3	-0.0478513	-0.0677968	-0.0277491	-0.0124415	0.0526322	0.00342384	-0.0727832	0.0694794	0.017721	-0.0715706	-0.118695	-0.0322959	-0.120728	-0.100036	-0.105778	-0.104382	-0.0337429	-0.0847573	-0.121217	-0.0232838	0.124226	-0.0217433	-0.0510519	0.131228	-0.0290757	0.0430654	0.129272	0.220191	0.204899	0.0337186	-0.0399414	-0.0732021	-0.0524899	-0.117294	0.069128	0.0416088	0.0507226	-0.133165	-0.143604	-0.0481163	-0.0666378	0.17056
ENSG00000012504.13	NR1H4	-0.212296	-0.105741	0.064817	0.0180682	-0.0207679	0.0936711	-1.42776	0.462417	0.192163	-0.202395	-0.56969	-0.615587	0.121884	-0.139736	0.183549	-0.340019	-0.180835	0.176069	-0.737265	-0.00943957	0.908718	0.355522	0.169458	0.28505	-0.171905	-0.154957	-0.0551274	-0.0412999	0.640099	0.150799	-0.51441	-0.584538	0.378863	-0.370911	0.0903259	-0.266095	-0.388405	0.067367	-0.151037	-0.147194	0.260354	0.711111
ENSG00000012660.13	ELOVL5	0.276987	0.228269	0.0856842	-0.00712606	0.155631	-0.0266213	0.173686	-0.0126755	0.102423	0.0343404	-0.106156	-0.0559949	0.0706875	0.246461	-0.0937422	-0.0571768	-0.0768529	0.0365243	-0.220953	-0.0318716	-0.375255	-0.0168511	0.15402	0.0357798	0.029012	0.0803405	-0.0391735	0.0351174	0.296477	0.0386984	-0.00238011	0.150725	-0.0710112	-0.0415784	-0.1699	-0.131676	-0.108485	0.183594	0.0444341	-0.157327	-0.0703663	0.19981
ENSG00000012779.10	ALOX5	0.130773	0.0823485	-0.0213171	0.0773654	-0.229	-0.151101	0.244336	0.342937	0.599678	0.0690825	-0.0913711	0.0668898	-0.0614362	1.02978	0.457607	0.274869	0.357444	0.107551	0.237851	-0.0358857	0.576577	0.00250547	-0.132325	-0.139904	0.0957818	-0.0484198	0.0329478	0.145652	0.892491	-0.0383416	-0.15256	0.0328009	-0.0120925	-0.0840706	-0.153091	0.0999071	0.0771286	0.00977715	-0.0921376	-0.0778502	0.459537	0.191509
ENSG00000012817.15	KDM5D	-8.62433	-9.20249	-9.19895	-9.17331	-9.24017	-9.16639	-10.2058	-7.88248	-7.91523	-8.00486	-8.62463	-9.14537	-8.33797	-8.23259	-7.90032	-7.89356	-8.10655	-7.36227	-8.31755	-8.04067	-8.88063	-9.1429	-8.99133	-9.70108	-8.28693	-8.89101	-8.41206	-8.14529	-8.68303	-7.46195	-9.12443	-8.58805	-9.09731	-8.65761	-9.04979	-8.54323	-8.51499	-9.07903	-10.3285	-8.16877	-9.30502	-7.96911
ENSG00000012822.15	CALCOCO1	0.0374922	-0.119049	-0.0378955	0.0515452	0.109408	0.110032	-0.15294	0.120766	0.0406549	-0.00418938	-0.185989	-0.00950351	-0.0868137	-0.0537417	0.0307814	-0.0310161	0.0276651	0.0454689	-0.0306784	-0.0674109	0.180343	0.0413557	-0.0591063	0.0294323	0.056457	0.068398	0.0498275	0.154858	0.337138	0.263658	-0.0113518	-0.110409	0.0445832	-0.0458624	0.188191	0.177648	0.128581	-0.113175	-0.0566454	-0.052488	0.0766786	0.0862203
ENSG00000012963.14	UBR7	-0.0110601	-0.0972678	0.0665005	-0.0217969	0.0264947	0.0306946	-0.105714	0.0620995	0.0733553	-0.034635	-0.113289	0.00987313	-0.00799639	0.013886	0.000770486	-0.0050658	-0.0168665	-0.00502911	-0.0860152	-0.0467486	0.0405459	0.0239578	0.00847722	0.0733373	0.00318059	0.061251	-0.0424399	0.347625	0.0806369	0.190853	-0.0273337	0.0741214	-0.0318209	0.014441	0.0127391	0.00299229	-0.00731097	-0.0372436	0.0310419	-0.0233565	-0.109119	0.0968936
ENSG00000012983.11	MAP4K5	-0.00261431	-0.0569043	0.00866043	-0.0038852	-0.0198747	0.0139382	-0.0876933	0.029056	0.263254	-0.0340547	-0.0434509	0.0329671	-0.0979035	0.142303	-0.158628	0.100066	0.0188326	0.25175	-0.152873	-0.0538508	0.315678	0.0182193	-0.0162459	-0.0033975	0.0108513	0.0644708	-0.105561	0.0648459	0.272812	0.161724	-0.0707013	0.105086	-0.0369839	-0.04062	-0.00985045	0.148848	0.061333	-0.125119	0.0037954	-0.0459478	-0.0574904	0.0640431
ENSG00000013016.15	EHD3	-0.338344	-0.0962246	0.321381	0.0807776	-0.0743353	-0.232534	-0.238871	0.0262637	-0.0330572	0.0724905	-0.156097	-0.14158	-0.108187	-0.113368	-0.141566	-0.172639	-0.00629258	0.0184289	0.033475	-0.0644004	1.14035	-0.11859	-0.15607	-0.116058	-0.0917776	-0.0520766	-0.0693555	0.125841	-0.456009	0.189751	-0.0455817	0.466301	-0.0562536	-0.130158	-0.0655127	-0.227026	-0.189003	0.00248617	0.0533583	-0.122023	-0.0691788	0.146061
ENSG00000013275.7	PSMC4	-0.00720797	0.0130261	0.0410188	-0.0423752	0.0202807	-0.025635	0.0171987	0.140207	0.0860207	-0.00701206	-0.194855	-0.0811184	-0.0478798	-0.0437532	-0.0327375	-0.0538121	0.0589103	-0.00996008	-0.068692	-0.0272484	-0.0621239	0.0186578	-0.0216847	0.108067	-0.0120534	0.0782594	0.0311305	0.194734	0.0587512	0.169515	0.0272082	0.0613026	-0.0219904	-0.169494	-0.0339368	-0.0482684	0.00680198	0.0512588	-0.0354202	-0.0479154	-0.0761691	-0.046539
ENSG00000013288.8	MAN2B2	-0.0248972	-0.0606111	0.060901	-0.00472026	0.0102461	-0.0210718	-0.0221889	0.136434	0.0516325	-0.0825241	0.0443024	0.0962298	-0.0392304	-0.0484195	-0.0234814	-0.103242	0.0145331	-0.0823297	-0.0341695	-0.0381181	0.0570477	-0.0141368	-0.0420512	0.0588987	0.0644754	0.105814	-0.0788253	0.0790121	0.0965589	0.192862	-0.0287518	-0.0646488	-0.00715557	-0.0425582	0.0438077	0.100854	0.084897	-0.101325	-0.0708374	0.0228945	-0.186736	0.00577437
ENSG00000013293.5	SLC7A14	-0.296335	-0.0161852	0.313207	-0.173643	0.0553903	0.329194	0.43342	0.149381	0.0855337	0.135462	-0.0902101	0.00879226	-0.132413	-0.0384988	-0.261417	-0.24995	0.0304638	0.122399	-0.176223	0.130474	0.859957	-0.0146074	0.0178998	-0.113454	-0.0759064	0.330838	0.0598637	-0.0883986	-0.486063	-0.114091	0.233582	-0.067315	-0.00872593	-0.0307896	0.326648	0.259818	-0.1051	-0.0669111	-0.0390668	-0.137055	-0.32227	-0.0477057
ENSG00000013297.10	CLDN11	-0.141748	-0.00739444	-0.592045	-0.0661011	0.392878	0.41684	0.103225	-0.263163	0.905859	-0.0748878	0.0302719	0.154722	-0.190155	0.248857	-0.109204	0.290869	-0.254316	0.12265	-0.107021	-0.00649193	0.671263	0.0279349	-0.0356234	-0.223375	-0.0174766	0.0875723	-0.0726513	-0.653502	0.0773211	-0.123904	-0.109349	0.0938535	0.0172676	0.114475	0.243224	0.507381	0.379989	-0.437048	-0.0744575	-0.000385725	0.247997	0.0177166
ENSG00000013306.15	SLC25A39	0.0257993	-0.0291461	0.0767572	0.0164386	0.00405357	-0.0105353	-0.0784511	0.103329	0.0327097	0.0268295	-0.111906	-0.0409815	0.0224712	0.0442079	0.0166395	-0.0424783	0.0312597	0.0333946	-0.040638	-0.051709	0.0327822	-0.0238517	-0.0270557	-0.0315219	-0.0610046	0.00619126	0.0239404	0.159238	0.0400511	0.0882419	-0.00741213	-0.0184753	0.0205966	-0.157474	-0.00204898	-0.0709996	-0.0402902	0.00564556	-0.19585	-0.00199773	-0.135051	-0.0816789
ENSG00000013364.18	MVP	-0.046577	-0.0834217	-0.0294251	-0.0744076	-0.0230944	-0.0478399	-0.215101	0.425675	0.418681	0.187053	-0.232744	-0.0970944	0.0535998	0.429939	0.180747	0.299748	0.267287	0.106672	-0.072391	-0.229763	0.0328465	-0.0151768	0.0184981	-0.0615543	-0.00794515	0.0472003	-0.0727911	0.0344136	0.300896	0.23267	0.0192442	-0.0812082	-0.0404684	-0.192004	-0.044921	0.0504037	0.0716751	0.0286257	-0.165145	-0.000111427	-0.0134679	0.103996
ENSG00000013374.15	NUB1	0.00733871	-0.0693933	-0.0141635	0.00100169	0.0184396	0.0368797	0.00642358	0.234617	0.164265	0.019197	-0.109351	0.0553507	-0.0236382	0.0605888	0.111884	-0.0102207	0.0958339	0.115374	-0.0772957	0.0262749	0.0807241	0.0175967	0.00999599	0.0458851	0.00102426	0.0616101	-0.0443722	0.134247	0.171328	0.200404	-0.0094553	0.0459847	0.00660067	-0.0204326	0.0530003	0.0561653	0.052334	-0.0462008	-0.00651601	-0.0508119	-0.0210499	0.0181853
ENSG00000013375.15	PGM3	0.263351	0.215864	0.00437853	-0.0102154	0.0202616	-0.0660345	-0.382322	0.0651217	0.0797844	0.0711084	-0.0763439	0.0145674	-0.00314862	0.0493371	0.034206	-0.0314926	0.134714	0.124822	-0.0323857	-0.0573935	0.128378	-0.0598266	0.0130145	-0.164656	0.0237462	0.023479	-0.0777149	0.176296	0.235091	0.127854	-0.0543938	-0.155525	-0.00358553	-0.077215	0.0877974	0.0923957	0.00311132	0.0370461	-0.033649	0.00488643	-0.00581524	0.117442
ENSG00000013392.7	RWDD2A	0.0709519	0.0791473	-0.102173	0.00994456	0.052967	-0.0061203	-0.282049	0.0394063	0.0125936	-0.0134296	-0.114493	-0.0143116	-0.0800682	-0.106774	-0.101039	-0.265718	-0.0121013	-0.0120745	-0.0176594	0.0452496	0.172827	-0.00357334	0.00342403	-0.0154122	0.0402292	0.0223639	0.00303335	0.166629	0.254937	0.103915	-0.0105943	-0.197865	-0.0180229	-0.0629727	0.0321548	0.0517438	0.0132557	0.0250049	0.0059708	-0.0473974	0.0237763	0.157223
ENSG00000013441.15	CLK1	-0.0224247	-0.18246	-0.127923	-0.00559365	-0.0543171	0.0809782	-0.286198	0.232548	0.337941	-0.00801382	-0.0147199	0.0623639	-0.038369	0.22184	0.0137102	0.193297	0.063222	0.217963	0.015461	-0.0534956	0.105033	-0.0607214	-0.10843	-0.152916	-0.0303287	-0.0335737	-0.156411	-0.0237876	0.214659	0.127521	-0.0817595	0.00949643	0.00999495	-0.0124711	0.0866824	0.0772374	0.176885	-0.284963	-0.11625	0.0221327	0.0178988	0.0850984
ENSG00000013503.9	POLR3B	-0.0440326	0.0581426	0.126445	0.109846	0.107505	0.0335825	-0.0295616	0.112992	0.114588	0.0105699	-0.0969939	0.0102244	-0.0702928	-0.0268292	-0.0536603	-0.119415	0.034443	0.0913171	-0.0636576	0.0766644	0.28911	0.0407665	0.00274781	0.107179	0.0580297	0.100216	0.154269	0.397109	0.0418861	0.305492	0.112045	0.191864	0.00104572	-0.0610808	0.0571113	0.0236357	-0.0447027	0.0680114	-0.000911742	0.0374477	-0.0605697	0.108063
ENSG00000013523.9	ANGEL1	-0.0884365	-0.143744	0.0900596	-0.0235239	-0.0518301	0.0164082	-0.0853191	0.17097	0.100712	-0.0581539	-0.0923362	-0.0634637	-0.10153	0.00320142	-0.0679711	-0.0681622	0.0278314	0.0846182	-0.113325	-0.06313	0.161116	-0.0143587	-0.0623848	-0.0462315	-0.0262715	0.0326363	-0.0314112	-0.00997471	0.243208	0.126361	-0.106866	-0.136377	-0.0454041	-0.0501152	-0.0408645	0.0608526	-0.00997509	-0.0761007	-0.0515838	-0.0421736	-0.0851719	-0.00310734
ENSG00000013561.17	RNF14	0.13482	-0.0784457	0.0596365	0.00142549	0.0596025	0.0281682	-0.0879456	-0.0294029	0.0234282	0.0100213	-0.159515	-0.0172301	-0.0583325	-0.00843798	-0.0360733	-0.123897	-0.0528123	0.0820542	-0.0772338	0.0773489	-0.099946	0.0102943	0.00345164	0.0992134	0.0307061	0.114396	-0.00892724	0.175911	0.00123774	0.166689	0.00570762	0.0217534	-0.0300216	-0.0566721	-0.00719959	0.00699085	0.0232231	-0.0350001	-0.078359	-0.0690987	-0.0695517	0.134039
ENSG00000013563.13	DNASE1L1	0.0438193	-0.0908768	0.0576788	0.0243728	0.0133228	-0.0210224	0.137748	0.278759	0.0594614	-0.00742667	-0.150908	-0.0864479	-0.044724	-0.104809	-0.0325964	-0.133661	0.00808379	0.0713895	-0.0439658	-0.0435711	0.00108803	-0.031599	0.0199723	0.0562005	0.034387	0.0372487	0.0582185	0.105219	0.162877	0.193704	0.0281558	0.0625019	-0.0213984	-0.0294692	-0.102325	0.0875753	0.0698583	0.118464	0.0599847	0.0188545	-0.0708345	0.0908935
ENSG00000013573.16	DDX11	-0.0228679	-0.145967	-0.188883	0.016758	-0.225025	0.0550506	-0.158543	0.445956	0.367571	0.111274	0.136234	0.140361	-0.0348541	0.148287	0.159971	0.219449	0.227942	0.0730899	-0.0841353	-0.0644097	0.297571	-0.107945	-0.123423	-0.143707	0.00661807	-0.0525103	-0.0326719	0.0971145	-0.0921293	0.0465808	-0.0023763	-0.0450707	0.0807775	-0.0412003	0.0233325	0.0548167	-0.00924816	-0.162512	-0.0410748	-0.0127415	-0.0324779	0.0874819
ENSG00000013583.8	HEBP1	0.0309878	-0.0602672	0.0782621	-0.0164867	0.0480126	0.0174622	-0.00850192	0.0174863	0.100324	-0.0406979	-0.103657	0.101466	0.0576343	0.107749	-0.000170565	-0.0188077	-0.0151235	0.00404184	-0.175744	-0.159616	-0.118819	0.0128224	0.0850925	0.102248	0.0894444	0.106774	-0.0101202	0.146762	0.0160234	0.155161	0.0232883	0.1224	0.0269509	-0.0390314	0.0117164	0.0509923	0.0702608	-0.0281017	-0.115849	-0.00342802	-0.0526536	-0.00995766
ENSG00000013588.7	GPRC5A	-0.0251613	0.0812866	0.0922356	-0.168934	-0.265566	0.114336	0.230268	2.12547	1.82938	0.0545227	-0.0727577	-0.33386	0.00380649	0.723036	0.985259	1.31618	0.667524	-0.267669	-0.478188	0.595213	0.354602	-0.214876	0.0457078	-0.334636	0.052428	0.402788	-0.473438	-0.962568	1.07813	-0.606838	0.0511494	0.215062	-0.0337662	-0.150696	0.376215	-0.235583	-0.153381	0.122981	-0.537013	0.0984458	-0.0983627	-0.0651235
ENSG00000013619.13	MAMLD1	-0.233841	0.0680994	0.0294965	-0.170602	-0.103758	-0.0385453	0.00813867	0.104683	-0.0747496	-0.0683985	-0.100309	-0.0576532	-0.0125443	-0.0573384	-0.0980243	-0.386099	0.0606606	0.0449521	0.00294816	-0.0912218	-0.559152	-0.112471	-0.0817011	-0.134901	0.0424164	-0.0617249	-0.156612	-0.135483	0.449352	-0.156616	-0.178803	-0.181746	-0.0246997	-0.0012314	-0.334571	-0.0283935	-0.0604882	-0.194461	-0.0791266	-0.0522946	-0.127216	-0.29551
ENSG00000013725.14	CD6	0.12845	-0.200278	0.0301344	-0.288719	-1.1094	-0.547623	0.508404	0.177512	-0.0433573	0.200469	0.179785	0.236405	0.025949	-0.0193515	-0.0146239	-0.215085	0.0728857	0.24028	0.0681634	0.291639	0.980635	-0.0478812	-0.33777	-0.00792821	-0.145171	0.201013	-0.18967	-0.0518151	0.797916	-0.0251399	0.012204	0.0713277	0.116968	-0.0921931	-0.187619	-0.313438	-0.33576	-0.111531	-0.129094	0.150559	0.607733	-0.169112
ENSG00000013810.18	TACC3	0.0410514	-0.0963743	0.0156333	0.0833711	-0.0958326	-0.0364702	-0.116906	0.505618	0.197816	0.203777	-0.086127	0.026566	0.00616798	0.163965	0.0528949	0.18045	0.150942	0.109098	0.0200009	-0.0257094	-0.00626621	-0.0432824	-0.0557547	0.0668566	-0.0464274	0.0650176	-0.0779924	0.0226136	0.14983	-0.0294701	-0.0254103	-0.0126837	-0.0224655	-0.3173	0.0110739	-0.00497858	-0.0900528	0.0645267	-0.128597	0.105442	0.113413	0.0742352
ENSG00000014123.9	UFL1	-0.0223895	-0.00677733	0.106109	-0.00026998	0.104641	0.0242996	-0.0642835	0.145397	0.264392	0.0331402	0.0138992	0.12492	0.0231411	0.246946	-0.0296833	0.0472334	0.0858704	0.208895	-0.152271	0.0117613	0.22098	0.0904005	0.0553608	0.137502	0.0686202	0.128977	0.0503899	0.300916	0.375437	0.265883	0.0197343	0.034919	-0.00120986	0.00202622	-0.0466389	0.136572	0.0477535	0.0947149	0.158205	0.0439244	-0.00917681	0.133614
ENSG00000014138.8	POLA2	-0.00807191	0.00295017	0.0284828	-0.0432179	-0.0437713	0.0472188	0.242076	0.210993	0.262222	0.0238488	-0.046677	0.0447574	-0.0242716	0.0904203	0.0195939	0.117039	0.0338595	0.102127	-0.0574311	-0.0104919	0.202249	0.0805675	-0.0494788	0.12178	0.0242499	0.0473504	0.0319915	0.172813	-0.0414068	0.286287	0.0300068	0.0300225	0.0503171	-0.0678721	0.0610536	-0.0146588	-0.0348872	0.0189927	0.014096	0.0390424	0.0237139	0.0414264
ENSG00000014164.6	ZC3H3	-0.00692505	-0.0268996	-0.0516594	-0.0578546	-0.0139464	0.0197476	-0.0412763	0.0282179	-0.017072	-0.115216	-0.159589	-0.0522151	-0.0473486	0.018547	-0.174064	-0.047392	0.0213211	-0.0459148	-0.0622317	-0.0797967	0.0622618	-0.00957382	0.057105	-0.0580362	-0.0510346	-0.030206	-0.0180315	0.0886595	0.512235	-0.20404	-0.0567055	0.030711	-0.02394	-0.118049	0.0138247	0.00774199	0.0365469	0.117688	-0.176999	-0.032258	-0.0874838	0.104905
ENSG00000014216.15	CAPN1	-0.072698	-0.117412	0.0454259	-0.00973923	0.0249007	0.0194639	0.156719	0.102754	-0.0319334	0.0426131	-0.153728	-0.0646037	-0.0621644	-0.0728313	-0.0226926	-0.118688	0.0742986	0.0613092	-0.0395611	0.0792806	0.409433	-0.00512362	0.0409174	0.0536602	-0.00414441	0.0566555	0.0134595	0.214728	0.0607277	0.129942	0.00774608	0.0995967	-0.0468333	-0.080543	-0.00812675	-0.0739228	-0.0379903	0.0969068	-0.0693344	-0.00618177	-0.112941	0.0439522
ENSG00000014257.15	ACPP	-0.277064	-0.245552	-0.126003	-2.37853	0.125531	-0.788761	-1.01214	-0.152728	0.447212	-0.418569	-0.186577	-0.796107	0.218628	0.29405	0.469425	0.306889	-0.21	-0.629938	0.112441	-0.0489981	-2.49642	0.0113979	0.307033	-0.0320466	-0.00909104	-0.321185	-0.206447	0.0466148	-0.396751	-0.235517	0.0976662	0.375302	-0.088085	0.0202666	-0.347224	-0.119028	-0.130898	0.00477223	-0.214912	0.0442755	-0.141757	0.0455206
ENSG00000014641.17	MDH1	0.266097	0.0617935	0.0226989	0.0229775	0.048387	-0.0537835	0.037177	0.00540784	0.00620921	-0.0492587	-0.207403	-0.0748816	-0.127671	-0.155009	-0.10006	-0.279245	-0.0970129	-0.128839	-0.115167	0.130215	-0.0871681	0.0200851	0.0467414	0.159581	0.057532	0.119301	0.0708451	0.166033	0.187536	0.306963	0.0265043	0.137191	0.0296261	-0.0958154	-0.00645262	-0.0346754	-0.0279895	0.106506	-0.0241148	0.00768699	-0.064417	0.0596559
ENSG00000014824.13	SLC30A9	-0.0188883	-0.062247	0.111592	-0.0034427	0.0631687	0.00258888	-0.0784915	-0.015458	0.0174731	0.0220477	-0.144002	-0.00959028	-0.0702973	-0.0865498	-0.0448904	-0.207647	-0.0916648	0.0437818	-0.117707	0.036498	0.140061	0.0106953	0.0556987	0.10255	0.0167938	0.109242	0.00875225	0.244024	-0.0826512	0.130794	0.0133396	0.0729698	-0.0235405	-0.00680722	0.0161236	0.0193145	0.00731407	0.0265703	0.0385115	0.00872356	-0.153734	0.118005
ENSG00000014914.20	MTMR11	-0.218262	-0.212189	-0.0218049	-0.0179244	-0.039905	-0.0399346	-0.549916	0.307104	0.187696	0.108512	-0.0425055	-0.0474849	0.0794983	0.291088	0.11317	-0.016858	0.330453	0.25855	0.021707	-0.122682	0.37143	-0.060808	-0.0273179	-0.0681481	0.0227162	-0.0446439	-0.173309	-0.0029008	0.348566	0.106917	-0.151276	0.11289	-0.03817	-0.0507881	0.0425066	0.160577	-0.013744	-0.0272474	-0.237586	-0.15224	0.0959215	-0.172315
ENSG00000014919.12	COX15	0.0262353	-0.0169193	0.128849	0.0233158	0.0732148	0.0412646	0.0376073	0.170105	0.117527	0.0655164	-0.0211996	0.080234	-0.0270729	0.0711042	0.0126879	-0.10088	0.112422	0.132342	-0.042335	0.0552966	0.160594	0.0693789	0.0427334	0.0560001	0.00548195	0.0889818	0.00694077	0.185168	0.0869733	0.224805	0.0384443	0.0994914	-0.0402976	-0.0162052	0.0405721	0.0540477	-0.0253717	0.0475674	-0.00526764	0.0419572	-0.0510205	0.128494
ENSG00000015133.18	CCDC88C	0.00840192	-0.177715	0.0320834	0.0681545	-0.523527	-0.170882	-0.0536838	0.400049	0.0265785	-0.117932	-0.0709412	-0.0562249	-0.0171292	0.0180826	0.132417	-0.00140103	-0.00552553	-0.11992	-0.151493	-0.0681246	-0.0749828	-0.0531307	0.0143767	0.00198686	-0.0484308	0.039206	-0.133752	-0.00544769	0.369279	0.134817	0.0271368	-0.00238473	0.0125234	0.072925	-0.364928	0.0552762	-0.0765562	0.0191634	0.0404972	0.0951719	0.308489	-0.0597868
ENSG00000015153.14	YAF2	-0.0438081	-0.050982	-0.00720768	-0.0994189	0.0405338	0.0462479	-0.17611	0.0367656	0.0321419	0.0302216	-0.0748538	0.0151117	-0.0247926	-0.0434395	-0.0364088	-0.140889	0.000515291	0.0572078	-0.11232	-0.00440477	-0.0511902	-0.0161811	-0.0098101	0.00944053	-0.0051088	0.0596072	-0.0348076	0.242452	0.109382	0.0631781	-0.0747878	0.0206906	-0.0160533	-0.0833945	-0.0539817	0.0338278	0.0625522	-0.107383	0.0148385	-0.0495445	-0.0270744	0.0420217
ENSG00000015171.19	ZMYND11	-0.0659014	-0.131302	0.061396	0.0150945	0.0562419	0.00645772	0.0420781	-0.0265668	0.0195655	-0.0493038	-0.146347	-0.0308894	-0.0167467	0.00443223	-0.0503545	-0.0706785	-0.0664675	0.0732091	-0.125674	-0.0752584	-0.0201691	0.0120205	-0.0439156	0.115259	0.048787	0.102304	-0.0101809	0.228435	0.0835098	0.166207	-0.0324844	0.0492253	-0.073068	-0.0410088	-0.098119	0.0181591	-0.0274783	-0.138414	0.004383	-0.0694492	-0.16169	-0.0113236
ENSG00000015285.10	WAS	0.120065	-0.0115095	-0.0732941	0.0529878	-0.242067	-0.120763	-0.0123604	0.154227	0.307733	0.0706926	-0.0253958	-0.0363844	0.0732317	0.744544	0.316783	0.0422712	0.223333	0.0223992	0.192555	-0.0521208	0.165195	0.00267255	-0.176599	0.0522325	-0.161428	0.161522	-0.0534287	0.100012	0.616169	0.0707932	0.0212223	-0.0868637	0.0416646	-0.409478	-0.0480218	0.103889	0.0626216	0.043924	-0.0698113	0.00151665	0.495738	0.116135
ENSG00000015413.9	DPEP1	-1.32351	-0.250359	0.473367	-0.214116	-1.77595	-1.04402	0.793571	-1.42618	0.472287	-1.15382	-3.06931	-2.90937	-0.143788	0.356228	0.0100338	-0.228797	0.0142873	-0.0909938	0.325905	-0.112498	-0.0400551	2.58406	1.10156	-1.43114	-0.113757	-0.189284	-0.217896	-0.528016	-0.267765	-0.269883	-0.649563	-0.314257	-0.250261	0.154201	-0.700316	-1.30776	-0.617543	0.177138	0.428372	0.430025	-0.0271725	-0.112961
ENSG00000015475.18	BID	0.0653541	-0.0810433	-0.118932	0.0595361	-0.0428482	0.00129013	-0.08868	-0.0701905	-0.0244812	-0.00520488	-0.0745266	0.0153782	-0.0040939	-0.0204802	-0.106164	-0.0314014	-0.0618566	-0.0918775	0.0125011	-0.0489027	-0.00709722	-0.0762581	-0.0133822	-0.0147234	-0.0542782	0.0447349	-0.105645	0.0176411	0.132295	0.118683	-0.0244469	-0.0272415	-0.00571236	-0.208925	0.0795887	-0.0515597	0.0528697	0.00058819	-0.0876647	-0.0654926	0.0507779	0.0904363
ENSG00000015479.18	MATR3	-0.0730909	-0.0325312	0.00656012	0.00261712	-0.0411505	0.0176878	-0.0615392	0.0469791	0.0749789	-0.0242806	-0.119201	0.0804864	0.00871441	0.00448972	-0.0517307	-0.0696713	-0.0478476	-0.0635774	0.0206595	0.0359466	0.217281	0.0320833	-0.0272673	-0.0165088	0.0813776	0.0673316	-0.0845587	0.0843201	0.143354	0.252498	-0.00697107	0.109632	-0.0288156	-0.0243399	0.0161839	0.0561314	0.0472181	-0.123798	-0.0431142	-0.0123575	-0.106752	0.0279081
ENSG00000015520.14	NPC1L1	-0.365482	0.340702	0.354375	-0.201807	0.0203813	0.0183839	-0.677552	1.48151	0.816482	0.262812	-0.438377	0.143565	0.438668	-0.0914786	0.846064	0.882586	0.322679	0.335262	-0.1629	-0.0579789	0.454678	-0.0365043	-0.119102	-0.195503	-0.0933418	0.0344086	-0.0859622	0.196173	0.300674	-0.054222	0.105607	0.132283	0.221975	-0.248702	0.464015	0.358573	0.134226	-0.288508	-0.813729	-0.351533	0.303422	0.0556852
ENSG00000015532.9	XYLT2	-0.0762656	-0.123028	0.0240846	-0.0590522	-0.10144	-0.0535095	-0.0141581	0.246585	0.0555073	-0.0258293	-0.140156	-0.0464449	-0.0436059	-0.00637445	-0.0371455	-0.00397928	0.156355	0.0188116	-0.0731833	0.0190921	0.332336	-0.0913212	-0.00178677	-0.0288219	0.0192802	0.00968969	-0.0283245	0.108839	0.195077	0.151657	0.0079745	-0.0694168	0.00867257	-0.0340436	-0.0344444	-0.0282923	-0.0770945	-0.100764	-0.0900897	0.0792618	-0.0893375	0.0471852
ENSG00000015568.12	RGPD5	-0.000956704	-0.123412	0.0794305	-0.123137	-0.189254	0.0488166	-0.422652	-0.0240786	-0.047218	0.0783516	0.0566997	0.171352	0.151796	-0.179188	0.123089	-0.037903	-0.0861763	0.108676	0.0525888	0.0692447	-0.000982035	0.0287238	0.0282106	0.0394964	0.0263937	-0.0450494	-0.116763	0.0350737	0.154377	-0.0956413	-0.071081	-0.157731	0.0452277	-0.044155	0.22037	0.092208	0.0966409	-0.0999806	0.127993	-0.0690262	0.0587437	-0.0884838
ENSG00000015592.16	STMN4	-0.371104	-0.188545	0.803799	-0.25962	-0.139445	0.0914602	-0.94119	-0.0191969	0.127287	0.00500145	-0.16007	0.0379819	-0.0913015	-0.00519063	-0.0427631	-0.109793	-0.0880873	0.0264277	-0.132816	0.0786299	0.610537	0.0680847	0.0703673	-0.0893113	0.0532188	0.265137	0.56695	0.103373	-0.138484	-0.284334	0.255422	-0.0730851	-0.184526	-0.14694	-0.393625	0.161247	0.0594793	-0.0266104	0.0379604	-0.163475	0.36914	-0.0967002
ENSG00000015676.17	NUDCD3	-0.0434783	-0.0448348	0.0443933	-0.0312213	0.00788817	0.0251032	-0.0226641	0.0606382	0.0185097	-0.0272485	-0.150409	0.0090653	-0.0936195	-0.118271	-0.0608164	-0.161739	-0.0427576	-0.0216307	-0.0784755	0.0533875	0.132809	0.0134357	-0.00653223	0.0392874	-0.0211256	0.0382891	-0.0207179	0.130492	0.110005	0.143991	0.019485	0.0384264	0.00951129	-0.046289	0.0115396	0.00980244	0.014761	-0.00833945	-0.0171593	-0.0556134	-0.058999	0.0618787
ENSG00000016082.14	ISL1	-0.048818	0.0487833	0.330911	-0.0659502	2.08737	0.414032	0.235712	0.0789841	-0.378776	-0.141105	0.714771	-0.0315557	0.272332	0.181347	-0.078508	-0.488465	0.181981	-0.106596	0.753455	-0.0937023	1.10139	0.220718	-0.25892	0.023245	0.266882	0.339123	-0.900867	-0.0815902	-0.383854	0.0674698	-0.215025	0.362888	-0.0260883	-0.00771115	-0.684399	0.320679	0.169907	0.00202433	-0.22853	0.12613	0.304459	0.524387
ENSG00000016391.10	CHDH	0.031228	-0.191482	-0.0316648	0.194785	-0.0328717	0.323462	-0.525547	0.066346	-0.0393026	0.0232768	-0.250025	-0.175064	0.0381979	0.0572153	0.085656	0.0692366	0.156857	0.053251	0.0169874	-0.128279	0.465693	-0.142682	0.0592436	-0.135679	-0.0273546	0.0376349	-0.0276628	0.105122	0.0364383	0.196473	-0.0548594	-0.192599	0.102367	0.0279148	0.0531424	-0.107742	-0.117137	0.0588297	0.00124266	0.0500554	0.177657	0.0442296
ENSG00000016402.13	IL20RA	-0.166068	-0.210069	0.0530357	-0.141681	-0.151024	0.0760169	-0.142533	0.124385	0.0738662	0.0219579	-0.0612906	0.0564273	0.2438	0.217474	0.0811274	-0.00866401	0.0754516	0.231206	-0.159943	-0.169056	0.126826	-0.208705	-0.00997556	-0.145623	-0.153938	-0.169918	-0.379492	0.144284	-0.071381	-0.244361	0.304929	-0.0817451	-0.0464344	-0.118673	-0.387837	0.222877	0.154593	-0.164123	-0.303449	0.0761213	-0.175545	0.625701
ENSG00000016490.15	CLCA1	-1.00179	-0.533146	-0.188812	-0.643255	0.279566	0.708366	0.00700453	-0.0399251	-0.0594696	-0.187932	-0.569481	-0.274067	-0.177903	-0.0119287	-0.376523	-0.239258	0.01134	0.0589361	-0.743402	0.0538114	3.31643	0.69382	0.134409	0.0971486	0.293287	-0.916697	-0.0817993	0.378454	0.0436777	-0.18725	-0.219814	-0.0573035	1.11629	0.263006	-1.64164	-0.000559339	0.381797	0.220345	0.492653	-0.887402	0.017395	0.186153
ENSG00000016602.9	CLCA4	1.8204	1.30467	-0.00718075	-0.0817992	0.239054	-0.530271	-0.475003	-0.256378	0.239991	-0.145942	-0.106801	-0.0309079	-0.243252	0.0341188	-0.117162	0.232262	-0.22547	0.292369	0.00321957	-0.091347	3.44703	0.0475254	0.371671	-1.37118	0.0734437	-1.16718	-0.137589	0.650289	0.209556	-0.0351526	0.24024	1.48269	0.752472	-0.569182	-2.59369	-0.371358	-0.50502	-0.075039	0.536874	-0.334708	0.105397	0.796997
ENSG00000016864.18	GLT8D1	-0.079676	-0.126236	0.0810541	0.0434337	0.00419015	-0.0176058	-0.167887	0.149995	0.136727	-0.027487	-0.0910026	0.0356832	-0.0529175	0.0132237	-0.00332518	-0.0844931	0.0105975	0.0219835	-0.0948905	-0.0570441	0.0548753	-0.0382297	-0.0363461	0.000291201	0.0308441	0.0679993	-0.0674012	0.10033	0.0319462	0.210346	0.0031229	-0.0833781	-0.0478123	-0.0580079	0.0406589	0.0522311	0.0588914	-0.0731581	-0.0327113	-0.00880528	-0.128673	0.0852339
ENSG00000017260.19	ATP2C1	0.00815701	-0.050291	0.0899913	0.0940803	0.0955637	0.0412631	-0.0971935	0.0955978	0.065443	0.0493252	-0.0661055	0.000617503	-0.0495419	0.0311584	0.0112226	-0.0926094	0.00766989	0.103831	-0.0958248	0.0298869	0.171501	0.020595	0.019604	0.0378612	0.0174188	0.110479	0.0327791	0.207035	0.234827	0.30418	0.066472	0.0866496	0.00490287	-0.0276197	0.0969471	0.0241523	-0.021662	-0.0365481	0.00129873	0.0363777	-0.0633719	0.0918814
ENSG00000017427.15	IGF1	-0.0364807	0.380065	-0.149311	0.258272	0.382037	-0.341339	-0.801561	-0.0314675	-0.151445	0.014837	-0.13886	0.186873	-0.165989	0.170865	0.118224	0.0864372	-0.127001	-0.0503783	0.221193	0.203368	-0.320177	-0.21769	-0.156917	-0.507564	-0.117147	-0.226929	-0.534642	-0.52788	2.31043	-0.0305522	-0.292149	-0.156557	-0.716413	-0.207031	-0.0279108	-0.228947	-0.149141	-0.0022431	0.00702309	-0.0820423	-0.217549	0.230542
ENSG00000017483.14	SLC38A5	-0.0381136	0.160033	-0.0180294	-0.240904	0.160622	-0.0248445	-0.700814	0.327472	0.200272	0.0793452	-0.081359	-0.113617	-0.0295744	0.0931879	-0.0611907	0.00790679	0.0635277	0.227396	-0.0407681	0.00642295	0.125261	-0.0313217	0.0301928	-0.145252	0.0217823	-0.0353317	-0.254633	0.314577	0.316921	-0.227868	0.0211897	0.0673032	-0.023814	-0.0692593	-0.0202918	0.0478352	-0.0939345	0.160763	0.0442242	-0.0624451	-0.235917	-0.00293062
ENSG00000017797.12	RALBP1	-0.00956797	-0.101976	0.06399	0.019504	0.0959519	0.0471862	0.0858626	0.0135077	-8.10554e-05	0.0161968	-0.151682	0.0209406	-0.0236522	-0.0534671	0.0774577	0.0180792	-0.00408167	0.135835	-0.0460531	-0.0462657	0.0275871	-7.1941e-05	-0.0377403	0.121271	0.00909946	0.114659	-0.000751385	0.185232	0.107709	0.19479	0.0181019	0.194918	-0.0343486	-0.0359169	0.0295242	0.143531	0.071108	-0.0895145	-0.0566037	-0.0680359	-0.0936747	0.222713
ENSG00000018189.12	RUFY3	-0.0680114	-0.104006	0.0304639	-0.0712436	-0.0639922	0.013887	-0.379466	0.024792	0.0807714	0.0209064	-0.141326	0.00809382	-0.0509368	0.000239031	-0.0768502	-0.0944031	-0.0218384	0.117525	-0.105902	0.102557	0.0955367	-0.00799972	-0.101657	-0.132077	-0.0445291	-0.00181198	-0.117691	-0.0333341	0.357267	0.14631	-0.0424379	-0.00144432	0.00133368	-0.155032	0.0959084	0.0978602	-0.0220622	-0.160826	-0.0194818	-0.0976063	-0.0145752	-0.000327856
ENSG00000018236.14	CNTN1	-0.406993	-0.130065	0.551436	-0.247544	-0.00524933	-0.0717045	0.112398	0.109384	0.0852135	0.157092	-0.127429	0.0338444	-0.0131925	0.00459249	-0.0238486	-0.179808	-0.0404394	0.0728658	-0.140611	0.0973493	0.711567	-0.0992702	-0.20004	0.0888715	0.16334	0.190038	0.0934056	-0.116113	-0.383374	-0.00884492	-0.052539	0.106815	-0.234843	0.037746	-0.00539319	-0.0752499	-0.115031	-0.251403	-0.207027	-0.221654	-0.0649266	-0.285232
ENSG00000018280.16	SLC11A1	0.222316	0.0558885	0.0208885	-0.0815234	-0.153655	-0.140484	-0.925536	0.721964	1.06189	0.165311	0.264321	0.316012	-0.0331704	1.7573	1.06045	0.314895	1.02429	-0.117513	0.166014	-0.355077	-0.274793	0.0693401	-0.00533276	-0.0515553	-0.271257	0.0653024	-0.106601	-0.342898	0.791945	-0.383826	-0.156345	-0.344844	0.152913	-0.560535	0.551733	0.718826	0.622799	-0.0410961	-0.210113	-0.0985681	0.199061	0.199213
ENSG00000018408.14	WWTR1	-0.129211	-0.0877407	0.0658711	-0.0337781	0.000199371	-0.0498131	-0.0511352	0.192936	0.115129	0.163925	0.182335	0.196874	0.242933	0.399082	0.151183	-0.0305787	0.208145	0.328402	0.0320868	0.0280897	0.0112378	0.0199158	-0.058473	0.124805	0.0475758	0.0945889	-0.173875	0.0449791	0.112903	0.00928775	-0.0845729	-0.00849742	-0.118052	-0.058516	-0.139256	0.0334258	0.0274456	-0.284903	-0.00907863	-0.137544	-0.184803	0.0916415
ENSG00000018510.13	AGPS	0.0156525	-0.0646523	0.0588349	0.0842427	0.111106	-0.0117842	-0.145702	0.0871414	0.13265	0.0347644	-0.0966268	0.00422462	-0.0384714	0.0960923	-0.00118014	0.0215911	0.0603196	0.153873	-0.102214	0.120157	0.13531	0.00688192	0.0204967	0.0521075	-0.0024802	0.108553	-0.0508781	0.255426	0.083749	0.185108	0.024701	0.0634455	-0.110462	0.0053166	0.031957	0.103298	0.0300139	0.0305222	0.0169519	-0.0338698	-0.0340465	0.104358
ENSG00000018607.6	ZNF806	-0.283721	-0.387818	0.349421	-0.198578	-0.225114	0.0454762	-0.243724	0.0913021	0.281252	-0.13085	-0.0480399	0.106311	0.0121481	-0.0460688	-0.158579	-0.247177	0.0535811	0.0689849	-0.0947452	0.129085	-0.494587	-0.117785	-0.263468	-0.190699	-0.100643	-0.0172362	-0.137108	0.054886	-0.224698	0.0985711	-0.0966755	-0.159564	-0.168805	-0.0387883	0.101894	-0.0290284	0.1144	-0.539314	-0.11252	-0.353194	-0.357675	-0.16955
ENSG00000018610.13	CXorf56	0.0156501	-0.0123849	0.0828765	0.0169782	0.123314	0.0380418	0.0606881	0.119909	0.115538	0.0203349	-0.0747299	0.00210754	-0.0466333	-0.0367113	0.0482542	-0.0915358	-0.0145227	0.0575028	-0.0305935	0.0774583	0.143723	0.0513186	0.0597574	0.154328	0.0402513	0.130787	0.0479538	0.230294	0.0491862	0.184198	0.0380509	0.0706741	0.0111457	-0.0198715	0.0200177	0.0726846	0.0448704	0.0410449	0.0294283	0.00838491	-0.0817681	0.0191469
ENSG00000018625.14	ATP1A2	-0.310741	0.125505	-0.519495	-0.155956	0.1156	0.169755	-0.136317	0.189374	0.037777	0.0456772	0.235789	0.279901	0.158656	0.117078	0.0761419	0.0573221	0.0833004	0.0910644	-0.0940195	-0.0257783	-0.944579	-0.107229	-0.0673711	0.0378056	0.314622	0.0844148	0.00717843	0.131736	-0.317627	-0.334417	-0.0562329	0.45752	0.0688868	0.0934473	-0.259827	0.130038	0.370792	0.13943	-0.324339	-0.388984	-0.12861	0.196392
ENSG00000018699.11	TTC27	-0.0966948	-0.00440585	0.0242792	0.00451073	-0.0204139	0.0212641	-0.0034895	0.171441	0.19518	0.0726661	-0.0537036	0.122557	-0.0167911	0.0556584	0.0966844	0.0779813	0.131458	0.164512	0.00701071	0.0771708	0.230489	0.0663748	-0.00540824	0.0662628	0.0288712	0.0807386	-0.0427961	0.210776	-0.00841638	0.269452	0.0626575	0.09591	-0.0114862	-0.067579	0.0566171	0.0449033	-0.00514663	-0.030697	-0.00626038	-0.0400681	-0.0788149	0.0430991
ENSG00000018869.16	ZNF582	-0.0206572	-0.155504	-0.0338605	0.122988	0.0264635	0.0896048	-0.0970009	0.0181626	0.0605362	-0.0620368	-0.0282801	0.0338629	-0.0721666	0.00248047	-0.0371018	0.0320954	0.00243107	0.00310349	-0.089246	-0.0322158	0.0544809	0.0120772	-0.0993691	-0.0168757	0.0521019	0.0328837	-0.0890906	0.0919147	-0.0918266	-0.181075	0.0547277	0.109976	0.00445172	-0.152619	0.0451844	0.0653904	0.0110977	-0.182575	-0.0478106	-0.0581313	-0.0897469	0.122238
ENSG00000019102.11	VSIG2	-0.000184792	-0.371189	-0.303368	-0.0715419	-0.297875	-0.0727887	0.304578	0.67339	0.111222	-0.0341658	0.155417	0.0653276	0.0401794	0.0490166	0.251171	0.166906	0.0983247	-0.0903534	0.0439785	0.0204094	0.473915	-0.034213	0.0901502	-0.598201	0.0337255	-0.189237	-0.167883	-0.166865	0.0672361	0.0502482	-0.0466683	0.167672	-0.0272205	-0.330249	0.0418179	-0.136484	0.0648849	0.0542554	-0.234921	0.126759	-0.146632	0.268445
ENSG00000019144.18	PHLDB1	0.0376052	0.0150451	0.0669335	-0.0794975	0.00986262	-0.126117	0.0867819	-0.0928662	0.276005	-0.177193	-0.126047	-0.160442	-0.220992	0.153595	-0.162628	0.148544	-0.0585203	0.0924673	-0.138205	-0.143001	-0.102756	-0.10198	-0.0908786	-0.101456	0.00265735	0.00677818	-0.0589038	0.0601789	0.121151	-0.0304268	-0.122594	0.0619117	-0.059658	-0.0737655	-0.198947	0.133595	0.0898652	-0.127649	-0.0613752	-0.0598541	-0.147121	-0.0634666
ENSG00000019169.10	MARCO	0.0728461	0.168299	0.0595862	0.545066	0.768734	0.28056	0.635539	1.05444	0.871438	-0.00622303	-0.111182	0.150497	0.357213	1.49412	0.436759	0.641664	0.400389	0.078252	-0.515915	0.243322	-0.188168	0.222202	0.136295	0.911601	0.0600564	0.419331	0.258553	0.509292	2.3432	0.189834	-0.0869627	0.102493	0.113258	-0.776521	0.477885	0.551215	0.635915	0.020307	-0.177777	0.621519	0.383957	0.304264
ENSG00000019186.9	CYP24A1	-0.874117	0.0302911	1.44656	-0.581859	-1.42994	-0.0526549	-0.388335	0.582643	0.229303	0.0011254	-0.154325	0.0392097	-0.153117	-0.297496	-0.00535542	-0.886233	-0.123175	0.310296	-0.171511	0.251592	2.83253	0.439454	-0.38568	-0.868358	-0.497585	0.408344	0.719217	-0.31525	0.271317	-0.436541	1.12536	-0.242884	0.101278	0.128261	-0.912905	0.233313	-0.10078	-0.195285	0.144763	0.677533	-1.07855	2.80561
ENSG00000019485.13	PRDM11	-0.135087	0.00398108	0.0920843	0.0718317	0.134991	0.0878132	0.00560475	0.0752042	-0.0822835	-0.054305	-0.0914127	-0.037426	-0.0842202	-0.128686	-0.0883959	-0.121324	-0.01882	-0.0153573	0.00410566	0.0222449	0.155407	0.0488949	-0.0412411	0.117793	0.0449707	0.0918548	0.037409	0.192242	0.0811916	0.0625558	0.0373846	0.0506784	0.0557865	-0.0839996	-0.0185709	0.164624	0.00677858	-0.00111088	-0.0696453	0.0361728	-0.0790753	0.0320082
ENSG00000019505.7	SYT13	-0.843901	-0.209182	0.751971	0.0490786	-0.401998	-0.0352965	-0.81298	0.0508476	-0.100133	0.287066	-0.180736	-0.0203709	-0.171474	-0.188591	-0.189575	-0.349454	-0.0750904	0.0202963	0.0729436	0.311429	2.02476	-0.158131	0.013893	-0.169019	0.0127597	0.0542942	0.0641559	0.505568	-0.0206466	0.0292439	-0.184028	0.0158585	-0.187529	0.245208	0.0671558	0.209967	0.457661	0.253891	-0.27091	0.124602	0.0751138	-0.385502
ENSG00000019549.9	SNAI2	-0.176755	0.187508	0.0536091	0.146424	0.226989	-0.0122502	0.534519	0.508714	0.111628	-0.0235597	-0.192878	-0.0537643	-0.0652712	0.100245	0.0719239	0.180184	-0.000629682	0.069164	-0.287948	0.00413133	0.628588	-0.0708453	-0.131338	0.102789	0.030516	0.114519	-0.111657	-0.0213456	0.0717808	0.108124	0.00624398	0.0783691	-0.0194076	-0.10769	-0.236183	0.0545845	-0.0953864	-0.196592	-0.0341774	0.0943234	0.0954979	0.119317
ENSG00000019582.14	CD74	-0.0444552	-0.232474	0.109052	-0.144315	-0.358494	-0.293676	-0.0677519	0.258786	0.412232	-0.0771574	0.135507	0.221674	0.210387	0.96464	0.293712	0.171103	0.381488	0.0446613	0.189055	-0.133139	-0.293687	-0.241258	-0.107864	-0.115517	-0.0738474	-0.00908374	-0.0233584	-0.146999	0.288993	0.308469	-0.0558369	0.0587203	-0.18577	-0.418315	-0.339026	-0.0876977	-0.0858866	0.0095026	0.0633788	-0.0358529	0.101941	-0.265244
ENSG00000019991.15	HGF	-0.108504	-0.177365	0.386824	-0.0535633	-0.125032	-0.343281	-0.429788	0.155323	0.0953873	0.647362	0.318618	0.330929	0.309041	0.252587	0.176609	0.395945	0.2117	0.0538197	0.136723	0.0133716	-0.109591	0.172233	-0.120007	-0.300962	0.0226317	-0.0715866	-0.438688	-0.0306786	0.152569	0.0572437	-0.299813	-0.0227343	-0.0644109	-0.0817755	-0.407019	0.0175786	0.0779476	-0.589341	-0.106929	-0.0979501	-0.13926	0.208984
ENSG00000019995.6	ZRANB1	-0.029541	-0.0440158	0.0907239	0.052114	0.0703933	0.0893318	0.066335	0.051248	-0.00450228	0.0557126	-0.195035	-0.0189172	-0.0914163	-0.0483757	0.0595242	-0.0189737	0.0237785	0.173808	-0.0385668	-0.0564133	0.0872844	0.00149636	-0.0253283	0.0589481	0.0207846	0.0856177	0.0365285	0.197819	0.316621	0.200804	-0.0615184	0.137548	-0.00170038	0.00196975	0.0709011	0.128516	0.128479	-0.125658	-0.0157874	-0.0646812	-0.0252085	0.13487
ENSG00000020129.15	NCDN	-0.130823	-0.024533	0.0723839	-0.0186415	-0.030432	0.0124228	0.154946	0.0673204	-0.124631	-0.147744	-0.148263	-0.0527257	-0.0684715	-0.175771	-0.212523	-0.378773	-0.120197	-0.202377	0.408115	0.0934828	0.330232	0.0300712	-0.030015	-5.94763e-05	0.0430774	0.0998807	-0.0150723	0.114429	0.0663501	0.172236	0.0355149	0.0176251	-0.0411862	-0.0612406	0.0039888	0.0909472	-0.00179414	-0.108353	-0.034719	-0.0533939	-0.0747913	-0.0555522
ENSG00000020181.17	ADGRA2	-0.325955	-0.20169	0.262391	0.144672	0.0185541	-0.0276992	-0.0462851	0.517607	0.0515022	0.0380498	-0.0701503	-0.0527437	-0.0272539	-0.00536262	-0.00164945	0.16415	0.149907	0.172633	-0.223792	0.125379	0.0349504	-0.0302756	-0.19181	-0.0302075	0.0376779	0.0314155	-0.203966	0.0162396	0.0716492	0.100316	-0.193962	0.0433727	-0.185514	-0.0263891	-0.357919	0.105882	0.0186068	-0.31684	-0.154984	-0.130632	-0.138957	0.0740207
ENSG00000020219.9	CCT8L1P	-0.0544407	0.174172	0.054991	-0.125239	-0.0768282	0.224742	0.609679	0.213666	0.0168901	0.0126588	0.241781	0.248884	-0.255144	-0.399582	-0.219919	-0.103792	0.296858	0.308812	0.0974396	0.162524	0.205214	-0.161092	-0.022193	-0.118794	-0.0642996	0.297268	-0.012655	0.0316939	-0.0258669	-0.664078	0.00907539	-0.243381	-0.055002	-0.178179	-0.381211	0.26235	0.117557	-0.732827	-0.0457661	0.19991	-0.106011	0.102345
ENSG00000020256.19	ZFP64	-0.122946	-0.0663435	0.0313969	0.051293	0.00288684	-0.0195632	-0.0573086	0.0619895	0.045155	-0.0238352	-0.179237	-0.025255	-0.158475	-0.0993217	-0.0255914	-0.0896741	-0.012262	-0.00941141	-0.0995276	-0.0705746	0.256006	-0.0153558	-0.0474322	0.0366747	0.0438641	0.0819885	-0.030754	0.214286	0.0387469	0.214032	0.0440228	0.0822762	-0.0475297	-0.0760945	0.0516119	-0.0641987	-0.0741679	-0.0184535	-0.0235384	-0.0858723	-0.0713029	0.0219774
ENSG00000020426.10	MNAT1	-0.028106	-0.0368703	0.00800085	-0.0552959	0.0102003	-0.0286831	-0.110895	0.0760826	0.0482235	0.0129045	-0.0799104	0.0327237	-0.0151196	0.0316147	0.00627466	-0.0713506	0.0568597	0.0106781	-0.060177	-0.012196	0.0825912	-0.0126628	-0.0206056	0.0503287	0.0240438	0.0379776	-0.0378808	0.129998	0.00489086	0.165027	0.0309288	0.0203934	-0.0368263	-0.0811013	-0.0192657	0.00285158	0.0341126	-0.0852389	-0.0310995	-0.0984779	-0.0956476	0.0395039
ENSG00000020577.13	SAMD4A	0.00191101	-0.050963	-0.154217	-0.0331364	-0.0750896	-0.221636	0.0138094	-0.0568489	0.130238	0.144552	-0.0227864	0.0653104	0.0720196	0.292506	0.166619	0.281021	0.0578673	0.399164	0.0812561	0.0649953	-0.355333	-0.0178099	-0.168604	-0.135821	0.011271	0.0421182	0.0852325	0.19249	0.489685	0.0337046	-0.251356	-0.114462	-0.0767225	-0.0469904	-0.0165761	0.222847	0.193068	-0.146304	-0.0728615	-0.346255	-0.0694812	0.00293736
ENSG00000020633.18	RUNX3	-0.051815	-0.195645	-0.0377153	0.237554	-0.41196	-0.0597781	-0.00935159	0.928928	0.790456	0.201634	0.165371	0.143645	-0.00637524	0.596373	0.469278	0.413425	0.418165	0.162314	0.0883354	0.161703	1.45093	-0.0360783	-0.130422	-0.0150487	-0.15045	0.0583654	-0.133763	-0.173949	1.11552	0.0238467	-0.038345	0.0987339	0.0381229	-0.28365	-0.111213	-0.238479	-0.168841	0.120075	-0.0124931	0.0142778	0.481637	-0.28029
ENSG00000020922.12	MRE11	0.0339568	-0.0973655	0.0362789	0.0222767	-0.00378419	0.0614377	-0.0565861	0.124388	0.150993	-0.00709066	-0.0617286	0.0617318	-0.0815838	0.0554502	-0.0319015	-0.0054714	0.0905802	0.151587	-0.0517639	-0.0355676	0.281265	-0.00684319	-0.0326005	-0.0287684	0.0116959	0.0380636	-0.0823665	0.0853239	0.212092	0.15827	-0.00885319	-0.0034166	-0.04	-0.0327198	0.00222618	0.127796	0.0397924	-0.0244817	0.0253761	0.0160033	0.0080194	0.0598061
ENSG00000021300.13	PLEKHB1	-0.609447	-0.227593	0.32783	-0.16739	-0.220671	0.0355393	-0.0776371	-0.166917	0.0416754	-0.119743	-0.0388418	-0.00552178	-0.0519751	0.144052	-0.0605539	0.0256393	-0.237792	0.171621	-0.0671642	-0.135627	1.45991	-0.174695	-0.19967	-0.033287	-0.0106063	-0.00550422	-0.0379842	-0.135537	-0.009238	-0.134099	0.164752	-0.0964621	0.102525	0.00608209	-0.00152786	-0.122195	-0.140777	-0.26818	0.031929	-0.170681	-0.247424	0.0925786
ENSG00000021355.12	SERPINB1	-0.0654553	0.0756415	-0.213298	-0.072761	-0.10176	-0.091489	-0.0970464	0.307716	0.331359	0.17506	-0.00297987	0.0981547	0.124154	0.383361	0.148653	0.191501	0.304493	0.195273	-0.0368408	-0.157778	-0.0115983	-0.0659255	0.0248049	-0.09358	0.0216194	-0.0236989	-0.149212	-0.178709	0.167945	-0.0506653	0.0554115	0.485795	-0.104378	-0.387692	-0.0318873	0.0345631	0.0547542	0.134403	-0.094376	-0.211526	-0.146506	0.262652
ENSG00000021461.16	CYP3A43	0.04479	0.126938	0.128767	0.100256	0.128897	-0.0575829	0.303969	0.529853	0.288728	0.0181207	0.11595	-0.0655683	0.00974462	0.0775728	-0.112249	0.0657458	0.164336	0.251391	-0.0925977	0.0272506	0.200548	-0.1885	-0.214519	-0.18226	-0.167808	-0.100371	0.0641121	0.0499442	0.118384	0.769097	-0.129442	-0.301582	-0.040205	0.450193	-0.0270206	0.118038	0.106877	-0.0211515	0.0166867	0.0533492	0.0540637	0.0338769
ENSG00000021488.12	SLC7A9	0.0292881	-0.174884	-0.253977	0.105946	-0.0396459	0.150349	-0.50209	0.464817	-0.015297	0.0812505	-0.00951107	0.0995194	0.0340167	0.17099	0.201226	0.0984376	0.28374	0.195566	0.503674	0.0717435	0.255766	0.455155	0.928565	-0.203632	0.141943	0.0714448	-0.270243	0.0522369	-0.0134869	0.197925	0.0499094	0.0749342	0.147853	0.0756532	0.131338	0.132747	0.0800762	0.0923156	-0.147643	-0.169733	0.11274	0.106149
ENSG00000021574.11	SPAST	0.00935779	-0.0829092	0.0512501	0.0589386	0.0602584	0.100276	-0.159452	0.0124582	0.147785	-0.00422424	-0.126995	0.0117732	-0.0172632	0.0321928	-0.0946576	-0.0832392	-0.0523179	0.112831	-0.142231	0.0638531	0.14753	0.0566246	0.0324266	0.0835102	-0.00976752	0.109242	-0.0966417	0.110829	0.100404	0.10397	0.0350633	0.10564	-0.0319805	0.00519822	0.0290971	0.0400063	0.0393868	-0.00226845	0.0340151	-0.0281223	-0.0653223	0.217534
ENSG00000021645.18	NRXN3	-0.490593	0.0157945	0.570432	-0.370535	-0.119159	-0.300261	-0.554998	0.081947	-0.048377	0.0256543	-0.116879	-0.0159632	-0.25834	-0.187253	-0.238246	-0.158516	-0.0983382	-0.0288014	-0.127812	0.281004	-0.680801	-0.0732546	-0.129883	0.136702	0.21654	0.116175	-0.0953155	0.149402	0.153888	-0.097557	0.0738864	0.0954712	-0.0281405	0.322797	0.299872	0.0246349	0.0753174	0.0766939	-0.43758	-0.291674	-0.148567	0.09165
ENSG00000021762.19	OSBPL5	-0.126902	-0.0357003	0.0328326	-0.0953375	0.0277656	-0.00179617	0.0179207	0.231863	0.0816604	-0.0191443	-0.0403355	-0.0116015	-0.0810645	-0.0579527	-0.0331275	-0.065453	0.103993	0.116249	-0.172476	0.0272816	0.158698	-0.0171906	-0.0500892	-0.0150375	0.0214797	0.0653075	-0.0243587	-0.014414	0.222413	0.0411113	-0.0329439	0.0201832	-0.0518584	-0.0515858	-0.0947357	0.038518	-0.0122234	-0.136043	-0.15033	-0.0658687	-0.0764101	-0.0746634
ENSG00000021776.10	AQR	-0.0164041	-0.0278732	0.048563	0.0423624	0.0347232	0.0582769	0.0677338	0.161744	0.132168	0.0427426	-0.0797356	0.0383559	-0.0312101	0.0636248	0.0828639	-0.0136042	0.114106	0.176699	-0.0365584	0.0550356	0.0961844	0.0307121	-0.00159283	0.0697184	0.0308	0.0942047	-0.0267047	0.16325	0.206815	0.266207	0.0312583	0.0936349	-0.0118195	-0.0525174	0.0133463	0.0419378	-0.0283237	0.0385675	0.0445622	-0.00487631	-0.0336186	0.0730845
ENSG00000021826.14	CPS1	-0.153398	-0.0423817	0.177738	0.0475968	0.103193	-0.012676	-0.336128	-0.0574831	0.102175	-0.107323	0.018048	0.038641	0.00508606	0.0464139	-0.0799536	0.121275	-0.0921588	0.0233477	-0.291074	-0.395831	0.472841	-0.040378	0.647278	0.16815	0.166063	0.103322	-0.0991188	0.213142	-0.480978	0.0181377	-0.0122597	0.227106	-0.0289272	0.101358	-0.186312	-0.086181	-0.211964	0.188416	-0.536044	0.0464168	-0.211052	-0.230472
ENSG00000021852.12	C8B	0.381701	-1.05277	0.720077	-0.154221	-1.04881	-0.105771	0.143874	0.389525	0.0233143	0.186358	0.116882	-0.208117	0.421037	-0.436911	0.0536123	0.488263	0.272982	0.16968	0.424627	0.216704	-0.332188	1.05133	0.0168078	0.453739	-0.00651635	-0.849674	-1.14239	0.103702	-0.161574	0.169105	-0.0129143	0.21217	0.0528659	0.207746	0.270104	-0.892799	-0.317129	0.723548	-3.85886	0.0315241	-0.35712	0.515761
ENSG00000022267.16	FHL1	0.246084	-0.116366	0.0510993	0.0477224	0.0356545	-0.0864818	-0.107005	0.0825508	-0.0366822	-0.0725579	-0.142678	-0.0696521	-0.0583325	-0.0546012	0.00567253	-0.214525	-0.0145453	0.0770321	-0.0535453	0.0168038	-0.59366	0.00350279	-0.00793946	0.180137	0.391611	0.172053	-0.114916	0.446146	0.393347	0.00179776	-0.04002	0.355619	-0.057872	0.064705	-0.115033	0.389292	0.317143	-0.169012	-0.0133118	-0.166391	-0.261355	0.368576
ENSG00000022277.12	RTFDC1	-0.050697	-0.0321833	0.0650376	-0.0119468	0.0438045	-0.0263455	-0.0304532	-0.0135955	0.0321953	-0.0394305	-0.172132	-0.0163399	-0.0468794	-0.0254524	-0.0158973	0.00347493	-0.054883	0.0182974	-0.102167	-0.0638167	0.0113829	0.0291671	-0.0104607	0.110946	0.0591576	0.0977828	0.0205718	0.195565	0.0281895	0.172301	0.019369	0.102673	-0.0101086	-0.0800151	0.0109572	-0.00685948	0.024069	-0.0368537	-0.0698238	-0.054526	-0.093195	0.148531
ENSG00000022355.16	GABRA1	-0.0847282	-0.163006	1.3129	-0.0288607	0.180408	0.0397464	-0.530513	0.0892705	-0.0590453	0.374746	-0.115879	-0.00101398	-0.117554	-0.158891	-0.119699	-0.398138	-0.212245	-0.0876172	0.207627	-0.192414	0.134751	-0.128797	0.271243	-0.0863009	0.0465804	-0.354477	0.443859	-0.0520288	0.00285208	-0.0294157	0.610344	0.105856	-0.054316	0.204759	-1.29991	0.150407	0.0238216	-0.267193	-0.510719	0.401762	0.181734	-0.338618
ENSG00000022556.15	NLRP2	0.632574	0.366112	0.161804	0.609968	0.423374	0.030468	0.233982	0.868611	0.81308	0.627795	0.276745	0.307041	0.552017	0.407444	0.50166	0.256718	0.555921	0.733064	0.6365	0.797928	1.19552	0.326607	0.784403	0.175916	0.565922	0.494243	-0.033739	0.537025	0.496925	0.270543	0.603787	0.682973	0.569007	0.329257	0.391002	0.299384	-0.0412456	0.621252	0.508995	0.756218	0.49688	0.42937
ENSG00000022567.9	SLC45A4	-0.0530646	-0.103712	0.0347152	0.0101942	-0.00588732	0.154883	-0.0401473	0.139611	-0.179292	0.118665	-0.135144	-0.096713	-0.0554995	-0.200371	-0.0807274	-0.172822	0.0369436	-0.0662835	-0.0121576	0.0653326	0.707821	0.00833398	0.0654038	0.117139	-0.00855628	0.111794	0.0068981	0.203837	-0.00942725	-0.154847	-0.0577534	-0.0710616	-0.0174503	-0.0846994	-0.0258319	0.0201259	0.0266821	-0.120119	-0.153582	0.0639142	-0.0996472	-0.00899011
ENSG00000022840.15	RNF10	-0.0292734	-0.0859185	0.0597037	-0.0256521	0.0418431	0.0324252	-0.0837779	0.0258061	0.0207221	-0.0476662	-0.164823	-0.0332159	-0.0492901	-0.0469141	-0.0741669	-0.04677	-0.0246747	-0.0226331	-0.0662198	-0.0461557	-0.0268252	-0.0481398	-0.0336331	0.0357728	-0.0161103	0.051386	-0.0150277	0.160948	0.0906637	0.179608	-0.0412262	0.0870067	0.000652252	-0.086963	0.0419536	-0.0203944	0.0136484	-0.063321	-0.127917	-0.111612	-0.108195	0.15233
ENSG00000022976.15	ZNF839	-0.0290274	-0.100601	-0.00579072	0.0115837	-0.0393661	0.0190936	0.0155344	0.0728532	0.0341983	-0.0184514	-0.102617	-0.0468942	-0.146365	-0.0866507	-0.0740474	-0.0729396	0.0541866	0.119732	-0.0744255	-0.0804566	0.216656	0.0564764	-0.0394807	0.00515784	-0.00392727	0.0165516	-0.000522141	0.0719955	0.0848738	0.235379	0.0483265	-0.0269934	-0.0253229	-0.0682791	-0.00188399	0.0314825	-0.0724426	0.0282325	-0.0360545	0.00568939	-0.101693	0.10812
ENSG00000023041.11	ZDHHC6	0.0327637	-0.0953594	0.000954015	0.0239721	-0.00237505	0.0493596	-0.186973	0.132032	0.129401	0.0148946	-0.0595004	0.0138853	0.00768379	0.0285641	0.0272043	-0.012012	0.0297811	0.0823613	-0.0465232	0.0118527	0.157942	-0.00265562	-0.023797	-0.00115802	-0.00372857	0.0297221	-0.0790381	0.130864	-0.161125	0.180255	-0.0146121	-0.0141369	-0.0324685	-0.0640274	-0.0465704	0.116208	0.0499011	-0.00460779	-0.0153979	0.0393487	-0.0752805	0.101118
ENSG00000023171.16	GRAMD1B	0.0961253	-0.0952724	0.0606263	0.184096	-0.17142	-0.0418894	-0.587113	0.0968153	-0.0470789	0.0422816	-0.1759	-0.0674366	-0.159224	-0.111236	-0.0944955	-0.218032	0.0036396	0.00167766	0.0455176	0.138403	0.620992	-0.0396007	0.224459	-0.0435077	0.061068	0.392972	-0.0916129	0.269304	-0.127569	0.109303	-0.0899971	0.758826	0.144944	-0.30762	0.192087	-0.0167412	-0.00579241	0.114044	0.100516	0.129911	0.0580365	0.0191015
ENSG00000023191.16	RNH1	0.00205825	-0.063616	0.0320519	-0.0130618	0.0584248	-0.0242477	0.111755	0.0343864	0.137889	-0.0729928	-0.200941	-0.0710509	-0.0679633	0.0387835	-0.109252	-0.0202032	-0.0242882	-0.0317616	-0.148764	-0.175853	-0.0276101	0.0329645	0.00265532	0.0845629	-0.00240239	0.0941676	-0.000912636	0.0991436	0.066205	0.185024	-8.01461e-05	0.114388	-0.0100179	-0.0807602	-0.0270746	0.0267039	0.026553	-0.00173419	-0.0670175	-0.0431611	-0.0813294	-0.0678275
ENSG00000023228.13	NDUFS1	0.0906923	0.12178	0.153638	0.0154866	0.161558	0.0245441	0.0334127	0.098764	0.0263476	0.0657449	-0.0996999	-0.0112308	-0.0777115	-0.0498951	-0.0142919	-0.1174	0.0230173	0.0680722	-0.0805758	0.0541888	0.0700027	0.0638216	0.0659411	0.192815	0.0303101	0.141079	0.132442	0.218917	0.0764324	0.240873	0.0415596	0.153164	-0.00449383	-0.059301	-0.00114352	0.000298564	-0.0226458	0.155342	0.0514841	0.0350113	-0.0529329	0.0918103
ENSG00000023287.12	RB1CC1	0.0555187	-0.0461304	0.0483306	0.0426221	0.127773	0.109137	-0.118242	-0.0429391	0.0293306	0.0167429	-0.139243	0.02507	0.166788	0.0892201	-0.153467	-0.075968	0.00444615	0.053474	-0.0288143	0.0401427	0.0675748	0.0389515	0.0229551	0.127152	0.0578613	0.112466	0.0107252	0.132343	0.269531	0.269479	-0.043767	0.0962597	-0.0226993	0.0273821	-0.0304119	0.119743	0.147806	-0.0283245	0.0406313	-0.0724491	-0.0225753	0.229489
ENSG00000023318.7	ERP44	0.0094936	-0.0163629	0.0265508	0.0484887	0.0347335	0.00531151	-0.182557	0.24861	0.185734	0.0721403	-0.031493	0.0585705	0.0113905	0.143705	0.107428	-0.0168663	0.147923	0.109314	-0.0507705	0.0251143	0.0684653	0.0191921	0.0401183	0.0364653	0.0450171	0.0918517	-0.0424086	0.143444	0.201036	0.236993	0.0107443	0.0456378	-0.0367734	-0.055267	0.043344	0.0607863	0.0436479	0.00434964	-0.00961158	0.0176531	-0.031792	0.0696225
ENSG00000023330.14	ALAS1	0.148988	0.0186648	0.156523	0.0293386	0.127569	-0.00584166	-0.015442	0.251937	0.103652	0.082419	-0.225255	0.00371468	-0.0893782	-0.0814442	0.0689741	0.0658943	0.0291328	0.0323388	-0.0765149	-0.0239528	-0.110889	0.0313361	0.097306	0.0598655	0.0872251	0.0717581	0.175419	0.300607	0.219699	0.535551	0.0163038	0.0717045	-0.0285634	-0.126484	0.00983183	-0.139731	-0.0701906	0.104466	-0.0202943	-0.0144342	-0.0955931	0.100412
ENSG00000023445.13	BIRC3	-0.0596334	-0.0640045	-0.25823	-0.377801	-0.372588	-0.141978	-0.338211	0.808931	0.492028	0.222931	0.441365	0.309662	0.175781	0.105357	0.362065	0.514315	0.378324	0.463876	-0.104472	0.244861	0.56654	-0.102111	0.18566	-0.109516	-0.0311462	0.0308444	-0.236917	-0.353544	1.01098	-0.54675	0.0929368	-0.0280148	-0.0461965	-0.318995	-0.0277538	0.36861	0.0907045	0.039701	-0.037848	-0.114962	0.0309712	-0.0338662
ENSG00000023516.8	AKAP11	-0.03254	-0.0860049	0.117333	-0.00297471	0.0345038	-0.0178621	-0.0890478	0.0754732	0.0502617	0.0806157	-0.144234	0.01449	-0.0422731	-0.0217425	-0.042877	-0.200504	-0.0798435	0.0899955	-0.122081	0.171671	0.123067	0.0843679	0.00693381	0.0972978	0.0421469	0.136467	-0.0400208	0.155297	0.210013	0.291742	0.0402614	0.0634077	-0.0257972	-0.0320905	0.068033	0.101325	0.0076171	-0.0604661	0.148853	-0.0152164	-0.0701741	-0.0145903
ENSG00000023572.8	GLRX2	0.143161	0.138685	0.124729	0.0146728	0.072016	0.0268147	-0.244192	-0.0420433	0.0364474	0.0390635	-0.102053	0.0529814	0.0455542	-0.0351823	0.0179913	-0.0888326	-0.0701958	0.0438464	-0.100396	-0.0072708	-0.0576449	-0.0102193	0.00558069	0.0487589	0.0148686	0.100134	0.0627211	0.280884	0.0475172	0.274137	0.0485658	0.141164	0.0212738	-0.12201	0.012334	0.0294616	0.0654517	-0.0308273	-0.113883	-0.0747808	0.0243569	0.0775903
ENSG00000023608.4	SNAPC1	-0.0696561	0.00841515	-0.0482353	-0.0219348	-0.0504847	-0.00545207	-0.124917	0.591007	0.555581	-0.0262485	-0.0496709	0.128587	-0.014429	0.126524	0.209722	0.253065	0.170955	0.243176	-0.17666	-0.0350533	-0.0860834	0.0451466	0.0705629	0.0108174	-0.0284486	0.100704	-0.0546268	0.148141	0.475535	0.0832435	0.10265	0.118728	-0.0401792	-0.0488748	0.043966	0.117523	0.0384137	-0.201544	0.00301001	-0.035096	-0.0932547	-0.123278
ENSG00000023697.12	DERA	-0.0150419	-0.06418	0.0525605	0.0389972	0.0244325	0.00685935	-0.140655	0.0430465	0.13412	0.0402499	-0.0219969	0.131966	0.0760612	0.196471	0.0695624	0.119578	0.128882	0.13441	-0.0810333	-0.0417076	-0.0123759	0.0351422	0.0519265	0.106148	0.0663388	0.0687883	-0.0277195	0.161047	0.0256609	0.196579	0.0319495	0.165328	0.00937757	-0.0383915	0.383078	0.0110832	0.025112	0.0620868	-0.0194308	-0.0296626	-0.0686781	0.162289
ENSG00000023734.10	STRAP	0.0448633	-0.00235667	0.0810745	-0.00641676	0.0646478	0.0057852	-0.108301	0.0310471	-0.00130549	0.0173904	-0.170496	-0.0231711	-0.048596	-0.0461335	-0.0246232	-0.178253	-0.0191965	0.0104413	-0.0592171	0.0673628	-0.0989791	0.0099213	0.0171182	0.107147	0.0262241	0.112269	0.0293616	0.26842	0.0418775	0.136079	0.0110281	0.120188	-0.0104429	-0.0751324	-0.0556627	-0.0171815	0.0053987	0.00439562	-0.0167979	-0.0753118	-0.104802	-0.00769941
ENSG00000023839.10	ABCC2	-0.190389	0.101314	-0.024624	0.148453	0.12533	0.0578975	0.194735	0.224168	0.348241	-0.015575	-0.123554	0.055466	0.0169354	0.283113	0.339668	0.332906	0.106534	0.28028	0.00843427	-0.152202	0.0078433	0.0444604	0.0107349	-0.131538	-0.0176216	0.150456	-0.0993492	0.0628122	0.226846	0.457315	0.0957653	-0.113268	-0.0285109	-0.0210906	0.106303	0.283267	0.18214	0.481441	-0.134241	0.191392	0.211175	0.263503
ENSG00000023892.10	DEF6	0.0477708	-0.169052	-0.123134	0.0122124	-0.68959	-0.253621	0.255254	0.169921	0.236579	-0.0128648	0.0676492	0.0352157	0.0677928	0.428354	0.23299	0.051813	0.0883081	0.0629672	0.198281	-0.0588125	0.738312	-0.132645	-0.223866	-0.170096	-0.0426375	-0.000815332	-0.183883	0.101843	0.476299	-0.00165895	-0.0540291	-0.00405401	0.0134616	-0.0489118	-0.033659	-0.0973559	-0.127909	-0.0778285	-0.0730801	0.103717	0.248844	0.077148
ENSG00000023902.13	PLEKHO1	-0.116009	-0.120428	0.108683	-0.0413185	0.104848	0.0293975	-0.128888	0.0390602	0.0107701	-0.0698774	-0.205607	-0.108051	0.0190723	0.0216228	0.114406	0.0163843	-0.000545408	-0.122124	0.0977736	0.0209921	0.0322017	-0.0254793	-0.0871061	0.102458	0.117501	-0.00893912	0.000818397	0.148125	0.302997	-0.0413159	-0.0641917	-0.120474	-0.0522544	-0.200291	-0.0463719	0.0549523	0.121133	-0.0943971	-0.0473666	-0.175843	0.0679616	-0.0727017
ENSG00000023909.9	GCLM	0.253595	0.104155	0.108543	0.02017	0.265137	0.0781506	0.0439739	0.0174162	-0.0369611	0.144518	-0.0848055	0.0284677	0.0992468	0.024786	0.0374101	-0.131605	0.0846238	0.125605	-0.16631	0.0461968	0.206367	-0.0221421	0.115	0.176999	0.161451	0.120511	-0.0339478	0.150425	0.269713	0.609428	0.057778	0.293212	0.0263446	-0.0970414	0.0303807	-0.248416	-0.132853	0.197362	0.0664211	0.0100881	-0.0381606	0.225559
ENSG00000024048.10	UBR2	0.0249465	-0.0180123	0.061965	0.0469864	0.0742492	0.0828649	-0.113092	0.180316	0.102585	0.0359142	-0.0644701	0.0379856	-0.0578845	0.0857951	-0.0138712	-0.00521575	0.0910799	0.140962	-0.09887	0.010058	0.218896	0.0269253	0.034065	0.0487478	0.0448742	0.0705958	0.0107086	0.185601	0.232088	0.230542	-0.0253081	0.0612683	0.00360061	-0.0175669	0.0178207	0.115109	0.0399524	0.0383192	4.42997e-05	0.0081678	-0.0114748	0.210916
ENSG00000024422.11	EHD2	0.0220874	-0.040563	0.12119	-0.00372198	0.10973	-0.0188443	0.118865	0.444691	0.224764	0.206972	0.060668	0.138009	0.16565	0.281053	0.264341	0.206582	0.434913	0.24269	-0.113553	0.113238	-0.272268	-0.0082248	-0.0179078	0.154053	0.089007	0.163393	-0.0691494	0.0230634	0.365389	0.212396	0.0199662	0.126687	0.0036321	0.0222102	0.0453648	0.0966366	0.0718975	-0.115892	-0.024703	0.0705976	-0.0321116	0.221461
ENSG00000024526.16	DEPDC1	0.273684	-0.658462	0.253847	-0.0186444	0.518542	0.0581356	-0.957596	0.268935	0.186732	0.366047	0.557517	-0.558481	-0.0526827	0.349955	-0.169673	-0.145462	0.2233	0.246842	-0.522701	0.112367	0.109218	-0.161993	0.0737601	0.165604	0.054645	0.104502	-0.344565	-0.156187	-0.509375	-0.272416	0.00221978	0.261917	-0.015374	-0.0639637	-0.0644245	0.17151	0.153846	0.247079	-0.0143575	0.170821	-0.103521	0.33087
ENSG00000024862.17	CCDC28A	-0.0341071	-0.132266	0.000515428	0.0140373	-0.0178007	0.0684577	-0.307458	0.0361967	0.0360191	-0.0799553	-0.0565944	0.0765457	-0.029845	-0.0677671	-0.104011	-0.197549	-0.0250342	-0.0614191	-0.0837157	0.00418786	0.189425	-0.0217339	-0.00700251	-0.00513594	0.0405253	0.0274126	-0.158462	-0.0670349	0.00211113	0.170746	-0.00774056	-0.0361959	0.00482877	-0.0164632	0.05657	0.0481194	0.0637055	-0.0854109	-0.0669401	-0.0777677	-0.124868	0.161477
ENSG00000025039.14	RRAGD	0.155409	0.100667	0.0545227	-0.132546	0.0638454	0.058102	0.0206392	-0.0494287	-0.0466931	0.00057224	-0.140693	0.00529631	-0.0401085	0.0480266	0.00584726	0.0367126	-0.0622921	0.101373	-0.0683563	-0.192817	0.242646	0.0250891	0.0134573	0.191408	0.022894	0.14615	0.0045761	0.115239	0.120438	0.495243	-0.00625606	-0.0215819	0.179593	-0.0039932	0.0092826	0.128394	0.128046	-0.067534	-0.0491524	-0.138623	-0.118779	0.138483
ENSG00000025156.12	HSF2	-0.043705	-0.0615449	-0.0389195	-0.0355956	-0.0131606	0.0272187	-0.243727	0.0849408	0.0784996	0.00404811	-0.0925222	0.0302101	-0.104206	-0.0437881	-0.0761331	-0.138533	0.0165611	0.0371748	-0.113951	-0.0375248	0.21415	0.0142552	-0.0648252	0.0199822	0.0200919	-0.00496902	0.000656895	0.276709	0.12721	0.148346	-0.0671405	-0.027185	0.011687	-0.0482367	0.0172614	0.0445372	0.041887	-0.0203893	0.0271238	-0.0309957	-0.00392748	0.0785915
ENSG00000025293.16	PHF20	-0.0828765	-0.0867406	0.0546087	-0.0614957	-0.00402972	0.0188615	0.0949998	0.0605261	0.0243924	-0.0175688	-0.157132	-0.0129492	-0.0503278	-0.013089	0.0364837	-0.0625975	-0.00252856	0.0925534	-0.0794233	-0.00950239	0.0872095	-0.000190629	-0.0301592	0.0593888	0.0328118	0.0743526	-0.0261789	0.205157	0.258353	0.209203	-0.052536	0.0531185	-0.0232345	-0.0371403	-0.0263947	0.0900598	0.0715068	-0.0990942	-0.012827	-0.0699689	-0.0977695	-0.0357227
ENSG00000025423.11	HSD17B6	-0.641383	-0.42777	-0.0106554	-0.187085	-0.284768	-0.111438	-0.185795	-0.0221829	-0.153722	-0.107025	-0.00944638	0.126283	-0.0229956	-0.110329	0.0134117	-0.0889497	-0.139338	-0.103983	0.079528	0.0225783	0.232346	0.270862	0.320466	0.318553	0.0348486	0.292317	-0.649196	-0.389496	-0.564356	0.172184	0.303885	0.145091	-0.32055	0.118845	-0.495673	0.0943099	-0.0359903	-0.327062	-0.178506	0.129125	-0.149454	0.0781425
ENSG00000025434.18	NR1H3	0.173553	-0.129805	-0.120839	0.123165	-0.126873	-0.00143412	-0.00319824	0.159989	0.161323	0.0179387	-0.0724155	0.032965	0.0495997	0.14649	0.218641	0.116886	0.00992603	0.036088	-0.149416	-0.0635976	-0.209053	-0.0268349	-0.0219119	-0.110463	0.0191305	0.124547	0.00893785	-0.115677	0.221528	0.0980864	-0.0582135	0.0696946	0.0522501	-0.0789302	0.0313485	0.0439376	0.158968	-0.0696304	-0.0774484	0.102012	-0.0112354	0.16138
ENSG00000025708.13	TYMP	0.0468456	-0.124137	-0.161037	-0.100829	-0.056032	-0.289877	0.334752	1.20815	1.4956	0.0497505	-0.0236957	0.13651	0.0442534	1.48476	0.691482	0.443364	0.655732	-0.0640455	0.0686326	-0.413863	-0.246683	-0.0666013	-0.0493907	-0.178456	-0.16777	0.0808034	-0.057154	0.0215901	0.275483	-0.0868172	0.054831	0.0821849	-0.173111	-0.272565	0.0218792	-0.00330641	-0.12705	0.0346659	-0.0900643	-0.130666	0.0466421	0.0922584
ENSG00000025770.18	NCAPH2	-0.035523	-0.0580952	0.0348843	-0.0324544	-0.00595919	0.0342067	-0.0514908	0.0322021	-0.00676612	-0.075392	-0.192202	-0.0765806	-0.102926	-0.119282	-0.084076	-0.0774296	-0.00355723	-0.0207179	-0.0629583	-0.050291	0.135194	-0.0418695	-0.0460427	0.0442592	-0.00891941	0.0214249	0.0319397	0.160546	0.0898917	0.0879711	0.00677185	-0.0421896	-0.0161529	-0.0377467	0.0316843	-0.0130353	0.0129908	-0.0114054	-0.0735209	-0.0126018	-0.0803605	-0.10567
ENSG00000025772.7	TOMM34	-0.0573245	-0.0947698	-0.0016177	-0.108268	-0.0649069	-0.0749669	0.121588	0.0855464	0.0432197	-0.125321	-0.0519076	0.0265512	0.0356502	-0.0723791	-0.218377	-0.279538	-0.0523251	-0.167445	-0.06728	0.0574526	0.14765	-0.0503919	-0.0520728	-0.0390064	-0.05985	0.0268191	-0.0384311	0.143005	0.0624524	0.108902	0.0395112	0.0172779	0.00411635	-0.171483	0.0709892	-0.0302328	0.00595406	-0.0395563	-0.0930825	-0.103407	-0.141817	0.0714447
ENSG00000025796.13	SEC63	0.0191839	-0.0232043	0.10222	0.0303824	0.0657473	0.0380255	-0.0406824	0.0794871	0.0560217	-0.00265827	-0.0887581	0.0397077	-0.00397592	0.0552077	-0.0041494	-0.0493907	0.00980185	0.114048	-0.136937	-0.000899002	0.116781	0.0387758	0.0197172	0.0779935	0.0570554	0.12884	-0.0502718	0.187494	0.283036	0.232828	0.0321299	-0.0168518	-0.00876759	0.0297021	-0.00304455	0.0654229	0.0372119	-0.0205618	0.037059	-0.0353943	-0.0842247	0.027577
ENSG00000025800.13	KPNA6	-0.0118738	-0.0383503	0.058394	-0.0623035	0.0268036	0.0345678	-0.0160123	0.145724	0.0509306	0.0383382	-0.121574	0.00615847	-0.0622496	-0.0351046	-0.0186481	-0.121212	0.0759433	0.0866225	-0.0944473	0.0240525	0.12272	0.0261501	-0.0279519	0.0677814	-0.0155348	0.0799209	-0.0200994	0.205285	0.165597	0.189069	-0.0559077	0.0417393	-0.000764143	-0.0467536	0.040584	0.0232146	-0.0167029	-0.0486163	-0.00307325	-0.0510638	-0.0735775	-0.00157984
ENSG00000026025.15	VIM	-0.0950504	-0.102772	-0.143368	-0.0536269	-0.0137656	-0.0952857	-0.449085	0.195535	0.156826	0.338706	0.336184	0.131267	0.174496	0.776535	0.237848	-0.0744083	0.671492	-0.0556624	-0.243802	0.229161	-0.473145	-0.103269	-0.132041	-0.0704447	0.0360336	0.136894	-0.214679	-0.228818	0.337083	-0.12638	-0.0535397	0.105841	-0.00331845	0.0215963	-0.00696426	0.0931955	0.173993	-0.359085	-0.105308	-0.075565	-0.165542	0.019696
ENSG00000026103.21	FAS	-0.198086	-0.137437	-0.0441186	-0.0130204	-0.00570546	-0.0342882	-0.318777	0.352815	0.363053	0.214067	0.299743	0.249322	0.235397	0.363161	0.489471	0.677944	0.474362	0.127869	-0.19119	0.00809611	0.480368	-0.061457	-0.0151995	-0.124945	-0.0175863	0.015322	-0.268473	-0.239542	0.380719	0.230501	-0.121007	0.163193	-0.0281486	-0.104448	-0.0819286	0.106651	0.00323341	-0.216589	0.00823434	-0.109098	-0.117126	0.280121
ENSG00000026297.15	RNASET2	0.0366097	-0.128521	0.00601937	-0.0281766	-0.305874	-0.171505	-0.0492503	-0.0344593	0.08533	-0.0829192	0.0652012	0.0915211	0.0840183	0.458138	0.148019	0.0424735	0.100822	-0.0345775	0.241674	-0.0595729	0.407979	-0.103111	0.0111539	-0.0568342	0.00188539	0.0539266	-0.127036	-0.105994	0.341298	0.18756	-0.0391747	-0.136138	0.0400411	-0.0279754	0.0343456	-0.150833	-0.0594846	-0.0169524	-0.0705124	0.183809	-0.160407	0.189398
ENSG00000026508.17	CD44	-0.194291	-0.089671	0.0423115	-0.184352	-0.10728	-0.26213	-0.295611	0.119395	0.485899	0.674023	0.292431	0.577478	0.362652	1.04195	0.203576	0.211759	1.06491	1.13455	-0.0115327	-0.189267	-0.267253	-0.112519	-0.0923813	0.000975403	0.00847344	0.0907233	-0.361217	0.0522944	0.560807	0.140361	0.0543804	0.0737607	-0.189421	-0.379401	-0.168912	0.0299803	-0.0558356	-0.0409369	-0.0354596	-0.268702	-0.0982157	0.0874123
ENSG00000026559.13	KCNG1	0.344992	-0.388537	0.504331	-0.0671611	-0.237875	-0.104106	0.286685	0.0439346	-0.14058	0.0967302	-0.306856	-0.237084	-0.0743637	-0.296457	-0.0967459	-0.200684	-0.160323	-0.0596961	-0.200596	-0.455074	1.66679	0.33031	-0.0935334	0.133277	0.154267	0.183337	-0.226971	0.347674	0.175665	0.0458948	-0.109117	0.415058	0.201547	-0.123594	-0.16254	-0.0185467	0.070828	-0.192791	-0.170693	0.289649	-0.123814	-0.198884
ENSG00000026652.13	AGPAT4	-0.0236016	-0.132135	0.197211	0.0370317	-0.0681393	-0.0138517	-0.38356	-0.0226432	0.26679	-0.0999619	-0.11094	-0.00580153	-0.204768	0.00105875	-0.265063	-0.106864	-0.0393239	0.136905	-0.167076	-0.125039	0.215057	-0.0438727	-0.0762924	-0.069571	-0.00103186	0.0493721	-0.088466	-0.0421521	-0.0138151	-0.0113433	-0.121216	0.108572	0.0644095	0.0944657	0.227635	-0.0118447	0.0905927	-0.227638	-0.123325	-0.0226076	-0.104388	-0.0444055
ENSG00000026751.16	SLAMF7	0.423	-0.216252	-0.0147037	0.0222644	-0.654554	-0.689427	0.233189	1.66946	2.0004	0.0637732	0.391386	0.32018	0.216694	0.492503	0.87573	0.87554	0.20684	0.293766	-0.0716968	-0.21253	1.86087	-0.58468	-0.137224	0.131546	-0.286709	0.184191	-0.247223	0.280037	0.577882	-0.0685753	0.125018	-0.35758	0.104101	-0.2315	-0.253574	-0.383415	-0.561075	-0.278324	0.118228	0.0102284	0.722035	-0.0278416
ENSG00000026950.16	BTN3A1	-0.0162146	-0.159443	0.00735398	0.0755691	-0.319152	-0.128833	-0.325439	0.6254	0.575491	0.0783663	-0.0566747	0.167112	0.0988803	0.662173	0.429944	0.448298	0.407242	0.280991	0.159082	0.0370997	0.352155	-0.135523	-0.101302	-0.144311	-0.0349439	0.0146407	-0.109517	0.0216251	0.04902	0.115611	-0.00253196	0.03267	-0.0439397	-0.0551134	0.096235	0.17975	-0.0837073	-0.0838146	0.060576	0.0182739	0.184159	0.104102
ENSG00000027001.9	MIPEP	0.0136232	0.0410764	0.131337	0.013251	0.118948	0.00614357	0.18598	0.23848	0.118673	0.0332643	-0.0438578	0.119739	0.0154034	0.0158081	-0.0307898	-0.0217047	0.148708	0.136722	0.0853822	0.0294062	0.330894	0.127604	0.0403159	0.197611	0.00758083	0.137132	0.060983	-0.00294734	0.210112	0.271769	0.137797	0.0226029	0.0724415	-0.0780743	0.168757	-0.105026	-0.0827318	0.134689	0.0771676	0.00568046	-0.0293521	0.150937
ENSG00000027075.14	PRKCH	-0.0461336	-0.0859577	-0.111869	0.0753544	-0.14502	-0.0829578	0.0420092	0.775524	0.321678	0.056718	0.200203	0.11215	0.12893	0.378755	0.170558	0.20978	-0.0424113	0.130749	0.0735991	0.141015	-0.238102	-0.0966001	-0.0854379	-0.0458876	-0.0427304	0.0419844	-0.0025404	0.114005	0.201954	0.118152	-0.0124361	0.0435438	-0.00555254	-0.0384491	0.162499	0.0570388	0.0286486	-0.139302	0.0374265	-0.0365566	-0.0253391	-0.0342229
ENSG00000027644.4	INSRR	-0.400347	-0.248261	0.332984	0.0129912	-0.429329	-0.418322	0.370129	0.351254	0.322343	0.0104601	-0.174964	-0.311125	0.215622	0.13815	0.346439	0.0467473	0.00320805	0.0940999	-0.557806	0.713231	1.56292	-0.127461	-0.198837	-0.282733	-0.0153886	-0.0577628	-0.218487	-0.427484	0.156144	0.10431	-0.264636	-0.0526313	-0.584459	-0.186085	-0.00177762	-0.0435816	-0.0254074	-0.134527	-0.108273	0.331764	-0.167789	-0.228657
ENSG00000027697.13	IFNGR1	0.0907907	0.00456696	-0.105197	0.0267683	0.0154916	0.0356214	-0.182453	0.239315	0.264934	0.0652755	0.0665311	0.0999799	0.1412	0.289791	0.143524	0.122786	0.103791	0.273639	-0.108102	0.0703428	0.0640504	-0.0200997	0.0591383	0.0122828	0.00500484	0.0474404	-0.0104748	-0.000593667	0.449961	0.0748416	-0.0301042	0.0888162	0.00651526	-0.197909	0.0120718	0.108912	0.0592585	0.0898502	-0.018721	-0.140353	-0.00882496	0.227295
ENSG00000027847.13	B4GALT7	0.139899	0.0528999	-0.0646188	0.0247309	-0.0298478	-0.014028	0.121162	0.0615541	-0.0479902	-0.0267748	-0.156822	-0.0371765	-0.069599	-0.0915161	-0.0987418	-0.130971	0.0249167	-0.00280008	-0.0690721	0.0268735	0.0686571	-0.013801	-0.0162606	-0.0183257	-0.0454256	0.00576085	0.0141123	0.162886	0.114585	0.0280348	0.038048	-0.10502	-0.038962	-0.0794352	-0.0324906	-0.00194446	-0.0273635	0.0249584	-0.0461098	-0.0269553	-0.0716393	-0.105368
ENSG00000027869.11	SH2D2A	-0.00701453	-0.250562	0.173214	-0.196206	-0.578377	-0.493672	-0.000206745	1.15334	1.03366	0.250986	0.345602	0.3257	0.153626	0.563238	0.468981	0.598151	0.242202	0.194137	-0.162634	0.122087	0.619025	-0.0406073	-0.132788	-0.268305	-0.130854	-0.156972	-0.0331474	-0.0227063	0.813042	0.0126871	-0.0992433	-0.0356838	-0.108663	-0.268843	-0.223066	0.13427	-0.0705436	-0.165482	-0.111638	0.0853687	0.0849882	-0.274368
ENSG00000028116.16	VRK2	0.000901196	-0.0677194	0.0358559	0.047412	0.0586263	0.00618399	-0.0100876	0.0792043	0.618277	-0.0332283	0.0769937	0.0841512	-0.0542894	0.471537	0.152197	0.302569	0.0156164	0.329479	-0.110336	0.0174899	0.0849296	0.0287579	0.0140124	0.101757	-0.0087878	0.122569	-0.000398101	0.268423	0.234925	0.281488	-0.0192326	0.0724264	-0.00791024	-0.0336306	0.0511876	0.0299785	-0.0484012	0.00373618	0.0337192	-0.0759892	-0.070393	0.119233
ENSG00000028137.18	TNFRSF1B	0.0303172	-0.0886121	-0.0405788	-0.0383399	-0.201379	-0.0973335	0.126217	0.28575	0.366466	0.135639	0.0313891	0.190349	0.0981592	0.835114	0.230333	0.0532822	0.213699	0.108348	-0.161766	-0.22972	-0.421433	-0.0776118	-0.0760205	-0.0736398	-0.109943	0.0192262	-0.150571	-0.0711594	0.684925	0.0978859	-0.0359072	0.00942948	-0.0591855	-0.258317	0.00305569	0.0922736	0.115283	0.0525018	-0.0829439	-0.0587177	0.0128979	-0.105194
ENSG00000028203.17	VEZT	-0.0423816	-0.0512923	0.0591536	-0.00867283	0.0719062	0.07481	-0.0972274	0.152946	0.116801	0.0664167	-0.0449956	0.0270015	-0.0420098	0.0261466	-0.0221658	-0.0917091	0.0804147	0.118422	-0.0947067	0.10369	0.156735	0.0269277	-0.0123424	0.0592542	0.0277308	0.0638618	0.0034675	0.191543	0.193082	0.186806	0.00830388	0.149296	-0.0081904	-0.0823202	0.0294638	0.019447	-0.0238852	-0.0671929	-0.0047762	-0.0671556	-0.16456	0.0268311
ENSG00000028277.21	POU2F2	0.0749056	-0.20746	0.0804922	0.0483915	-0.645354	-0.00430514	-0.0625216	0.150609	-0.000559629	0.0592169	-0.0890134	-0.0283134	-0.0714851	0.117155	0.262559	-0.16625	0.15765	0.114034	0.386707	0.0790513	0.709025	-0.0959337	-0.130324	0.11407	-0.167144	0.014148	-0.209829	0.240218	0.660085	0.0908112	-0.0263663	-0.294556	0.0510553	-0.228917	0.0153353	0.204756	0.108581	0.0800143	-0.00497935	-0.0651423	0.600284	0.00189172
ENSG00000028310.17	BRD9	0.00767395	-0.0638909	0.030556	-0.0163759	-0.0593051	0.0509346	-0.0556922	0.0677515	0.0379733	-0.055	-0.14907	-0.0945687	-0.0843218	-0.0583435	-0.0405401	-0.0249717	-0.0333443	0.00278856	-0.0619677	-0.0660438	0.207917	-0.018178	-0.0462006	-0.0140529	-0.0239577	0.00951496	-0.0178116	0.121607	0.157648	0.034974	-0.0266346	-0.034602	-0.0166803	-0.0941506	-0.0488043	0.0601635	0.0400453	-0.0282854	-0.0638178	-0.0340234	-0.0565886	-0.027662
ENSG00000028528.14	SNX1	-0.0027474	-0.0624739	-0.0102404	0.0254594	0.0332368	0.0228669	-0.0455034	0.0390446	0.163179	-0.0284457	-0.0821726	0.0118666	-0.0472562	0.0755832	-0.00475776	0.0232146	0.00486364	0.132584	-0.124564	-0.0735774	0.153709	0.0152856	-0.014529	0.0478823	0.0227138	0.0856717	0.00792381	0.125573	0.251623	0.127624	0.0133465	0.0366775	-0.0183747	-0.0877588	-0.0593603	0.115576	0.00195002	-0.0242031	-0.0211473	0.024683	-0.0317419	0.146948
ENSG00000028839.9	TBPL1	-0.0547001	-0.0605669	0.00526639	0.0423151	0.0307586	0.0405358	-0.16194	0.0576443	0.0524254	0.0289812	-0.102102	0.0800939	-0.0173767	-0.0249038	-0.0621474	-0.185754	-0.0209225	-0.0030554	0.0201101	0.114704	0.000191516	-0.0218514	0.00274946	0.0430006	0.0191151	0.0490187	-0.0176721	0.0885664	-0.0315089	0.118055	0.000526283	0.0631076	0.0135	-0.0851492	0.0579044	0.100768	0.0399205	-0.151446	-0.0536831	-0.010904	-0.000410036	0.151449
ENSG00000029153.14	ARNTL2	0.0818646	0.116688	0.0425443	-0.209973	-0.221995	-0.251416	-0.559003	0.267065	0.0603437	0.219466	-0.0861474	-0.0403773	-0.125398	-0.0283022	-0.0675803	-0.0692861	0.174911	0.0644105	-0.0591517	0.197797	-0.185179	0.0771576	0.00489538	-0.240563	-0.0194105	-0.0232142	-0.160465	0.258561	0.50727	-0.216409	-0.0114726	0.406427	-0.0383683	-0.17294	0.0354449	0.179626	0.0738099	-0.260881	0.161382	-0.104654	-0.0677104	0.0937204
ENSG00000029363.16	BCLAF1	-0.0520135	-0.0392149	-0.00751699	-0.0213851	-0.0336133	0.0449958	-0.132221	0.0703966	0.0490144	0.0123891	-0.0947591	0.0474976	-0.0677229	-0.00778526	-0.0126037	-0.0669959	0.0384363	0.128977	-0.0888722	0.0541779	0.233626	0.00883236	-0.0381141	-0.0378901	-0.013988	0.00560129	-0.0898497	0.0788133	0.246801	0.220925	-0.0315543	-0.00741715	-0.0336496	-0.0533115	0.0122279	0.100887	0.0350456	-0.075695	0.0289843	-0.0559707	-0.0477735	0.0789796
ENSG00000029364.11	SLC39A9	0.0125275	-0.0477521	0.0767557	0.0403887	0.0762925	0.0263205	-0.0618873	0.195738	0.122736	0.016354	-0.0513972	0.0686087	-0.0461238	0.0239759	-0.0171002	-0.0789807	0.058913	0.0912398	-0.103859	0.0153072	0.0941164	-0.0149827	0.0446188	0.0623983	-0.00167509	0.110273	-0.0544666	0.173195	0.0419568	0.105503	0.0508019	-0.0688534	-0.0270859	-0.0241871	-0.0211344	0.00998491	-0.0122541	0.0394048	0.0154064	0.0349408	-0.071278	0.108149
ENSG00000029534.19	ANK1	-0.138578	-0.301684	0.00642986	-0.102531	-0.352819	-0.177127	-0.295732	0.0611154	-0.23005	-0.00758604	-0.154677	-0.110015	-0.29026	-0.274977	-0.0662322	-0.201595	0.0172821	-0.126652	0.0494296	0.222552	-0.560353	-0.239054	-0.0690622	0.0464357	-0.0940166	0.0256534	0.0746753	-0.0206639	0.285496	-0.0816999	0.0869862	0.161416	-0.278633	-0.00719088	-0.195659	-0.0372682	0.404259	0.0467794	-0.272577	0.198984	0.222655	0.366041
ENSG00000029559.6	IBSP	2.0803	-0.738498	-0.810088	-0.666129	-0.461485	-1.99679	-1.22166	-0.0427572	-0.187259	1.17035	0.914113	0.214488	0.020615	0.435588	-0.493136	-1.36962	2.02745	1.09889	1.00685	0.299411	-0.160967	-0.1783	-0.0461358	0.581157	-0.178017	-0.419149	-0.917173	-0.272499	0.588315	0.590271	-0.11925	-1.05919	-0.771186	-1.51295	0.526721	-0.473877	0.120396	0.0290595	0.292783	-0.222163	-0.123062	-0.217067
ENSG00000029639.10	TFB1M	-0.039881	-0.00333082	-0.0521317	-0.0271057	-0.0392103	-0.00213368	-0.19752	0.0596059	0.0921316	-0.0309718	-0.0451761	0.0323179	-0.051874	-0.0239902	-0.0476652	-0.0415027	0.0322425	-0.00616826	-0.0201228	-0.0305271	0.228673	0.00671708	0.0306294	0.0243208	0.0298107	0.0783372	0.0129418	0.108693	0.0483892	0.145541	0.0480937	0.0910403	0.0227852	-0.0524476	-0.0159304	0.0481345	-0.0213848	-0.0311235	-0.0812039	-0.0305968	-0.0400161	0.121124
ENSG00000029725.16	RABEP1	0.0447758	-0.0653774	0.057625	0.0132193	0.0597869	0.0845251	-0.06056	-0.0456951	0.0510797	-0.00189459	-0.117223	-0.0296267	-0.0901187	-0.00595378	-0.00308709	-0.0456104	-0.0665775	0.124852	-0.0198778	-0.0190244	-0.374414	0.00970169	-0.0474923	0.0451843	-0.0152139	0.0791487	-0.0102236	0.166153	0.131562	0.192636	-0.0212581	0.0319867	-0.027826	-0.0323488	-0.0192612	0.0467343	0.019721	-0.0609272	0.0414173	-0.0376819	-0.056329	0.00776453
ENSG00000029993.14	HMGB3	0.186839	-0.056679	0.0137966	-0.0163507	0.0592963	0.0112149	0.0179559	-0.0645104	-0.0147046	-0.108016	-0.0983077	0.00210129	-0.0834842	-0.130882	-0.0591452	-0.2252	-0.131613	-0.0318116	-0.176279	-0.102989	0.199826	-0.0383734	0.115167	0.0904392	-0.0504797	0.103979	-0.0880822	0.124167	0.0755726	0.194081	0.190888	-0.0180156	0.111839	-0.306716	-0.30488	-0.0798666	-0.00620326	0.192538	0.0270305	0.032917	-0.117153	0.281946
ENSG00000030066.13	NUP160	-0.0171962	-0.00239454	0.0682937	0.0436634	0.0256877	0.098542	-0.0873783	0.151995	0.193637	0.00794646	-0.0403029	0.0219619	-0.0335049	0.120179	0.0485171	0.10152	0.155404	0.188988	-0.0698449	0.0114989	0.168347	0.0140964	-0.0203097	0.057411	0.0431775	0.0931261	-0.0330002	0.220746	0.214775	0.242674	0.00812585	0.0700501	-0.0137476	-0.0084223	0.0294985	0.125524	0.0388069	0.0203134	0.044715	0.0226898	-0.0341663	0.0728578
ENSG00000030110.12	BAK1	0.0494772	-0.0741277	-0.0559871	-0.0320237	-0.0398927	-0.030835	0.154364	0.107207	0.0355827	-0.0219545	-0.12665	-0.0517041	-0.0406988	0.0082552	0.0167152	0.0691389	0.00925679	0.00737728	-0.0291662	-0.000797604	0.185478	0.0183313	0.0564721	0.000149326	-0.123705	0.0244095	-0.0430228	0.106184	-0.00598827	-0.00517101	-0.0434251	0.0902681	0.0492809	-0.158591	0.0949682	-0.0823012	-0.0572167	0.134122	-0.0353598	-0.023214	-0.0360896	-0.0792296
ENSG00000030304.13	MUSK	-0.0319144	-0.145224	-0.108395	0.455913	0.324519	0.0923534	0.339575	-0.180041	0.314176	-0.240103	0.124478	-0.187213	-0.118277	-0.0401491	0.476066	0.241741	0.243902	0.178879	-0.393907	-0.588762	-0.450092	-0.0199447	-0.0209654	0.119432	0.030756	0.281077	-0.108522	0.0347393	0.840627	-0.239594	-0.0277913	0.471027	0.0876109	0.0703989	0.242053	0.250018	0.308356	-0.352189	0.14866	0.241717	0.047416	0.189664
ENSG00000030419.16	IKZF2	0.0512429	-0.146253	-0.0337518	-0.0420644	-0.0544121	0.0970107	0.228033	-0.040099	0.211733	-0.0194994	0.00440791	0.175784	0.0151425	0.254497	0.0338954	0.0842126	0.0678612	0.218513	-0.0635194	-0.0213459	0.579757	0.00405692	-0.0971376	-0.0222312	-0.0153665	0.118481	-0.0193587	0.227394	0.282017	0.19613	-0.0620613	0.225931	0.0533649	-0.070631	0.182673	0.145043	-0.0355116	-0.165573	0.165146	0.0613423	-0.02407	-0.158022
ENSG00000030582.17	GRN	0.041204	-0.0705351	0.0637508	0.0366786	0.0213482	-0.081922	0.0307803	0.597127	0.406214	0.0152456	-0.11383	-0.0331457	-0.0212071	0.362544	0.231564	0.0834698	0.146513	0.0238231	-0.0018727	-0.0801477	-0.0494662	-0.021386	0.0790987	0.115611	0.0091636	0.109588	-0.00485583	0.0659752	0.186071	0.292832	-0.0169349	0.0306597	-0.00305186	-0.113141	-0.0371774	-0.0921882	-0.0557506	0.0436775	-0.0340677	0.00436642	-0.0899165	0.0843691
ENSG00000031003.10	FAM13B	-0.115583	-0.105865	0.116564	0.0929772	0.190625	0.0317338	-0.00636913	0.0184814	-0.0537061	-0.012307	-0.141819	0.0317404	-0.0696314	-0.144322	-0.0454837	-0.208507	-0.00244529	0.0919076	-0.0439619	0.0734831	0.237956	0.0443354	-0.0552895	0.212919	0.0709096	0.221145	0.128121	0.336778	0.0577996	0.141385	-0.0014422	0.0573302	0.0874597	-0.0522501	0.0634916	0.0023301	-0.0438345	-0.071328	0.0573602	0.0163166	-0.0892319	0.0349661
ENSG00000031081.10	ARHGAP31	0.0437963	-0.103008	-0.0555494	0.0704204	0.0556137	-0.0815122	-0.0742805	0.249451	0.0197857	0.0576924	0.137374	0.19125	0.155003	0.177404	0.162094	0.102548	0.202162	0.227318	-0.0261677	0.00266832	-0.433323	-0.0958246	-0.135915	0.0129763	0.0633818	0.114372	0.0757984	0.216719	0.098248	0.215339	-0.0150074	0.147175	0.0771821	-0.140787	-0.162539	0.0457029	0.0140115	-0.17204	0.0527087	-0.0808697	-0.148674	-0.0291823
ENSG00000031691.6	CENPQ	-0.0204007	-0.0271033	0.0839662	0.00372013	0.0633295	0.0842058	0.214402	0.0241082	0.183885	-0.010098	-0.0470371	0.185123	0.0271642	0.118129	0.0216254	0.080792	0.0706674	0.14453	-0.138859	0.0397781	-0.0243046	0.024938	0.00925393	0.120316	0.074153	0.0663152	-0.0080902	0.22698	0.0337312	0.247875	0.0775519	0.132186	-0.0433077	-0.0136547	0.0415896	0.187574	0.126688	-0.0790808	0.0863554	-0.0714118	0.0282594	0.234966
ENSG00000031698.12	SARS	-0.0615472	0.00471612	0.0857966	-0.0462928	0.0449534	0.032555	-0.0638417	0.078811	0.0619842	0.0318137	-0.192584	-0.0502674	-0.103428	-0.143928	-0.0108571	-0.124982	-0.0140144	-0.00537315	-0.159314	0.0323042	0.0900057	0.0204414	0.00735989	0.0459017	0.0223839	0.0496774	0.0735938	0.266258	0.249179	0.338795	-0.0226828	0.0485941	0.000862608	-0.00299201	0.0823275	0.0468868	0.0526804	0.0219464	-0.0453864	-0.103071	0.0215866	-0.0251293
ENSG00000031823.14	RANBP3	-0.0492956	-0.0756964	0.0409789	-0.0194548	-0.00451648	0.00744676	0.059512	0.0208769	-0.00807896	-0.0588161	-0.178245	-0.0562385	-0.0430895	-0.060328	-0.100552	-0.105575	-0.0128472	0.00502042	-0.04356	-0.0362119	0.119496	-0.0308834	-0.0294038	0.0548292	0.00380115	0.057948	0.0235541	0.180561	0.110083	0.0805586	0.00507907	-0.00327741	-0.0191866	-0.0527734	0.0341852	-0.00113601	0.00270808	-0.0408368	-0.0538035	-0.0609376	-0.071908	0.0536079
ENSG00000032219.18	ARID4A	-0.0219624	-0.0998182	0.0148502	-0.00486585	0.0442761	0.0728727	-0.0459554	0.267833	0.168773	0.0277036	-0.0640942	0.0629838	-0.052657	0.0365688	0.0566973	-0.00498259	0.0462844	0.127042	-0.0895118	0.0914205	0.12327	0.0228475	-0.0135488	0.0646893	-0.00168548	0.0837951	-0.0467213	0.138156	0.426877	0.259594	-0.0455286	0.0273774	-0.0135378	0.012956	0.0764356	0.0865537	0.0219942	-0.00671293	0.0397488	0.0154323	0.00126161	0.209574
ENSG00000032389.12	TSSC1	-0.0346415	0.0382266	0.0967447	-0.00952443	0.0469601	-0.0952441	0.142452	0.0298896	-0.0235961	-0.130009	-0.187265	-0.035941	-0.0698492	-0.13237	-0.133265	-0.219483	-0.114037	-0.185849	-0.0758874	0.0278837	0.141773	-0.00489438	0.0130017	0.0576404	-0.0170681	0.0623842	0.0156196	0.247937	-0.0970428	-0.063982	0.0469003	0.129164	0.0266931	-0.0992624	0.0299269	-0.0811636	-0.0861217	0.0835465	-0.0301364	-0.00760276	-0.201976	-0.00645202
ENSG00000032444.15	PNPLA6	0.00505279	-0.0439896	0.016356	0.00637265	0.00483929	0.0150051	-0.0605395	0.0985056	0.0045745	-0.017682	-0.163364	-0.0865818	-0.0869775	-0.0726779	-0.0589621	-0.0937618	0.0211072	0.0241942	-0.0156498	-0.0818453	0.0981768	-0.0219128	-0.066562	-0.00221638	0.0130115	0.0512189	0.0120899	0.16265	0.290636	0.161828	-0.0809498	-0.0385412	0.0590668	-0.0813141	0.220817	0.100919	0.0671815	-0.0430459	-0.113416	0.0115471	-0.036004	-0.0361751
ENSG00000032742.17	IFT88	-0.0624515	-0.0604873	0.0119887	-0.00822381	0.00491514	0.00479384	-0.180764	0.0713038	0.127862	-0.0436063	-0.112936	0.0357101	-0.0364884	0.0518936	-0.0103338	-0.0721723	0.0810645	0.183643	-0.0593519	-0.0717041	0.113185	0.060619	-0.0144746	0.0419588	0.0219843	0.0428133	-0.0417384	0.19448	0.165921	0.125109	0.0657105	-0.00812853	-0.0824833	-0.0784938	0.0766501	0.0270143	0.000421121	-0.00995856	-0.0130121	-0.0405387	-0.087361	0.173757
ENSG00000033011.11	ALG1	0.0300563	0.0868092	0.0736433	0.0664539	0.1061	-0.00905771	-0.0388281	0.0642079	-0.026811	-0.0568826	-0.156259	-0.0799141	-0.120748	-0.104137	-0.0967348	-0.147327	-0.0256141	-0.00922757	-0.111454	-0.0148139	0.138688	0.0478277	0.0461502	0.164433	0.0234297	0.125686	0.0277011	0.211999	0.00169734	0.2507	0.105693	-0.116002	-0.0423293	-0.00281952	0.0247588	0.00829495	0.0207761	0.119814	0.0599691	0.0583136	-0.0360437	0.0044627
ENSG00000033030.13	ZCCHC8	-0.0266976	-0.0884391	-0.0766326	0.0104228	-0.0489803	0.065561	-0.110373	0.317286	0.214147	0.0231263	-0.0681521	0.020021	-0.0417286	0.0948608	0.044202	0.118244	0.139111	0.11746	0.0012048	-0.100272	0.229523	-0.00343479	-0.0553002	-0.0536211	-0.0340988	-0.0194311	-0.0619088	0.0950478	0.188479	0.132032	-0.0646625	0.0258176	-0.0197149	-0.0631308	0.0581284	0.0750523	0.0127136	-0.136276	-0.0789324	-0.0462503	-0.0383656	0.0513251
ENSG00000033050.7	ABCF2	-0.00349679	0.0470183	0.012381	-0.00429503	-0.00519159	0.0509487	0.0592009	0.0653206	0.0460622	-0.00101435	-0.161571	-0.0816885	-0.0592275	-0.0843813	-0.0299418	-0.113123	0.00871982	0.0238275	-0.0664781	-0.05769	0.0101785	0.0184454	-0.0362664	0.0125679	-0.0149126	0.0304115	-0.0277398	0.201066	0.148628	0.181761	0.0415487	0.109819	0.00109349	-0.134661	-0.0180903	0.0342262	0.0242542	-0.0318231	-0.0415221	-0.100572	-0.0619081	-0.00532657
ENSG00000033100.16	CHPF2	-0.0188307	0.0445602	0.00250302	-0.00661916	0.0443998	-0.0559759	-0.0378878	0.132934	-0.0822668	0.0470063	-0.107513	-0.0855527	-0.0931724	-0.131843	-0.0525322	-0.177576	0.0773297	0.100899	-0.0261249	0.00992614	0.229941	0.0034254	0.00668591	0.00535058	-0.0162023	0.0661244	0.000708172	0.214254	0.202047	0.0774883	0.0363762	-0.238027	-0.0848259	-0.123859	0.0740448	0.0596447	0.020659	0.064136	0.0110098	0.0124553	0.0297484	0.123741
ENSG00000033122.18	LRRC7	-0.438462	-0.169923	0.0620611	0.0991805	-0.117176	0.0862758	-0.0907544	0.148397	0.0936795	0.0736392	0.174883	0.0639052	-0.0624664	0.0317256	-0.167388	-0.225068	-0.01345	0.136309	0.153087	0.288387	-0.323198	-0.099771	-0.234045	-0.285385	0.186232	-0.0278402	-0.438729	-0.510257	-0.207528	0.136193	0.0187418	0.00476191	0.174818	0.0219652	-0.457789	0.0890153	-0.00668077	-0.490596	-0.168187	-0.1624	-0.129857	-0.00503109
ENSG00000033170.16	FUT8	-0.0831022	-0.0595732	0.195936	0.0929863	0.00433137	0.00415732	-0.186139	-0.0528232	0.173384	-0.0567594	-0.0894113	0.0144302	-0.13979	0.0581883	-0.158161	-0.023372	-0.101321	0.0431567	-0.169103	-0.105904	0.144083	0.024998	0.0755985	-0.00282004	0.0900853	0.115066	-0.060597	0.145317	0.208317	0.171957	0.0510967	0.0188479	-0.0162204	0.0313367	-0.13495	0.0827156	0.0602118	0.0176898	0.0775593	-0.00504848	-0.0392661	0.0830251
ENSG00000033178.12	UBA6	-0.0179243	-0.0592497	0.00772569	-0.0918878	-0.103347	-0.0251568	-0.216842	0.209722	0.215599	0.101108	-0.0382801	0.00981978	-0.104337	0.12521	0.000232034	-0.00540523	0.185555	0.220822	-0.0672995	0.0106241	0.0927128	-0.00658086	-0.0470494	-0.0935631	0.00412826	0.0109235	-0.0424369	0.120216	0.358125	0.151431	-0.116527	0.0910517	-0.0019387	-0.0937731	0.0976193	0.0660081	0.00430181	-0.118932	-0.00537145	-0.0199218	-0.0349423	0.00519451
ENSG00000033327.12	GAB2	0.0433101	-0.028364	0.149564	-0.00302415	0.137204	0.122086	-0.355855	-0.144256	0.0575045	-0.0913542	-0.0445683	-0.0662641	-0.231378	0.173484	-0.0315678	0.0537273	-0.273704	0.204166	-0.0423463	-0.0715645	-0.0713979	-0.0314934	-0.054344	0.0232769	-0.0154978	0.126935	-0.0978215	0.162056	0.549755	0.310322	-0.0536782	0.0683069	-0.034933	-0.0766448	0.0783799	0.0697953	0.125775	0.0485	-0.0949253	-0.0607958	0.0516361	0.150772
ENSG00000033627.16	ATP6V0A1	0.0809513	-0.0181855	0.111378	0.0140723	-0.0397604	0.0421858	-0.109167	0.06569	0.0197007	-0.0275216	-0.15818	-0.0495681	-0.109187	-0.132994	-0.125857	-0.178727	-0.0520797	-0.0301224	-0.119907	0.0758147	0.221726	-0.0179204	0.00780167	-0.021896	0.0424154	0.0494155	0.0467236	0.173729	0.253807	0.178919	-0.0417963	0.12408	0.0155364	0.00252023	0.130853	0.0608	0.101443	0.078406	-0.0728509	-0.0612356	-0.0401477	0.0704072
ENSG00000033800.13	PIAS1	-0.111564	-0.0257804	0.0543561	0.0149595	0.164522	0.09328	0.127635	0.163841	-0.003905	0.0239886	-0.0911593	0.0511967	-0.0342591	0.0259673	0.0794274	-0.0936404	0.052264	0.149625	-0.05617	0.036867	0.110756	0.123617	0.0057191	0.142431	0.0318508	0.169053	0.0531246	0.179473	0.242202	0.187577	-0.0228562	0.0869563	-0.0244345	0.0187146	0.0323797	0.093729	-0.00715619	0.066938	0.00145146	0.0131277	0.0163837	0.13619
ENSG00000033867.16	SLC4A7	0.0245002	0.0435136	-0.0823642	-0.195889	-0.11623	0.0219136	0.0502036	0.297262	0.0917059	0.0692001	-0.0414302	-0.0769228	-0.0250696	0.236955	0.0018679	0.0613443	0.177947	0.174637	-0.0399668	0.119	0.631669	0.132627	0.167123	-0.00636434	-0.0285187	0.0169947	-0.0343472	0.0342932	0.526062	-0.0839646	-0.168471	0.0724859	-0.10131	-0.0723323	-0.214231	0.0859929	0.0530925	0.0222126	0.222707	-0.0538174	-0.0246808	-0.0190146
ENSG00000034053.14	APBA2	-0.228467	0.155827	0.354424	-0.0287992	-0.20418	0.0708351	0.033961	0.0373974	-0.0388188	-0.0144411	-0.138797	-0.0612571	-0.142234	-0.143948	-0.220041	-0.0831783	-0.0543917	0.013679	-0.0181009	-0.058463	1.09017	0.0460463	-0.0130321	-0.098285	0.101857	0.0760959	-0.00470507	-0.526748	0.698243	0.0154925	0.124234	0.317015	0.087592	-0.0844885	-0.780853	0.0196801	-0.00287725	0.0939929	0.0708309	0.216257	-0.0268253	0.136264
ENSG00000034152.18	MAP2K3	0.0318774	-0.0947163	-0.128071	-0.110476	-0.101811	-0.208256	-0.105257	0.06982	0.0622046	0.0176546	-0.151531	-0.090349	0.00315273	0.0703637	0.117487	0.148297	0.182995	0.0613591	-0.026254	0.00228632	0.0725155	-0.137722	0.0268344	-0.0987403	-0.0288493	0.0785135	-0.0166868	0.342408	-0.134397	0.0390518	-0.0452305	0.0309551	-0.0397807	-0.13301	-0.075572	-0.0612318	0.0375302	-0.0238862	-0.143178	-0.136664	-0.16279	0.137727
ENSG00000034239.10	EFCAB1	-0.150686	-0.0881828	-0.0305774	0.0480881	-0.129406	-0.163951	-0.0937989	0.330698	-0.0187714	-0.259028	0.0491395	0.122725	-0.0638453	-0.230794	0.346884	-0.148691	0.172473	0.30172	-0.582555	-0.876737	1.63915	0.0169272	-0.227598	-0.0480454	0.0698069	0.274806	-0.140538	-0.12378	0.412202	0.0973539	0.272748	0.0488215	0.0425904	-0.161964	-0.453673	0.0597081	-0.0364875	-0.50346	-0.133785	0.291197	-0.30007	1.60407
ENSG00000034510.5	TMSB10	-0.0972584	-0.105482	-0.026187	0.0205262	-0.0511094	-0.145927	-0.422401	0.100143	0.146389	-0.0858747	0.0996622	0.12836	-0.00823206	-0.0159277	0.0584291	-0.00997894	-0.0370226	-0.162368	0.000969066	0.046216	-0.296372	-0.0838058	-0.0342734	-0.0101524	-0.0491559	0.0752054	-0.0170019	-0.0358278	0.16006	0.0630748	-0.0192354	-0.0485253	0.0696968	-0.190155	0.00609557	-0.00517422	0.0787928	0.0172122	-0.101181	-0.016033	-0.0351323	0.0230114
ENSG00000034533.11	ASTE1	-0.0602984	-0.0957653	-0.0602896	0.0638596	0.0194409	0.0506411	-0.0170615	0.238111	0.232454	-0.0424716	-0.121428	-0.0113108	-0.0556358	0.0346981	-0.133551	-0.0362526	0.0769607	0.171858	-0.107379	-0.0633688	0.180269	0.0198052	-0.00460926	0.0524158	0.0293461	0.087711	-0.0211466	0.183672	0.143768	0.137563	0.064621	0.0256806	0.0287784	-0.0812267	0.0557256	0.018584	0.00777206	-0.0216811	0.0376431	-0.00223803	-0.0515271	0.165902
ENSG00000034677.12	RNF19A	-0.123975	-0.0992301	0.0451182	-0.0430909	0.0329659	0.0743736	-0.0131035	0.210544	0.151597	0.123329	-0.0991433	0.0232329	0.0541201	0.19149	0.161814	0.0155022	0.293598	0.252966	-0.0920275	0.0181853	-0.0309538	0.0362309	-0.0467962	-0.0307002	-0.00160362	0.0341224	-0.0469584	0.0909272	0.189686	0.273007	-0.0694973	0.0820335	-0.0700646	-0.0376556	0.0167897	0.160729	0.0875644	0.0104773	0.0585419	-0.0554296	0.0186997	0.0136895
ENSG00000034693.14	PEX3	-0.0808546	0.020251	0.0450969	0.0388214	0.0730131	-0.0280096	-0.0312434	0.0819985	0.123715	0.0242386	-0.0624765	0.0388573	-0.00500416	0.0477568	0.0140257	-0.0679359	0.0727944	0.128788	-0.121715	0.0544227	0.101051	0.0282892	0.0206367	0.125055	0.0991035	0.103336	0.034575	0.221456	0.099432	0.190429	0.113023	0.177517	-0.0106996	-0.0798519	-0.019466	-0.00995414	-0.0462928	0.0322093	0.060466	-0.024444	-0.096117	0.14736
ENSG00000034713.7	GABARAPL2	-0.0702401	-0.0940899	0.0153997	0.00486244	-0.0190979	-0.0525345	-0.208182	-0.0495896	0.0166394	-0.074759	-0.197259	0.00830127	-0.0388276	-0.071064	-0.0303729	-0.101161	-0.12549	-0.0444207	-0.114378	-0.0772695	-0.0311739	-0.0426714	-0.0259898	0.0243619	0.0115806	0.0801279	-0.0559462	0.110812	0.00530483	0.135466	-0.0446959	0.0505383	-0.0225409	-0.0522378	-0.03895	0.0919208	0.110267	-0.138592	-0.0834846	-0.0592543	-0.10766	0.136713
ENSG00000034971.16	MYOC	-0.728242	-0.67152	0.0134962	0.282926	-0.14074	-0.1572	0.226351	0.44589	-0.0177765	-0.12116	1.75963	-0.158158	0.217228	0.345221	0.526016	0.356568	-0.105241	0.416	-0.478328	0.116005	-2.47221	-0.263163	-0.565281	-0.23266	0.350163	0.018763	-0.266256	-0.826283	0.545258	-0.0203182	-0.576485	0.194549	-0.263748	0.275863	-0.122593	0.135163	0.187735	-0.631225	0.502229	-0.394151	-0.837053	0.0210575
ENSG00000035115.21	SH3YL1	-0.129587	-0.151671	0.0212669	0.0208831	-0.0364896	-0.0521928	0.00981547	0.0214804	0.0666496	-0.00967974	-0.11925	0.000560212	-0.0414351	0.0154987	-0.0930246	-0.0272448	0.0297336	0.0673672	-0.105317	0.00123984	0.789746	-0.0649012	0.0459438	-0.125045	0.0901283	-0.0678193	-0.130825	0.0368284	-0.150704	0.144748	0.0472622	0.014307	-0.0673951	-0.0180571	0.0367247	0.0582206	-0.0150923	-0.00852618	-0.0438745	0.168274	-0.0956377	0.0120539
ENSG00000035141.7	FAM136A	0.0357667	-0.00662975	-0.00922025	0.0255052	0.050503	0.0123331	-0.0249214	0.0121772	0.0465095	-0.0344201	-0.14901	-0.0265517	-0.0519997	-0.0256918	-0.0201718	-0.147104	-0.04746	-0.0519579	-0.0328893	0.0562413	0.246611	0.00800019	0.019382	0.0812666	-0.0160744	0.1015	0.0579486	0.32993	0.0514848	0.109045	0.0511454	-0.0921894	-0.00285666	-0.0367428	0.00265195	0.0772718	0.0325548	0.0185001	0.0171563	0.0253091	-0.0673063	0.0411144
ENSG00000035403.17	VCL	-0.224436	-0.0967237	0.16503	-0.0386602	0.0361277	-0.111268	0.0877663	0.468491	0.232542	0.122758	-0.0273302	-0.0612176	0.043285	0.18937	0.214401	0.115249	0.223666	0.158318	-0.131929	0.344709	0.108397	0.0167323	-0.0572503	0.175376	0.120121	0.0861176	0.0670503	0.37085	0.155363	0.110197	-0.10131	0.0370549	-0.102394	-0.0365242	0.0435734	0.0413993	0.0115088	-0.0756588	-0.0945169	-0.0619113	-0.111859	0.129972
ENSG00000035499.12	DEPDC1B	0.0703784	-0.239186	-0.0415078	-0.0560693	0.0158624	0.150005	-0.597312	0.657629	0.488385	0.366627	-0.0769382	-0.0545369	-0.0800242	0.108532	0.394405	0.199584	0.19802	0.424087	0.121353	0.20609	-0.0206473	-0.0182829	0.141068	-0.189988	0.00703795	0.165029	-0.043868	-0.171497	-0.268565	-0.16785	0.0535688	0.125444	0.0213994	-0.145633	-0.148982	0.0648907	-0.0010052	0.227889	0.130082	0.101386	0.102418	0.16978
ENSG00000035664.11	DAPK2	0.0385193	-0.137216	-0.142062	-0.205507	-0.502985	-0.172875	0.538627	-0.0588719	0.243998	-0.102399	0.328352	0.283421	-0.112887	0.0571173	-0.248049	0.0990459	-0.242297	0.101196	-0.1061	-0.215766	0.458792	-0.0952111	0.0752404	-0.194717	0.0494742	0.051263	0.0879322	0.275593	0.207376	0.472655	0.0416036	0.0123797	-0.0301276	-0.216715	-0.0604547	-0.200168	-0.0576695	0.0247561	-0.0912647	0.00868113	-0.0035887	0.185675
ENSG00000035681.7	NSMAF	-0.0330748	-0.0487308	0.000665643	0.0273083	0.0070217	0.0243775	0.0621688	0.0762983	0.0946946	-0.0400448	-0.106569	-0.0462156	-0.0821365	0.0513674	0.00251853	-0.0642948	0.0307357	0.0427933	-0.082561	-0.0986269	0.0580503	0.0432967	-0.0503223	0.0441123	0.0186094	0.0725973	-0.0451118	0.097077	0.227778	0.0952561	-0.0264386	-0.00927657	-0.0331542	-0.138456	-0.0672405	0.0485031	0.0143103	-0.0182279	0.0260888	-0.0480022	-0.0346142	0.243911
ENSG00000035687.9	ADSS	-0.0134455	-0.0741423	0.0259927	-0.0164654	0.0150427	0.0172485	-0.0235797	0.0638873	0.116856	0.0369386	-0.108324	-0.0505563	-0.112883	-0.0607444	-0.0880395	-0.0954292	-0.00391848	0.1337	-0.131222	-0.0141076	0.129495	0.099	0.0661658	0.115413	0.0386549	0.121382	-0.0709145	0.0293602	0.188236	0.158123	0.00466729	0.136205	0.0116102	-0.0423847	-0.0657234	0.090794	0.0712033	0.0292167	0.0535906	0.0161368	-0.0918477	0.109062
ENSG00000035720.7	STAP1	0.15661	-0.160067	-0.239851	-0.0986866	-1.79416	-0.331403	0.0377512	0.773917	0.491654	0.297983	-0.301562	-0.117155	0.172728	0.747077	-0.0422667	0.834694	0.273002	0.407072	0.55812	0.352624	0.945062	-0.100214	-0.266784	-0.327791	-0.256861	-0.29986	-0.435067	-0.270177	0.0567605	-0.011034	0.0140137	-0.331879	0.118515	-0.137049	-0.157369	0.147282	0.227334	-0.0596049	0.17921	0.133968	0.829188	0.189692
ENSG00000035862.12	TIMP2	-0.1228	-0.125576	0.035621	-0.0776214	-0.0803015	-0.08349	-0.228901	0.055181	0.0818089	-0.0477182	0.107618	0.0295323	-0.0344826	0.0439089	-0.103118	-0.195757	-0.0384259	0.16263	-0.120906	0.0496563	0.0874005	-0.0771886	-0.022326	-0.0292167	0.0761621	0.0779381	-0.20111	-0.226093	0.24817	0.02013	-0.0865193	0.0761871	-0.0786729	-0.0477208	-0.0584872	0.279841	0.26571	-0.300531	-0.0265428	-0.125649	-0.164141	0.214377
ENSG00000035928.15	RFC1	-0.0596981	-0.0633312	0.0594209	0.00144628	0.032289	0.0340667	-0.00243369	0.071046	0.199835	-0.02723	-0.137621	-0.0448588	-0.0708294	0.079868	0.01052	0.0383711	0.0239176	0.107199	-0.125331	-0.0295113	0.194971	-0.010918	-0.0357265	0.0432336	0.0258886	0.0510877	-0.00347714	0.226752	0.191942	0.161635	0.0154018	0.0140946	-0.0158957	-0.00639569	0.0919628	0.0135277	0.00898271	-0.0409342	0.0438644	-0.06944	-0.100576	0.0233609
ENSG00000036054.12	TBC1D23	0.00939421	-0.058466	0.0412117	0.0240166	0.0432885	0.0652273	-0.220393	0.141691	0.114645	0.0710135	-0.0573247	0.0725029	-0.000307868	0.0862094	0.0593397	0.102162	0.098373	0.14864	-0.0845889	0.0406117	0.0461816	-0.00983794	0.0149474	-0.0114288	0.0306302	0.0231156	-0.0521112	0.317023	0.171196	0.200807	-0.0438147	0.0723061	-0.0188854	-0.010602	0.0538392	0.107421	0.0859886	-0.0480958	-0.0196593	-0.0718794	-0.0486668	0.133367
ENSG00000036257.12	CUL3	-0.00488957	-0.0225205	0.0644168	0.0480512	0.0842182	0.101674	0.00962145	0.0600011	0.00503755	0.0529002	-0.129643	0.022621	-0.0423173	-0.0600089	-0.00845268	-0.120347	0.0164645	0.0865559	-0.0532406	0.022842	0.109295	0.0520051	0.0197892	0.121504	0.067976	0.108866	0.0335383	0.268564	0.234798	0.274045	0.0425115	0.178812	0.0235119	-0.0241813	0.0102591	0.0249546	0.0449532	0.058584	0.0435154	-0.0643921	-0.0647845	0.211268
ENSG00000036448.9	MYOM2	-0.0681605	-0.0258822	0.0655102	-0.310613	-0.794791	0.00461029	-0.383646	0.0308896	-0.00902008	0.0277092	-0.51566	-0.407856	-0.0697404	-0.0722533	-0.0755677	-0.166113	-0.0369329	-0.0079973	-0.0406942	-0.205876	0.472668	-0.129851	-0.0390573	0.164875	0.168093	0.0737333	0.145627	0.14097	0.0740348	0.0423318	-0.219052	0.252253	-0.147724	-0.134399	-0.406066	-0.348949	0.225699	0.105374	-0.384863	-0.0293096	-0.0341322	-0.0976166
ENSG00000036473.6	OTC	-0.0625677	0.443933	-0.222533	0.427999	0.510029	0.872451	0.117367	-0.0101241	0.0649646	0.21105	0.266475	0.19356	0.173515	-0.0761517	-0.00190968	-0.21893	0.124298	0.185082	0.160006	-0.0179332	-0.537199	0.195196	0.389335	0.611823	0.207963	0.433062	0.301718	0.373046	-0.977883	0.0774643	0.36141	0.719367	0.449349	-0.0049552	0.0143175	0.335117	0.820122	-0.00585006	-0.818971	0.298906	0.183869	-0.0317623
ENSG00000036530.8	CYP46A1	0.187219	0.00386738	0.232585	0.0816744	-0.107118	0.0933362	0.378503	0.0672341	-0.0332314	-0.105228	0.109809	0.118281	-0.0871436	-0.196952	-0.249004	-0.257543	-0.0562698	-0.177066	0.0402082	-0.0679418	0.253499	-0.034891	-0.0610673	-0.0599705	0.0470837	0.0331729	0.0828666	0.225712	0.00953391	0.109447	-0.0304243	-0.108914	0.0359237	-0.0490257	0.0117261	0.176061	0.0522148	-0.167257	-0.0210193	-0.0715477	-0.13854	0.0409213
ENSG00000036549.12	ZZZ3	-0.0742883	-0.0757971	0.0197683	0.028874	0.037347	0.0716933	0.0297733	0.00803726	0.110956	-0.0569691	-0.0529637	0.0626984	-0.0478328	0.0838738	-0.0313403	0.0361134	-0.00389178	0.162181	-0.0876507	-0.0108473	0.359451	-0.0123975	-0.0315223	0.0218756	0.0122439	0.0641483	-0.0924326	0.123207	0.172378	0.18658	-0.00167276	0.0405173	-0.0572969	-0.00747072	0.0303349	0.034462	-0.0102097	-0.0659628	0.026158	-0.0482584	-0.0880841	0.086365
ENSG00000036565.14	SLC18A1	0.106883	-0.0785063	0.708481	-0.120286	-0.331001	-0.147057	-1.96726	0.098242	0.173699	-0.111133	-0.0884555	0.0751276	0.0242341	0.381981	-0.626978	-0.190679	-0.455149	0.431681	0.588064	0.233648	0.273602	0.242617	0.171862	-0.127429	0.372697	0.199801	-0.249453	0.193346	-0.147331	0.154556	0.331095	0.0651973	0.381639	0.0622596	-0.330721	-0.791952	-0.287348	0.271479	-0.0514526	0.453253	0.482598	0.137431
ENSG00000036672.15	USP2	-0.219426	-0.0196167	0.0900512	-0.0579842	-0.0193923	0.260359	0.429381	0.0349168	0.0268753	-0.0765773	-0.10451	0.0077778	-0.0545883	-0.0322168	-0.060732	0.0725494	-0.0698768	-0.0460901	-0.0667124	-0.10248	-0.277614	0.00519834	0.0345446	0.0827136	-0.0970935	-0.00936724	0.0892257	0.162944	-0.348428	0.113978	-0.037882	0.608152	0.0725537	0.0186807	-0.123339	0.0679832	0.278348	0.0379094	0.0638928	0.0599285	-0.106939	0.300305
ENSG00000036828.15	CASR	-0.246343	0.29906	0.0226665	0.27542	-0.221072	0.0425755	1.41135	0.4669	0.422834	0.723686	-0.135116	0.0555644	0.297584	0.0225965	0.581375	-0.665909	0.285488	0.214988	0.158645	-0.729426	0.178638	0.146914	0.0643706	-0.0152103	0.137571	0.0115577	0.0384924	0.00945382	-0.311609	-0.0155924	0.570917	0.205501	-0.039155	-0.0375798	1.91965	0.0245684	-0.12938	0.0185504	0.268015	0.56985	3.40047	0.16716
ENSG00000037042.8	TUBG2	-0.0802178	-0.108789	-0.0504728	-0.0696586	-0.0998475	-0.0375922	0.0361818	-0.0392554	-0.0335134	-0.0982739	-0.134186	-0.0924092	-0.134962	-0.161614	-0.224514	-0.15405	-0.0847965	-0.101626	-0.0769703	-0.0795527	0.201075	-0.0699738	-0.0669952	-0.0594997	-0.0113837	-0.00386571	-0.0197054	0.0590011	0.148088	0.0460105	-0.0616936	-0.0307955	-0.00347353	-0.159641	-0.0468121	-0.00287019	-0.0864484	-0.190905	-0.101824	-0.0447953	-0.116577	0.071746
ENSG00000037241.7	RPL26L1	-0.0338913	0.0313377	0.0870992	0.0426667	0.0865064	-0.0649894	-0.261838	0.10522	0.0513869	-0.0437193	-0.20527	-0.00518115	-0.00998045	-0.0585646	0.00426178	-0.0827409	-0.057778	-0.120405	-0.0708273	-0.0339316	-0.018352	0.0234814	-0.00102197	0.116121	0.0465654	0.128536	0.0523903	0.312792	-0.103494	0.191429	0.0923247	0.0875193	-0.0236349	-0.116746	0.0190053	0.00544754	0.00136166	0.0514788	-0.0169597	-0.0293667	-0.0753392	0.207841
ENSG00000037280.15	FLT4	-0.0477742	-0.0819377	-0.109004	0.314364	-0.0928579	-0.00386042	-0.174513	0.841954	0.013603	-0.046099	0.0619963	-0.0141178	0.114177	0.166712	0.471438	0.165288	0.0691501	-0.0777064	0.01074	0.0595209	-0.119403	-0.15137	-0.0698504	-0.0456612	-0.023058	-0.0329794	-0.170815	-0.153771	0.00619072	0.19961	-0.0513582	0.132947	0.0210107	-0.042114	0.0501342	0.369486	0.301895	-0.386016	-0.10121	-0.0244437	-0.103789	0.153864
ENSG00000037474.14	NSUN2	0.0145137	0.0137512	0.0272865	0.0353532	0.0132131	0.0630959	0.0581491	0.189657	0.202545	0.0622349	-0.0674201	-0.00510284	-0.0416433	0.0184142	-0.0958088	-0.00652829	0.111609	0.171797	-0.0939203	-0.0398173	0.121742	0.076267	0.0208383	0.0576606	-0.0306975	0.0698802	0.00656011	0.190114	0.245075	0.14984	0.0220493	0.0477862	0.021698	-0.0532178	0.0221318	0.0292852	0.00132049	0.0165931	-0.00314293	-0.00732722	-0.0197248	0.0692129
ENSG00000037637.10	FBXO42	-0.0356212	0.00406252	0.0365323	0.0360066	0.147603	0.16665	-0.00402026	0.136001	0.0587705	0.0406968	-0.096391	0.0174617	-0.0439247	-0.0213397	0.024935	-0.0744247	0.108376	0.100717	-0.0221337	0.0235735	0.167931	0.00704226	-0.0245599	0.056181	0.00666908	0.0292525	-0.0262787	0.124517	0.291036	0.201975	-0.00757089	0.0752419	-0.015586	-0.0124543	0.10088	0.0728169	0.0661169	-0.0185665	-0.0843076	-0.0250901	-0.00976563	-0.0173754
ENSG00000037749.11	MFAP3	-0.0211922	-0.0644249	0.15483	0.0917909	0.0233229	0.0395118	-0.0683312	0.425636	-0.0103607	0.0649821	-0.103317	0.0349827	-0.0105036	0.104224	0.151098	-0.00377407	0.145766	0.254365	-0.0338519	-0.0373978	-0.243643	-0.0350458	-0.0320825	0.0371848	0.0306637	0.0874106	-0.0590853	0.18299	0.348387	0.320227	-0.0749675	0.132166	-0.0569761	-0.0205611	0.00553363	0.0616665	-0.038167	-0.132689	0.0805483	-0.0409497	-0.0846511	0.200911
ENSG00000037757.13	MRI1	-0.0641746	-0.129136	-0.00644014	0.0256991	0.0135926	-0.0218961	-0.243508	0.118678	0.114566	-0.0141855	-0.129201	0.0115614	-0.0839908	-0.0148132	-0.0239273	-0.0512756	0.102088	0.112604	-0.179703	-0.128929	0.127317	0.0488744	-0.033765	0.0317773	0.0829119	0.0803654	-0.0511855	0.156103	0.158199	0.188795	-0.00181492	-0.059855	-0.0287868	-0.0598364	0.0725731	0.166235	0.00647438	0.0070183	-0.0207306	0.0368915	-0.0561426	-0.0691562
ENSG00000037897.16	METTL1	0.0353998	0.0305248	-0.0588501	-0.0312571	0.00583663	-0.0100526	0.0456043	-0.0191364	0.0909776	-0.0192995	-0.11052	-0.0231693	0.0112905	-0.049673	-0.0441664	-0.111722	0.00377633	-0.121707	-0.00475031	-0.0497065	0.109034	0.0274986	-0.0975081	-0.0400669	0.00730904	0.0324813	0.00885667	0.27892	0.0374688	0.100797	0.0835927	-0.0278255	0.00545443	-0.125595	-0.042554	0.00664135	-0.046227	-0.0265858	-0.0882023	-0.0626112	-0.0954091	0.073163
ENSG00000037965.5	HOXC8	-0.143692	0.0954587	0.0542869	0.38128	-0.574913	0.070298	0.0137379	1.37119	0.733379	-0.0574715	0.02564	-0.27524	0.2211	0.213868	0.507642	0.859768	-0.119358	0.396878	0.266761	0.0898869	-0.492078	1.40927	0.673565	-0.355834	-0.241668	0.315511	-0.259953	-0.0632598	0.130834	0.147424	-0.307668	-0.120741	-0.0504397	0.117586	0.102012	0.0646603	-0.0237267	-0.20763	-0.545601	-0.0892172	-0.223828	0.00466804
ENSG00000038002.8	AGA	0.0109934	-0.0573607	0.0808615	0.0187356	0.0104751	-0.106317	0.164446	-0.0246121	0.204449	0.0145572	-0.0326501	0.0766635	-0.0449445	0.0475279	-0.116334	-0.0165686	0.0254867	0.0901836	-0.125174	-0.063968	0.0363621	-0.049913	0.0119794	0.0922636	0.0629532	0.110985	-0.0601421	0.21902	0.065667	0.250589	0.0474734	0.0128814	-0.0831091	-0.0257709	-0.271293	-0.060432	-0.0353056	0.0598249	0.097196	0.0313273	-0.13691	0.0822067
ENSG00000038210.12	PI4K2B	-0.0441661	-0.110963	0.0298171	0.0395801	0.0733271	0.0212124	-0.173497	0.251427	0.217124	0.0686137	-0.0606241	-0.00559935	0.0475789	0.306484	0.170173	0.154954	0.170467	0.175127	-0.0512164	0.00329634	0.151565	-0.00408018	0.0627273	0.0324864	0.0117893	0.0981304	-0.135781	0.119985	0.0440673	0.244106	0.0201999	-0.0130524	-0.0671881	0.020156	-0.0132805	0.0269107	0.0225936	0.0346939	0.0624361	0.0382578	-0.0618259	-0.00485527
ENSG00000038219.12	BOD1L1	-0.0277677	-0.0292764	0.104531	0.0484848	0.0336234	0.0940275	-0.0671817	0.164407	0.0848794	0.0548681	-0.142457	-0.058069	-0.0805188	-0.0016923	0.070305	-0.0117945	0.0790791	0.227472	-0.0574754	0.0644556	0.184127	0.0340794	-0.0189423	0.0593529	0.0342301	0.077546	-0.0123529	0.195071	0.360537	0.226788	0.019239	0.0356215	-0.00927778	-0.0012465	-0.00589602	0.0846838	-7.77701e-05	0.0537872	0.104496	-0.0127798	-0.0509848	0.233559
ENSG00000038274.16	MAT2B	-0.0324582	-0.122724	0.0238437	-0.00617981	0.0193072	0.0561793	-0.0120803	0.0897953	0.0401892	0.0359995	-0.12454	0.0638709	-0.00404674	-0.0376408	0.0875524	-0.032814	0.0108548	0.054857	-0.0144296	0.0733158	0.218662	0.0342213	0.0325571	0.0706915	0.0278784	0.0665753	-0.00229483	0.159119	0.0569131	0.167345	0.0147404	0.091772	-0.0276286	-0.0611157	-0.0129994	0.0533821	0.0137357	-0.00129751	0.0274721	-0.0134492	-0.0866345	0.143651
ENSG00000038295.7	TLL1	-0.180913	-0.115065	0.00518607	0.0993316	-0.211351	-0.0768203	-0.0743596	0.242803	0.135981	0.0669453	-0.0795875	0.0438586	-0.279744	0.0877385	-0.233231	-0.260949	0.0570244	0.15302	-0.117689	0.676387	-0.331385	-0.183701	-0.276559	-0.156858	-0.127196	0.0206086	-0.258139	0.147981	-0.16715	0.10024	-0.14587	-0.0707836	-0.148216	-0.0411928	-0.328092	0.253664	0.322768	-0.396872	-0.217379	-0.121418	-0.157863	0.108028
ENSG00000038358.14	EDC4	0.00708589	-0.0376399	-0.00865598	-0.0367781	-0.0680444	0.0492964	-0.0387145	0.101873	-0.00562771	-0.0675292	-0.145547	-0.0665454	-0.116125	-0.102896	-0.0787636	-0.103781	-0.0316011	-0.0670004	-0.0689688	-0.0964119	0.201315	-0.0168404	-0.018146	-0.0191956	0.000216133	-0.000175988	0.00732999	0.16069	0.214868	0.18686	-0.0298984	-0.019309	-0.00144069	-0.069843	0.0816962	0.0971571	0.0489961	-0.0342336	-0.0686428	-0.0204515	-0.0518941	-0.0522823
ENSG00000038382.18	TRIO	-0.013348	-0.0170128	0.0549898	0.00532292	0.126238	-0.0186406	-0.125902	0.0979244	-0.0287071	0.0337303	-0.104054	-0.0356112	-0.0697646	-0.0941002	-0.0438661	-0.118466	0.111098	0.0986018	-0.00266976	-0.000438266	0.25194	0.0393091	-0.0325899	0.0190658	0.0153172	0.0262647	0.0332966	0.324343	0.299329	0.194742	-0.0684476	-0.0604258	-0.00428446	-0.171557	0.0564151	0.181468	0.111905	0.0647834	0.0485286	-0.0780703	-0.0703961	0.0651658
ENSG00000038427.15	VCAN	-0.0439668	0.0875218	-0.126104	0.0552603	-0.247332	-0.340178	-0.565532	0.102902	0.264363	0.0475711	0.0482436	-0.120361	0.127121	0.439099	0.013275	0.0402636	0.0616834	0.425287	-0.161806	0.146942	-0.229852	-0.196793	-0.363948	-0.335699	-0.0448681	-0.0589272	-0.0837421	0.0506632	0.968393	-0.159436	-0.196168	-0.14022	-0.256007	-0.42118	-0.490216	0.145921	0.209911	-0.526437	-0.36477	-0.100139	-0.0608122	-0.0442589
ENSG00000038532.14	CLEC16A	0.0260721	-0.0311005	0.0670272	-0.0436777	-0.082874	-0.00380947	-0.0514311	0.112661	-0.0166275	-0.0151874	-0.114088	-0.0678561	-0.07685	-0.0508885	-0.0471257	-0.0791306	0.110281	0.110968	-0.0392858	-0.0023165	0.315477	-0.027458	0.0144433	-0.0521004	-0.0359711	-0.00222702	-0.0496745	0.189515	0.228555	0.134966	-0.0174647	0.0552521	0.0917798	-0.0829954	0.056394	0.000352495	-0.0140036	-0.00676167	-0.0513186	-0.0408076	-0.0609445	-0.00671179
ENSG00000038945.14	MSR1	0.244904	-0.167073	0.00530375	-0.0643919	-0.275997	-0.284283	-0.117953	0.472467	1.32798	0.194528	0.448442	0.368161	0.0549138	1.38377	1.0735	0.551901	0.827679	-0.196702	0.0706438	-0.454682	-0.550818	0.0536239	0.00319824	0.212267	-0.0472282	0.200194	0.0448561	0.136616	0.661237	0.233159	-0.132603	-0.201071	0.0270223	-0.339991	-0.350044	0.466519	0.421422	0.0653903	0.158074	-0.0934458	0.391691	0.0829333
ENSG00000039068.18	CDH1	-0.856919	-0.0504097	-1.16035	0.279628	-0.455306	-0.988523	0.115398	-0.0282205	0.437771	-0.301172	0.0545823	-0.203704	-0.468009	-0.0462957	-0.0517748	0.243385	-0.332268	-0.254091	-0.271014	-0.467212	0.772288	0.103272	0.212422	-0.0797893	-0.00772531	-0.656266	-0.333142	0.0137619	0.349672	0.00724029	0.164998	0.172297	0.0651459	-0.0606474	-0.0910782	-0.0739121	-0.106945	0.232242	-0.312436	0.0691271	-0.171737	0.372467
ENSG00000039123.15	SKIV2L2	-0.0697715	-0.0117348	0.0528348	0.0137783	-0.0172483	0.0300164	0.00776018	0.134048	0.122251	0.0224161	-0.0720011	0.0458405	-0.0426464	0.0145689	0.0163345	-0.0155802	0.0823438	0.141598	-0.0872185	0.0367446	0.125757	0.0521466	-0.00408398	0.0637288	0.030789	0.0980318	0.0166967	0.269869	0.182161	0.270669	0.0316713	0.0907066	-0.0119596	-0.0485852	0.0984391	0.0590702	0.00578181	-0.0578274	0.0193699	-0.0251815	-0.0402214	0.0500276
ENSG00000039139.9	DNAH5	0.0338292	-0.190344	0.324234	0.0178675	-0.099459	-0.351319	-0.231002	0.279501	0.0769842	-0.2893	-0.327136	-0.0902112	-0.101017	-0.0372834	0.256482	-0.0770991	0.330189	0.186007	-0.17006	-0.429997	-0.221701	-0.116944	-0.0125959	0.208599	0.117944	0.0729401	-0.277962	0.00488775	0.0454041	0.578775	0.27509	-0.197184	-0.0738706	-0.240413	0.491671	-0.0895058	-0.0764609	0.152727	0.0287636	0.0325316	0.0102766	0.721554
ENSG00000039319.16	ZFYVE16	-0.045272	-0.0560923	0.0525409	0.0355653	-0.0308489	0.0236519	-0.12285	-0.012151	0.275066	-0.103605	-0.0492957	-0.00371632	-0.19144	0.0999801	-0.255399	0.0185736	-0.0753426	-0.0128178	-0.216043	-0.0205977	0.113254	-0.0156783	-0.0429538	-0.0415994	0.0202079	0.0568428	-0.00222321	0.167406	0.192505	0.208146	-0.000310432	0.047369	0.000980956	-0.0458701	0.0705717	0.0395714	0.0163378	-0.129731	0.0338498	-0.0359052	-0.0382626	0.260482
ENSG00000039523.19	FAM65A	-0.0413918	-0.129906	-0.0501614	-0.0800671	-0.0871052	-0.0303507	-0.0792946	0.109432	-0.0539282	-0.0658183	-0.130114	-0.0682155	-0.059208	-0.102178	-0.0965909	-0.103656	0.0196481	-0.0373126	-0.0372722	0.00770094	-0.208038	-0.0586999	-0.114364	-0.00867221	-0.000957496	0.0334981	0.00702317	0.0829299	-0.0895202	0.0779219	-0.0797806	0.0113437	0.00634116	-0.058128	-0.00462214	0.107629	0.13125	-0.126333	-0.0874058	-0.0557554	-0.103364	-0.0525657
ENSG00000039537.13	C6	-0.407731	0.144083	-0.144725	0.680741	0.130385	0.123335	-0.48819	-0.135075	-0.0769954	-0.112754	0.0924539	0.0444031	0.215937	0.285207	0.332582	-0.0879469	0.169033	0.631643	0.0185304	-0.414913	-0.877967	-0.179547	0.187773	-0.2205	0.0932678	-0.23413	0.325877	0.50743	0.738605	0.223058	0.247966	0.767577	-0.0518701	-0.283732	0.139634	0.537351	0.535826	-0.237097	-2.33173	0.277548	-0.105254	-0.126984
ENSG00000039560.13	RAI14	-0.195759	-0.0210727	0.0415045	-0.0300526	-0.0308385	-0.173577	-0.350096	0.148631	0.211066	-0.000118283	-0.0306658	0.0535734	0.0246728	0.249916	0.0775474	0.203182	-0.0666396	0.20237	-0.0644009	0.0275853	0.0594653	-0.121084	-0.0942277	0.0359463	-0.0488168	0.113814	-0.26596	0.00404362	0.064036	0.127778	-0.0487314	-0.0595438	-0.0166935	-0.0659831	-0.141966	0.062074	0.00950649	-0.280769	-0.00844859	-0.227733	-0.081952	0.360848
ENSG00000039600.10	SOX30	-0.29074	-0.178176	0.240032	-0.0151361	0.00702874	0.0115906	-0.029657	-0.183707	-0.0706221	0.00200653	-0.456878	-0.490721	0.108643	-0.287946	-0.239504	-0.373557	-0.0296781	0.270225	-0.137645	-0.0708802	-1.10819	-0.00932621	0.0286288	0.018206	-0.0713925	-0.033614	0.24908	0.276913	0.380087	-0.30292	0.0893348	0.096852	-0.119456	0.0706735	0.0933408	-0.59287	-0.44686	-0.0917105	0.0983489	-0.182585	-0.500597	-0.113562
ENSG00000039650.11	PNKP	-0.0331561	-0.0785389	-0.0423402	0.0326682	-0.0202963	-0.00535309	0.0677229	0.0279694	-0.037315	-0.0885708	-0.131712	-0.1091	-0.117607	-0.0846855	-0.080485	-0.0790189	0.0217883	0.00282669	-0.0497972	-0.0139228	0.135353	-0.021262	-0.054205	-0.0224263	-0.0202628	0.00838117	0.0260263	0.135651	0.103843	0.01978	-0.00959275	-0.110715	-0.0235842	-0.0932676	0.00211401	0.0208538	-0.0284379	-0.00226527	-0.0733405	0.010502	-0.111298	-0.0162246
ENSG00000039987.6	BEST2	-0.0762385	0.195682	-0.134054	0.0836588	0.21798	-0.0872748	-0.42373	3.17301	1.89369	0.136073	0.00242675	0.0510355	0.135531	0.333528	0.650968	0.433942	0.333064	0.392538	-0.190275	0.104204	1.92244	-0.131752	0.373555	0.195523	0.234555	0.131272	0.115393	0.333373	0.307544	0.428731	0.180368	0.513496	0.0388329	-0.291106	-0.193323	0.850249	0.777038	0.287332	-0.0732965	-0.0771615	0.32076	0.149584
ENSG00000040199.18	PHLPP2	-0.00892542	-0.208912	0.0258538	0.0354416	0.0104054	0.0751328	-0.159971	0.102637	-0.0157136	0.0195091	-0.0900882	-0.0228585	-0.115529	-0.0749663	-0.0693479	-0.191594	0.0290118	0.0935646	-0.0518052	0.117998	0.084035	-0.0157691	0.0454171	-0.0263677	0.0321344	0.0582864	-0.0343162	0.0478411	0.266093	0.191261	-0.10164	-0.0865921	0.0877873	-0.074611	-0.0257627	0.113223	0.108572	0.059607	-0.0694716	-0.135086	-0.101861	0.0414566
ENSG00000040275.16	SPDL1	0.0342783	-0.112741	0.114339	0.0791701	0.0394489	0.0470915	-0.146731	0.0683779	0.15725	-0.0404544	-0.0651821	0.0251573	-0.0945485	0.102369	-0.00495646	0.0314904	-0.0265294	0.219068	-0.0107287	0.0510027	0.0940659	0.0158348	-0.0165187	0.0708418	-0.0159258	0.0488856	-0.0444291	0.31647	-0.0145408	0.131677	0.0421831	0.0916937	-0.0507894	-0.082748	-0.0180962	0.0716741	-0.0125221	0.107972	0.084122	0.0602385	-0.0273531	0.167761
ENSG00000040341.17	STAU2	-0.0042757	-0.0979576	0.053553	-0.0127486	0.0266843	0.0261298	-0.13696	-0.000728923	-0.0242008	0.0242598	-0.141536	-0.0280527	-0.0776527	-0.12013	-0.0680488	-0.193045	-0.0965829	0.0380425	-0.140282	0.125371	-0.0783316	-0.0310996	-0.0352465	0.0118279	0.0343511	0.0869301	-0.00423167	0.157176	0.0718395	0.182308	-0.0189703	0.126387	-0.0453434	-0.0175763	0.00125024	-0.0291592	-0.0462778	-0.162695	-0.0366094	-0.0900478	-0.105669	0.11063
ENSG00000040487.12	PQLC2	0.0958782	-0.0589256	-0.00733588	0.0422789	-0.041301	0.0796701	-0.191749	0.0319917	0.0013305	-0.0611442	-0.172465	-0.153467	-0.102766	-0.111062	-0.167034	-0.11416	-0.0173095	-0.0258273	-0.0886694	-0.0540021	0.0562474	-0.0619891	-0.0247812	-0.0418558	-0.0744746	-0.0015926	-0.0649334	0.146827	0.0368404	0.109612	0.00223862	-0.139262	-0.0173233	-0.108269	0.0406214	-0.168026	-0.0604246	0.0209752	-0.0673225	-0.0421278	-0.11305	0.0762363
ENSG00000040531.14	CTNS	0.051833	0.00393065	0.00575067	0.0321783	0.0161567	0.0566781	-0.0680321	0.127861	0.121424	-0.0475402	-0.0981325	-0.0199074	-0.0154623	0.0661619	0.00732644	0.0626169	0.0443424	0.0517809	0.000178088	-0.119735	0.149884	0.00705978	-0.00954632	0.0284686	-0.0140481	0.0792802	0.0091961	0.145957	0.157491	0.170694	0.0663047	0.00562235	0.131248	-0.0137999	0.111918	0.0950541	0.14797	0.0319635	-0.0637603	-0.0238476	0.0373777	0.0762245
ENSG00000040608.13	RTN4R	-0.0871762	-0.198242	0.200197	0.706334	0.279675	0.310279	0.0710899	0.0514783	-0.142132	0.0011721	-0.196737	-0.131563	-0.218818	-0.23369	-0.218764	-0.108091	0.234305	-0.231315	-0.0305518	0.123421	0.41454	-0.0987826	0.145719	0.043643	-0.00564413	0.217713	-0.0287824	-0.0900307	0.0691598	0.0627097	0.0314832	0.21228	0.206507	0.0165837	0.101707	-0.0784492	-0.0185917	-0.0945291	-0.248342	0.191639	-0.135996	0.133008
ENSG00000040633.12	PHF23	-0.0479631	-0.0397207	-0.0432149	0.00157025	0.0115504	0.0543095	-0.0324945	0.000711731	-0.0247725	-0.00184111	-0.241983	-0.0472033	-0.0433044	-0.108676	-0.00911716	-0.096763	-0.027336	-0.015513	-0.028843	0.0104522	0.03113	0.0305617	-0.0660463	0.0645181	-0.00405423	0.027837	-0.0678635	0.14901	0.127063	0.102568	0.0241395	0.0738979	-0.0168611	-0.118094	0.0188081	-0.0289388	-0.0151551	-0.0652876	-0.0914817	0.00771833	-0.0656341	0.108872
ENSG00000040731.10	CDH10	-0.70557	-0.101498	0.320641	0.177798	0.35229	-0.0515141	-0.894913	0.112985	0.0925507	0.213658	-0.110316	0.0504668	-0.0929538	-0.0557393	-0.050293	-0.0644866	0.062887	0.113711	0.0397998	0.182825	0.276742	0.0310697	0.118883	-0.0603383	0.240281	-0.481885	0.273215	-0.417042	-0.538888	-0.0306158	-0.0123801	0.0504188	-0.022743	-0.016848	0.414084	0.718678	0.407781	-0.020417	0.0161702	0.175958	-0.253817	-0.180316
ENSG00000040933.15	INPP4A	-0.0315967	-0.110519	0.0882853	0.126705	0.0615028	0.00334174	0.160427	0.0879144	-0.0389627	0.0324737	-0.11672	-0.00799445	-0.11818	-0.110348	-0.0895182	-0.222946	-0.0256914	-0.0373666	-0.0750287	0.0870451	0.218761	0.00680533	-0.049644	0.1034	0.0264667	0.0956052	-0.0489678	0.152493	0.348193	0.189431	-0.0642985	-0.0538666	-0.00458342	-0.0340044	-0.00110174	0.0379676	-0.0138603	-0.117015	0.0249088	-0.0592984	0.0636477	0.0781522
ENSG00000041353.9	RAB27B	-0.171157	-0.464368	0.0310889	-0.205855	-0.0577756	-0.781904	0.159055	-0.0073577	-0.00880535	0.381165	0.281927	0.195079	-0.170378	-0.103607	-0.125831	-0.248645	-0.0124635	0.142781	0.0447784	0.251911	0.229833	0.0748401	0.120323	-0.491848	0.0290807	-0.327362	-0.576976	-0.0267796	0.534219	0.336472	0.0513596	0.195495	-0.163016	0.173317	-0.26762	0.0786765	0.0141243	-0.170271	-0.111161	0.0884281	0.269664	0.186814
ENSG00000041357.15	PSMA4	0.00293537	0.0061906	0.0212143	0.02627	0.0893232	-0.0188883	-0.0617905	0.120982	0.125113	0.00993489	-0.153719	-0.0211827	-0.0752803	-0.0468151	-0.0110517	-0.0795733	-0.0308	0.0217513	-0.0933036	0.0496935	-0.115718	0.0132225	0.0132817	0.0647611	0.00393312	0.0756159	0.00269626	0.183876	0.0666148	0.169047	0.0332391	0.150196	-0.0317638	-0.118207	-0.0385535	-0.00132594	0.0230748	0.0222869	-0.0437243	-0.0284352	-0.0344313	0.0808513
ENSG00000041515.15	MYO16	0.279509	0.0389631	0.101967	0.248331	0.0157026	-0.0921236	-0.591724	-0.00530795	-0.0804448	0.0856976	-0.0185228	-0.148237	-0.13065	-0.203529	-0.150848	-0.305217	-0.0177643	0.0854282	0.240554	-0.266213	-0.371355	-0.0874089	-0.00244539	0.242416	0.276028	0.254541	0.220084	0.477561	0.67754	0.179133	-0.156518	0.0500738	0.210069	-0.0423618	-0.362331	-0.0866825	-0.0157349	-0.487898	-0.192867	-0.4608	-0.358182	-0.131558
ENSG00000041802.10	LSG1	-0.0167514	-0.0112343	-0.0328371	0.00213446	-0.0339081	0.0210649	-0.0388453	0.0601194	0.0219333	-0.0273377	-0.181684	-0.0562067	-0.0777742	-0.0596467	-0.0245537	-0.079444	0.0314639	0.0578622	-0.0985829	-0.0142653	0.0600476	0.00619838	-0.00773806	-0.0214286	-0.0346629	0.0244015	-0.111654	0.133708	0.170751	0.124456	-0.0146113	0.0679623	-0.0374766	-0.128839	-0.0749209	0.0179351	-0.0133644	-0.0945816	-0.0531078	-0.0200484	-0.0919424	0.0151831
ENSG00000041880.14	PARP3	-0.0355062	-0.0631503	-0.0233661	-0.0483614	0.00295286	-0.0479223	0.114093	0.0960844	-0.0231767	-0.0549267	-0.0770735	0.0146411	-0.0680347	-0.0207061	-0.00671744	-0.135169	0.0490937	-0.00713808	-0.100369	-0.084803	0.180848	0.0247991	-0.026353	0.0212929	-0.03845	0.022088	-0.0107579	0.0606069	-0.00738989	0.172868	-0.020944	0.0362757	-0.0205714	-0.198364	-0.133436	-0.0635457	-0.132236	0.0286536	-0.0897166	-0.0340442	-0.1807	-0.127502
ENSG00000041982.15	TNC	-0.358488	0.624811	-0.206784	-0.171011	-0.0484569	-0.0901744	-0.229835	0.275686	0.827524	0.521707	0.152288	0.527442	0.379912	0.7411	0.0231335	0.0192501	0.391997	1.42512	-0.00993731	-0.00076765	0.204716	-0.0547884	-0.303047	0.123746	-0.164419	0.114424	-0.450048	0.647749	0.0999461	-0.340373	0.0146926	-0.0182746	-0.257667	-0.426086	-0.699133	-0.0887422	-0.227964	-0.285652	0.025124	-0.163862	-0.012546	0.473139
ENSG00000041988.15	THAP3	-0.0640288	-0.065748	-0.0335582	-0.0197883	-0.0462973	0.0276394	-0.171685	-0.0333976	0.0624171	-0.0735538	-0.192029	-0.0823498	-0.0825691	-0.065652	-0.0510969	-0.0175557	-0.0279776	-0.0726001	-0.173481	-0.0851106	0.0843844	-0.0517584	-0.0946178	-0.034052	-0.0135823	-0.0316852	-0.0409436	0.0836025	0.154472	0.0408167	-0.0663634	-0.0917961	-0.0311902	-0.0625831	0.0196857	-0.00617877	0.000879261	-0.15188	-0.158645	-0.109774	-0.0371496	0.0291308
ENSG00000042062.11	FAM65C	0.0415691	-0.114642	0.178884	0.334944	0.195113	0.18646	-0.0850104	0.0100547	-0.0175724	0.0277801	0.145846	0.0298057	0.163901	0.0694811	-0.0619676	0.0791158	0.122445	0.0961346	-0.0942993	-0.0496254	0.419687	0.0852871	-0.0122968	-0.0658147	-0.01971	0.0600166	-0.0292515	-0.021583	0.46189	0.0354882	0.0559014	-0.0400859	-0.0951522	0.0363486	-0.0495043	0.453551	0.321941	-0.114493	-0.141558	0.0180284	0.0407271	0.231496
ENSG00000042088.13	TDP1	0.00495295	-0.0585376	0.0519669	-0.0077389	-0.0445895	-0.0333404	-0.101724	0.0613224	0.0830567	-0.107519	-0.0831116	0.0300858	-0.131559	-0.0483266	-0.0598566	-0.098546	0.00391593	-0.12422	-0.072974	-0.256794	0.261725	0.0326387	-0.0568929	0.00785842	-0.0181239	0.0560067	-0.0718025	0.282622	0.147826	0.206126	0.0295216	0.0857283	-0.042013	-0.0942042	0.140497	0.0109884	-0.0580315	0.0328709	0.056381	0.0145548	0.022414	0.0258234
ENSG00000042286.14	AIFM2	0.339051	0.232847	0.161732	0.0250058	0.294123	0.056832	0.0801013	0.269976	0.0351718	0.0280203	-0.03673	0.0616551	0.0212527	0.0417242	0.0880386	-0.0693021	0.0795166	0.0604379	-0.0348947	0.01755	-0.232479	-0.00878332	0.113436	0.0480998	0.115023	0.0517665	0.0977793	0.15016	0.264758	0.397789	0.0427734	0.21721	0.0722581	-0.0386339	0.0048	0.361372	0.289211	0.285538	-0.01834	0.0619897	-0.052157	0.191216
ENSG00000042304.10	C2orf83	-0.166959	-0.0279781	-0.287173	-0.235533	-0.0813577	0.0714725	-0.987737	0.515887	0.640949	0.175515	0.884271	0.138593	0.104112	0.945798	0.018907	0.208802	0.523041	0.16663	-0.14118	0.565229	-0.793831	0.0640527	-0.191974	-0.036668	-0.100085	-0.111356	-0.151315	-0.0725478	1.03929	0.227662	-0.175878	-0.0360937	0.0617486	-0.0462725	-0.103861	-0.547045	0.31418	-0.186447	-0.384283	-0.141022	0.0686492	-0.19419
ENSG00000042317.16	SPATA7	-0.0762711	-0.156684	7.96001e-05	-0.0280119	-0.018884	-0.0108951	-0.189742	0.00376792	-0.000252432	-0.0270838	-0.0755629	-0.039286	-0.124322	-0.101162	-0.127522	-0.0983593	0.00859213	0.0480034	-0.0311959	0.0621005	0.108325	-0.0158519	-0.0665316	-0.061536	0.0448708	0.0156788	-0.0964056	0.079427	0.0590589	0.145298	0.0158054	0.0205242	-0.0156278	-0.0398059	0.146232	0.00284718	0.00403389	-0.146372	-0.129487	-0.0300413	-0.0804283	0.10236
ENSG00000042429.11	MED17	-0.0604302	-0.0814345	-0.0488099	0.0530674	-0.020095	0.0872029	-0.0221623	0.198803	0.178533	0.0109982	-0.102298	0.0630685	-0.00644928	0.0897873	0.0463548	0.0699069	0.0889183	0.104263	-0.0169228	-0.0719212	0.285495	0.0104404	-0.0617933	0.0111479	-0.0242474	0.0244924	-0.0377393	0.164449	0.116359	0.223259	0.0167277	-0.00212943	0.00363678	-0.0798077	0.0518926	0.0390276	0.0309567	-0.130234	-0.076682	-0.0512398	-0.0333945	0.114234
ENSG00000042445.13	RETSAT	0.359997	0.233826	0.130192	0.0883901	0.334382	0.0555011	-0.0378341	0.103592	0.113629	0.0146756	-0.113166	0.00677455	-0.0338693	0.0434069	-0.0244056	0.0294546	0.0101176	0.0505147	-0.0968544	-0.0239357	-0.12706	-0.000130486	0.187499	0.13953	0.0313037	0.140206	0.211156	0.221116	0.200567	0.214046	0.0287504	0.210946	0.0680274	0.0510482	-0.0500707	0.0314477	0.0637989	0.236691	-0.0238712	0.0797516	-0.0273669	0.0778157
ENSG00000042493.15	CAPG	0.255134	-0.106026	-0.0599207	0.0530997	-0.050332	-0.0461848	0.272576	-0.0315696	-0.072695	-0.00174104	0.247251	0.110985	0.0989414	0.426207	0.299201	-0.030115	0.0817609	-0.122519	-0.0409175	-0.23259	-0.0236883	0.0311183	-0.0333804	0.0279215	-0.0359836	0.0271488	-0.0202535	0.274555	0.0225685	0.0804924	-0.0825361	0.177603	0.133575	-0.20988	-0.138413	-0.110225	-0.0290437	0.120541	0.00488075	0.108505	-0.131377	0.0316285
ENSG00000042753.11	AP2S1	0.0294607	0.0713731	0.081149	0.0291925	0.0825546	-0.0565558	-0.0348122	-0.0406515	0.0165318	-0.112492	-0.212776	-0.058083	-0.0937902	-0.112831	-0.108228	-0.194396	-0.146693	-0.186053	-0.0733881	0.034307	-0.17751	-0.034111	0.00647339	0.0826657	-0.0102755	0.112763	0.0667374	0.246564	-0.0307538	0.028257	0.0109584	0.144168	0.0030738	-0.121328	-0.00619683	-0.106427	-0.00878142	0.0990492	-0.109898	0.00667994	-0.0337184	-0.0373635
ENSG00000042781.12	USH2A	0.0312606	0.103589	0.365933	-0.100977	0.0453795	0.0770108	0.619808	0.15113	0.261623	0.0225683	-0.0208737	0.0472309	-0.0742599	0.00910455	-0.0731135	-0.0297827	0.0664958	0.0910515	-0.0891097	-0.126386	0.567971	0.192022	-0.04948	-0.0458427	-0.0807307	0.0291333	0.0533915	0.173743	0.212135	-0.180188	-0.241883	-0.0077909	0.00735549	0.0954968	0.117147	0.17092	0.0728799	0.161186	0.0857783	0.149228	0.203744	0.0179689
ENSG00000042813.7	ZPBP	-0.617345	-0.636905	-0.0947255	-0.0175977	-0.426111	-0.279358	0.990273	-0.296357	-0.365871	-0.0254957	-0.188198	0.0161124	0.0962771	-0.614612	-0.002868	-0.299265	-0.23468	-0.00934882	0.0101459	-0.172717	-1.58917	-0.0208577	-0.227068	-0.74789	-0.123085	-1.26659	0.132396	0.24619	0.195007	-0.470905	-0.136881	0.0687384	-0.0891644	-0.0919294	-0.163479	-0.674593	-0.652429	-0.304385	-0.155517	0.0367108	-0.736252	-0.0656949
ENSG00000042832.11	TG	-0.0583102	0.0618433	0.00655177	-0.407969	-0.921984	-0.476532	0.0508348	0.348769	0.0367933	0.292664	0.185353	-0.115246	0.143915	0.180895	2.67682	0.877091	0.859256	0.794414	0.767941	-0.356014	-0.305131	0.345737	0.333407	0.548457	0.552584	-0.00955815	0.11045	-0.549606	0.329504	-0.118202	-0.692879	1.40022	0.0383643	-2.26859	-0.163297	0.0603367	0.164098	-0.141981	-0.672924	-0.589919	-0.144262	0.0819564
ENSG00000042980.12	ADAM28	0.324387	-0.193587	-0.106098	-0.187313	-0.713952	-0.263031	0.0183487	-0.0513477	0.188972	-0.178611	0.113666	0.0514754	-0.126465	0.701311	0.0475552	-0.133112	0.0274775	-0.0167099	0.163834	-0.0733558	0.954063	-0.325345	-0.0228526	-0.354354	-0.179058	-0.000923123	-0.253192	0.0556262	0.686436	0.0969398	-0.00863383	0.0347935	-0.010888	-0.387233	-0.273123	0.260935	-0.0214644	-0.0923869	0.149817	0.204417	0.508812	0.0687912
ENSG00000043039.6	BARX2	-0.568513	-0.726206	-0.917885	0.0490408	-0.195866	-1.10122	-0.902481	0.209577	0.271644	-0.159575	0.0747704	0.252078	-0.0735679	-0.289709	-0.107555	-0.0455743	0.890569	0.177725	-0.352698	0.387806	1.41678	0.206715	0.336489	-0.0297766	-0.0516466	-1.48841	-1.11664	-0.182506	0.37935	0.317182	0.257653	0.17209	0.344156	-0.232429	-0.583846	-0.469865	-0.22706	0.121468	0.0801468	0.331993	-0.259251	0.48491
ENSG00000043093.13	DCUN1D1	0.0448289	-0.010309	0.0414698	0.02386	0.0767987	0.0302564	0.128957	0.0514122	0.0871246	0.0419388	-0.116871	0.0497731	0.016551	0.0371195	-0.028537	-0.0527166	0.0297001	0.14823	-0.073785	0.0776104	0.00896344	0.0644511	0.0143574	0.05271	0.0252497	0.0649056	-0.0472864	0.242227	0.0295523	0.198566	0.0155472	0.0928226	0.00681714	-0.0550882	0.0453876	0.109709	0.0388926	-0.00389019	0.00586577	-0.0185065	-0.0388098	0.166391
ENSG00000043143.20	JADE2	-0.0789977	0.0340466	0.0819318	0.0670289	0.0480606	0.134804	0.147842	0.065672	-0.0329739	-0.066856	-0.1683	-0.0136219	-0.102439	-0.097486	0.028375	-0.0541727	-0.0476052	0.0674178	0.0280639	-0.132071	0.371223	0.0668333	-0.0574648	0.121328	0.0565733	0.153458	0.0431098	0.125097	0.271652	0.127897	0.0333197	0.0213352	0.00320513	0.0202862	0.126148	0.160897	0.150238	0.0790981	0.0350446	0.0272592	0.0271245	0.0428032
ENSG00000043355.11	ZIC2	-0.519311	0.0612012	-0.26605	0.514958	0.148981	0.411182	0.201834	0.277011	0.0779824	0.225425	-0.162058	-0.0391401	0.0388089	0.157037	0.118181	0.536171	-0.0504642	0.128433	-0.186197	0.298181	1.12559	0.0457732	0.0188276	0.113283	0.166827	-0.230056	-0.0347412	-0.204247	0.135777	0.0562413	1.12725	-0.787638	-0.389583	0.0890693	1.11086	0.0279784	0.0554105	0.0064562	0.0400279	0.297857	-0.0855082	0.0133211
ENSG00000043462.11	LCP2	0.056732	0.0448901	-0.0683128	0.0013728	-0.336291	-0.0883642	-0.181011	0.664665	0.361926	0.0451147	0.385408	0.206099	0.102355	0.262264	0.57858	0.417535	0.30212	-0.0853466	0.107474	-0.174393	-0.043853	-0.0560231	-0.107198	-0.0086239	-0.170154	0.0661164	-0.113682	-0.00144979	0.527025	0.0647797	0.0175187	-0.138615	0.0698616	-0.339462	-0.0624071	0.236917	0.13375	-0.138335	-0.0798477	-0.0528374	0.219723	0.0279296
ENSG00000043514.15	TRIT1	-0.048685	-0.0333237	-0.0630215	-0.00786319	-0.0406652	0.0193074	-0.0313976	0.142187	0.12108	-0.0732172	-0.0453925	0.0576039	-0.0818055	-0.0285025	-0.0940251	-0.0360221	0.034634	-0.025921	-0.058285	-0.0711118	0.399156	0.00566362	-0.0369306	-0.00570753	0.00231601	0.0181362	0.00207776	0.0742517	0.150488	0.0511854	-0.00640899	0.0247083	-0.00751451	-0.0225464	-0.0435745	0.171184	0.0208932	-0.0563944	-0.0209331	-0.0325007	-0.0932609	0.0369018
ENSG00000043591.5	ADRB1	0.607866	-0.0134118	-0.261069	0.186947	0.319755	0.0251093	0.19002	0.228436	0.018638	0.081694	0.0439878	-0.0272997	-0.00504264	-0.0594208	0.0749968	-0.0406313	-0.0936895	-0.0663365	-0.119809	0.000321027	-0.729173	0.150334	-0.213164	0.0925442	0.0790668	0.0285898	-0.068784	0.11909	0.144754	0.6592	-0.0534954	0.176619	0.195311	0.224829	0.238576	0.157731	0.271139	-0.0236234	-0.11909	0.180894	0.114608	0.154549
ENSG00000044012.3	GUCA2B	-0.442087	-1.30217	0.260498	-0.0165453	-0.551247	0.333362	-0.387305	1.52972	0.202899	0.373685	0.268449	-0.350638	-0.0658269	0.40937	0.151222	-0.309849	0.168796	-0.630928	-0.183441	-0.078715	2.33921	0.211486	0.199363	-0.188939	0.563263	0.50892	0.339696	-0.434574	-0.679801	0.450921	-0.222767	0.597391	3.42647	-0.0280914	-1.19017	0.483322	0.296309	-0.012177	0.576702	0.630552	0.00314317	-0.784502
ENSG00000044090.8	CUL7	-0.0766073	-0.0958215	0.0782777	-0.00698973	-0.108447	0.0076089	0.0344188	0.239933	0.0453794	0.00982926	-0.179197	-0.0878434	-0.109388	-0.116259	-0.00431895	-0.207473	0.0556382	0.00130211	-0.00444593	-0.0629728	0.289112	0.0231401	-0.0315508	-0.0360637	0.00849294	0.0443663	-0.0394669	0.135868	0.177542	0.232747	0.0269121	-0.107555	-0.0386721	-0.0888718	0.0869076	0.0115758	-0.0375516	-0.0612763	-0.0506508	-0.00368605	-0.0782431	-0.023738
ENSG00000044115.20	CTNNA1	-0.0265622	-0.0878072	0.0160161	-0.0508074	0.00637842	-0.0539128	-0.0694356	0.066561	0.121923	-0.000287387	-0.0210412	0.141899	0.00216998	0.101686	0.00786574	0.0947155	0.0818627	0.0925613	-0.133879	-0.100365	0.0121143	-0.0392545	-0.00499505	0.0835129	0.0339781	0.10762	0.030594	0.305325	0.113637	0.219417	-0.0281144	0.10897	-0.0392903	-0.103118	-0.0892691	-0.00941025	-0.00493397	-0.0207512	-0.0515746	-0.0448438	-0.124516	0.04312
ENSG00000044446.11	PHKA2	0.160687	0.0044222	0.055375	0.0413754	-0.0371344	0.0681922	-0.124155	0.134848	0.13793	-0.0327162	-0.100654	-0.0287062	-0.0460382	0.0515329	-0.043239	-0.045118	0.0997518	0.0896061	-0.121643	-0.0696426	0.279501	-0.0703482	0.00381912	-0.0652344	0.0195854	0.0142213	0.113799	0.239585	0.188999	0.272856	0.0160314	-0.00904133	0.0659503	-0.084353	0.106538	-0.0642459	-0.0429	-0.017255	-0.100169	0.080103	-0.027713	0.200156
ENSG00000044459.14	CNTLN	-0.0807165	-0.106212	0.0231605	0.0198062	0.0370671	0.0806455	-0.12822	0.236764	0.163642	0.0628482	-0.0941407	0.0604797	0.0606796	0.28005	0.128848	0.0755602	0.221184	0.178102	-0.0372711	0.187466	-0.0592014	0.0219091	-0.0851046	0.00485431	0.0531242	0.0858971	-0.0809113	-0.00364964	0.168572	0.12296	0.0198792	0.107524	-0.0126699	-0.0020055	0.124071	0.0514826	0.0804758	-0.204659	-0.021646	-0.0808235	-0.104072	0.0801707
ENSG00000044524.10	EPHA3	-0.24202	-0.0383409	0.303636	-0.0912246	-0.0622332	-0.174218	-0.438775	0.29488	0.0971028	0.173865	0.0823435	-0.0449461	-0.0811694	-0.0886201	0.0172907	-0.102989	0.0769289	0.0877867	0.0103335	0.328153	-0.706975	-0.147964	-0.101714	-0.00144392	0.0762415	0.0085891	-0.382405	-0.00846713	-0.126888	-0.00138031	-0.400754	0.105912	-0.124953	0.000344938	-0.345072	-0.0371156	-0.0537908	-0.335181	0.0555896	0.0632049	-0.169413	-0.12491
ENSG00000044574.7	HSPA5	-0.0112561	0.288925	0.273642	0.0856705	0.0835276	-0.0919495	-0.480303	0.291504	0.0172099	0.238464	-0.120136	0.0958664	0.121005	0.00331561	0.25986	-0.127732	0.0525002	0.156217	-0.149133	0.0156286	-0.0775922	-0.134096	0.135877	-0.0491214	-0.0240496	0.122843	0.0859196	0.454855	0.215905	0.347991	0.0831457	0.164543	-0.133023	0.0702081	-0.00379932	-0.151614	-0.00355108	0.0652042	-0.0146013	-0.0196672	-0.0310391	0.207433
ENSG00000046604.12	DSG2	0.166592	-0.317436	0.0516019	0.230401	0.0108856	0.00918494	0.459358	0.249375	0.159608	-0.185639	0.354245	0.239567	0.149701	0.0780071	0.617458	0.106082	0.209165	0.398509	-0.825515	0.111244	0.466779	0.0939391	0.18224	0.250567	0.0289017	0.213444	0.135498	0.255489	0.404925	0.355983	0.0839657	0.0702855	0.0857104	-0.00906014	-0.153777	-0.132334	-0.0690643	0.245515	0.0847479	0.0382497	-0.0643633	0.658882
ENSG00000046647.13	GEMIN8	0.121167	0.0858246	0.241523	0.292429	0.239393	0.185696	0.0853614	0.220874	0.144978	0.118434	-0.0585657	0.0302587	-0.0114628	0.024381	0.109267	0.104587	0.149588	0.145177	0.0793643	-0.028775	0.379066	0.227033	0.126285	0.216147	0.274782	0.281902	0.0689594	0.157244	0.407022	0.301828	0.198615	0.175773	0.403961	0.130121	0.301829	0.26289	0.239304	0.0723978	0.0556437	0.166413	0.202883	0.11938
ENSG00000046651.14	OFD1	0.0300266	-0.0317476	0.116664	0.325462	0.0609053	0.2762	0.0552049	0.185992	0.228333	0.0799254	0.152791	0.180125	0.0530458	0.184771	0.082267	0.169324	0.132245	0.197147	0.0935232	-0.0487918	0.979224	0.137181	0.137688	0.0918681	0.265504	0.246989	0.0126567	0.129688	0.531144	0.403912	0.17489	0.124854	0.473586	0.225093	0.317404	0.351567	0.264791	0.124224	0.0566497	0.244251	0.316783	0.178301
ENSG00000046653.14	GPM6B	-0.361166	0.0275986	0.247668	-0.253583	-0.0656251	0.037174	-0.134325	0.0538932	0.0801399	0.0102778	0.0727417	0.172259	0.0518673	0.0726744	0.0134859	0.0424676	-0.0415957	0.0607916	-0.155198	-0.00274918	0.927551	0.0568107	-0.0576992	0.191044	0.190076	0.374846	-0.00264723	0.33701	-0.163923	0.0715822	0.0266571	0.212701	0.0675538	0.0967996	-0.545447	0.146092	0.176689	-0.361421	-0.0605592	0.0600052	-0.0576818	-0.0319654
ENSG00000046774.9	MAGEC2	-0.38796	-1.31447	-0.374111	-0.232019	-0.114629	-0.0748076	1.19688	-0.0579225	0.419248	0.121881	0.745	-0.961774	0.105354	-0.344107	0.0286937	0.247729	-0.400663	0.094709	-0.104482	0.638216	-0.765733	-0.129633	-0.255207	-0.152629	0.444163	-0.563017	0.0746943	0.0928387	-0.171893	-0.276525	-0.0249176	0.0298757	-0.521025	-0.148782	0.203468	-0.365488	-0.546657	-0.290316	-0.0977722	-0.0810141	-0.777448	-0.428772
ENSG00000046889.18	PREX2	0.0422314	-0.0370367	0.178458	-0.323022	-0.0498974	0.0893901	0.0297139	0.16753	0.0914212	0.0642615	0.153253	0.121565	0.0484204	0.165242	0.0148688	0.0713682	0.136756	0.0883206	-0.104671	0.0328115	-0.447471	-0.208227	-0.099824	-0.0833879	0.0629287	-0.0743678	-0.0929898	-0.10693	-0.114281	0.115378	-0.0188957	0.0991512	-0.00549133	0.0239378	-0.251898	0.108293	0.0322651	-0.250826	0.14146	-0.118959	-0.0662285	0.102029
ENSG00000047056.14	WDR37	0.0329145	-0.034113	0.0540095	-0.0194953	0.00711476	0.08971	-0.127843	0.20386	0.00541885	0.0496412	-0.108418	-0.0168985	-0.065744	-0.113488	-0.0457782	-0.125997	0.0235921	0.0798871	-0.0754052	-0.00538673	0.131917	-0.00725796	0.00802278	-0.0454297	0.0281688	0.00280832	0.0449647	0.144695	0.250418	0.125451	-0.0768576	-0.00956784	0.00647383	-0.0572984	0.0285031	0.109649	0.0586932	-0.00361655	-0.0375047	0.0285847	-0.0073264	0.144858
ENSG00000047188.15	YTHDC2	-0.0189134	-0.0430591	0.0401052	0.00426276	0.0208527	0.0105059	0.020068	0.119234	0.0801788	0.00749753	-0.115938	-0.0427753	-0.151613	-0.0293521	-0.115556	-0.121031	0.00726346	0.0889777	-0.095125	0.119319	0.221494	0.00948297	-0.0254638	-0.0235393	-0.00121979	0.0213631	-0.00573101	0.195553	0.202732	0.231954	-0.0255569	0.035967	-0.0532826	-0.0771342	0.00551262	0.0514664	-0.0271679	0.0317004	0.0794567	0.00163261	-0.0624253	0.0657073
ENSG00000047230.14	CTPS2	-0.016434	-0.0962685	0.112269	0.0746191	-0.0256162	0.0161742	-0.0434845	0.134989	0.213408	-0.010402	-0.107241	-0.0104836	-0.0231796	0.17495	-0.0463054	0.0422105	0.0435607	0.10241	-0.135232	-0.0368499	0.231396	0.00193186	-0.0271544	0.0248182	0.00259593	0.0547457	-0.0536551	0.105084	0.0401238	0.16285	0.0817035	0.0201988	-0.0037519	-0.00860092	-0.0155087	0.0435187	0.0351312	-0.00529939	-0.0303626	0.0147182	-0.088953	0.0443588
ENSG00000047249.17	ATP6V1H	-0.00109165	-0.0405781	0.0849961	0.00862645	0.113388	0.00477211	-0.0701947	0.112752	0.0183986	-0.0232472	-0.177123	-0.0439463	-0.0637286	-0.12014	-0.120201	-0.218739	-0.0767101	-0.0681156	-0.123409	0.146482	0.10443	0.0316059	0.0241065	0.149499	0.0265971	0.103726	0.0196799	0.206625	0.0162922	0.280316	0.0316421	0.0320766	0.0399123	-0.0595099	-0.0133049	-0.0322143	-0.0122701	0.00796466	-0.0015602	-0.0171994	-0.112336	0.0761845
ENSG00000047315.15	POLR2B	-0.00691777	0.00279367	0.0939415	0.0300634	0.0478104	0.0417114	0.0890731	0.137626	0.0684973	-0.00142234	-0.172822	-0.0293796	-0.100774	-0.0585428	0.0168068	-0.138772	0.0252063	0.0828557	-0.083099	0.0338565	0.170309	0.0568637	0.0126402	0.121025	0.0264755	0.12468	0.0609474	0.315148	0.243264	0.276331	0.019587	0.018733	-0.0268358	-0.0770134	0.0193834	0.0324424	-0.00100943	0.0739329	0.0464978	-0.0119597	-0.0207091	0.108013
ENSG00000047346.12	FAM214A	0.0696667	-0.00810627	0.103374	0.0467631	0.0874977	0.149249	-0.13763	0.103306	0.0611301	0.0218902	-0.118894	0.0296324	-0.0307379	0.0605814	0.0220837	0.0548833	0.0300166	0.159207	-0.0239657	-0.099734	-0.104603	0.0607503	-0.00672529	0.0526527	0.00783884	0.0309866	-0.0197299	0.0891647	0.214623	0.119287	0.00901014	0.0993947	0.0332078	-0.0124012	0.0398677	0.0946232	0.103834	0.0129152	0.0691573	0.000918807	0.0169864	0.101645
ENSG00000047365.11	ARAP2	0.0372199	-0.139146	0.0540147	-0.0709277	-0.315126	-0.120564	0.0966586	-0.0129781	0.16324	-0.0673642	0.123021	0.156878	-0.0437522	0.107024	-0.059803	0.157003	-0.0509412	0.101664	-0.106101	-0.0631462	0.500347	-0.132699	-0.0970404	-0.150411	-0.0411354	-0.00622798	-0.1636	-0.188977	0.531338	0.228556	0.0060212	0.24524	-0.0435422	-0.110608	-0.0357774	0.126587	0.0598208	-0.0263699	0.141452	-0.0510949	-0.108634	0.00409838
ENSG00000047410.13	TPR	-0.0149867	-0.0430999	0.0658469	0.0363907	0.0670661	0.0732	-0.000438843	0.13882	0.122429	0.0291326	-0.103752	0.00284771	-0.0347339	0.0986749	0.106841	0.0490236	0.0851434	0.183007	-0.060332	0.0244891	0.112709	0.013736	-0.00420423	0.084753	0.0337697	0.0931189	0.0100706	0.210018	0.346382	0.255632	0.0271762	0.0214596	-0.0249931	-0.0340574	-0.000503712	0.117469	0.0404916	0.0871357	0.0513823	0.00545716	-0.0614203	0.143273
ENSG00000047457.13	CP	0.343777	-0.138914	-0.279983	-0.244701	-0.348408	0.143683	-0.511112	0.628812	0.390037	0.0817858	0.159438	0.512332	0.610224	1.06052	0.579753	0.414663	0.947415	0.702418	-0.0532563	0.407307	1.31262	-0.00649341	-0.083738	-0.0971539	-0.0602442	0.109735	-0.312291	-0.727274	1.16463	0.302597	0.460494	-0.00161195	-0.0608825	-0.873962	-0.0344505	0.69045	0.521226	-0.501972	-0.237763	-0.258256	0.0544828	0.779904
ENSG00000047578.12	KIAA0556	-0.132572	-0.15844	-0.0944957	-0.0572216	-0.0495826	-0.0583499	-0.191711	0.116564	0.0224779	-0.126381	-0.166723	-0.0792731	-0.0761433	-0.0707748	-0.0271225	-0.088923	0.055245	0.0564048	-0.137335	-0.098962	0.21973	-0.0466069	-0.0430648	-0.102015	-0.0131502	-0.0284405	-0.1309	0.0534631	0.0577995	0.0150094	-0.0782034	-0.0670096	-0.0552847	-0.138977	-0.0294248	-0.0308704	-0.0827097	-0.117799	-0.179112	-0.0226378	-0.23866	0.0989082
ENSG00000047579.19	DTNBP1	-0.0936993	-0.104206	0.00985804	-0.0559315	-0.089905	-0.00921549	0.0291766	-0.0298368	0.00363367	-0.0396052	-0.119815	0.0338732	0.033984	-0.04358	0.00372013	-0.0796906	-0.111268	-0.114201	-0.0967428	-0.0401643	-0.0702316	0.0205963	-0.0355295	-0.0111375	0.00970582	0.0128552	0.0113404	0.113909	0.285275	0.182431	-0.039471	-0.0409073	0.00881938	-0.0924621	0.0624017	0.0290324	0.0679656	-0.0614511	-0.0381377	-0.161032	-0.0373591	0.0905723
ENSG00000047597.5	XK	-0.436038	-0.101271	0.220085	0.0364895	0.215226	0.110038	-0.0884449	0.128481	-0.0398323	-0.0334496	-0.171345	-0.00360637	-0.0756699	-0.0797224	-0.0567045	-0.336294	-0.0774034	-0.0254774	0.00892227	0.230306	0.100087	0.119022	0.0701663	0.193574	-0.042678	0.09162	0.114553	0.269082	0.0531808	0.269545	0.210056	0.325903	-0.179292	0.068858	-0.0269084	0.246042	-0.0221522	0.12859	-0.381755	0.108118	0.0169775	0.257434
ENSG00000047617.14	ANO2	0.273243	-0.107599	-0.601115	0.158329	-0.224023	0.0714958	-0.316677	0.349138	0.0392128	-0.00823718	0.139484	0.120817	0.235144	0.248513	0.270182	0.137377	0.0352835	0.214009	0.0176375	0.086776	-0.528524	-0.126858	-0.132244	-0.207511	0.123278	0.0765972	-0.109134	-0.163361	0.251617	-0.0770483	-0.12825	0.155211	0.151567	-0.085792	0.00742289	0.189591	0.188742	-0.187613	-0.136477	-0.193118	0.153502	0.16547
ENSG00000047621.11	C12orf4	-0.0394638	-0.0218894	-0.0173595	0.0688773	0.0456771	0.0056922	-0.0787617	0.160852	0.066845	0.106754	-0.0930187	0.0406423	-0.0990977	-0.0244372	0.0207905	0.00958974	0.0859751	0.136521	0.0422721	0.0803999	0.148624	0.0395932	-0.0323724	0.02167	0.0318857	0.0609081	-0.0291049	0.249373	0.0109094	0.263444	0.0482341	0.104984	0.00381144	-0.0670806	0.0875766	0.0695843	-0.0201237	-0.0830128	-0.0836819	-0.0641042	-0.0344062	0.110033
ENSG00000047634.14	SCML1	-0.0192585	-0.060412	-0.0816041	-0.156345	-0.130841	-0.0120358	-0.041633	0.175988	0.145631	0.0143298	-0.0350669	-0.0195762	0.0161946	0.113781	0.0606825	0.269969	0.065965	0.105847	-0.166462	0.0800177	-0.0773859	-0.133488	-0.0140083	-0.170931	-0.0735361	-0.128397	-0.0669815	-0.0382434	0.317517	0.0750557	-0.134031	0.0668286	-0.0457223	-0.109473	-0.153872	0.13732	0.0660271	-0.0666662	-0.0691754	-0.0891475	-0.150524	-0.292428
ENSG00000047644.18	WWC3	-0.0689932	-0.156639	0.0639989	0.0296682	-0.00730324	-0.0128965	-0.0585564	0.072938	0.0926883	-0.0712555	-0.128257	-0.0482949	-0.0524484	0.0947298	0.0122943	0.0256808	-0.0356808	0.137232	-0.0625305	-0.091284	0.00826334	-0.00120245	-0.0978294	0.0842004	0.0373433	0.0650545	0.0442002	0.184979	0.122091	0.246712	0.0145326	0.0484528	-0.00706449	0.000240938	-0.0190889	0.0705074	-0.0375774	-0.0882692	0.0474473	-0.0780151	-0.107554	0.198953
ENSG00000047648.21	ARHGAP6	-0.181025	-0.108241	0.052343	-0.0480932	0.0606063	0.0184177	0.142586	0.307464	0.197256	-0.0784072	0.258966	0.190624	0.0916188	0.288567	0.126252	-0.387213	0.110427	0.364614	0.0092367	0.0753701	-0.435441	0.000717724	0.0309644	0.0340295	0.116898	0.0877751	-0.153978	-0.196701	0.202308	0.00830638	-0.0771868	0.0544186	-0.0802211	-0.0708672	-0.0512051	0.265585	0.154411	-0.0974394	-0.0181623	-0.0403317	-0.0953332	0.123711
ENSG00000047662.4	FAM184B	0.0173561	-0.0167637	0.0966802	-0.0645445	-0.169811	0.205011	-0.190008	0.0228824	-0.0507504	-0.0720585	0.07213	-0.0560052	-0.132336	-0.0713768	-0.0837557	-0.141183	-0.00717042	0.135442	-0.147433	0.0486414	1.30931	-0.142563	0.111462	-0.222569	0.0286719	-0.14274	-0.017466	0.0413663	-0.172589	0.0924986	-0.0848501	-0.550662	0.031165	-0.159658	0.0282742	-0.193278	-0.106579	-0.0253236	0.0243169	0.0564906	0.0585944	0.115716
ENSG00000047849.21	MAP4	-0.0632299	-0.121273	0.012995	-0.0571603	0.0198011	-0.0344073	0.00249335	-0.0617975	0.0257592	-0.050034	-0.115249	-0.0433706	-0.0589866	0.124372	-0.013652	0.0289048	-0.127859	0.177154	0.0048247	0.0615553	-0.227851	-0.069494	-0.0822862	0.0277617	0.000276651	0.052252	-0.10048	0.0092287	0.12799	0.164888	-0.0704675	0.118079	-0.0294783	-0.0867916	-0.0542928	0.00988393	0.0300744	-0.125258	-0.0715784	-0.123854	-0.087911	-0.0300245
ENSG00000047932.13	GOPC	-0.0685163	-0.0519569	0.0412773	0.0685106	0.0439113	0.0383189	-0.162312	0.0935784	0.136854	0.0593702	-0.0883967	0.0862077	-0.038988	0.028992	-0.0354411	-0.00409715	0.0691098	0.161939	-0.060061	0.0850011	0.201201	0.0730888	0.0186011	0.0205825	0.0567758	0.0781959	0.00396616	0.217548	0.118866	0.254086	0.0268487	0.0489796	-0.0101796	-0.00186032	0.0748178	0.0981497	0.0330628	-0.048751	0.0463533	0.0247861	-0.0260216	0.110616
ENSG00000047936.10	ROS1	-0.38228	-1.50862	-0.192161	-0.379409	0.376735	-0.400503	0.120907	-0.0896267	-0.431113	1.18444	0.599861	-0.301335	-0.0989815	-0.279296	0.471623	-0.198523	0.118298	0.283065	-0.0833504	-0.0754163	-0.322533	-0.0795782	0.3654	-0.0549672	0.0258271	0.36131	-0.0981344	-0.157874	0.496723	0.185139	0.219325	-0.304028	0.0866694	0.170818	0.0915627	-1.00765	-1.71301	0.119312	-0.0883048	0.222439	0.0742282	0.541762
ENSG00000048028.11	USP28	-0.0770194	-0.127882	0.058936	0.0251786	-0.00885403	0.0368004	-0.176178	0.181863	0.0710104	0.0461053	-0.091225	-0.0706091	-0.114645	0.00589722	-0.00795082	0.051131	0.150615	0.179983	-0.0404408	-0.00840533	0.351528	-0.0370751	-0.0772939	0.0572924	-0.00571262	0.0674633	0.105239	0.252096	0.164606	0.206824	0.0219539	0.0571352	-0.0221795	-0.0653447	0.0848886	-0.0298886	-0.0385412	-0.137603	-0.0187635	-0.0822253	-0.0214669	-0.0225187
ENSG00000048052.21	HDAC9	-0.0589332	-0.331125	0.356626	0.0254704	-0.00884561	-0.0430302	-0.822778	0.0707935	0.00548017	0.0760214	-0.148481	-0.0661415	-0.0988031	-0.0716534	0.0484131	-0.0389326	0.0394262	0.219815	-0.0583585	0.131859	-0.674614	-0.0456961	-0.155091	0.0762781	0.102367	0.11294	0.0565282	0.2879	0.356031	0.179821	-0.101118	-0.0727244	-0.0400511	-0.060904	0.153482	0.215027	0.130311	-0.101097	-0.00744937	-0.20827	0.0402566	0.0318834
ENSG00000048140.17	TSPAN17	0.0903173	-0.0400271	0.0174329	0.0338496	0.000914882	0.022919	-0.110348	0.0380708	-0.0652156	0.0403487	-0.191092	-0.056137	-0.0831254	-0.169221	-0.110345	-0.0665108	0.0253418	0.0158235	-0.0459791	0.0117007	0.0642961	-0.0403746	-0.0237213	-0.0618637	-0.0473438	0.0517804	-0.0481921	0.207155	0.127596	0.0449431	0.012618	0.0126816	0.0137125	-0.139765	0.00173643	-0.0584139	-0.0233489	-0.0623389	-0.116847	0.0167648	0.00115892	-0.0236714
ENSG00000048162.20	NOP16	-0.00462693	0.182741	-0.00716236	-0.0322622	0.0304513	0.0369058	0.0742548	0.160944	0.117092	-0.027673	-0.0840665	0.0216596	-0.0619693	-0.0991163	-0.0576139	-0.0436263	0.0348615	-0.0582904	-0.0131942	-0.10125	-0.0425433	0.0400759	-0.0324664	0.0146083	-0.0355704	0.0711802	-0.0444043	0.200173	0.0285466	0.139118	0.103672	0.254752	0.00502629	-0.225529	-0.117513	0.0595545	0.0210362	0.0358396	-0.0365577	-0.10167	-0.0657548	0.13217
ENSG00000048342.15	CC2D2A	-0.262311	-0.12555	0.167395	-0.0652079	0.0399306	-0.120481	-0.232927	0.0910313	-0.0711579	-0.0783576	-0.0587111	0.0354182	-0.0510248	-0.0633362	0.0777083	-0.109134	0.0764773	0.0562911	-0.0875629	-0.0332948	0.183023	-0.0678606	-0.169327	0.111187	0.0982097	0.135911	-0.0837311	-0.00759337	-0.186858	0.193919	0.0940582	-0.00453513	-0.108619	-0.114536	0.098484	-0.0329286	0.019174	-0.201075	-0.0639312	-0.208501	-0.209832	0.251233
ENSG00000048392.11	RRM2B	0.0159224	-0.0864922	-0.0719542	-0.072183	-0.0656118	-0.0120503	-0.0753241	0.14338	0.19717	0.09521	-0.0475591	0.103508	0.0550357	0.085768	0.0474046	0.0858468	0.101823	0.159899	-0.152591	0.00360804	0.0422311	-0.0275511	-0.00748987	0.0620405	-0.0322023	0.109107	-0.109923	0.158654	0.169504	0.166078	-0.068042	0.0778414	-0.00579396	-0.127293	-0.0471981	-0.0272218	-0.0262472	-0.0857841	0.0497134	-0.08061	-0.0557301	0.25997
ENSG00000048405.9	ZNF800	0.0237691	-0.0265373	0.0180646	0.0215587	0.0284156	0.061036	0.0444145	0.133792	0.0976756	0.047377	-0.0728393	0.0118355	-0.00665081	0.118916	0.0370922	0.0758488	0.110812	0.150953	-0.140031	0.0267061	0.0108266	0.0273622	0.0136925	0.0107233	-0.0176684	0.0586122	-0.0633479	0.109411	0.195916	0.215202	-0.042501	0.0649089	-0.0328427	-0.0415927	0.0636036	0.10248	0.046128	0.0130259	0.0212837	-0.0161198	-0.0357244	0.0369351
ENSG00000048462.10	TNFRSF17	0.291942	0.242848	0.519133	-0.105073	-1.31192	-0.203165	1.8721	0.583484	0.469284	0.491536	0.097758	0.029977	0.205472	0.333921	0.12225	0.401531	0.209547	0.0449742	-0.297306	-0.037739	3.15159	-0.64291	0.0768534	0.451086	-0.108351	0.197793	-0.172339	0.420057	0.330202	0.079706	0.651133	-0.346827	0.0588319	-0.0124092	0.0543023	-0.206698	-0.133761	-0.193223	0.348084	0.139354	0.952638	0.412357
ENSG00000048471.13	SNX29	-0.0512392	0.0137164	0.101819	-0.0237028	0.0734309	0.0423554	0.235785	0.0731209	0.106092	-0.0379458	-0.0582832	-0.00673079	-0.0718222	0.0961808	-0.019477	-0.0103076	0.0281656	0.158581	-0.0963861	-0.0080094	0.0583812	0.01879	-0.0154559	0.111576	0.0480336	0.101277	-0.00237404	0.0686239	0.220395	0.140156	-0.0190838	0.0693256	-0.0585091	-0.0201697	-0.0201831	0.0981402	0.0538558	-0.0073785	0.0224968	-0.0243545	-0.163467	0.00428953
ENSG00000048540.14	LMO3	0.286695	0.046162	-0.150337	-0.133402	0.435282	0.140131	0.023119	-0.0322693	0.00263488	-0.054367	0.248079	0.185439	-0.0350799	-0.0867979	-0.100409	-0.176442	-0.12988	-0.11358	-0.00917077	0.285453	-1.11282	0.0592984	0.0183661	0.216958	0.104513	0.173982	-0.158774	-0.61732	0.422068	0.0262084	0.170157	0.13322	0.0788411	0.133359	0.0132065	0.352658	0.152238	-0.0808409	-0.142951	-0.0822729	-0.0501962	0.218059
ENSG00000048544.5	MRPS10	0.0283057	0.00667493	0.0520894	0.0672044	0.123233	0.0370417	-0.0113575	0.0725815	0.0167065	0.0193298	-0.11919	0.0510251	-0.0345384	-0.0128787	0.000581773	-0.125016	0.0416112	0.054625	-0.022775	0.0859072	-0.000472686	0.0384178	0.0195155	0.111131	-0.0186661	0.110381	-0.0386036	0.180405	0.010209	0.149255	0.0652826	0.292728	-0.0439247	-0.0478425	0.02171	-0.00197166	0.000320231	0.008664	0.0119392	-0.0666337	-0.0922247	0.0802321
ENSG00000048545.13	GUCA1A	-0.17276	-0.293225	0.270342	0.271679	0.624637	0.0125419	-0.700445	0.158483	-0.0407618	-0.304783	0.476197	0.474991	0.0603232	-0.00176599	-0.162371	-0.359568	-0.235813	-0.24769	-0.0504148	-0.317129	-1.10062	-0.329752	0.168466	-0.320951	0.23832	-0.227577	-0.29711	0.187358	-0.254073	-0.227853	-0.581556	0.250216	-0.366433	-0.0890046	0.36934	-1.27292	-0.35029	-0.105838	0.081835	-0.346093	-0.401693	0.101583
ENSG00000048649.13	RSF1	-0.084158	-0.0821496	0.102111	-0.00553102	0.0875088	0.061585	-0.162244	0.12325	0.0939421	0.0173406	-0.0938016	0.019979	-0.0137864	0.0732331	0.0533093	-0.0303637	0.0415515	0.141303	-0.0508242	0.0546378	0.13892	0.0239606	-0.0140339	0.0927154	0.0508362	0.112158	-0.0504132	0.170145	0.337309	0.238132	-0.0107334	0.0828424	-0.0112946	0.0158237	0.0385189	0.0690435	0.00776856	-0.0300413	0.0406869	-0.0160697	-0.0619037	0.0502037
ENSG00000048707.13	VPS13D	-0.0227964	0.00816107	0.0906563	-0.0649407	0.111145	0.0624496	-0.0504057	0.0915825	0.0472792	0.0117713	-0.059209	-0.0239915	-0.105485	0.00464897	-0.0280943	-0.109758	0.0585562	0.103998	-0.0937908	-0.00811324	0.0190889	-0.00402479	-0.00306997	0.0630575	0.0259549	0.106968	0.00546436	0.227211	0.254284	0.212933	-0.0437053	0.118517	-0.0241399	0.0168599	0.0585045	0.129877	0.030156	-0.00558617	0.0225981	0.00280358	-0.0749007	0.0765995
ENSG00000048740.18	CELF2	0.125532	-0.0492309	-0.0115861	0.00461534	0.0713835	0.100477	-0.0106033	0.14833	0.0497888	0.0557064	-0.0798705	0.031023	-0.071465	-0.0274971	-0.0319656	-0.179257	0.0228977	0.0220376	0.127764	0.125672	-0.0660765	0.0859383	-0.00380399	0.108218	0.111539	0.125888	0.057069	0.172743	0.80097	0.0203048	-0.046219	0.181513	0.0572272	-0.119194	-0.177697	0.376882	0.311805	0.0799722	0.042063	0.00457229	0.172212	0.219066
ENSG00000048828.16	FAM120A	0.0025275	-0.00599012	0.108848	0.0292128	0.0798722	0.0629837	-0.0184062	0.187174	0.0856169	0.0716206	-0.100717	0.00854005	0.00756448	0.0938358	0.0244815	-0.0163856	0.115086	0.100819	-0.0569052	0.0126096	0.0352864	0.0428516	0.0473773	0.0926854	0.0340522	0.121536	0.0539374	0.260515	0.0791256	0.234362	0.0222062	0.0414389	-0.00207437	-0.0578025	0.0102985	0.070242	-0.00698059	0.0226923	0.0223349	0.0424693	-0.0110654	0.103447
ENSG00000048991.16	R3HDM1	-0.0106335	-0.0328982	0.0905336	0.0166478	0.0412491	0.0290435	-0.113784	-0.0220851	-0.0849168	0.0572544	-0.0825682	-0.0707783	-0.147583	-0.157776	-0.0897341	-0.194061	-0.00971271	-0.00450941	-0.0402983	0.0380285	0.0418178	-0.019648	-0.0281139	0.0546545	0.0228246	0.0976996	-0.0259322	0.191744	0.0686043	0.216447	0.0071829	0.114122	0.0225616	-0.00357252	0.0787869	0.0204838	-0.0502232	-0.0390664	0.029366	-0.044451	-0.0787104	-0.0318953
ENSG00000049089.13	COL9A2	0.106677	-0.216205	0.105763	0.143395	-0.0579329	0.0902779	0.196323	-0.222576	0.129239	-0.255012	-0.182965	-0.26395	-0.33365	0.0699102	-0.320941	-0.0563063	-0.290309	-0.00231009	-0.147197	-0.263526	0.527809	-0.279075	0.0871867	-0.190745	-0.156565	-0.102685	-0.306917	0.00284694	-0.268413	-0.159997	0.102046	-0.0136577	-0.0142616	-0.026704	-0.161111	-0.25429	-0.155393	0.115189	-0.222383	0.202274	-0.00830388	0.174192
ENSG00000049130.14	KITLG	-0.209915	-0.23838	0.155844	-0.0567357	-0.10698	-0.0251779	-0.0138268	0.130484	-0.0840454	0.114316	0.150064	0.16145	-0.0161816	-0.174826	0.103936	-0.173916	-0.114826	-0.0635293	0.0599714	-0.172708	-0.171406	0.0930574	-0.0531658	0.138181	0.100938	0.192479	-0.308409	-0.0425818	0.47501	-0.098425	-0.0552624	0.0584257	-0.117076	-0.117613	-0.445265	0.0495105	0.0492968	-0.375397	-0.0900616	-0.187718	-0.221946	0.10109
ENSG00000049167.13	ERCC8	-0.00790351	-0.0859201	0.0892909	0.0340396	0.0511889	-0.0837532	-0.220486	0.0633256	0.0593738	-0.00502929	-0.0793165	0.0124907	0.0251342	0.0618258	-0.0379171	-0.0448025	0.0332639	0.158314	-0.0428482	0.00659129	-0.0149251	0.0223034	-0.0410166	0.0635161	-0.00459352	0.0571441	-0.0559859	0.11227	-0.190832	0.120653	-0.00298173	0.0471628	-0.0488931	-0.079992	0.000938486	-0.0353821	-0.103257	-0.0494605	-0.0629191	-0.0729455	-0.223475	-0.0187134
ENSG00000049192.14	ADAMTS6	-0.171944	-0.0651412	-0.00637038	0.218608	0.326934	0.107216	0.764279	1.03782	0.437355	0.11108	0.435489	0.178159	0.174408	0.220451	0.308845	0.0953333	0.28696	0.431161	-0.13792	0.293745	-0.373677	-0.0325601	-0.158165	0.150214	-0.118305	-0.0124396	-0.00434379	0.512312	0.309324	0.0293462	0.107133	0.145323	0.0900608	0.121309	-0.046307	-0.043971	0.0321303	0.102106	0.225339	-0.0407507	-0.00161225	-0.0386767
ENSG00000049239.12	H6PD	0.0428677	-0.0362676	-0.0508642	0.0200022	0.0115123	0.0483606	0.0744531	0.148815	0.225681	0.00352198	0.0864509	0.106055	0.00641294	0.202883	-0.0175479	-0.00158908	0.148692	0.138756	-0.132855	-0.0568859	0.036006	0.0109233	0.00634674	0.0062596	0.0319868	0.0591726	-0.0608657	0.00919354	0.538988	0.152209	0.020048	-0.0744958	-0.0702115	-0.0628719	0.00374195	0.201398	0.104082	0.00831691	-0.00274825	0.0322466	-0.0439584	0.175277
ENSG00000049245.12	VAMP3	-0.0323481	-0.0938128	0.0103656	-0.0320496	0.0191565	-0.0181857	-0.0564181	-0.00507296	0.245981	-0.00271918	-0.0136306	0.0992612	0.020244	0.282938	-0.0487903	0.0546312	-0.0325394	0.160682	-0.145651	-0.078144	-0.214634	-0.0460077	-0.0380185	0.0952222	0.0257325	0.0977626	-0.0749499	0.0910968	0.0231151	0.0995399	-0.0376215	0.173731	-0.0365954	-0.0778564	-0.0456282	0.0241627	0.0383892	-0.117067	-0.0854488	-0.0529421	-0.15316	0.0750792
ENSG00000049246.14	PER3	-0.233699	-0.381003	-0.0472849	-0.049883	-0.165359	-0.089557	-0.275213	0.0950871	0.0764481	-0.0240129	-0.118407	0.0191563	-0.0923498	0.0217859	-0.0231642	0.00434691	-0.00180598	0.0930688	-0.106616	-0.0398511	-0.191779	-0.0354363	-0.00030351	-0.048608	-0.0996592	-0.0577573	-0.0518201	0.216296	-0.0692798	-0.0411215	-0.145793	-0.0107369	-0.121307	0.145606	-0.116117	-0.104275	-0.0855711	-0.0793222	-0.0216382	-0.152386	-0.294929	-0.336836
ENSG00000049247.13	UTS2	0.198098	-0.120959	0.241831	-0.188537	-0.932797	0.175394	0.647246	0.332097	0.277932	0.529346	-0.0770496	0.216412	0.206842	1.56052	0.187248	0.602948	1.77629	0.00217723	-0.008024	0.530461	-0.318948	0.0459384	-0.158974	-0.291667	-0.0759944	0.346554	-0.233661	0.258168	0.12025	-0.308162	-0.236989	0.229653	0.180122	0.11721	0.171086	-0.095033	-0.204092	-0.00701559	-0.0833059	-0.370796	0.12998	0.199761
ENSG00000049249.8	TNFRSF9	-0.0490748	-0.269215	-0.815431	-0.363181	-0.452537	-0.608669	0.0804142	1.54141	1.75593	0.201446	0.296258	-0.0792827	0.197502	0.191602	0.543938	-0.824739	0.56112	0.126261	0.189043	-0.0649131	-0.116906	-0.331045	-0.148011	-0.193603	-0.33508	-0.295336	-0.238701	-0.352263	-0.00551837	-0.487193	0.0630368	0.159981	-0.119537	-0.178954	-0.26654	-0.0769322	-0.338272	-0.063863	-0.0747911	-0.184827	0.274501	-0.10494
ENSG00000049283.17	EPN3	-0.485402	-0.529863	-0.015393	-0.0688204	-0.610208	-0.954872	0.218435	1.42181	-0.277028	0.144509	0.0552462	-0.187821	0.0822313	-0.154883	0.166298	-0.545956	-0.0564083	0.188131	-0.6229	0.0577587	0.209824	0.00136159	0.0556485	-0.687436	0.0220781	-0.568928	0.265175	0.139946	0.0269584	0.0351048	0.149233	0.181356	-0.0538272	-0.106174	0.209562	-0.0635857	0.0518073	0.0504124	-0.143491	0.0629584	-0.257805	1.1841
ENSG00000049323.15	LTBP1	-0.389993	-0.120572	0.271653	-0.0143346	-0.0195354	-0.105965	-0.222825	0.183923	0.266825	0.0245871	0.291165	0.533512	0.214751	0.293723	0.242703	0.155043	0.34982	6.2065e-05	-0.254948	0.306719	-0.436497	0.0139437	-0.154181	0.0508464	0.112488	0.133409	-0.0842341	0.128724	0.186719	-0.0848535	-0.0101082	-0.0390405	-0.0107352	0.021961	-0.0193747	0.130873	0.258619	-0.123494	0.0299466	-0.0537523	-0.106871	0.171973
ENSG00000049449.8	RCN1	-0.0797129	-0.0770505	0.030931	-0.0277526	0.0190305	-0.0790829	-0.127125	0.277614	-0.0148752	0.0207754	-0.156228	0.0747121	0.062399	0.0090951	0.107532	-0.0479214	0.0122957	-0.0566265	-0.130241	-0.0272211	-0.0772351	-0.0412034	-0.0510398	-0.0574474	-0.0255709	0.092517	-0.167714	0.0805767	0.262761	0.12021	-0.0380354	-0.165132	-0.0217856	-0.181428	-0.0535107	0.0886894	0.0701107	-0.141524	-0.108883	-0.0867285	-0.0924052	0.0503016
ENSG00000049540.16	ELN	0.124223	0.0341337	0.202551	-0.0191923	0.018508	0.226241	-0.227688	0.241411	0.123246	-0.114471	-0.0745692	0.0871271	0.0545726	0.139256	0.0292022	0.13769	0.117386	0.253967	0.0252474	0.169865	-0.194565	-0.158505	-0.00043703	-0.0500162	0.198483	0.214212	-0.148171	0.104682	0.0645412	-0.125634	-0.0597965	0.330008	0.107883	0.096591	-0.0942569	0.504743	0.592124	0.00193887	-0.0580826	0.128062	0.0569194	-0.0991727
ENSG00000049541.10	RFC2	-0.0645844	-0.0423549	-0.0231096	-0.0129833	-0.0175075	0.00202417	-0.227074	0.0320086	0.0611038	0.00511442	-0.169363	0.011049	-0.0260398	-0.0104514	0.0373869	0.077322	-0.0159469	0.0240748	-0.0170497	-0.0406327	0.0690709	0.00883712	-0.00364266	0.0379609	0.0150717	0.00123214	-0.0167903	0.195248	0.130653	0.135998	-0.0129229	0.0935889	-0.0330558	-0.192257	0.0103314	-0.0385734	0.0111025	0.0273744	-0.0412723	-0.145487	-0.0922989	0.11238
ENSG00000049618.22	ARID1B	-0.0440033	-0.0610194	0.0685453	-0.0369993	0.011707	0.0542364	0.064424	0.171786	0.0511214	0.00654789	-0.0899553	0.00739257	-0.0381777	0.00808061	-0.0101019	-0.025898	0.0563266	0.124861	-0.0749015	-0.0267538	0.220615	0.00975161	-0.0331602	0.0404632	0.0408453	0.094378	-0.0104449	0.18573	0.21609	0.170946	-0.0394887	0.0848196	-0.0162109	0.0535284	0.0364069	0.0102163	-0.0531181	-0.00370926	0.0318458	-0.0097468	-0.0889943	-0.0226004
ENSG00000049656.13	CLPTM1L	0.140665	0.0288453	0.0450696	0.0290269	0.0493259	0.0238977	-0.0301192	0.102416	0.0483682	-0.0210093	-0.168442	-0.0722291	-0.0381085	-0.0490122	0.0180529	-0.120906	0.000299418	-0.01479	-0.067081	0.128247	0.0806959	0.0227555	0.0161351	0.0874133	-0.0133392	0.0893288	-0.0107752	0.255137	0.0724625	0.0129046	0.0789354	-0.116977	-0.00182856	-0.0680424	0.0601748	0.0306822	0.0557641	0.0335354	0.0398571	-0.00543251	-0.0218183	0.0301511
ENSG00000049759.17	NEDD4L	0.166031	-0.105656	0.105086	-0.157816	-0.107918	0.0935557	-0.0343067	0.0544965	-0.010917	0.00541663	-0.0866678	-0.024958	-0.0801507	-0.0561934	-0.0899499	-0.195018	-0.0604007	-0.134163	0.189382	0.031727	0.585361	-0.0094319	0.132182	0.154316	0.0634078	0.0953654	0.164478	0.204035	0.0837601	0.431577	0.119004	-0.0694264	-0.0804345	-0.047334	-0.00967905	0.0710482	0.0814466	0.157568	-0.103029	0.0049029	-0.00579541	0.171219
ENSG00000049768.14	FOXP3	0.0151319	-0.135146	0.253471	-0.40397	-0.732848	-0.352135	0.0135109	0.148843	0.00963411	-0.140183	-0.213867	-0.219877	-0.0214017	-0.138895	-0.255838	-0.124522	-0.062533	-0.124381	-0.0340496	0.0161442	0.539132	-0.0554855	-0.0335814	-0.0241871	-0.307879	0.0216681	-0.211342	-0.00770918	0.737947	0.504949	-0.0178595	0.264662	-0.126465	-0.213925	-0.141824	-0.0265207	-0.15226	0.0599857	-0.0921436	0.0636053	0.237114	-0.16478
ENSG00000049769.12	PPP1R3F	-0.19033	-0.0473457	0.134405	-0.0351757	-0.0737461	-0.0139957	-0.0103225	-0.0344389	-0.080734	-0.126013	-0.236571	-0.113538	-0.0977654	-0.194773	-0.237494	-0.156195	-0.134973	-0.109758	-0.0752106	-0.107592	0.1221	-0.0205992	-0.134567	-0.0183702	-0.0195279	0.0246757	0.130407	0.205044	0.136966	0.230921	0.0123443	0.148468	-0.0316194	-0.0630971	0.0107379	-0.0708081	-0.0492164	-0.220432	-0.127055	-0.11198	-0.0828795	0.0582507
ENSG00000049860.13	HEXB	0.0327081	-0.049933	0.0508143	0.036479	0.0138794	-0.00546392	-0.177028	0.403841	0.201364	0.0201006	-0.0918284	0.00411183	-0.0253645	0.0816846	0.21388	0.0155478	0.0753439	0.0159185	-0.0143587	-0.00361704	0.0259202	0.000150951	0.0554188	0.0782352	0.0425777	0.120032	-0.134482	0.0228594	0.419777	0.300854	-0.0247942	-0.159863	-0.0596849	-0.0333708	-0.0288421	0.113222	0.182098	-0.0376328	0.0100714	-0.0228829	-0.136209	0.0800715
ENSG00000049883.14	PTCD2	-0.045517	0.000453035	0.0182792	0.0474235	0.0457803	0.0172106	-0.0524632	0.0735395	0.0847708	0.00769395	-0.0506938	0.0387579	-0.0912391	-0.0304248	-0.00443215	-0.114428	0.0868931	0.0907636	-0.0586285	-0.0427323	0.272824	0.0216795	-0.0437068	0.0142583	0.0496318	0.0931203	0.0126321	0.174054	0.0129886	0.259231	0.0820597	0.118417	0.00125518	-0.0599653	0.117425	0.11578	-0.0455483	0.0106901	-0.0245646	-0.0349584	-0.0412885	0.101238
ENSG00000050030.13	KIAA2022	-0.21792	-0.183231	0.373142	0.00553388	0.0204863	0.08464	-0.0994476	0.120077	0.0380001	0.0720036	-0.102325	0.0548687	-0.0788843	-0.0806929	-0.0699724	-0.372659	-0.0652644	0.0565371	0.0190338	0.211514	0.281596	0.0281289	-0.0962127	0.152281	0.261354	0.117401	-0.223401	0.184286	0.336861	-0.0745032	0.138014	-0.117958	-0.00518336	-0.00831035	0.0838959	-0.0158304	-0.0846499	0.173229	0.235438	-0.0125336	-0.157756	-0.0740319
ENSG00000050130.17	JKAMP	0.0146488	-0.00195866	0.101962	0.0815251	0.0736187	0.0336031	-0.0909722	0.0863153	0.0994956	0.0157807	-0.0789905	0.0348743	-0.0534549	-0.00695763	-0.00165702	-0.178322	0.0208487	0.0883197	-0.155271	0.0501918	0.0869856	0.0248642	0.0559961	0.0750094	0.0210459	0.0998892	0.0376383	0.290607	0.0918994	0.173136	0.0391254	1.33497e-05	-0.0157992	-0.0245682	0.0601538	0.045112	-0.00730214	0.0343129	-0.0116089	0.071209	-0.0125879	0.177104
ENSG00000050165.17	DKK3	-0.311678	-0.102473	0.275529	-0.0578823	-0.0848746	-0.111168	-0.338103	0.126454	-0.00789319	-0.015657	-0.158496	0.0437853	-0.023071	-0.0390954	-0.0163514	-0.18415	-0.0845944	-0.0938729	-0.0674041	0.00748761	0.731614	-0.224711	-0.199998	-0.0588679	0.0961697	0.0562275	0.213526	0.30084	-0.0129377	-0.119157	-0.0364547	0.00304118	-0.122539	-0.0978925	0.0638903	0.00898574	0.0826099	-0.388168	-0.231717	-0.167783	-0.21463	-0.0955106
ENSG00000050327.14	ARHGEF5	-0.0837833	-0.150701	-0.00491197	-0.0376487	-0.0534949	-0.0126317	0.17125	0.423408	0.264354	0.256608	0.166305	0.242699	0.394066	0.68258	0.360766	0.165241	0.327201	0.395566	0.189484	-0.206687	0.99877	-0.0914045	0.0327389	-0.270309	-0.033356	-0.152318	-0.168619	-0.191221	0.168632	0.238684	0.0322118	0.0422881	-0.0285088	-0.101439	-0.0850767	0.0579305	0.00756978	0.0937107	0.0303531	0.00652634	-0.0564554	0.185476
ENSG00000050344.8	NFE2L3	0.103873	-0.109904	-0.136402	0.0586871	-0.074018	0.074596	-0.0152975	0.306975	0.206992	-0.118566	-0.161012	-0.134033	-0.188937	0.00357719	-0.0964339	-0.0885969	-0.0681837	0.247401	-0.10125	-0.00693554	-0.177731	0.00150549	0.088271	-0.105003	0.0411959	-0.026515	-0.033113	0.113949	0.122533	0.0470176	0.0336371	-0.0533498	-0.0497646	-0.181824	0.0144064	0.085683	0.0249554	-0.0478002	0.02629	0.0615447	0.187066	0.229492
ENSG00000050393.11	MCUR1	0.0500746	-0.0681236	0.0503683	0.0412096	0.0524474	-0.000178464	-0.113195	-0.00214919	-0.0199161	0.0349888	-0.0625142	0.0466134	-0.00466997	0.00951038	0.0360429	-0.0707094	0.00814413	0.131484	-0.0604197	-0.0498951	-0.0679612	-0.0381714	0.0291091	0.0720418	0.0483905	0.113209	0.0487903	0.161569	-0.0674125	0.25991	0.0205096	0.11664	-0.00214325	-0.0164585	0.0342966	-0.00317808	-0.0421338	-0.0147952	-0.0573225	-0.039297	-0.124322	0.0857672
ENSG00000050405.13	LIMA1	-0.0182489	-0.176191	0.00483201	0.00178594	-0.0949044	-0.0608358	-0.286264	0.142236	0.262666	-0.0103676	-0.152112	-0.104397	-0.141564	0.180709	-0.0371643	0.181082	0.058143	0.197087	-0.14457	0.099047	-0.168142	-0.10143	0.0123503	-0.14332	-0.0465203	-0.0133033	-0.284673	-0.0847248	0.373272	0.0644019	-0.108783	0.047354	-0.105451	-0.0390971	-0.0941422	0.0679732	0.0040024	0.00168605	-0.0516657	-0.0585194	-0.211058	-0.0277658
ENSG00000050426.15	LETMD1	0.00662515	-0.0509721	-0.0443913	-0.00429225	-0.0254159	0.095216	-0.00882159	0.107311	0.0726613	-0.0467521	-0.136462	-0.0203339	-0.0480554	-0.0450802	-0.0574939	-0.024848	-0.02516	0.00766796	-0.0560421	-0.0278038	0.257451	0.0383327	0.0330506	-0.0040266	-0.013672	0.0259484	-0.028053	0.0696197	0.0620623	0.12642	0.00302368	0.0109515	0.0170199	-0.0471562	0.053875	0.131171	0.0596077	-0.00698347	-0.0435194	0.030736	-0.0691455	-0.0123735
ENSG00000050438.16	SLC4A8	0.173518	-0.195451	0.246117	-0.320247	-0.308422	-0.259206	-0.258633	0.0150365	0.0260823	0.0535147	-0.0947891	-0.1156	-0.195076	-0.114201	-0.235288	-0.198641	0.0247623	0.0402035	-0.0708102	-0.0791794	-0.146167	-0.115619	-0.0729787	-0.0848702	-0.228675	-0.0773596	-0.0534965	-0.0699259	-0.0292281	-0.0768787	-0.0228263	-0.292933	0.054957	0.0480074	0.0835371	0.0156522	-0.0443461	-0.116056	0.0106567	0.174157	-0.0119131	-0.100646
ENSG00000050555.17	LAMC3	-0.227621	-0.279239	0.138526	0.055795	0.185137	0.189335	0.317569	1.02137	0.425879	0.0174163	0.282092	0.179086	0.100333	0.255212	0.110892	0.318832	0.308334	0.0152046	-0.10733	0.0622667	1.33781	-0.147732	-0.0835888	0.0327367	-0.0249379	-0.26025	-0.198674	0.222852	-0.190307	-0.224984	-0.160949	0.0777508	0.0714998	-0.215202	-0.365065	0.0622904	0.101468	0.429173	-0.101112	-0.0665233	-0.357907	-0.106524
ENSG00000050628.20	PTGER3	0.193698	0.063517	0.00958672	0.334493	0.384344	0.213963	0.123229	0.195703	-0.0469663	0.114888	0.489475	0.380796	-0.119751	-0.0788829	-0.512618	-0.17065	0.940076	0.0561427	0.349377	-0.235292	-0.364981	-0.107451	-0.0587485	0.0776692	0.160392	0.0163691	0.145029	0.203299	0.195383	-0.0147307	0.00264621	-0.1359	0.095587	0.142222	-0.64584	0.25204	0.0754164	-0.0370229	-0.217045	-0.216948	-0.190124	-0.146551
ENSG00000050730.15	TNIP3	0.0712919	-0.34061	-1.00846	-0.367137	-0.386256	-0.115224	0.0344958	-0.273353	0.532347	-0.253547	-0.169966	0.0945101	-0.131403	0.196835	0.0278829	-0.178929	0.0415461	0.0368347	-0.114901	0.40979	0.820739	-0.930841	0.367055	0.0364012	-0.450037	0.18094	-0.378019	-0.0315841	0.351338	-0.644596	0.606653	-0.268998	-0.0709705	-0.143883	0.14895	0.0368206	1.5684	-0.063494	-0.0105029	-0.863292	0.616198	0.0528819
ENSG00000050748.17	MAPK9	0.00294213	-0.117801	0.0522565	0.00488378	0.0561717	-0.00676871	0.0417386	-0.0327693	-0.0428247	-0.044007	-0.188073	-0.107371	-0.147508	-0.146561	-0.170182	-0.282424	-0.0923263	-0.0822279	-0.0994934	0.0976576	-0.0107069	-0.0132529	0.00392653	0.123884	0.0182722	0.124968	-0.00150017	0.201488	0.0989821	0.170528	0.012577	-0.0473125	-0.0597473	0.0355371	-0.117169	-0.00109534	-0.0165905	-0.0644358	0.0286013	-0.0322565	-0.133541	-0.0213494
ENSG00000050767.15	COL23A1	-0.267511	-0.0699135	-0.291197	-0.31569	-0.278936	-0.0838564	0.24852	-0.0248636	-0.129235	0.0825504	0.0496886	0.171225	-0.159146	-0.212996	-0.195028	0.0797909	-0.0139891	0.246631	0.00363286	-0.170202	0.663181	-0.129047	0.0813059	-0.173414	-0.162624	-0.0109855	0.457432	0.498933	0.105172	-0.116638	-0.0413234	0.0838038	-0.0680802	-0.234094	-0.145239	0.0692591	0.013492	-0.313127	0.0227215	0.100729	-0.30997	0.101516
ENSG00000050820.16	BCAR1	-0.106329	-0.0745677	0.0698816	-0.0618467	-0.0594281	-0.159458	-0.0620409	0.141745	0.0571087	-0.105629	-0.203059	-0.0695806	-0.099746	-0.0352374	-0.120852	0.0678485	-0.0107329	0.0191959	-0.082963	-0.123774	-0.0596381	-0.0710321	0.0229399	-0.0675712	-0.00783399	0.0135919	-0.0153665	0.0865781	0.230316	0.204539	-0.0462752	-0.0722851	-0.0374874	-0.0841476	0.0997301	-0.0729614	-0.0065866	-0.0077631	-0.143289	-0.0279947	-0.14997	0.561131
ENSG00000051009.10	FAM160A2	-0.0326394	-0.116318	-0.0535073	0.0727142	0.00505584	0.0275851	-0.193545	0.239421	0.102536	-0.00325271	-0.0699868	-0.0195936	-0.0524154	-0.0144056	-0.0222642	-0.0214381	0.0664126	0.0632426	-0.0810655	0.0607718	0.137002	0.0335942	0.0268949	-0.0361808	0.0202699	0.00871651	-0.0209758	0.076075	0.076357	0.165683	0.00814935	-0.0479974	0.0127377	-0.0771238	-0.0197591	0.0648477	-0.00950477	0.0309099	-0.106036	0.011605	-0.10136	0.131164
ENSG00000051108.14	HERPUD1	0.0586598	0.0318522	0.0605841	0.138581	-0.0308557	0.0403482	-0.0451587	0.107971	-0.079544	0.0863602	-0.0931394	0.0788907	0.0312818	0.027198	0.0632921	0.00851199	0.0501126	0.109311	-0.0325794	-0.000835738	0.170817	-0.0416002	0.0533369	0.0440156	-0.0380133	0.0750717	0.0360184	0.221969	0.116569	0.265128	-0.0051612	-0.10982	-0.0228389	0.0437849	-0.0142784	0.0664173	0.102909	0.00913596	0.0046467	-0.0498878	0.0218703	0.0428922
ENSG00000051128.18	HOMER3	-0.0218232	-0.159308	-0.0651402	-0.0111668	-0.0158446	-0.0196005	-0.102911	-0.0767263	0.0261014	-0.074095	-0.245284	-0.163769	-0.133647	0.0785319	-0.165441	0.443297	-0.15279	0.0632025	-0.108164	-0.22637	0.118974	-0.0786478	-0.0606638	-0.0310661	-0.0906689	0.0746976	-0.166782	0.0968676	0.324035	0.167896	-0.0773188	-0.109541	-0.0199475	-0.0851762	-0.0351265	-0.0462546	0.125254	-0.283649	-0.162243	-0.081517	-0.154878	-0.0222021
ENSG00000051180.16	RAD51	0.0688344	-0.30747	0.116394	0.0498755	0.146414	0.0814502	-0.180387	0.0350004	0.0983551	0.196028	-0.187	-0.0524006	-0.156095	0.212514	0.150062	0.0549848	0.0619476	0.0791116	-0.348829	-0.000752975	0.0492646	-0.0275775	0.0534115	0.0692642	0.0177567	-0.00673031	-0.230047	-0.0182184	-0.187167	-0.04693	-0.0760576	0.0307983	-0.0734586	-0.31466	0.14198	-0.103768	-0.145552	0.231951	0.0465592	-0.00208459	-0.0201351	0.147708
ENSG00000051341.13	POLQ	0.0647317	-0.292645	0.201043	-0.0609585	0.175063	0.0375135	-0.504565	0.223201	0.0926411	0.232195	0.0418706	0.143864	-0.17897	0.150553	-0.0218823	0.115489	0.261074	0.221144	-0.356566	-0.222958	0.000156868	-0.0500118	-0.000682948	0.0779352	-0.0533418	0.0477884	-0.00779282	0.177061	-0.132267	0.221428	0.0140884	0.309942	-0.0501125	-0.169609	-0.065419	-0.0254146	-0.178164	0.226688	0.0789119	0.144399	0.181596	0.26726
ENSG00000051382.8	PIK3CB	0.068825	-0.0893735	0.0907702	0.0343137	-0.0279648	0.0530129	-0.00432957	0.0562329	0.0134871	0.0305792	-0.164767	-0.0273247	-0.102057	-0.105211	-0.00380346	-0.199847	-0.0539053	0.0263007	-0.0650176	0.129883	0.108274	0.02777	0.0509265	0.125784	0.0103125	0.139684	0.0464787	0.25557	0.0676048	0.238066	0.0634365	0.106828	0.0178539	-0.016264	0.0118898	-0.011017	-0.0386485	0.0353143	0.00265942	-0.022864	-0.0555028	0.165096
ENSG00000051523.10	CYBA	0.0942853	-0.0021698	-0.0226482	0.00787843	-0.140659	-0.189544	0.0811688	0.108621	0.238236	-0.0291225	0.281243	0.0666847	0.209713	0.764101	0.222058	0.0926918	0.0127017	-0.0424987	0.00548597	-0.193175	0.181454	-0.0485959	0.0445948	0.00879542	-0.113353	0.103376	0.00766434	0.0466855	0.107433	-0.0131064	0.000941238	-0.226232	-0.0236773	0.218103	-0.0973809	0.0145431	0.0973984	0.0730612	-0.0444288	0.056011	-0.0432072	0.0474464
ENSG00000051596.9	THOC3	-0.0259927	-0.0221339	0.119089	0.0713175	0.0473747	0.0406281	-0.142011	0.0429502	0.109556	-0.0208229	-0.0758883	0.124722	0.000178711	-0.0218061	0.14252	7.92944e-05	0.00334089	-0.129572	-0.0548617	0.110509	0.210772	0.0167093	0.000872399	0.03579	0.0320061	0.0584303	0.0415663	0.202798	-0.068558	0.335023	0.0625941	0.220004	0.000764581	-0.0476362	-0.00863605	-0.00336138	0.0241353	-0.14061	-0.0202817	0.000137813	-0.12579	0.0980285
ENSG00000051620.10	HEBP2	0.207204	0.231201	-0.0308849	0.0794904	0.175612	0.0577236	-0.068194	0.173135	0.0727426	0.158922	-0.166589	0.000272793	0.163943	0.282182	0.217797	0.0116503	0.160879	0.157496	-0.00501463	-0.00159413	-0.151491	-0.0239759	0.0427183	0.0506943	0.0260453	0.0721474	0.030257	0.171019	0.213708	0.126607	0.0498496	0.122287	0.00278797	-0.0336717	-0.0399457	0.119955	0.101655	0.221583	-0.0722341	-0.00875134	0.00479416	0.165886
ENSG00000051825.14	MPHOSPH9	0.0624879	-0.0221708	0.110733	0.0132486	0.0116329	0.0424454	-0.0669292	0.222515	0.101753	0.0359699	-0.0240075	0.00873252	-0.125614	0.0806155	0.0769441	-0.0469663	0.0875556	0.242361	-0.0923956	0.0176666	0.101019	0.0158232	-0.0335863	0.0468036	0.0379767	0.0706787	0.0591037	0.291782	0.155802	0.283576	-0.0128294	0.0467195	0.0342253	0.000431319	0.132849	0.11932	-0.0606166	-0.00631118	0.0828111	0.03191	0.0300639	0.0394395
ENSG00000052126.14	PLEKHA5	-0.0379682	-0.0573547	-0.0559231	0.0457287	0.155251	0.0854922	0.0300502	0.145622	-0.0565923	0.00799549	0.00297567	0.0530907	-0.115406	-0.0735572	-0.00208116	-0.187208	0.0920972	0.108456	0.00423031	0.136863	0.427798	-0.0252824	-0.0464456	0.113855	0.00879165	0.0807618	0.0730791	0.227396	0.000190418	0.164673	0.0337912	0.209081	-0.0377542	0.0052506	-0.149808	0.132678	0.0429029	-0.063927	0.0356615	-0.047093	-0.0914372	-0.0763531
ENSG00000052344.15	PRSS8	-0.435021	0.25736	-0.448767	0.139964	-0.49494	-0.990549	0.223754	0.0189336	-0.244061	-0.153633	-0.272483	0.00212123	-0.0824642	-0.182823	0.869899	-0.0812216	0.201872	0.174641	-0.145341	0.0370514	2.11872	0.0571258	0.220699	-1.46136	0.0215751	-0.590161	-0.537471	0.0380399	0.081008	-0.266076	0.0715998	-0.182444	-0.035647	0.0834413	-0.0211921	0.0350508	0.17515	0.216281	-0.221346	0.0250043	-0.202364	0.880574
ENSG00000052723.11	SIKE1	0.022607	-0.0439214	0.0718138	0.056961	0.140576	0.0235134	-0.161746	0.0892938	0.0868606	0.0361279	-0.0778402	0.0406104	-0.021566	0.0333254	0.000805941	-0.0140625	0.0649924	0.133347	-0.0908561	0.0817989	0.0802258	0.00436026	-0.0166979	0.0561734	0.025571	0.0941976	0.0104245	0.240519	0.093814	0.186269	0.045196	0.060737	-0.0290444	-0.0474977	0.0350709	0.136311	0.0110977	-0.0349184	0.020531	0.0248319	0.01843	0.093039
ENSG00000052749.13	RRP12	0.00747358	0.113118	0.0655904	-0.0922995	-0.18306	0.0384457	0.0638147	0.247537	0.0981436	0.0179714	-0.0935635	-0.0630995	-0.0212038	-0.105486	0.0133532	-0.124818	0.0835953	-0.0773237	-0.0387966	0.0597091	0.277993	0.0414668	-0.0483993	-0.0863774	-0.0393591	0.030872	-0.0301397	0.225189	0.165083	0.175308	0.0603519	0.131476	0.0589238	-0.142159	0.0947426	0.0678875	0.0744568	-0.0562683	-0.0900724	-0.109094	-0.0502223	0.105389
ENSG00000052795.12	FNIP2	0.0211537	-0.0789761	-0.0416196	-0.156433	-0.105817	-0.0405268	0.00658915	0.0936901	0.140241	0.0339688	-0.0244408	0.0279595	-0.0154651	0.0627552	0.0931703	0.113921	0.0172776	0.117992	-0.046619	-0.055601	-0.304847	0.0419841	0.0754437	0.0947307	0.0779939	0.15224	0.078327	0.0280598	0.429441	0.0276628	-0.019884	-0.0669197	0.0219474	-0.0223039	-0.0542927	0.113944	0.0467777	-0.0225934	0.117716	-0.0547911	-0.0959178	0.0458324
ENSG00000052802.12	MSMO1	-0.275228	0.0237797	-0.0189529	0.103337	0.0559366	-0.120223	0.095687	0.158203	0.153983	0.220105	-0.100903	0.0130465	0.0115819	0.127529	-0.226204	-0.280969	-0.0112425	0.0737522	-0.165794	0.0518582	0.0453313	-0.024903	0.169317	0.088938	-0.021559	0.117796	-0.102646	0.40091	-0.154346	-0.0022599	0.0889229	0.678058	-0.00785888	-0.0389007	-0.111218	-0.257811	-0.148782	0.364413	-0.1737	0.298914	-0.0298452	0.0534193
ENSG00000052841.14	TTC17	-0.0179831	-0.0602596	0.00317917	0.0274602	-0.0166964	0.0410584	-0.121808	0.23636	0.157594	0.02886	-0.0590153	-0.0106059	-0.0369958	0.060464	-0.0171938	0.0152565	0.139718	0.136873	-0.0431759	0.00387085	0.141528	-0.0229767	-0.0599904	-0.0732751	-0.00538879	-0.0164938	-0.0478369	0.0335619	0.193346	0.18439	-0.0217271	-0.0042818	-0.00728216	-0.00073221	0.0149305	0.107881	0.0390525	-0.049137	-0.0185821	-0.00930352	-0.0703746	0.0271801
ENSG00000052850.5	ALX4	-0.279138	-0.53236	-1.37532	0.0945575	0.319078	0.133077	-0.680291	0.722658	0.132478	-0.180426	0.0606311	0.185037	0.348946	0.18676	0.187673	0.018074	0.506582	-0.0651208	-0.243329	0.993673	1.25887	0.00532925	0.116349	0.245128	0.085121	0.344449	-0.20241	0.0384515	-0.11586	0.144114	0.744242	-0.108222	-0.120567	-0.059555	0.445368	-0.420338	-0.138799	-0.248603	0.265583	0.40726	-0.0656112	0.00551858
ENSG00000053108.16	FSTL4	-0.242391	-0.0582836	0.38489	-0.132209	-0.318802	-0.377496	0.44085	0.160651	-0.091378	-0.0581051	-0.0561279	0.0846639	-0.160275	-0.213169	0.0392717	-0.357742	-0.0837967	-0.201599	-0.221775	0.18866	-0.986295	-0.0303608	-0.108074	-0.175558	0.163617	0.064934	-0.0435117	0.0190259	-0.255639	0.890621	0.12127	0.153679	-0.195259	-0.0334665	-0.250963	-0.0217781	-0.0667835	-0.118576	-0.0935398	0.338326	-0.464943	0.282072
ENSG00000053254.15	FOXN3	0.0928577	-0.00186817	0.0853654	0.0540438	0.155866	0.108158	0.159467	0.101534	0.00246521	0.0207227	-0.169851	-0.0755033	-0.00336476	0.0802833	0.12648	0.0992005	0.062217	0.108607	0.0233809	0.0358982	-0.0485715	0.0464076	0.0100195	0.19767	0.101429	0.190942	0.00288743	0.187784	0.506852	0.171442	0.0130167	0.167978	0.00770364	0.0863367	-0.0479109	0.124529	0.0581363	-0.0469199	0.0831934	0.0173631	0.00140168	0.0195328
ENSG00000053328.8	METTL24	-0.483327	-0.333407	0.255934	0.0377218	0.0503668	-0.103571	-0.294541	0.101699	-0.120316	-0.0701239	-0.0398309	0.118808	0.0932611	0.00113544	0.110437	-0.0630324	0.0118362	0.198144	-0.0503214	0.21686	0.504384	-0.036228	-0.0883459	0.160267	0.120474	0.111231	-0.09408	0.329832	-0.0689676	0.215416	-0.105098	0.191782	0.0425203	-0.229948	-0.0124553	0.170898	0.00958674	0.0108326	-0.0981145	-0.301452	-0.17621	0.120055
ENSG00000053371.12	AKR7A2	0.0371818	-0.0286686	0.0712286	0.0229143	0.0130619	-0.0501259	-0.0335007	0.0273315	0.026107	-0.0496268	-0.0912696	0.0100578	0.00640197	0.0666604	-0.01945	-0.0468917	-0.0626023	-0.0116585	-0.0350895	-0.0230531	0.00262085	0.00847128	0.0755159	0.0633342	0.00407724	0.0472998	-0.0103734	0.050722	-0.110278	0.185775	0.0325295	-0.0269768	0.0121863	-0.0457237	0.0347457	-0.0939166	-0.0668902	0.00446685	-0.0651633	-0.0110284	-0.103956	0.00750702
ENSG00000053372.4	MRTO4	0.0378367	0.110374	0.0447234	-0.0186926	0.06017	0.0191736	0.0754425	-0.057454	-0.0141614	-0.0839531	-0.148576	-0.0554832	-0.104711	-0.125918	-0.127561	-0.143093	-0.0594567	-0.108757	-0.0459022	0.01549	0.0526663	0.0628021	-0.00449242	0.0899111	0.0033194	0.0823311	-0.0159549	0.35763	0.0433131	0.160233	0.0869937	0.130798	0.0149953	-0.0632957	-0.10148	0.0494321	0.011952	0.149733	0.0190668	-0.0256236	-0.0738058	0.0759561
ENSG00000053438.8	NNAT	-0.134678	0.43604	-0.171039	0.453911	0.621353	0.931848	0.430502	0.136296	-0.0463844	-0.309463	-0.274254	-0.216434	-0.213578	-0.296491	-0.240236	-0.435254	-0.287624	-0.39182	-0.181602	-0.483177	-0.888293	0.107478	0.0478561	0.200594	0.0840266	0.145027	0.081633	0.290118	0.553685	-0.0496677	-0.00521372	0.383432	0.189337	0.192131	-0.19	0.0524536	-0.0644901	-0.022395	-0.194086	-0.117841	-0.0957557	-0.0547042
ENSG00000053501.12	USE1	0.0677696	0.0157629	0.00194282	-0.028773	-0.024942	0.0111831	0.0154441	-0.0955241	-0.0337649	-0.0859084	-0.138028	-0.0197653	-0.0054207	-0.0661212	-0.0296486	0.0169571	-0.110298	-0.0481466	0.0154186	-0.0653754	0.0167329	0.0199647	-0.0561055	-0.0100709	0.0519102	0.0137465	0.0260179	0.140221	0.109985	0.119487	0.0442732	-0.0589395	0.0153482	-0.103523	0.0625528	0.00449521	0.0310768	-0.128515	-0.147169	-0.0495442	-0.0601904	-0.00364945
ENSG00000053524.12	MCF2L2	0.0171062	0.0191374	0.00219487	0.0548922	-0.126449	0.096204	0.316262	0.0904261	-0.158477	-0.0795771	0.101111	0.0174191	0.233931	0.0895351	0.0393874	-0.113631	0.0904991	0.155817	0.061227	-0.0350601	1.04324	-0.0629699	-0.0420032	-0.00672993	-0.0076262	0.0738409	0.0430277	-0.203523	-0.103457	0.0248563	0.0213259	0.0893523	0.0435791	0.211643	0.0915233	0.0234823	0.0361402	-0.161362	-0.011649	-0.00719319	0.336133	-0.269381
ENSG00000053702.14	NRIP2	-0.334186	-0.173318	0.173466	0.209918	0.0362781	-0.00950249	-0.35656	-0.15631	0.0147727	-0.16893	-0.252816	-0.0873102	-0.312262	-0.137381	-0.301148	-0.129246	-0.0866642	-0.201802	-0.032203	-0.228737	0.020092	-0.148295	-0.240432	-0.0394092	0.0538608	0.0591213	-0.0534847	0.0600841	-0.306245	0.100046	-0.0681015	0.0857177	0.0471036	-0.0211898	-0.137916	0.0659663	0.0224537	-0.281224	-0.0190754	-0.092636	-0.155422	-0.058484
ENSG00000053747.15	LAMA3	-0.15961	0.00870899	0.0783845	0.0307563	0.00038856	0.215856	-0.0597002	0.434214	0.0939838	-0.00186383	0.273794	0.00739036	0.0257168	0.162912	0.0824963	0.0355646	0.261393	0.286968	-0.277157	0.0410158	0.537552	0.0864364	0.0145024	0.0174581	0.063524	0.0751764	0.0396909	-0.0581916	0.410879	0.253223	0.0922043	0.183433	0.236242	0.100277	0.0807568	0.387763	0.154884	0.244948	0.34899	0.134595	0.188287	0.409178
ENSG00000053770.11	AP5M1	0.0544607	-0.0349058	0.0604107	0.0585411	0.0780268	0.0437613	-0.0618848	0.0507464	0.029233	0.0185677	-0.126152	0.0310748	-0.0453176	-0.014555	-0.0524885	-0.14753	0.00685992	0.0562248	-0.0984968	0.0808521	0.190328	0.0364808	0.0455736	0.0825429	0.025026	0.102599	0.0325966	0.243911	0.0575094	0.25348	0.0223963	0.0824882	-0.00363286	-0.0632962	0.052354	0.0489633	-0.0222589	0.0207987	0.0715789	0.00711334	0.0326859	0.151787
ENSG00000053900.10	ANAPC4	-0.0259216	-0.0932164	-0.0682897	-0.0113729	-0.0311319	0.0506954	-0.247861	0.0708567	0.110358	-0.0171514	-0.0418144	0.0130745	-0.06447	-0.0200083	-0.0989959	-0.0358215	0.0174992	0.0753665	-0.0115445	-0.0816401	0.299138	0.0286712	-0.081856	-0.0374192	-0.0166207	0.0403587	-0.0620143	0.10016	0.241894	0.115563	0.0015985	-0.026701	-0.0247206	-0.0423444	0.0834769	0.127024	0.0558716	-0.0886807	-0.097251	-0.00748263	0.017145	0.0974291
ENSG00000053918.15	KCNQ1	-0.000902997	-0.169696	-0.0492973	0.014302	-0.165591	-0.0631065	0.176378	0.0216615	0.0537882	-0.0598927	-0.547254	-0.087476	-0.0326628	0.615547	0.505664	0.0913112	0.140617	-0.136796	0.125246	-0.0511178	0.720805	-0.00433739	0.22479	0.110511	0.0785784	0.0401617	0.146319	0.188842	0.190192	0.0418489	0.0961226	-0.200513	-0.0384274	-0.0256095	7.34277e-05	0.0734946	0.0856229	0.178632	-0.068345	-0.0662184	-0.166597	0.101028
ENSG00000054116.11	TRAPPC3	0.049478	-0.00734613	0.00456266	0.00924578	0.0357864	0.00724612	-0.0594212	0.0757436	0.046143	-0.0201695	-0.140115	0.00575222	-0.057413	-0.0919578	-0.0161176	-0.0496314	-0.0290565	-0.0328311	-0.00219968	-0.0804203	0.132301	0.0240886	-0.00391306	0.0505909	0.00169843	0.0593094	0.0146397	0.165397	0.0852785	0.149038	-0.000713934	0.0252494	0.0290041	-0.0870788	0.014903	0.0406621	0.0310608	-0.0390758	-0.0628766	-0.0458168	-0.0426472	0.0872609
ENSG00000054118.13	THRAP3	-0.0486206	0.00588079	0.0777007	-0.00861201	0.0478963	0.0670987	-0.0830645	0.122804	0.0755433	0.00169966	-0.0946772	0.00650258	-0.0536619	-0.0298273	0.0440621	-0.0319197	0.0851564	0.122717	-0.0415033	0.0141431	0.061208	0.0523937	-0.0175508	0.0228152	0.018832	0.0322745	0.00553729	0.169655	0.259604	0.272621	-0.004905	0.029284	0.0167673	-0.0559673	0.0517238	0.0228129	0.00496265	0.00890835	-0.0275138	-0.025353	0.0565932	0.0896886
ENSG00000054148.17	PHPT1	0.00911695	-0.026176	-0.054669	-0.060209	-0.123866	-0.129703	-0.246393	-0.059564	-0.00784651	-0.101071	-0.113171	-0.0484674	0.0150309	0.0283603	-0.0466717	0.0151113	-0.129805	-0.0840641	-0.088097	-0.0988137	0.0406355	-0.107535	-0.0357623	-0.0159616	-0.00380257	0.00511746	0.0319041	0.100932	0.0457707	0.078082	-0.0365359	-0.0574099	-0.00605032	-0.0881388	0.0498092	-0.0122547	-0.0798915	-0.0684338	-0.154581	-0.000979078	-0.103442	-0.0523802
ENSG00000054179.11	ENTPD2	-0.790771	-0.289276	0.0358361	-0.00635945	-0.136742	-0.117136	-0.0423928	0.468722	0.270431	-0.028194	-0.0360666	0.129447	0.222694	0.255437	0.0109815	-0.12221	0.0902779	0.490052	-0.268853	-0.0399681	1.77085	-0.192625	0.0798318	-0.310717	0.0361647	0.146494	-0.0941835	-0.205236	0.207143	0.0221374	-0.0710706	0.0807585	-0.050024	-0.138437	-0.144311	0.120453	0.013193	-0.0700613	-0.0884331	0.122517	-0.421778	0.300081
ENSG00000054219.10	LY75	-0.104585	-0.192207	0.244172	-0.117435	-0.182864	-0.266031	-0.137863	0.487154	0.31183	0.0978971	0.224577	0.179283	0.180073	0.47855	0.143893	0.057653	0.156339	0.24086	0.102403	0.155594	0.974639	-0.067855	0.266753	0.0457452	-0.062527	0.0787251	-0.38918	-0.199273	0.157939	0.0643431	-0.0452562	0.0199283	-0.13506	-0.0255368	-0.246224	-0.216999	-0.264471	0.0768711	0.154369	0.0845016	-0.118737	0.0644848
ENSG00000054267.21	ARID4B	-0.0710423	-0.10766	0.0469447	0.0140524	0.00213089	0.0845381	-0.112973	0.175895	0.246007	-0.0175626	-0.124728	0.00802707	-0.0507996	0.0708185	0.0641209	0.102376	0.0111556	0.160522	-0.131637	-0.000798401	0.193825	0.0130667	-0.00133507	0.0137067	-0.00517576	0.0446423	-0.0493691	0.0998545	0.333392	0.149147	-0.0172025	-0.000934997	-0.0317608	-0.0569611	0.00270976	0.0434584	0.00110784	-0.0190908	0.0574894	-0.0101949	-0.0471763	0.18871
ENSG00000054277.13	OPN3	0.0474682	-0.0924426	0.236744	0.110243	0.0109658	0.0573102	-0.00482016	-0.0299162	-0.0491962	-0.137292	0.116034	0.258273	-0.204294	-0.264403	0.0795158	-0.123846	0.000957679	-0.0911759	-0.191117	0.154083	0.26532	-0.0465775	0.158538	0.053802	0.103818	0.163857	0.0403937	0.367404	0.0653171	0.493876	0.00363988	0.216685	0.00391234	-0.201231	0.253955	0.175089	0.11801	-0.0723297	0.0758769	0.0240916	-0.0198315	0.0291583
ENSG00000054282.15	SDCCAG8	-0.068387	-0.100173	0.0147157	0.00403366	-0.0644404	-0.00343613	-0.148256	0.0602397	0.124998	0.00286431	-0.121197	0.0269704	-0.0349798	0.0824667	0.0211823	0.00642678	0.0451933	0.111664	-0.0610181	-0.0532609	0.115785	-0.0238816	-0.0602195	0.0058699	-0.0436446	0.0363357	-0.0733197	0.070498	0.0847282	0.152352	0.0290509	0.0420685	-0.0444764	-0.0550442	-0.0143319	0.0553468	-0.0220807	-0.101488	-0.0265516	-0.0877511	-0.172888	0.086081
ENSG00000054356.13	PTPRN	-1.06452	-0.542394	0.391393	0.439624	-0.441559	0.635043	-1.01927	0.0999415	-0.0576712	-0.00568895	-0.154365	-0.144923	-0.177645	-0.235068	-0.228195	-0.228847	-0.0331676	-0.00727419	0.0966334	0.126984	0.682725	-0.0780095	-0.065802	-0.0780873	0.470815	0.348762	-0.377029	0.210776	0.564315	-0.9172	0.275735	0.472156	-0.301414	0.140258	0.178487	-0.357999	-0.547462	-0.0894927	-0.362409	0.154451	-1.1109	0.178482
ENSG00000054392.12	HHAT	-0.103808	-0.316045	0.0466312	0.0741947	-0.219779	-0.195283	0.0951983	0.0754702	-0.0476524	-0.0400435	0.164942	0.0529295	-0.0540168	0.0131958	0.0229906	-0.0936996	-0.0423657	0.131774	-0.147727	-0.145679	0.223186	-0.147263	-0.0814067	-0.153067	-0.0763262	-0.111944	-0.0857277	0.190071	-0.00533733	0.128876	-0.0499313	-0.0689166	-0.128129	-0.125473	-0.16597	-0.343795	-0.326878	-0.103913	0.0725904	-0.0826339	-0.309384	-0.119399
ENSG00000054523.17	KIF1B	0.000571734	-0.0705279	0.123426	0.00718879	0.0886337	0.0831748	0.0416167	0.0677546	-0.0300729	-0.087742	-0.113841	-0.0449649	-0.0152927	-0.0309502	-0.0795689	-0.134347	-0.0561375	0.0707411	-0.122265	0.012588	0.163382	0.0214208	0.0210003	0.0951511	0.00928089	0.132382	0.121007	0.378673	0.189109	0.260601	-0.0439923	0.0423882	-0.000933683	-0.027867	-0.0423079	0.0446925	0.103347	0.0147256	-0.0356681	-0.031627	-0.0821007	0.27041
ENSG00000054598.6	FOXC1	-0.211929	-0.00711396	-0.0841701	-0.119354	-0.067615	-0.0732144	-0.18026	0.472137	0.287098	0.157541	0.202788	0.200209	0.266544	0.379919	0.135583	0.217443	0.172386	0.225124	-0.342999	0.334189	0.253988	-0.0833138	-0.0694157	0.144476	0.0102313	0.345083	-0.203337	-0.0193584	-0.23864	-0.142706	0.145646	-0.00645768	-0.0651498	-0.130995	0.280564	-0.415693	-0.277319	-0.254183	0.00460092	-0.0307401	-0.0977753	0.305836
ENSG00000054611.13	TBC1D22A	-0.0244204	-0.110635	-0.0425251	-0.026116	-0.0935547	-0.0281414	-0.0561108	0.0666065	0.0479266	-0.0490354	-0.133509	-0.018881	-0.0245498	-0.00748923	-0.035675	-0.0898006	0.0205814	0.0573648	-0.0425367	0.0252182	0.0453607	0.0102786	0.0113279	0.0263098	0.012843	0.0708188	-0.0806159	0.0242024	0.108165	0.0861345	-0.0175453	0.0362174	-0.00675685	-0.0350202	-0.0206548	0.0324949	0.0229885	-0.0634689	-0.0206375	0.00499643	-0.0989075	0.0220963
ENSG00000054654.16	SYNE2	0.066398	-0.0639588	0.0413539	-0.0269282	0.0759436	0.10822	-0.0253352	0.393889	0.127558	0.0712075	-0.0864076	0.0349166	0.0721826	0.183301	0.208791	0.118149	0.256204	0.260998	-0.0903252	0.117472	0.0464402	0.0089126	-0.0202527	0.0767097	0.0696179	0.112939	0.105813	0.184546	0.358151	0.349378	0.0367548	0.0555547	0.0560214	-0.364274	0.0811762	0.0971516	0.0366545	-0.0836119	-0.00283553	0.0552606	-0.102978	0.0118133
ENSG00000054690.13	PLEKHH1	-0.00229094	0.327697	-0.0824604	-0.0174013	0.219468	-0.077722	0.263874	-0.207385	0.574949	-0.221494	-0.157741	-0.109823	-0.329737	0.12672	-0.301526	0.0814029	-0.26767	0.162482	-0.130166	-0.126987	0.715168	-0.0387998	0.0514955	-0.0388035	-0.0899868	-0.0480038	0.00566252	0.141982	0.118088	0.367655	0.137274	-0.31316	-0.0745545	-0.0489875	-0.158848	-0.146586	-0.280866	0.136535	-0.0735381	0.0560447	-0.0526973	0.0535972
ENSG00000054793.13	ATP9A	0.0538707	-0.0423313	0.0445925	0.0543258	0.137307	0.0575088	-0.00351368	0.0702963	-0.0388453	-0.00637402	-0.139665	-0.0268092	-0.131489	-0.146971	-0.0901877	-0.269993	-0.0541235	0.02997	-0.138186	0.0724787	-0.0365298	0.0121327	0.0456827	0.113216	0.00462703	0.103533	-0.0383228	0.152144	0.210761	0.175813	0.0253672	0.100722	-0.0357457	-0.0986639	0.0987346	-0.0201788	0.0586078	0.00106754	-0.190275	-0.0341035	-0.173612	0.193706
ENSG00000054796.12	SPO11	0.0752266	-0.0866198	-0.0230629	-0.0405322	0.255644	0.015511	1.19481	0.284889	0.328214	-0.0105667	-0.260931	-0.192635	0.239708	-0.260674	0.235202	-0.015619	-0.0288293	0.6164	-0.0616185	0.00618596	-0.431935	0.00537577	0.173625	-0.217119	-0.104909	-0.157804	-0.157151	0.0976808	0.580487	0.0239608	0.0222698	0.0202666	0.0842494	0.218116	0.0441618	0.0117017	-0.0609881	-0.492323	-0.208169	0.0355474	-0.370111	0.0853111
ENSG00000054803.3	CBLN4	-1.3124	-0.686049	0.19972	0.130982	-0.344	-0.498572	-1.61987	0.065933	-0.295843	0.531114	1.3085	-0.0271304	-0.123693	-0.283973	-0.359847	-0.706458	-0.0977892	0.35512	-0.749647	-0.282022	-0.307772	-0.138729	-0.191577	0.041767	-0.16729	0.200476	-0.210615	-0.139083	-0.892271	-0.128486	-0.602913	0.617883	-0.255706	-0.31044	0.135274	0.291463	0.195591	-0.401318	0.114977	-0.3707	-0.226281	-0.0473442
ENSG00000054938.15	CHRDL2	-0.724985	0.167826	-0.146577	0.513196	-0.162414	-0.248103	0.167002	0.305323	0.147759	0.292235	0.0817741	0.0974486	-0.0309306	-0.0587685	0.305696	-0.135037	0.768944	-0.12228	0.500913	0.310957	0.195692	0.0634747	-0.0300485	-0.187746	-0.477554	0.210523	-0.0511414	-0.0363592	1.16452	0.263816	-0.0311737	0.420607	-0.827921	-0.122406	-0.610155	-0.574687	-1.15615	-0.597191	-0.0857994	-0.0664314	-0.0675875	0.313955
ENSG00000054965.10	FAM168A	-0.0802098	-0.0528812	0.0878775	-0.0148348	0.0678852	-0.00644959	-0.0662553	0.0642218	-0.0166307	-0.00466469	-0.0985998	-0.000667111	-0.0613325	-0.0370047	-0.103729	-0.0746805	0.0185414	0.0926727	-0.0927419	0.00482343	0.295147	-7.56996e-05	-0.0384628	0.0596455	0.0346433	0.0843253	0.0349105	0.217387	0.199056	0.108761	-0.0124238	-0.0029749	-0.0449964	-0.0183207	-0.0454289	0.0663018	0.0171492	-0.039038	-0.00913093	-0.0534761	-0.0533359	0.142784
ENSG00000054967.12	RELT	0.116001	0.0240452	-0.158091	-0.224197	-0.358528	-0.337515	-0.169027	-0.0347125	0.0207891	-0.176913	-0.117386	-0.157998	-0.0937162	0.0568114	-0.020207	0.0154514	0.0683331	-0.142543	-0.146452	-0.33756	-0.0878692	-0.156096	-0.130928	-0.355973	-0.0791305	-0.0391907	-0.0582161	-0.0429505	0.487681	-0.220067	-0.14185	0.115884	-0.0296708	-0.320263	-0.0472303	-0.0363243	0.0811285	-0.134056	-0.0632841	-0.211465	-0.0280704	-0.0856755
ENSG00000054983.16	GALC	-0.0266945	-0.0748475	0.0801873	0.039462	-0.0666809	0.0339	-0.107489	0.0885148	0.178422	-0.0279107	-0.109924	0.00759153	-0.0190031	0.12678	-0.0452377	-0.053383	0.00555814	0.0857644	-0.130226	-0.0695074	-0.0238668	0.0426486	0.0135264	-0.0371356	0.0794681	0.0455489	-0.0551823	0.111832	0.1615	0.48335	-0.0197514	0.0590265	0.0173188	-0.0523011	0.0296331	0.132431	0.0888128	-0.0113211	-0.0378714	0.0147708	-0.126503	0.0565603
ENSG00000055044.10	NOP58	-0.0313561	0.0383004	-0.0152951	0.0147361	-0.0238536	0.0310859	-0.0141997	0.283306	0.125389	0.0373913	-0.0459543	0.0629188	-0.00687483	-0.00324217	0.11795	0.0620044	0.0562282	0.0188702	0.016433	0.0597641	0.256725	-0.0204879	-0.0312403	-0.0637712	-0.00432231	0.0276153	-0.038193	0.183935	0.335169	0.191721	0.0689829	0.0795464	0.0171084	-0.131244	-0.0059111	0.105749	0.0238254	-0.050218	-0.0107034	-0.0535547	-0.0467465	-0.0229814
ENSG00000055070.16	SZRD1	-0.0550271	-0.0217583	0.0113669	-0.0655134	0.0297737	-0.00888726	0.0486725	0.0808944	0.0469569	-0.0332342	-0.0679885	0.0482751	0.0492415	0.132216	0.0433872	0.0898503	0.0251476	0.0643689	-0.0849307	-0.0527967	0.0587078	-0.00384222	-0.0232792	0.089296	-0.0214483	0.0361358	-0.004575	0.171816	0.136939	0.0196293	-0.0040748	0.0492551	-0.0775606	-0.10007	-0.0233727	0.0659778	0.0872466	0.0011912	-0.0508843	-0.0519037	-0.0391145	-0.000463004
ENSG00000055118.14	KCNH2	-0.983207	-0.338801	0.264335	0.223248	-0.444639	0.258495	0.160469	0.0188027	-0.151502	-0.211115	-0.214722	-0.126839	-0.1893	-0.183786	-0.258369	-0.208632	-0.0613774	-0.232892	-0.0323318	-0.0624522	0.7857	-0.0556417	-0.0858495	0.039588	0.164327	0.0133294	0.165088	0.375486	-0.486499	-0.710972	-0.138516	-0.340658	0.0917884	0.118876	0.0505441	0.00196129	-0.27351	-0.305274	-0.331436	-0.112753	0.667242	0.0133666
ENSG00000055130.15	CUL1	0.0219987	-0.0469185	0.0377032	0.0146773	0.0524494	0.0531187	0.019691	0.0962033	0.00248401	-0.020107	-0.162906	-0.0393217	-0.0863317	-0.091126	-0.0526832	-0.0960686	-0.022654	-0.0176567	-0.0479001	-0.0187213	0.0596423	0.016789	-0.0221277	0.0907233	0.011759	0.0704353	0.00876164	0.185682	0.215687	0.164604	0.00372609	0.0796673	-0.00481796	-0.0611366	0.0107336	0.0467678	0.0461027	-0.0273614	-0.0150134	-0.0740194	-0.0567656	0.0780811
ENSG00000055147.18	FAM114A2	-0.0257555	-0.0418011	0.0517914	0.0150063	0.0258642	0.0120632	-0.203971	0.194786	0.101136	0.103786	-0.0677899	0.0364053	0.0169735	0.0516115	0.08985	-0.0819331	0.122717	0.140676	-0.0678454	0.0402797	-0.0860345	0.0468529	0.00696929	0.0626656	0.0261825	0.0965289	-0.0245057	0.196624	0.103637	0.294722	0.0130492	0.0802966	-0.0510218	-0.0220891	0.0502797	0.0598562	0.0267649	-0.104098	0.0097931	-0.0140212	-0.0187219	0.104271
ENSG00000055163.19	CYFIP2	-0.488196	-0.270061	0.25551	-0.0668633	0.0591521	-0.234116	-0.172655	0.0477332	-0.0815432	0.000186905	-0.180199	-0.0376721	-0.119385	-0.157338	-0.129242	-0.271209	-0.0745252	-0.0901189	-0.0290884	0.112666	0.572206	-0.0633221	-0.160434	-0.0524676	-0.106821	0.0946327	0.0796684	0.242035	-0.10751	0.134588	-0.0122549	0.053802	-0.0718277	-0.0154993	-0.0259365	-0.544169	-0.281077	0.0898969	0.0612436	0.0308818	-0.0755509	-0.0241264
ENSG00000055208.18	TAB2	0.0120518	-0.0943484	0.019386	-0.00734785	0.00631972	0.044846	0.0388367	0.163052	0.158069	0.0753722	-0.0643594	0.0901008	0.053424	0.189618	0.26207	0.0276922	0.116644	0.134425	-0.0242452	-0.0697486	0.181207	0.00694833	-0.0157889	0.0792695	0.0252719	0.0919257	-0.0588414	0.151104	0.200613	0.0617176	-0.0109704	0.0916925	-0.0709725	0.021631	0.0149972	0.107801	0.0475502	-0.0950608	-0.0239537	-0.120967	-0.0736461	0.126132
ENSG00000055211.12	GINM1	-0.0208015	-0.0489976	0.0616392	0.0324658	0.0898621	0.0354839	-0.117626	0.0294122	0.0796801	-0.00970121	-0.0962837	-0.0153577	-0.0133254	0.0995889	-0.0608127	0.0284366	0.0300099	0.0952657	-0.133923	-0.0957378	-0.116841	0.0142868	0.0310059	0.11011	0.0752159	0.123877	-0.0489659	0.180706	0.131733	0.115035	-0.0355178	0.0480437	-0.0419503	-0.0114915	-0.0521529	0.0707542	0.0877896	-0.0676166	0.022668	-0.00917937	-0.206506	0.114801
ENSG00000055332.16	EIF2AK2	-0.0294071	-0.115251	0.0409541	0.0736072	0.0507419	0.0219168	-0.0590879	0.217577	0.120908	0.0806859	0.045768	0.154703	-0.0386011	0.171753	0.183022	-0.0633534	0.164804	0.196093	0.0155285	0.0909611	0.0679166	-0.00207872	-0.0285377	0.0256435	-0.011625	0.136883	-0.103052	0.112835	-0.063323	0.271939	0.0504611	-0.0390164	-0.0360855	-0.0311908	0.0768608	0.0176986	0.0354077	-0.0752657	-0.00230206	0.00986294	-0.0468499	0.232365
ENSG00000055483.19	USP36	-0.0791578	-0.0670911	0.0815299	-0.0593774	-0.196337	0.031696	0.123033	0.109074	0.0390665	-0.0623354	-0.103441	-0.0296241	-0.11573	-0.0314858	-0.0458072	-0.0113633	0.092219	0.0320874	-0.0947201	-0.0812948	0.131778	-0.00908095	-0.0560451	-0.0857959	-0.00278285	-0.0168985	-0.0543051	-0.0577492	0.204259	0.167507	-0.0339934	0.0132081	-0.0145664	-0.0450061	-0.0529377	0.0621559	0.0492221	-0.0759218	-0.0472541	-0.0624922	-0.111252	-0.402667
ENSG00000055609.17	KMT2C	-0.0185514	-0.052666	0.108828	0.0231406	0.0532202	0.0783556	0.0388651	0.128693	0.0916971	0.0202462	-0.0667655	-0.0291141	-0.0801768	0.0899234	-0.0141401	-0.0166578	0.0809577	0.22899	-0.0596105	-0.0570252	0.14562	0.0121643	0.0122749	0.0777452	0.0594532	0.131249	0.0011469	0.241107	0.297716	0.215338	-0.0406616	0.040422	0.00492295	-0.0206286	0.0707543	0.0569266	-0.0104079	0.0207751	0.0687097	0.0286359	-0.0562755	0.0754612
ENSG00000055732.12	MCOLN3	-0.00411495	-0.267646	-0.168324	0.117414	0.0509446	0.0971988	0.280622	0.0160565	0.120252	0.164856	-1.45587	-0.243488	0.104388	-0.243336	-0.198339	0.357496	0.133923	0.0735017	0.66561	0.334036	-0.440239	-0.118169	-0.0897545	-0.178613	0.176324	-0.0419946	0.127945	0.384342	0.303149	0.238005	0.0453815	-0.160497	0.248122	0.158782	0.147596	0.42479	0.362351	-0.129143	-0.289031	0.152386	0.145402	0.0320977
ENSG00000055813.5	CCDC85A	0.118618	-0.204292	-0.106806	0.665834	0.0335681	0.175156	-0.0607832	0.0625066	-0.102569	0.109613	-0.0372446	0.0315314	-0.0729666	-0.181876	-0.0581716	-0.306496	-0.0455468	0.0668162	0.0697153	0.269032	-0.545737	0.0695917	-0.0700881	0.0464726	0.128406	0.116413	0.000503706	0.16656	0.0250558	-0.044473	0.143677	0.255793	0.0464249	-0.115976	-0.258108	0.0892999	0.108897	-0.338788	-0.0203207	-0.00951851	0.0700072	0.0700544
ENSG00000055917.15	PUM2	-0.0199631	-0.0989572	0.0121502	-0.00282021	0.0165704	0.0429912	0.0046214	0.0575545	0.0348493	0.0264	-0.115528	0.014237	-0.0263028	-0.00396697	-0.0221872	-0.0267744	0.0182006	0.122085	-0.0321563	0.0450053	0.15739	0.0183271	-0.000187985	0.0789466	0.00773633	0.079342	-0.0408726	0.140887	0.128199	0.201276	0.00975014	0.0625828	-0.00618331	-0.0160268	0.0213591	0.036997	0.0107481	-0.0493659	0.0274665	-0.0265845	-0.0641668	0.157903
ENSG00000055950.16	MRPL43	-0.0306084	-0.009985	0.00368372	0.0166275	0.0198454	0.00456699	-0.04673	-0.00217863	0.0611213	-0.0740327	-0.180085	-0.0300501	0.00646368	-0.0202626	-0.0580861	-0.0367582	-0.0795065	-0.054469	-0.0976738	-0.120864	0.0691096	-0.00316294	-0.0101329	0.0602149	0.0148346	0.0548614	-0.000719176	0.0880963	-0.0309065	0.119079	0.031617	-0.0133759	0.0229651	-0.0533543	0.0159554	-0.00770887	0.028442	-0.0556077	-0.0855021	-0.0442638	-0.0710854	0.0157326
ENSG00000055955.15	ITIH4	-0.338674	-0.224266	-0.309573	0.0129098	0.00378511	-0.101142	-0.480346	0.268356	0.213778	-0.028957	-0.0606339	-0.0125418	-0.0537843	0.014842	0.0571581	0.0696178	0.0721561	0.0117332	0.0586987	0.123069	0.00417216	-0.0368333	-0.0851124	-0.117891	0.0139428	-0.0168797	0.0355191	-0.130111	0.129017	0.201365	-0.00697023	-0.0804056	-0.0516017	-0.117431	0.193103	0.0501817	0.0361097	-0.142728	-0.1873	-0.0133785	-0.0994345	0.106424
ENSG00000055957.10	ITIH1	-0.528403	-0.399016	0.598436	0.0221671	-0.0619715	-0.115729	-0.0186334	2.84503	2.06013	0.316776	0.0028297	-0.223616	-0.128324	0.352022	0.621543	0.828604	0.588331	0.44003	-0.0800156	0.466882	-1.01153	0.758161	-0.11906	0.431482	-0.135084	-0.523416	-0.301791	-0.0143117	-0.081875	0.075986	0.0350499	0.0699387	-0.0373494	0.265064	0.617718	-0.514222	-0.0101704	0.166253	-1.09634	0.273499	0.0201879	0.259681
ENSG00000056050.6	HPF1	-0.105841	-0.0555316	0.0173106	-0.00325763	0.0671107	-0.0425218	-0.139617	-0.0462019	0.0585993	-0.0187666	-0.179559	-0.00329221	-0.0493537	-0.0711101	-0.0502371	-0.0991893	-0.0608348	-0.0351945	-0.144173	-0.0180747	-0.033444	7.67358e-05	-0.0363074	0.0758955	0.0348844	0.0618691	0.00498981	0.212037	0.00372435	0.21125	0.0516101	0.0745916	-0.0539054	-0.0893765	-0.0991862	0.049507	-0.000493872	-0.102766	-0.0401193	-0.0920093	-0.129507	0.0890104
ENSG00000056097.15	ZFR	0.00347823	-0.0104342	0.057156	0.00941902	0.0542304	0.0615076	-0.0215352	-0.00522324	-0.0252861	-0.000128119	-0.0826484	0.0228024	0.00431327	0.000828413	-0.0118042	-0.0170938	-0.0211832	0.105871	-0.0401187	-0.0182515	0.16333	0.0534986	0.0227444	0.125376	0.0313427	0.155969	0.0170672	0.264878	0.285367	0.219115	-0.00778004	0.0512274	-0.0156293	-0.0154164	0.00573815	0.0456802	0.0036921	-0.0266126	0.0418614	-0.0567107	-0.0699988	0.088851
ENSG00000056277.15	ZNF280C	-0.0629542	-0.0464033	-0.0293883	-0.0747332	-0.059706	0.0240065	-0.0812795	0.3427	0.230124	0.0254269	-0.0101375	-0.055285	0.0433584	0.0719757	-0.0230074	0.0769474	0.108852	0.226736	-0.085102	0.0527094	0.128129	0.0101656	-0.0572458	-0.0348114	-0.00207194	0.0106681	-0.0925268	0.0579789	0.297234	0.113886	0.0191403	0.0448829	-0.0322312	-0.0643475	0.0259566	0.0347957	-0.00724805	-0.029795	0.0934202	-0.0214701	-0.0533239	0.0476287
ENSG00000056291.17	NPFFR2	0.283372	-0.775803	0.452884	0.413273	0.549982	0.42082	0.39791	-0.160149	0.401309	-0.162562	0.149163	0.178659	-0.161725	0.166113	0.428901	-0.0747913	-0.00744213	-0.0763484	-0.605608	-0.70577	-1.1991	-0.00774883	-0.474056	0.199314	-0.155336	0.172215	-0.428556	-0.103385	1.10204	-0.0101803	-0.392621	0.207716	0.00822796	-0.166578	-0.94352	0.230016	-0.329596	-0.183294	0.261542	0.102732	0.419098	0.0672625
ENSG00000056487.15	PHF21B	0.0467789	0.105223	0.112511	-0.358854	-0.0994206	0.657871	0.328699	0.121313	-0.0524723	0.00504152	-0.000765256	0.0208189	0.0916972	0.0608149	-0.018146	-0.022969	0.140894	0.0297839	-0.133351	-0.107717	0.874861	-0.0919555	-0.117842	0.206089	0.0826441	-0.00273005	0.168399	-0.10036	-0.0170936	-0.322576	-0.0231064	0.112464	0.091184	0.0250465	0.0807343	0.218171	0.288461	-0.209816	0.5701	0.10362	-0.410289	0.0899888
ENSG00000056558.10	TRAF1	-0.082106	-0.111529	-0.0887074	-0.0173865	-0.172534	-0.0284905	-0.251328	0.119197	0.188061	-0.0773143	-0.0367513	0.00982686	0.0310096	0.0284696	0.0601878	0.0350179	0.204793	0.172006	-0.0621355	-0.0648125	0.286329	-0.0634867	-0.18827	-0.126557	-0.0252868	-0.0112893	-0.0872702	0.0704929	0.0915588	0.208983	0.0047503	0.0166629	-0.0057198	-0.0694504	-0.0164334	0.0452204	-0.103083	-0.308905	-0.085873	-0.124218	0.00656668	-0.0815969
ENSG00000056586.15	RC3H2	0.0125749	-0.0944903	0.0491237	0.0115942	0.0415552	0.0690737	-0.0955779	0.0915847	0.0832969	0.0391452	-0.140694	0.0238069	-0.0429111	-0.000976193	-0.0141685	-0.0301886	0.00579893	0.111745	-0.10707	0.00258986	0.0231638	-0.00534382	-0.0207541	0.0416042	-0.0461662	0.0658209	-0.0432738	0.195824	0.191841	0.163775	-0.0680841	0.0503199	-0.0148456	-0.0401523	0.051409	0.0304125	-0.0226845	-0.0644212	0.0305727	-0.0239076	-0.0691729	0.056748
ENSG00000056736.9	IL17RB	0.0273242	-0.0716637	-0.0877587	0.124775	-0.00576132	0.179366	-0.377786	0.122023	-0.0561087	0.100267	-0.159309	-0.0780648	0.109439	0.160228	0.0679165	0.1017	0.194049	0.11749	0.042733	-0.138495	-0.611981	-0.0879252	-0.0598958	-0.0116124	0.0227845	0.0159421	0.00850686	0.283039	0.446514	0.0044434	-0.055883	-0.136425	0.172211	-0.0730539	0.00806347	0.0492542	-0.018794	-0.0607905	-0.111197	-0.0466532	0.187681	0.0332682
ENSG00000056972.18	TRAF3IP2	0.0392376	-0.0728519	-0.092008	-0.115937	-0.00124011	-0.0374208	0.0366857	0.133562	-0.0138193	0.100507	0.0069763	0.102539	0.195451	0.340273	0.157261	-0.0083935	0.151699	0.21009	-0.0576535	-0.106154	0.238847	0.000709037	0.00884234	0.0740104	0.00785839	0.0805964	-0.0944219	0.0264962	0.475211	0.152031	-0.0235021	0.142116	-0.0566071	-0.0764886	0.0643806	0.0815748	0.017131	0.00195256	0.0346637	-0.0480556	-0.121819	-0.00760371
ENSG00000056998.19	GYG2	1.22751	1.08271	0.113164	0.981341	0.914347	0.215505	0.35781	0.079249	0.0997816	0.244886	-0.0221568	0.205099	-0.05372	0.0397051	0.109993	0.12947	0.277674	0.360422	0.479541	0.120141	0.532678	0.167285	0.928123	0.30427	0.185234	0.273117	0.960954	0.838817	1.11183	0.955983	0.423309	0.534389	0.793726	0.395329	0.0580396	1.20412	1.3146	1.70736	-0.0720941	0.459231	0.0101099	0.95777
ENSG00000057019.15	DCBLD2	0.0896434	-0.117056	0.114034	0.0247927	0.0268481	0.0246551	-0.0862338	0.123412	0.0563943	0.07737	-0.0403173	0.0370954	-0.0457159	0.052449	0.0620249	-0.0432947	0.160312	0.0389612	-0.0927149	0.0347849	0.376938	0.0397097	-0.00670005	0.128781	0.0805951	0.154086	-0.0335241	0.463205	-0.231922	0.177313	0.0126898	-0.0481371	-0.0211727	-0.00741846	-0.248736	0.100493	0.0345475	-0.10508	-0.0143089	-0.0177405	-0.0920974	0.312886
ENSG00000057149.15	SERPINB3	1.85162	0.258853	-0.168445	-0.020291	-0.159738	-1.31719	-1.12504	0.0504859	0.056349	0.301383	1.16746	0.167286	-0.798734	-0.84709	-0.0385398	-0.196849	-0.511784	-0.054777	-0.240797	0.668313	0.787728	0.596921	0.59553	0.454959	-0.189689	-2.9481	-0.120908	0.779451	-0.812758	-0.118146	0.892588	0.749631	1.92935	0.117665	-2.02702	-0.191448	-0.217863	-0.477016	-0.162176	-0.128677	-0.528405	5.41342
ENSG00000057252.12	SOAT1	0.0719063	0.0603057	0.0705435	-0.00360672	0.081746	0.048514	0.116761	0.39657	0.353599	0.0806286	0.0217392	0.115145	0.111392	0.345872	0.572051	0.0945749	0.129584	0.157924	-0.0446151	-0.0308131	0.115899	-0.0186068	-0.00559769	-0.000845743	-0.0192016	0.0564804	-0.0537978	-0.00847261	0.278074	0.125766	-0.027902	-0.0719373	0.000732354	-0.0160949	0.108272	-0.282435	-0.042397	-0.00385476	0.0166251	-0.0175042	-0.00698808	0.0923228
ENSG00000057294.14	PKP2	-0.0242313	-0.145569	-0.610115	-0.292153	-0.182035	0.129039	0.103121	0.0449773	-0.178843	-0.142927	-0.194538	0.000187024	-0.00133744	-0.25214	-0.00489995	-0.162515	-0.174742	0.242719	-0.882487	0.0226872	0.240012	0.221518	0.0702758	0.0252682	0.0296586	0.478737	0.143216	0.377526	0.0505585	0.313738	-0.0840585	0.0515212	0.00809331	0.0171305	0.211889	0.221632	0.223183	0.293601	0.243279	-0.00997137	0.470795	0.200496
ENSG00000057468.6	MSH4	0.0834768	0.0972427	0.15148	-0.0113011	0.146087	-0.029901	-0.849573	-0.1494	-0.209361	-0.247265	-0.108497	-0.0146217	-0.154572	-0.210252	-0.0801962	0.0548594	-0.0559661	0.0634245	-0.128447	-0.0280295	0.305654	0.300016	-0.27627	-0.169904	0.136158	0.0168226	0.0177886	-0.00655391	0.227463	0.61585	0.0852662	0.112897	0.129037	-0.00550634	-0.12856	0.253249	0.0922326	-0.232536	-0.298097	-0.0721882	0.231612	0.15406
ENSG00000057593.13	F7	0.350529	-0.17105	0.418163	0.302156	0.273569	0.0971756	0.058984	0.044338	-0.141199	-0.117966	-0.140308	-0.0708007	-0.215717	-0.330987	-0.165718	-0.469749	-0.0900731	-0.400358	0.0526306	0.0309248	0.572648	0.237062	-0.28439	-0.0138889	0.0954123	0.0158033	-0.0929241	-0.0597129	0.446743	0.193432	-0.160206	0.0846697	0.0172704	0.224972	-0.0398723	0.0196172	0.192083	0.420134	-1.62995	0.33753	-0.104395	-0.201414
ENSG00000057608.16	GDI2	0.00313283	0.0186676	0.0945287	0.0370135	0.0603982	0.0564595	-0.0672018	0.107727	0.110799	0.0627444	-0.148112	0.0225633	-0.0430149	0.00627801	0.0662545	-0.0332952	0.0345247	0.0984309	-0.083384	0.0437734	0.0303924	0.0377956	0.0407456	0.108613	0.0359722	0.128872	-0.0216704	0.244239	0.152263	0.242486	0.0594496	0.111744	-0.0161058	-0.049752	-0.00781418	0.0738906	0.0406141	0.0338381	0.0053179	-0.00752582	-0.0187389	0.118008
ENSG00000057657.15	PRDM1	0.233527	8.63981e-06	0.0541366	-0.0963772	-0.475594	-0.316993	0.154531	0.41296	0.0132592	0.0842189	-0.264331	0.165806	-0.139744	0.0855261	0.0784	-0.0316277	0.230093	0.159765	0.0542803	0.0644102	0.724024	-0.125536	-0.156782	-0.222198	0.0329706	0.0332519	-0.32864	-0.238133	0.388887	-0.0156479	0.0573754	0.488286	0.0497063	-0.242034	-0.310743	0.101593	0.175273	0.137062	0.169376	0.0621507	-0.0179816	0.100969
ENSG00000057663.14	ATG5	-0.035947	-0.0669154	0.0656909	0.0160165	0.0509612	0.0194158	-0.0954622	0.0555966	0.0258698	0.0639336	-0.154931	-0.0132279	-0.0235417	-0.0394483	0.0148255	-0.072654	0.0115074	0.0283444	-0.0737763	0.0227703	0.0105494	0.00992198	0.0352539	0.105945	0.0328584	0.111722	-0.0519119	0.177288	0.102852	0.151403	0.0157295	0.0453679	-0.0322982	-0.03214	-0.009644	0.0247372	0.0368602	-0.0493218	0.00145123	-0.0385451	-0.0712003	0.139824
ENSG00000057704.12	TMCC3	0.00142545	-0.165646	0.163209	0.219848	0.0480262	0.0566809	-0.197583	-0.0661801	0.436478	-0.114377	0.0585749	0.101335	-0.0739405	0.508654	-0.0795328	0.0223671	-0.14285	0.280606	-0.111114	-0.0464611	-0.433168	-0.0244194	0.141708	0.148983	0.0140039	0.114764	-0.115733	-0.151496	0.063016	-0.00369259	-0.0347592	0.319616	-0.0377729	-0.0689175	-0.151061	-0.0655346	-0.0714667	0.0684174	0.0538902	0.109844	-0.13674	0.217086
ENSG00000057757.9	PITHD1	0.0102379	-0.0114245	0.0494494	-0.0089524	-0.00523929	0.0252085	-0.0434052	-0.00942246	0.01069	-0.052255	-0.19339	-0.0208431	-0.0862093	-0.146702	-0.105748	-0.216543	-0.0876666	-0.0458024	-0.143222	0.0584532	0.0387525	0.0248118	-0.0140864	0.0508788	-0.0401737	0.0785087	-0.0218656	0.226151	0.0999305	0.118015	0.0173236	0.0968194	0.0294492	-0.0332326	0.00396256	-0.0396744	-0.0227858	-0.0434031	-0.0551994	-0.0585607	-0.0362385	0.111741
ENSG00000057935.13	MTA3	-0.0684714	-0.0842657	0.00161808	-0.00597445	0.0507643	0.0264777	-0.0451818	-0.00184952	-0.104035	-0.0640799	-0.0759123	0.0104851	-0.121701	-0.186787	-0.158731	-0.175297	-0.055022	-0.0575652	-0.0460947	0.0393643	0.121481	-0.0171199	-0.0251243	0.0046332	0.000883001	0.0482153	-0.0632674	0.0918185	0.195946	0.143647	0.021862	0.070256	-0.0375316	-0.0317958	0.0498956	-0.0224709	-0.0432651	-0.0818006	-0.0203281	-0.0590045	-0.0652928	0.236501
ENSG00000058056.8	USP13	0.182612	-0.0755425	0.253649	0.0507943	-0.000851173	0.118639	-0.139532	0.0490241	0.072058	-0.0109334	-0.0998157	-0.0429328	-0.0492463	0.00553131	-0.0912637	-0.140211	-0.00668118	0.151929	-0.120826	0.081633	-0.126059	0.0533417	-0.0228968	0.14121	-0.00401248	0.158346	0.104121	0.250411	-0.0511862	0.222723	0.00830365	-0.0195106	-0.0615671	0.0284721	-0.00269774	0.120263	0.152163	-0.076943	0.0512491	-0.00894682	-0.104304	0.263193
ENSG00000058063.15	ATP11B	0.0338147	-0.0416276	0.104654	-0.0110337	0.0179603	0.0579854	-0.0540552	0.183607	0.169221	0.0172795	-0.125611	-0.0172995	-0.0848211	0.104674	0.0447537	0.0911213	0.0915806	0.263714	-0.136679	0.0325695	0.0861389	0.00812557	0.0353061	0.0335109	-0.00934775	0.0571092	-0.060349	0.113024	0.370255	0.192639	-0.0487091	0.209494	-0.0489615	-0.0346025	0.0571101	0.0619216	-0.0210703	-0.0298402	0.0320971	0.0208762	-0.045603	0.20205
ENSG00000058085.14	LAMC2	0.00672349	-0.0274658	0.224695	-0.0828843	-0.132267	0.140212	-0.207978	1.51675	0.739764	0.0593952	-0.0153789	-0.0382805	-0.130277	0.0103559	0.290044	-0.128656	-0.0892695	0.33491	0.45543	0.178161	1.29387	0.0849521	0.142156	0.18267	0.0335802	0.137757	-0.239324	0.444933	0.261046	0.0780296	0.190748	-0.205907	0.059702	-0.322394	0.131113	0.0128546	0.0597015	0.211557	-0.117837	-0.300162	-0.144746	1.23791
ENSG00000058091.16	CDK14	0.0331723	-0.21885	0.175401	0.0737323	0.182498	0.0838568	-0.296366	0.027663	-0.017083	0.14654	-0.17673	-0.0072699	-0.109943	-0.110151	-0.0709006	-0.230272	0.0458127	0.024774	0.0151694	0.319348	0.067746	-0.0103532	-0.092026	0.0447751	0.0163162	0.0755572	-0.00269436	0.332638	-0.0820399	0.0696884	-0.00132035	-0.0950072	0.0243584	-0.0136591	-0.00268695	0.0843201	0.0730067	-0.119492	0.174569	-0.0588419	-0.0496308	0.221902
ENSG00000058262.9	SEC61A1	0.0291835	0.0591754	0.0568644	-0.00218989	0.0427712	0.00978791	-0.0196143	0.195358	0.0462467	0.0911106	-0.134495	-0.00528352	0.0589833	0.144299	0.0235184	0.0243602	0.164724	0.0984474	-0.0676015	-0.0739605	0.234932	0.00960817	0.0133172	0.00727496	-0.0234473	0.0686562	-0.00490392	0.224703	0.182944	0.10884	0.0477197	-0.147072	-0.00249069	-0.0340189	0.0320967	0.0383296	0.0280874	0.0779331	-0.00608153	0.0402803	0.0215924	0.0223761
ENSG00000058272.16	PPP1R12A	-0.217873	-0.07431	0.0370329	0.0255448	0.0990452	0.0147754	-0.0185797	0.203335	0.0869088	0.0979528	-0.078428	0.0955844	0.0101897	0.0298026	0.0832298	-0.0215444	0.0529275	0.173848	-0.107471	0.144525	0.0108066	0.0809075	0.0124449	0.136705	0.102847	0.135058	-0.0758902	0.160484	0.197706	0.157901	-0.0877263	0.0565496	-0.0601983	-0.00562285	0.0270608	0.0702482	0.013035	-0.00457833	0.00286817	-0.119844	-0.0679169	0.227347
ENSG00000058335.15	RASGRF1	-0.0381099	-0.273415	0.33255	-0.0968863	-1.07194	-0.101335	-0.517622	-0.0548253	-0.0200098	0.233973	-0.138915	-0.028639	-0.192534	-0.182657	-0.155226	-0.236633	-0.0942486	0.13916	-0.075315	0.128502	0.31442	-0.140844	-0.343658	-0.420045	-0.234471	-0.143313	-0.0846315	0.0868298	0.769828	0.0855716	0.248116	-0.0361969	-0.3782	0.22211	1.4284	-0.212766	-0.160604	0.192921	0.0316963	-0.116266	0.319883	-0.271482
ENSG00000058404.19	CAMK2B	-0.0372755	-0.235454	0.653265	-0.0680928	-0.540557	0.445614	-0.266436	0.0827459	-0.0575437	-0.0723036	-0.185328	-0.0811893	-0.109514	-0.146899	-0.160748	-0.231896	-0.095366	-0.218123	0.215598	0.195505	0.0550545	-0.0516937	0.0403469	-0.13845	-0.0278196	0.340537	0.0110468	0.10129	-0.187603	-0.280426	-0.106281	0.419259	0.239867	0.0341377	-0.104765	-0.309295	-0.0775542	-0.0716082	0.19771	0.364303	-0.20044	0.0980223
ENSG00000058453.16	CROCC	-0.0931365	-0.148378	-0.116129	-0.00555498	-0.104889	0.0126113	-0.0715279	0.12864	-0.0487544	-0.145221	-0.128346	-0.0649272	-0.154178	-0.0869807	-0.0626524	-0.0139149	-0.00605154	-0.0505781	-0.0527528	-0.163081	0.182244	-0.0258875	-0.107181	-0.0894448	-0.0420771	-0.00123826	-0.102118	0.0374298	0.0878943	0.100548	-0.0181703	0.046535	-0.0202216	-0.0565703	-0.0861258	0.0706264	-0.0155419	-0.170376	-0.100794	-0.0338115	-0.0916809	-0.111249
ENSG00000058600.15	POLR3E	-0.0327698	-0.0253201	0.0317687	-0.0790451	-0.0397381	0.0298185	-0.0349342	0.0414481	0.0107122	-0.0714772	-0.137988	-0.0605219	-0.094208	-0.0643422	-0.0652027	-0.0823023	-0.00564858	-0.000414686	-0.10056	-0.0621973	0.0955053	-0.00671321	-0.0630944	-0.00555177	0.00581319	0.0180432	-0.0208112	0.116901	0.153838	0.154613	-0.0567337	0.00467669	-0.00968072	-0.0680944	-0.00462576	0.037743	-0.0349005	-0.0402352	-0.0221258	-0.0995563	-0.0703092	-0.164263
ENSG00000058668.14	ATP2B4	0.0227697	-0.115389	0.0308736	0.042633	0.0977172	-0.0354042	-0.103165	0.246965	0.0736218	0.149364	-0.106455	0.0767059	-0.0261946	0.0291624	-0.0331223	-0.115914	0.0380112	0.240178	-0.0546001	0.059526	-0.159393	-0.00911903	-0.00175007	0.101328	0.0858168	0.0948043	0.0202517	0.358655	0.405493	0.234595	-0.09278	0.180359	-0.0158592	-0.303103	-0.0102231	0.0918254	-0.0280778	-0.0150865	-0.0302931	-0.180265	-0.111571	0.16364
ENSG00000058673.16	ZC3H11A	-0.00343576	-0.0773665	-0.0250807	-0.101707	-0.00252116	0.0476128	0.209115	0.239488	0.236464	-0.00327092	0.0138205	-0.0654123	-0.185024	0.279248	-0.245637	0.0352859	-0.081422	0.340038	-0.0116218	0.0344306	0.0462531	-0.0434747	-0.0951397	-0.104509	-0.0364869	0.0211441	-0.134854	0.185531	0.312278	0.130006	-0.0679345	-0.146989	0.0747841	0.0464759	0.0966568	0.106792	-0.0224647	-0.162719	0.0881356	0.0113355	-0.136671	-0.122387
ENSG00000058729.10	RIOK2	-0.0284745	0.0377517	0.0167836	0.0729906	0.0939294	0.0624132	-0.0119105	0.0862418	0.122289	0.0257594	-0.0940405	0.0707711	-0.0147585	0.0294823	0.0179622	0.0490167	0.0512537	0.0739278	-0.0475656	0.0112312	0.0949023	0.0409432	0.0172597	0.0934919	0.0156077	0.0859754	-0.0118663	0.194276	0.172483	0.292382	0.0646881	0.0657454	-0.0102646	-0.0717704	0.00970886	0.0761846	0.012418	-0.0269228	0.0272507	-0.020116	-0.0268673	0.0585912
ENSG00000058799.14	YIPF1	0.0453809	0.00461565	0.0252963	-0.00776385	0.0373153	0.0149395	-0.118649	0.0921224	0.0789684	0.146618	-0.103877	0.033911	-0.0479278	0.0238368	0.0380392	-0.0277304	0.079352	0.0724306	0.012525	0.00321117	-0.0737863	-0.00456672	0.0437503	0.0853526	0.0465216	0.0905361	-0.0335122	0.198448	0.132873	0.140043	0.0325914	0.0298648	-0.0034965	-0.109342	0.110803	-0.0330724	0.0156279	-0.0233207	-0.0950681	-0.0268977	-0.109395	0.228992
ENSG00000058804.11	NDC1	-0.0216613	0.0153048	0.0820214	0.0277325	0.0469032	0.0765918	-0.0646007	0.0860136	0.119679	0.0440471	-0.0636738	0.0587235	-0.0761794	0.00872563	-0.0281399	-0.00741051	0.0505169	0.0505971	-0.119441	-0.00710645	0.111326	0.054957	0.0407027	0.0587788	0.0149773	0.0902593	-0.0275783	0.253325	-0.00766553	0.181503	0.0485025	0.171207	-0.00721143	-0.0549871	-0.0475831	0.0803956	-0.0143076	0.0827672	0.108083	0.0468545	-0.0622677	0.0949975
ENSG00000058866.14	DGKG	-0.395656	0.0489627	0.237421	-0.0586043	0.161293	0.184097	-0.181724	0.0981955	0.0765706	0.108358	-0.115345	0.031602	0.0195198	0.0878496	-0.11585	-0.0162539	0.00218615	0.216453	-0.00691141	0.203343	-0.46316	0.0404745	-0.0544826	0.268021	0.418602	0.202675	0.0415093	0.159539	-0.0767824	0.0266356	-0.163051	0.0545137	-0.0179065	0.155144	-0.240216	0.0855209	-0.0516883	0.0243489	-0.138973	-0.0439962	-0.0924238	0.116867
ENSG00000059122.16	FLYWCH1	-0.0162051	-0.064072	-0.0743583	-0.0706783	0.103853	-0.011868	0.236464	0.0969552	-0.00810761	-0.0694044	-0.146413	-0.0677805	-0.0513341	-0.0638158	-0.129552	-0.0876325	0.0630043	0.0444787	-0.0204199	0.0599304	0.10136	-0.049764	-0.0911309	-0.056297	-0.0161457	-0.00679943	0.0106079	0.109934	0.296148	0.122519	-0.0125486	-0.0929747	0.0103211	-0.0288472	0.16463	0.0705049	0.0375453	-0.0361587	-0.0977177	-0.0990269	-0.0540409	-0.0254015
ENSG00000059145.18	UNKL	0.0034148	0.0138516	0.126633	0.0403501	0.0891269	0.192682	-0.116723	0.0992829	0.0072361	0.037068	-0.0537428	0.047317	-0.104924	-0.0364567	-0.00757811	-0.097547	0.103185	0.173448	-0.0734044	0.0468593	0.37052	0.0528415	-0.0279957	0.0129996	0.0498723	0.0388714	0.0198167	0.0230165	0.327301	0.305972	0.0165617	0.0362704	-0.0296175	-0.00614097	0.111739	0.220067	0.12207	0.0642713	0.0469555	0.0607028	0.0405374	0.147286
ENSG00000059377.16	TBXAS1	0.119718	0.0353229	0.0582232	0.00265655	-0.0300361	-0.0555851	0.0790193	-0.0364057	0.123109	-0.139012	0.259717	0.117616	0.0970447	0.738832	0.164289	-0.0270847	0.064563	-0.0628493	0.188441	-0.153864	0.324905	0.0709816	0.100643	0.251081	-0.0329518	0.134542	0.043543	0.129854	0.345245	0.193946	0.0201344	0.0408328	0.0618892	-0.44664	-0.26615	0.0871235	0.249475	0.196911	-0.00805255	0.0251609	0.453563	0.132809
ENSG00000059378.12	PARP12	-0.00167469	-0.172847	-0.119366	-0.0222736	-0.232378	-0.0673141	0.0540717	0.626081	0.651008	0.0724457	0.290589	0.291553	0.0473335	0.546058	0.545763	0.582647	0.396653	0.180468	0.0991074	0.00310992	-0.0180201	-0.0677707	0.0435968	-0.101926	-0.0601833	0.0189644	-0.0962259	0.0590772	-0.0939771	0.22973	-0.0531032	0.031987	-0.0458699	-0.0623268	0.0107782	-0.0239256	-0.0530895	-0.00767523	-0.00415404	-0.0487855	0.0311677	0.0887398
ENSG00000059573.8	ALDH18A1	-0.106428	-0.0141721	0.0281443	0.0133666	-0.0164107	-0.0924557	-0.178404	0.108827	-0.00178791	0.0430274	-0.120074	-0.0404797	0.0229587	0.0737963	0.0187205	-0.0599198	0.179469	0.0935417	-0.0502154	0.031229	0.31834	-0.0173009	0.0952885	-0.0208507	-0.0120427	0.0690834	-0.0575614	0.134387	0.339479	0.0171765	0.0254562	-0.229082	-0.0720309	-0.0757032	0.0614177	-0.153054	-0.172146	0.126067	0.0939248	-0.024875	-0.0637914	0.021971
ENSG00000059588.9	TARBP1	-0.0886246	-0.180361	0.0284667	-0.0138049	-0.116628	-0.137857	-0.187916	0.194611	0.0624068	-0.0438696	-0.119199	-0.133646	-0.240282	-0.0878571	-0.222029	-0.275211	0.0684828	0.12625	-0.105001	0.0197897	0.133634	-0.121348	-0.0703981	-0.14971	-0.0204297	-0.136725	-0.0277291	0.158834	0.145166	0.0927155	-0.0291307	-0.120535	-0.0906558	-0.0883811	-0.0726873	-0.04085	-0.155666	0.06541	0.119981	0.0240218	-0.0854463	0.0189704
ENSG00000059691.11	GATB	0.0394607	0.0723709	0.0659457	0.0255008	0.0607602	-0.0233179	-0.0517576	0.0457694	0.00909715	-0.0085096	-0.17796	-0.0113307	-0.0667786	-0.129438	-0.0391232	-0.0285954	-0.00201817	0.107919	-0.0886453	-0.0332422	0.0562709	0.0526103	0.0259505	0.143052	0.0176974	0.0744297	0.170325	0.0970748	-0.00762488	0.267401	0.0727872	0.115763	0.110834	-0.0547779	0.0584284	0.0556993	-0.127802	0.0525384	-0.00903714	-0.0151864	-0.0429835	0.0277926
ENSG00000059728.10	MXD1	0.0298428	0.135317	0.0316026	-0.0147708	-0.15628	-0.0796454	-0.528853	0.466713	0.389209	0.0410902	0.0579811	0.160457	0.0290099	0.193765	0.394759	0.342461	0.121766	0.177777	0.0410456	0.184109	0.132802	-0.122064	0.189201	-0.286441	-0.109332	-0.152377	-0.275534	-0.279405	0.313657	-0.0815082	-0.0617694	0.70761	0.0102051	-0.112637	0.12243	0.0187252	0.0925048	0.0457853	-0.147068	0.011401	-0.0897417	0.112879
ENSG00000059758.7	CDK17	0.0136824	-0.0886046	-0.0363284	-0.0862881	-0.159821	-0.0141706	-0.144107	0.10218	0.0808517	0.0320834	-0.0835922	0.00343362	-0.0470498	0.0208725	-0.119299	-0.0863327	-0.0565842	0.0783828	-0.0833146	0.0198156	-0.194275	-0.0179671	-0.0907704	-0.124711	-0.0238189	0.01267	-0.101684	-0.0449994	0.376179	0.147655	-0.161235	0.0738269	-0.0355941	-0.0231846	-0.158665	-0.00681296	0.0162487	-0.193378	0.0834478	-0.0473558	-0.124192	0.0241309
ENSG00000059769.19	DNAJC25	0.0389751	0.0425169	-0.00223387	0.0238017	0.0476611	0.0541188	-0.0344698	0.278853	0.117965	-0.00512646	-0.0894468	0.0109452	-0.0691115	-0.100862	0.038803	-0.0182822	0.103032	0.0322831	-0.104801	0.0181262	0.155187	0.0103871	0.0205689	-0.037158	-0.0113786	0.039309	-0.0123111	0.220823	0.392512	0.166344	-0.0242477	-0.0723534	-0.0250449	-0.0916308	0.0418689	0.0740603	-0.0033114	-0.0402023	-0.0367508	-0.012666	-0.0276335	0.129936
ENSG00000059804.15	SLC2A3	-0.171467	-0.0940961	-0.138117	-0.0964092	-0.457145	-0.140834	-0.54785	1.027	0.371054	0.128602	-0.164633	0.00445199	-0.0129515	0.137587	0.213721	0.0165624	0.104977	0.0635422	-0.0877587	0.138746	-0.677149	-0.3708	-0.209083	-0.439202	-0.190635	-0.111579	-0.415037	-0.628085	0.546369	-0.203956	0.0216168	-0.0882838	-0.12095	-0.0122638	-0.0642845	0.00752633	0.0976529	-0.701172	-0.0827836	-0.112126	-0.488265	-0.000152392
ENSG00000059915.16	PSD	0.092812	-0.0202293	0.32408	0.0719429	0.00955511	0.0176883	0.0370499	-0.0318168	-0.159567	-0.238164	-0.0222334	-0.0197628	-0.0432824	-0.189627	-0.309178	-0.251115	-0.174882	-0.244473	0.103954	-0.139143	0.554905	-0.0487008	-0.105373	-0.0553411	0.042916	-0.2387	0.27196	0.000383856	0.342386	0.273407	0.0223904	0.0381721	0.141329	-0.0950662	0.0710796	0.023798	-0.0571022	-0.385618	-0.0798367	-0.284636	0.0155901	0.0305405
ENSG00000060069.16	CTDP1	-0.00522555	0.00350778	-0.0370133	-0.0486028	0.0339644	0.029695	-0.0181226	0.128736	0.112654	-0.0587104	-0.172582	-0.131782	-0.0727041	0.0100402	-0.0359583	-0.00997068	0.0676967	0.0321036	-0.0938927	-0.109729	0.148622	0.0412743	0.0220766	0.0427597	-0.00909073	0.00459223	0.0087988	0.0869701	0.155581	-0.121433	-0.0134676	-0.0313619	-0.0119256	-0.0738974	-0.0640412	-0.0216894	0.0473765	0.0499485	-0.0407425	-0.017435	-0.0105126	0.173187
ENSG00000060138.12	YBX3	-0.067176	0.04662	-0.175415	-0.0919832	-0.0350564	0.0767699	-0.234437	0.433923	0.315097	0.225187	0.0856348	0.18815	0.136209	0.64873	0.234986	0.354578	0.347741	0.2401	-0.133489	0.0745276	-0.131241	0.0962515	-0.0491192	0.0574431	0.0124173	0.1209	0.0482724	0.327872	0.667819	-0.0256583	-0.0890026	0.114406	-0.00757152	-0.218725	0.0867631	0.0828948	0.0950629	-0.232431	-0.239564	-0.140977	-0.0752806	-0.0354342
ENSG00000060140.8	STYK1	-0.19044	0.0101343	-0.305994	0.0192367	-0.163186	-0.221173	0.0344628	0.352808	-0.096858	0.0484667	0.550896	-0.00429498	-0.197488	-0.248615	-0.107723	-0.541232	-0.159096	0.0157489	-0.698781	0.208351	0.333759	0.0149821	0.203159	-0.245392	-0.024861	-0.0940385	-0.138545	-0.05075	0.388546	-0.0975797	0.0219669	-0.0365114	-0.0137854	-0.415984	0.535839	0.0324755	-0.0551277	0.197249	0.202155	0.144992	0.268514	-0.0227548
ENSG00000060237.16	WNK1	0.0361172	-0.0712038	0.121541	-0.0118373	0.0931163	0.0404727	0.100256	-0.0543146	0.121684	-0.00592279	-0.0426241	0.0117967	-0.0581838	0.268856	0.0456479	0.0735153	-0.101256	0.30576	-0.0401071	0.0100881	-0.352587	-0.0181807	-0.0483265	0.0870728	0.0264638	0.095784	0.141085	0.320777	0.0581392	0.290013	0.000448311	0.398064	0.00645027	-0.0267873	-0.0300115	0.0528819	0.022188	-0.0370078	0.0385929	-0.0322367	-0.06324	0.137239
ENSG00000060303.5	RPS17P5	-0.218336	-0.0112972	0.453306	0.282832	-0.146203	0.0838663	-0.0542795	-0.269205	0.763151	0.214401	0.293963	0.338169	0.321543	0.455038	-0.0522104	0.121679	-0.162017	0.538545	0.0324621	0.393283	0.0393047	-0.0519459	0.0846867	0.400027	-0.145077	-0.122389	0.174495	0.117671	0.00327253	-0.269689	0.169999	-0.0135474	-0.0180544	0.265568	0.0635414	-0.0429505	0.168688	0.455666	0.269235	0.39242	-0.00337095	-0.0727136
ENSG00000060339.13	CCAR1	-0.00187149	-0.0758198	-0.0277683	-0.0170987	-0.0429968	0.0132144	-0.197497	0.0781514	0.0220788	-0.00414653	-0.0882975	0.00450466	-0.0636274	0.0523135	-0.014403	-0.0202355	0.0396026	0.163196	-0.0432751	-0.0347406	0.144071	-0.0333613	-0.0691279	-0.0933707	-0.0127806	-0.0209938	-0.0555609	0.141286	0.268655	0.175507	-0.0444361	0.00208408	-0.00565641	-0.0625634	-0.00726439	0.0321588	-0.0120541	-0.0494066	-0.0281206	-0.0237701	-0.0391886	0.0512042
ENSG00000060491.16	OGFR	0.0112541	-0.0673623	-0.0498663	-0.0997548	-0.149732	0.00455134	-0.0802147	0.166618	0.0117245	-0.0962729	0.0180081	0.158315	-0.115557	-0.105707	-0.0363317	0.0158911	0.0155345	-0.0567533	0.0210168	-0.165766	0.10543	-0.097695	-0.0779922	-0.131999	-0.0222727	-0.0511039	-0.0387911	-0.00756086	0.284662	0.0993704	-0.125853	-0.00436048	-0.0223926	-0.07034	-0.0678701	0.0894653	0.0969457	-0.0444118	-0.0748378	-0.0335322	-0.0268979	0.0176308
ENSG00000060558.3	GNA15	0.0712634	0.0204091	-0.116434	-0.0427955	-0.206365	-0.216201	0.0805981	-0.0231204	0.0151562	0.151043	-0.293546	-0.211699	-0.147864	0.0710451	0.0217649	0.07496	0.213016	-0.0483406	0.0718701	-0.132716	0.139604	0.0414773	-0.00683134	-0.189107	0.00340347	-0.0600212	-0.057501	0.135237	1.09783	0.104434	0.0962741	0.503901	-0.00570929	-0.389198	0.00273728	0.0195209	0.00562905	-0.149642	-0.147704	0.0085795	0.253112	-0.230788
ENSG00000060566.13	CREB3L3	0.203683	-0.602532	-1.327	0.134083	-0.484663	0.179041	-0.0762236	0.135143	0.0567416	0.331285	0.092211	-0.137971	0.143553	0.0803837	0.0247356	-0.12645	0.177392	0.333187	-0.264761	-0.0084907	-0.750203	0.819289	1.45887	0.00738053	-0.202091	-0.758997	-0.442301	-0.0032789	1.80627	0.123638	0.0804218	-0.23838	1.50805	-0.0331586	-0.541282	-0.577902	-0.59556	0.411081	-2.17703	0.189052	-0.272542	0.701005
ENSG00000060642.10	PIGV	-0.0118661	-0.0349939	0.105474	0.0543224	0.0585586	0.0647889	-0.00561879	0.159199	0.12276	0.0211007	-0.0509581	0.082706	0.0102571	0.0328165	0.0133836	-0.1105	0.0740571	0.0297338	-0.130241	-0.0999468	0.225739	0.0499353	0.032874	0.0442349	0.0496452	0.0705262	-0.0781947	0.103108	-0.0231602	0.222614	0.0938097	0.0379438	-0.00749172	0.0112717	0.0916323	0.0297597	-0.019435	-0.0617049	-0.0850109	0.0367657	-0.0561706	0.161192
ENSG00000060656.19	PTPRU	0.15736	0.065071	0.125047	-0.0455992	0.0229874	0.127997	-0.0529514	-0.0975733	0.0444349	0.0977803	0.0211416	0.0956726	-0.00018222	0.0117785	-0.188955	-0.169602	0.247655	0.34841	-0.103195	0.238759	0.692161	0.136298	0.0131006	-0.000298742	0.0479732	0.221569	-0.0426776	0.193909	0.549002	0.0170979	0.0769195	0.0296449	0.0943262	-0.0236075	0.143151	0.113462	0.0128453	-0.221852	-0.105057	-0.0152448	-0.124747	0.498429
ENSG00000060688.12	SNRNP40	-0.0442509	-0.00554667	0.0621515	-0.00719137	-0.00601732	-1.06755e-05	-6.06416e-05	0.177613	0.215174	-0.0137391	-0.131802	-0.0118731	-0.0489803	0.00744171	-0.00275989	0.0472676	0.0666948	0.0429241	-0.114524	-0.0636692	0.0085272	0.0225167	-0.0272437	0.054549	0.0180857	0.0643078	-0.021966	0.131908	0.0706012	0.176265	0.0421135	0.054164	-0.0225357	-0.0616972	0.0246249	-0.00664635	-0.0299915	-0.00514476	0.00892072	-0.00876944	-0.0164874	0.0619666
ENSG00000060709.14	RIMBP2	-0.198475	-0.391231	0.560488	0.525202	0.358411	0.198967	-0.898145	0.177199	-0.0621061	0.0448125	0.111134	-0.0946396	-0.161457	-0.123725	-0.103721	-0.253708	-0.00412289	-0.0288038	-0.0480917	0.101387	-0.114197	-0.00186395	-0.0360556	-0.145434	0.0237615	0.145964	-0.302157	-0.410834	0.30475	0.383938	-0.0507152	0.708014	0.121504	0.160438	0.16589	-0.0569096	-0.0314027	-0.0269175	-0.456793	0.367531	-0.262736	0.0736919
ENSG00000060718.20	COL11A1	0.225974	-0.240252	-0.370355	-0.37121	-0.669308	-0.632865	0.309152	0.0913939	0.000605948	-0.0335811	0.0633287	-0.0714527	-0.143496	-0.103256	-0.202409	-0.140401	0.0486768	0.1189	-0.21618	0.107193	0.0487863	-0.10644	-0.205111	-0.0979848	-0.0785184	0.228286	-1.42633	-0.24428	1.17251	0.319332	0.490722	-0.351017	-0.133063	-0.232007	0.339521	-0.953098	-0.309873	-0.144638	-0.271914	0.218539	0.104357	-0.0672667
ENSG00000060749.14	QSER1	-0.014324	-0.0491712	0.0688536	-0.0285438	-0.0345882	0.056125	-0.159249	0.129965	0.130404	0.0168017	-0.0737828	0.0499391	-0.00526935	0.174268	0.11628	0.0472083	0.0707017	0.183713	-0.0216795	0.0177084	0.287527	0.00733011	-0.027832	-0.0128052	0.00623662	0.0687059	-0.0910338	0.235339	0.182729	0.200089	-0.0279001	-0.0373683	-0.0279631	-0.0649717	0.066535	0.0118103	-0.101199	-0.0943491	0.0349259	-0.00709781	-0.0964498	0.030241
ENSG00000060762.18	MPC1	0.0122419	0.094569	0.0306979	0.0471361	0.0833211	-0.0108159	-0.134653	-0.0988981	0.075026	-0.0481371	-0.100165	0.0225154	-0.00223387	0.0178067	-0.0944589	0.0973992	-0.0872023	0.0420863	-0.174805	-0.116187	-0.0149076	0.0171791	0.0900068	0.11537	0.0478288	0.0949077	0.122267	0.155812	-0.157837	0.150197	-0.041266	0.0712545	0.0143649	-0.00684139	-0.148355	-0.016275	0.0136433	0.0413708	-0.0456369	0.0613638	-0.113277	0.0208123
ENSG00000060971.17	ACAA1	0.0941571	0.0304311	0.0369994	0.00959461	-0.0134045	0.00184764	0.0466007	0.0474455	0.0296412	-0.0330689	-0.125536	-0.00490553	-0.0304674	-0.012494	-0.0834524	-0.0215028	-0.0105379	0.00735346	-0.0703169	-0.0851751	-0.0192126	-0.011755	-0.00598114	-0.0415698	-0.022498	0.0305658	0.0847532	0.130564	0.0180168	0.215898	0.0083795	0.00390016	0.0358908	-0.10228	-0.0411132	-0.162651	-0.0890317	-0.00917025	-0.146904	0.0084381	-0.0512433	0.0860921
ENSG00000060982.14	BCAT1	0.148821	-0.0420352	0.185636	-0.0106078	0.00346655	0.135804	0.078771	-0.0752757	0.037058	-0.0374506	0.00364261	-0.156104	-0.0912237	-0.0349755	-0.0821703	-0.190697	-0.0908359	-0.0605202	-0.101575	0.105914	-0.41536	0.0895032	0.115933	0.0472909	0.327985	-0.00499406	-0.241169	0.023208	0.894818	0.183548	0.0745522	-0.234749	0.0712285	0.0301799	0.155721	0.334759	0.312633	-0.200894	0.0586969	0.14617	0.0984492	0.238797
ENSG00000061273.17	HDAC7	-0.0633736	-0.117733	-0.0360288	-0.0728717	-0.0163644	0.0150578	-0.0219855	0.333496	0.120221	0.0518813	-0.101713	-0.0237329	0.0209129	0.148779	0.0826868	0.0611679	0.249157	0.154343	-0.107507	-0.0908911	0.0133468	-0.0138109	-0.103449	-0.122586	-0.0202207	-0.0111957	-0.0546297	-0.00237763	0.189809	0.0848924	-0.105397	-0.0321966	-0.0190703	-0.167437	0.0343453	0.156421	0.118111	-0.154642	-0.0895476	-0.0385726	-0.0575934	0.0939589
ENSG00000061337.15	LZTS1	-0.260639	-0.140861	0.0750407	-0.0944202	-0.29333	-0.409141	0.465459	0.0817586	-0.0902869	-0.091319	0.430662	0.0795537	-0.0177422	-0.0695717	-0.155505	-0.0215675	-0.106081	-0.21844	-0.11636	0.00538923	0.786602	-0.223833	-0.128936	-0.190507	-0.029642	0.0124966	-0.313589	0.0156166	0.091589	-0.181851	-0.278562	-0.0709392	-0.17838	-0.260203	-0.062755	-0.486776	-0.302034	-0.227663	-0.336533	-0.0541924	-0.0966236	-0.00262384
ENSG00000061455.10	PRDM6	-0.116647	-0.0534572	-0.248577	0.0833392	0.156532	-0.00717373	0.0344364	0.198284	0.231609	-0.0281705	-0.147569	-0.104298	0.13586	0.15145	-0.146235	0.0139922	0.03842	0.137967	-0.128629	-0.004371	0.249292	0.0609301	0.0740322	0.0915968	0.0644563	0.210666	-0.112044	0.0479703	0.211282	0.216982	0.0144057	0.261916	0.0373683	-0.0888643	0.686907	0.313049	0.215711	-0.196184	-0.123666	-0.270957	0.0570565	0.0142839
ENSG00000061492.11	WNT8A	0.0456414	-0.0319202	0.329315	-0.256684	-0.13615	-0.0887097	-1.172	-0.0211111	-0.0365225	-0.250309	-0.321275	-0.115984	-0.207505	-0.248201	-0.336804	-0.46472	-0.0253536	-0.124534	0.160366	0.12016	0.891485	0.110992	-0.0454226	-0.0251458	0.049041	0.0931431	0.00301544	0.0361863	0.0121958	-0.221479	-0.0737241	0.22316	-0.00760657	-0.0858845	-0.039776	-0.0995961	-0.0340294	-0.19583	0.310505	-0.129251	0.0111994	0.0326006
ENSG00000061656.9	SPAG4	0.0440427	0.094425	-0.123549	-0.246752	-0.368493	0.0645294	0.73325	0.391529	-0.0169932	0.137495	0.146543	-0.0129785	-0.0897126	-0.0471258	0.0665234	-0.140602	0.387125	0.105743	-0.121799	-0.00552289	0.631926	-0.158067	-0.031964	-0.19476	-0.144218	-0.131706	-0.150027	-0.1254	0.580248	0.185176	0.00535794	-0.397193	-0.00133124	-0.0100529	0.0124031	0.0727824	0.015012	-0.163861	0.14564	0.0073233	0.36883	-0.0248821
ENSG00000061676.14	NCKAP1	-0.0132643	-0.0533643	0.0944477	0.00700471	0.120405	0.0363796	0.0582207	0.082881	-0.0373947	0.0544042	-0.142613	-0.00375451	-0.0448747	-0.0555721	-0.0479604	-0.168531	-0.0188881	0.0293105	-0.0862474	0.111512	-0.00415632	0.0287552	0.00527589	0.145343	0.0493448	0.143289	0.0198213	0.26039	0.22391	0.228383	0.00502992	0.14346	-0.0126505	-0.0344488	-0.0167677	0.026837	-0.00220252	-0.0512195	0.0248519	-0.0354568	-0.0866609	0.321531
ENSG00000061794.12	MRPS35	-0.00596057	0.0777888	0.0785781	0.00648063	0.109114	0.0182857	-0.101691	0.0191321	0.0237061	0.0359626	-0.147088	0.0447373	-0.0375518	-0.052566	-0.0411544	-0.10949	0.0109564	0.0458083	-0.0965149	0.0354902	0.0913274	0.0886121	0.062251	0.180913	0.0409354	0.133394	0.0595033	0.251942	-0.023918	0.290116	0.0847699	0.135278	-0.0320803	-0.0863243	-0.0509295	0.0329243	-0.0177629	0.120455	0.0215603	0.0129557	-0.0716786	0.0814944
ENSG00000061918.12	GUCY1B3	-0.274283	-0.115094	0.124095	0.0152126	-0.00787058	0.00272381	-0.492145	0.0860383	-0.0141845	0.00386752	-0.0800358	-0.000911042	-0.0971726	-0.0886705	-0.0454006	-0.221944	-0.0872573	-0.0754962	0.0412188	0.153055	-0.275569	0.0529607	-0.0541844	0.0800717	0.076351	0.0899218	-0.124971	0.0822739	0.252636	0.0772194	-0.109542	-0.019538	-0.0499517	-0.0912167	0.00828289	-0.124933	-0.00199496	-0.264026	-0.0878964	-0.16829	-0.00218247	0.209924
ENSG00000061936.9	SFSWAP	-0.0423828	-0.0898779	-0.0637296	-0.0130252	-0.0618135	0.0245749	-0.0752738	0.120218	0.151351	-0.11119	-0.149468	-0.0960761	-0.150953	-0.0243327	-0.175242	-0.000361067	-0.0359139	0.040855	-0.107887	-0.1583	0.0667361	-0.0600786	-0.047534	-0.0566022	-0.00140146	-0.0258633	-0.0675709	0.0411533	0.155403	0.0904966	-0.00413394	0.0151556	-0.032438	-0.083141	-0.0782589	0.0539444	0.0190651	-0.0151067	-0.0228138	-0.0369734	-0.101493	0.0562505
ENSG00000061938.16	TNK2	-0.0398023	-0.04959	0.00294778	-0.0211629	-0.118865	0.0370646	-0.158322	-0.00774489	-0.131723	-0.151704	-0.175696	-0.149608	-0.076987	-0.157553	-0.191692	-0.0886535	-0.0982168	-0.0906851	-0.0293467	-0.0111815	0.120354	-0.139511	-0.171565	-0.149109	-0.00324842	-0.0794995	0.117263	0.240298	0.241752	-0.131038	-0.078548	0.0297661	0.00484048	0.0274384	-0.0298745	0.0173959	0.00749235	-0.141744	-0.0773028	-0.121529	-0.097472	0.0192226
ENSG00000061987.14	MON2	-0.0282926	-0.0223849	0.0233977	0.0106687	-0.0114816	0.051564	-0.101461	0.0782751	0.149489	0.0488294	-0.0870945	-0.0330344	-0.100209	0.0663533	-0.104599	-0.0457565	0.059854	0.151805	-0.105709	-0.00754322	0.195589	0.0215592	-0.0300732	-0.0215944	0.0101001	0.0219318	-0.0398299	0.103464	0.207625	0.132368	-0.0215811	-0.0459709	-0.012149	-0.050803	0.0708499	0.0835806	0.00999351	-0.0441794	0.0265437	0.0239376	-0.0188612	0.111992
ENSG00000062038.13	CDH3	-0.29053	-0.0780693	0.180725	-0.242165	-0.804586	-0.136142	0.175493	0.116949	0.152221	-0.0555655	-0.0843665	-0.0133296	-0.0534516	0.0234749	-0.0658423	-0.0242453	0.0826728	0.0781169	0.222806	0.0812229	2.41805	0.129203	0.31459	0.0222493	-0.109708	0.0430461	-0.404495	0.420204	0.377013	0.126318	0.251853	-0.173314	0.0498022	-0.123728	-0.137233	-0.0934029	-0.145986	0.0953571	-0.324521	-0.070847	0.0861913	1.3897
ENSG00000062096.14	ARSF	-0.534682	0.622256	0.821088	-0.0260022	-0.156728	-0.267908	1.02621	0.066745	-0.0444352	-0.0869925	-0.356389	-0.26768	-0.0134799	-0.127087	0.0640754	0.102581	-0.144468	-0.150319	0.242669	0.110365	1.1337	-0.325874	-0.00572645	-0.17816	0.0404145	-0.0489584	0.0152902	0.159965	-0.00229845	-0.061961	-0.0395527	0.693663	0.0194771	0.287481	-0.303669	0.543349	0.0263394	0.404441	0.0192725	-0.0779084	0.276642	0.501938
ENSG00000062194.15	GPBP1	-0.0532022	-0.0828032	0.0381359	0.0444287	-0.000219996	0.0189323	-0.0937397	0.0604313	0.104586	0.0270736	-0.15016	0.0247375	-0.0424517	0.0563009	0.0248232	0.0533707	-0.018098	0.0963678	-0.0338028	-0.060681	0.134119	-0.0343705	-0.0406889	-0.00820774	0.0224751	0.0534988	-0.0381729	0.148126	0.164627	0.162191	0.0219231	0.0898334	-0.0063018	-0.0186602	0.0547588	0.0647096	0.0490221	-0.128497	-0.0764433	-0.0215127	-0.0518201	0.123124
ENSG00000062282.14	DGAT2	0.500464	0.46481	-0.217271	0.896467	1.43283	0.761267	0.644245	0.259564	0.151328	-0.0576537	0.00435428	0.0259517	-0.0581365	-0.0930452	-0.0286375	-0.30299	-0.102785	-0.1641	-0.100813	0.122132	0.0606477	-0.0650534	2.02773	1.34766	-0.00880004	0.138755	1.16057	0.476008	2.58489	-0.0166661	0.119212	1.24373	0.16657	1.47388	0.0807817	0.0349468	0.0859477	2.8677	-0.0748641	0.287288	0.374687	0.297817
ENSG00000062370.16	ZNF112	-0.0674866	-0.150127	-0.00576048	0.0933801	0.0738889	0.128514	0.00551349	0.0889282	0.146239	-0.054915	-0.0736675	0.100776	-0.0840954	0.0570403	-0.0525765	0.0257913	0.0443743	0.152275	0.0484403	0.0230217	0.367367	-0.0245194	-0.0388735	-0.00954862	0.0630479	0.044415	0.0126669	0.180202	0.113378	0.127532	0.00982068	0.0157905	0.0422559	-0.0854057	0.0208556	0.0636634	-0.0305221	-0.0765601	0.00881467	0.0102518	-0.0923283	0.296351
ENSG00000062485.18	CS	0.162574	0.16047	0.0826155	-0.0128751	0.155093	0.0746621	0.0776883	0.122072	0.02382	0.0407665	-0.159136	-0.05197	-0.074339	-0.0739481	-0.0464144	-0.128146	0.00231176	0.043882	-0.0220766	-0.0258936	0.0311486	0.0380567	0.0800086	0.10521	0.0275098	0.0845587	0.112497	0.243158	0.110975	0.116744	-0.017942	0.136342	0.0215385	-0.0679128	0.0320706	-0.0135877	0.00558716	0.12966	-0.00650738	0.0118533	-0.0289005	-0.01719
ENSG00000062524.15	LTK	0.0671215	-0.255479	0.132496	0.0791537	-0.243383	-0.104881	0.87022	0.160556	-0.259095	-0.183388	0.269171	0.248211	-0.0104226	-0.179593	0.402103	0.335546	-0.0656769	-0.0615928	0.0592313	0.199707	0.56487	-0.0281455	0.0876424	-0.0834076	-0.0139309	0.458591	0.210211	0.126383	-0.102415	0.0914777	0.133616	0.105277	-0.203731	0.0413669	1.56339	0.276011	0.153553	-0.113691	-0.287701	0.149516	-0.0840528	-0.248429
ENSG00000062582.13	MRPS24	-0.00821536	0.0624454	0.112148	-0.00518816	0.052214	-0.0100886	-0.0692877	-0.0152649	-0.0267051	-0.0663057	-0.210461	-0.036088	-0.033278	-0.111172	-0.0241367	-0.0469147	-0.135185	-0.131936	-0.0629563	-0.0912442	0.139873	-0.0063691	-0.00086749	0.0969276	0.00415802	0.0552014	0.0815374	0.108958	-0.0214876	0.0759629	0.0658195	0.00807644	0.0110529	-0.0396091	0.0683278	0.0284129	0.100332	0.0147194	-0.0544578	-0.0467917	-0.0191775	0.00755696
ENSG00000062598.17	ELMO2	-0.0390645	-0.0988173	-0.00480643	-0.0570747	-0.0239129	0.0208911	-0.0790318	0.0997779	0.069849	-0.00759309	-0.180896	-0.149261	-0.0818439	0.0278242	-0.122959	0.00106093	0.043886	0.0239106	-0.0902118	-0.0938765	-0.0183482	-0.0672054	-0.100631	-0.0311062	-0.0197371	0.0256088	-0.0507735	0.111332	0.182736	0.0810545	-0.0824127	0.0646421	-0.0205632	-0.0539568	-0.00702142	0.00775666	-0.0365121	-0.173895	-0.130725	-0.0601401	-0.0487853	0.155435
ENSG00000062650.17	WAPL	-0.0418404	-0.033307	0.0802201	0.00178055	0.0528537	0.0826039	-0.0212681	0.132977	0.134663	0.0155063	-0.0775105	0.0318642	0.0369271	0.129387	0.0532877	0.0919215	0.055508	0.118113	-0.0534512	-0.0558046	0.165743	0.0375731	0.00981919	0.0776618	0.00490155	0.0779904	-0.0217882	0.162098	0.212932	0.171677	-0.0144045	0.12468	-0.0167471	-0.00287114	-0.0446828	0.0202642	-0.00565959	0.019224	0.0365893	-0.0410274	-0.068864	0.112097
ENSG00000062716.12	VMP1	-0.0841498	-0.0305035	-0.0884773	-0.3189	-0.25985	-0.301057	0.179246	0.268061	0.185731	0.0655427	-0.148865	0.0551965	0.000413562	0.0627629	0.157808	0.352788	0.0996128	0.0202436	-0.0311952	0.0300361	0.351044	-0.0163832	-0.0135449	-0.44855	-0.126932	-0.133621	-0.149044	-0.199067	0.633966	0.167723	-0.061797	-0.0245631	-0.0864194	-0.191545	0.153602	0.125693	0.0754387	-0.176538	-0.14285	-0.0742669	-0.169302	0.187706
ENSG00000062725.9	APPBP2	0.00100834	-0.0676727	0.0956744	0.0644125	0.0979386	0.100455	-0.138075	0.0670555	0.0466826	0.0445953	-0.112475	0.0270619	-0.0134991	0.00601588	-0.0213456	-0.0517005	0.0244715	0.122521	-0.0657989	0.0832233	0.0754893	0.0286817	-0.0306756	0.0610627	0.0270284	0.0933897	-0.0389552	0.158819	0.184582	0.284114	0.00965829	0.0313984	0.023739	0.0249377	0.0291301	0.0738244	0.00903863	-0.0727884	-0.00551746	-0.0118527	-0.0311017	0.150717
ENSG00000062822.12	POLD1	-0.0104831	-0.060856	0.0196777	-0.0619953	-0.0553934	0.00277283	-0.132859	0.269784	0.135702	-0.0368995	-0.206489	-0.0958647	-0.01837	0.128764	0.10372	0.0591814	0.145517	0.0712806	-0.0181588	-0.122537	0.312203	-0.0107806	-0.0534274	-0.00880454	0.0159633	0.0133252	0.0038937	0.195713	0.164828	0.142014	-0.0279731	-0.00438254	0.0502304	-0.0837703	0.0974771	0.0583524	-0.00706747	0.0340763	-0.0599271	-7.98235e-06	-0.0161703	-0.0460113
ENSG00000063015.19	SEZ6	0.0298077	-0.387939	1.16902	-0.150608	-0.321364	0.0454927	0.179826	0.163208	-0.0214029	-0.145444	-0.18043	-0.0509019	-0.204409	-0.183059	-0.221978	-0.226616	-0.0950599	-0.122341	-0.0312395	-0.164497	0.112369	-0.132984	-0.083082	-0.118477	0.106452	0.208941	-0.714223	0.0488982	0.41785	-0.290895	0.0768011	0.158748	-0.0996574	0.028658	-0.00262586	0.00437531	-0.0935533	-0.0219375	0.0773016	0.168439	-0.0795665	0.461355
ENSG00000063046.17	EIF4B	-0.0664277	-0.0691024	0.0176788	-0.00725716	0.0171877	0.109289	0.104052	0.0764552	0.0937105	-0.0271794	-0.190592	0.0291956	-0.0173782	0.0526819	0.0887873	0.0801447	-0.0422195	0.137819	-0.022044	0.0607108	0.173422	0.0438057	0.0180284	0.050531	0.031147	0.0870754	-0.0264754	0.136406	0.210798	0.147799	0.0262234	0.0525733	0.0199908	-0.0470379	0.0922004	0.11234	0.0295727	-0.0727767	-0.00240503	-0.0384029	-0.057986	-0.0664698
ENSG00000063127.15	SLC6A16	-0.0946429	-0.126949	-0.0620495	-0.0598215	-0.197571	0.203415	-0.144748	0.502098	0.127733	-0.00871366	-0.133876	-0.000892797	0.270581	0.22145	0.0459223	0.145617	0.413236	0.0637885	-0.0325931	-0.158162	0.0621983	-0.0672794	-0.0502116	-0.0570631	0.0339611	-0.142262	-0.125903	-0.178314	0.21668	0.0421268	-0.045785	0.170897	0.0997114	0.0971404	-0.189504	0.184025	0.0406726	-0.134329	0.0890208	0.0147069	0.0238731	0.123274
ENSG00000063169.10	GLTSCR1	-0.0457861	-0.0394015	-0.0234763	-0.0451463	-0.017212	0.0264209	0.106723	-0.0240052	-0.0891082	-0.115152	-0.128248	-0.10405	-0.102666	-0.0958769	-0.212253	-0.0188166	-0.0367787	-0.00609788	-0.0663029	-0.162273	0.235498	-0.0185325	-0.0274727	-0.0810172	0.00710512	-0.00188118	0.00888723	0.0672919	0.159574	0.0741965	-0.0442584	0.00468936	-0.0576438	-0.0555027	0.04293	-0.00660822	-0.0374763	-0.0364936	-0.0537666	0.0108593	-0.0559118	0.00508584
ENSG00000063176.15	SPHK2	0.0303528	0.149359	0.10511	0.0461875	0.0812811	0.1082	0.144869	-0.062655	-0.164165	-0.0310737	-0.169973	-0.118156	-0.135505	-0.206833	-0.180825	-0.119346	-0.067904	0.00206679	-0.143618	-0.00414112	0.164489	0.0272453	-0.0108422	0.0712137	0.0452403	0.0542318	0.0842013	0.184839	-0.225695	0.0152238	0.124424	-0.0163129	0.0634047	-0.07885	0.0581463	-0.00164313	0.0462323	0.0391508	-0.0531136	0.0557867	-0.0655945	0.0273323
ENSG00000063177.12	RPL18	-0.11971	0.000442687	-0.0701496	-0.0181087	-0.0601074	0.0214573	-0.088988	0.0189696	0.029794	-0.0981202	-0.121599	0.0110228	0.100291	0.123635	0.0461627	0.104846	-0.0712347	0.0224833	-0.0188331	-0.03578	0.325889	-0.0101903	0.0151334	0.00415739	0.0182568	-0.0190698	0.00492766	0.122997	0.181661	0.0114316	-0.000626256	0.0100622	0.0179251	-0.0672178	0.0371296	0.0206303	0.0365008	-0.0118657	-0.0326161	-0.0147001	-0.0409043	-0.0714095
ENSG00000063180.8	CA11	-0.167221	-0.354315	0.0458236	-0.0287777	-0.0467521	0.0993583	-0.0392605	-0.0947474	-0.10912	-0.181784	-0.215053	-0.146695	-0.0506574	-0.167273	-0.135277	0.0552278	-0.223367	-0.168376	0.0785943	-0.215845	0.221406	-0.032795	-0.187597	-0.0568476	0.0921194	-0.0688648	-0.122494	-0.126531	0.255218	-0.0355691	-0.00153842	0.0969672	-0.0337208	0.0299944	-0.0467073	0.0341765	0.0267515	-0.132076	0.0486885	-0.178435	0.00317407	-0.0061446
ENSG00000063241.7	ISOC2	0.212834	0.132904	-0.00989611	0.0716019	0.0936788	-0.0233903	0.0296179	0.00504954	0.0032069	-0.0596019	-0.0804836	0.0789782	0.0346719	0.0026221	-0.0287348	0.0314697	-0.0391956	-0.104808	-0.0476423	0.0230185	-1.03496e-05	-0.103496	0.0324125	0.0230134	0.0274156	-0.011949	0.0888452	0.138927	-0.24761	-0.00554549	0.0718836	0.0199207	0.0391709	-0.0187526	-0.121011	-0.0880106	0.00402369	0.116452	-0.0706609	-0.0276688	-0.0283302	0.0708849
ENSG00000063244.12	U2AF2	-0.0206119	-0.0421401	0.0161008	-0.00859946	-0.0434974	0.0102551	-0.0586242	0.0524157	-0.00444188	-0.0430416	-0.181075	-0.0440077	-0.0713166	-0.0691244	-0.021023	-0.064384	0.000940087	-0.0180055	-0.0780136	-0.12651	0.163442	0.0184242	-0.0593698	-0.0268673	0.0116574	0.0299313	-0.0156285	0.169424	0.156017	0.171725	-0.0188893	0.036167	-0.000756645	-0.0605917	0.10188	0.00775773	0.0100971	-0.0637772	-0.0685587	-0.0068802	-0.0321474	-0.0233868
ENSG00000063245.14	EPN1	0.00756011	-0.0604319	0.0318706	-0.0274621	-0.000202654	0.0109121	0.0683776	-0.0224522	-0.117236	-0.127083	-0.241411	-0.107387	-0.0776992	-0.160979	-0.196914	-0.110719	-0.0826504	-0.140026	-0.076983	-0.0722223	-0.0128572	-0.0609084	0.0137676	0.0271784	-0.0290052	0.0495138	-0.0216776	0.144008	-0.0508792	-0.0335231	-0.0137634	0.0370952	-0.0114901	-0.0182519	-0.00898462	-0.073263	0.0273437	0.0678464	-0.0806454	0.0203983	-0.120127	0.0276943
ENSG00000063322.13	MED29	-0.0863473	-0.0540095	0.0352825	0.0150711	0.0434454	0.0349121	0.0151719	0.0403644	-0.027451	-0.0339393	-0.100436	-0.00483105	-0.0481744	-0.0343772	-0.0845574	-0.0694698	0.0113168	0.0384571	-0.144477	-0.0413012	0.164617	0.00797261	0.0199104	0.115166	0.0348151	0.106584	0.0226001	0.154559	0.0483089	0.152421	0.0631396	0.0161662	-0.0445311	0.00148496	-0.0167908	0.0609872	0.0123307	0.023354	0.0354396	-0.0162633	-0.161633	0.00520468
ENSG00000063438.16	AHRR	-0.435557	-0.531234	-0.428809	-0.298107	-0.720756	-0.251381	-0.115641	0.0656792	-0.0758467	-0.252906	-0.251511	-0.303921	-0.22626	-0.132533	-0.122928	-0.211712	0.0582107	0.24995	-0.42361	-0.301082	-0.67427	-0.4522	-0.468072	-0.498248	-0.0956112	-0.259936	-0.285026	-0.158935	0.00923952	-0.384128	-0.320797	0.143186	-0.445625	-0.274422	-0.904992	0.126167	-0.0752256	-0.502459	-0.0215576	-0.060769	-0.0887849	-0.206633
ENSG00000063515.2	GSC2	0.0417144	0.126827	0.172014	0.24468	-0.453895	0.0127023	1.22129	0.282884	0.537317	0.48168	-0.322844	-0.00339828	0.0863391	0.0409387	-0.0741939	-0.574481	-0.219996	-0.328908	-0.133878	-0.910176	-0.203587	0.164778	-0.0606466	-0.0725962	-0.0327499	0.118034	0.0984023	0.070799	0.500494	-0.349756	-0.0641443	0.185287	0.194104	0.0371995	-0.215226	0.107932	-0.0666293	-0.114546	-0.332526	0.1128	0.334774	-0.194241
ENSG00000063587.13	ZNF275	0.18589	-0.110081	0.0747783	0.0666482	0.100017	0.0963566	0.150278	0.0543801	0.0443484	-0.0341296	-0.0666062	0.0386206	0.039446	0.00449468	-0.0195905	-0.126105	0.0700151	0.128574	-0.0950165	-0.0513564	-0.273762	0.0676198	0.00977652	0.139705	0.0270014	0.0911248	0.0457115	0.241698	0.178779	0.0875422	0.0325322	-0.246911	-0.0163551	-0.0569176	0.138226	0.244886	0.144483	0.0610465	0.0750783	0.0272421	0.0112025	0.0509308
ENSG00000063601.16	MTMR1	-0.00395657	-0.0506369	0.00402933	-0.0587558	-0.0311626	-0.00520821	-0.15578	0.117756	0.0188463	-0.00589147	-0.108396	-0.0462616	-0.0628472	-0.0368719	-0.0826002	-0.118648	0.0763792	0.103507	-0.0374008	-0.00641136	0.464697	-0.0220734	-0.0421545	0.00868023	-0.00445169	0.0361366	5.26705e-05	0.253456	0.23294	0.178129	-0.0136006	0.0531317	-0.0447578	-0.0902039	0.00328733	0.0479647	-0.0352097	0.0534858	0.0561647	-0.00968611	-0.0182027	0.148595
ENSG00000063660.8	GPC1	-0.0858382	0.118348	-0.0514651	-0.080235	0.119507	0.0418375	-0.000585641	0.051122	-0.10699	-0.146111	-0.174371	-0.101261	-0.157653	-0.189501	-0.257941	-0.192274	-0.016388	-0.135243	-0.0273392	-0.051119	-0.18362	-0.12995	-0.0466251	-0.0106213	0.000619581	0.0755126	0.0663135	0.184678	0.0846558	0.0671843	-0.000766563	0.273975	-0.0758631	-0.195798	-0.192184	-0.162034	-0.117667	-0.104143	-0.187291	-0.0652528	-0.0960872	0.287275
ENSG00000063761.15	ADCK1	0.104986	-0.0459194	0.0121426	-0.026991	-0.0296206	-0.0525296	-0.0477037	0.0368726	0.146082	-0.143734	-0.144175	-0.153519	-0.186528	-0.164092	-0.237258	-0.100562	-0.102089	-0.0778122	-0.0564312	-0.200578	0.11678	-0.0118729	-0.0557763	-0.00731435	-0.0108462	-0.014076	0.0415973	0.112626	0.0637913	0.0712507	-0.0385917	0.00651572	-0.0180421	-0.0788034	-0.00212963	-0.115453	-0.0780703	-0.00850492	-0.111129	-0.0706486	-0.0515893	-0.0772525
ENSG00000063854.12	HAGH	0.0874383	-0.0252969	0.0474434	-0.00857752	0.0131613	0.0329268	0.034635	-0.0953966	-0.060031	-0.130926	-0.231605	-0.127553	-0.100811	-0.142675	-0.179571	-0.179495	-0.151275	-0.149687	-0.113692	-0.1306	-0.159748	0.0306989	-0.014139	0.088504	-0.0130768	0.0835898	-0.000795807	0.0762274	-0.125262	0.0298711	0.0129095	-0.0317107	0.0492217	-0.126875	-0.0563589	-0.083385	0.0138494	-0.0517458	-0.125686	-0.114489	-0.0577297	-0.114084
ENSG00000063978.15	RNF4	-0.0199416	-0.0647981	-0.0362399	-0.0350664	-0.0433807	0.0120757	-0.102641	0.0761364	0.00739945	0.0393885	-0.142457	-0.0123896	-0.0459159	-0.0274891	-0.0136241	-0.0229184	0.0143425	0.0162123	-0.109635	-0.0603438	0.0218961	-0.0226468	-0.0190607	0.0146339	-0.0375179	0.026199	-0.0320319	0.104226	0.187943	0.121908	-0.0571105	-0.0140821	-0.0376368	-0.114893	0.0227425	-0.0229762	0.00336023	-0.0492646	-0.0178226	-0.0801522	-0.0635603	0.0422235
ENSG00000064012.21	CASP8	0.131522	-0.0750852	0.0168026	0.0520871	-0.273856	-0.0744928	0.0472313	0.382805	0.298192	-0.0800815	0.048771	0.103267	-0.0310948	0.227233	0.194734	0.0540697	0.240414	0.292128	-0.00480474	-0.15708	0.25528	-0.0471492	-0.011922	-0.0424502	-0.0188836	0.0335876	-0.114589	0.018083	0.377086	0.139868	-0.0872757	0.115597	-0.0551856	-0.151515	-0.104933	0.0416723	-0.0640001	0.0530393	0.0358051	0.00364745	0.10675	0.12078
ENSG00000064042.17	LIMCH1	0.0691028	-0.104592	0.0819777	0.0143016	-0.00628102	-0.0988232	-0.288782	-0.0983683	0.0289189	-0.0553544	-0.0995059	0.0387949	-0.0986895	0.0511705	-0.0311425	0.00727972	-0.15103	0.193018	-0.0907392	-0.0738282	-0.0664245	-0.226379	-0.0437999	0.119034	0.0604561	0.222238	0.0222533	0.319949	0.0727666	0.338098	0.0409685	-0.0250816	0.142654	-0.102825	-0.185382	-0.00872662	-0.00498248	-0.273678	0.0919423	-0.0111023	-0.0221481	0.215284
ENSG00000064102.14	INTS13	-0.0298347	-0.0485644	0.0513151	0.0305894	-0.0131909	-0.00727351	0.0148041	0.0594703	0.184756	0.00320214	-0.0700904	0.0844928	-0.0404881	0.12512	-0.116739	0.0515343	0.0341424	0.185236	-0.173414	-0.0226932	0.149813	0.0188315	-0.0495475	-0.0138292	0.0224157	0.0667371	-0.0483149	0.208841	0.133776	0.265979	0.0337347	0.17366	0.00546454	-0.063456	0.00561002	0.0541606	0.0081206	-0.0892037	0.0250434	-0.0596479	-0.0612923	0.103493
ENSG00000064115.10	TM7SF3	-0.00979615	-0.0101288	0.11652	0.0479329	0.0872765	0.00485793	-0.225836	0.0584196	0.0259184	0.0422337	-0.0190881	0.10485	-0.0883422	-0.020608	0.0660443	-0.0791284	0.0294365	0.126327	-0.0535881	-0.0438811	0.213159	0.00719376	0.04334	0.13451	0.0309083	0.162343	-0.109635	0.125927	-0.0152262	0.290037	0.0528823	0.0567391	0.0614504	0.0766647	0.0117047	0.0551247	0.00373983	0.105588	-0.0157803	0.0119153	-0.120203	0.0917357
ENSG00000064195.7	DLX3	-0.913958	-0.37538	0.0490948	0.295283	0.070511	-0.566882	0.23701	4.11156	2.99771	-0.434473	-0.137059	0.07136	0.11993	0.159491	1.378	0.888661	1.31326	0.675963	-0.657633	-0.269869	0.036662	-0.112441	-0.211726	0.209193	0.0831901	0.282144	0.0286477	0.16347	0.252888	0.780375	0.158453	1.01797	-0.17295	-0.0806484	-0.109639	-0.18647	0.0484973	-0.182484	-0.434497	-0.0958419	0.00979876	-0.0797592
ENSG00000064199.6	SPA17	-0.180611	-0.162821	0.158174	0.03448	0.0590332	-0.0640715	-0.394545	0.191885	0.00664293	-0.184864	-0.00809909	0.0584588	0.0170272	-0.0766178	0.0682322	-0.186119	0.0410026	-0.0194332	-0.151589	-0.126986	0.0271009	-0.0218789	0.0140063	0.123213	0.0466237	0.078604	-0.021218	0.189606	-0.0189034	0.026548	0.19665	0.155	-0.0670712	-0.206378	0.0567706	-0.161217	-0.13235	-0.0516475	0.0968107	0.0269319	-0.22824	0.338348
ENSG00000064201.15	TSPAN32	0.0702338	-0.155529	0.0212736	0.0630964	-0.369902	-0.138293	-0.031436	0.210251	0.0869358	0.101448	-0.0839421	0.000401392	-0.0619979	0.25928	0.0666667	0.0411683	0.16304	0.0838013	0.279781	-0.00775144	0.442342	-0.00447467	-0.289472	-0.16812	-0.10227	-0.109721	0.0140889	0.00294762	0.516582	-0.133924	0.0465356	0.0683938	0.0367198	-0.0933665	-0.20907	0.14681	-0.0432584	-0.00242508	0.00939929	0.0240196	0.287541	-0.0986308
ENSG00000064205.10	WISP2	-0.486629	-0.177303	-0.330406	-0.861017	-0.104535	-0.376519	-0.513913	0.0598857	-0.208366	-0.122458	-0.124211	0.0681308	0.0137331	-0.063599	-0.098913	0.0623352	-0.10048	0.255273	-0.0727736	0.430657	-0.356607	-0.109706	-0.256257	0.0768183	0.186125	0.142869	-0.158096	0.0354377	0.550321	-0.318991	-0.194256	0.029656	-0.849648	0.211039	-0.152302	0.299048	-0.00576414	-0.236019	-0.453212	-0.017679	-0.335503	-0.0674347
ENSG00000064218.4	DMRT3	-0.190645	0.359999	0.103391	0.304075	-0.962388	-0.0283793	1.14282	0.284078	-0.502239	0.68773	0.691347	-0.0604768	-0.285422	-0.597278	-0.109893	-1.3059	0.0514143	0.293249	-0.879962	-0.812088	-0.0986008	-0.0940122	-0.51006	-0.535472	0.211711	0.645225	0.0180933	-1.46515	0.877516	-0.195007	0.141728	-0.19296	0.0236123	0.314146	-0.258581	-0.0983347	-0.0316849	0.284491	-0.0283389	0.0841289	0.0552358	0.564138
ENSG00000064225.12	ST3GAL6	0.246273	0.114352	0.0682381	-0.102507	-0.200458	-0.202075	-0.643119	0.0637471	0.0650954	-0.0676479	-0.000112938	0.105625	-0.11409	-0.0096696	-0.0425607	0.0470611	-0.0438276	-0.00483561	-0.00649386	-0.081293	0.13283	-0.178644	-0.133488	-0.142873	-0.0416112	-0.00125732	-0.0608187	0.099916	-0.296465	0.0751307	0.00774462	-0.200623	-0.133924	-0.144318	-0.476568	0.0834107	-0.0452025	-0.229326	-0.0433558	0.0973218	-0.0671413	0.300249
ENSG00000064270.12	ATP2C2	-0.465161	0.0241174	0.0522587	-0.152062	-0.0144117	-0.0314189	0.035752	0.207373	0.0399359	0.0653269	0.0687117	0.000151107	-0.0456972	-0.0333971	-0.126952	-0.0612531	0.0586685	0.10141	-0.0940161	0.0623384	-0.160313	-0.105654	0.0998024	0.0514491	0.0136494	-0.115535	-0.200443	0.00979608	-0.401322	-0.113729	0.19028	-0.100331	-0.0973878	-0.239962	-0.0952331	0.171987	2.99778e-05	0.260951	-0.0551505	0.240652	-0.189366	0.273185
ENSG00000064300.8	NGFR	-0.648644	-0.0164532	0.142748	0.067398	0.100562	-0.364668	0.478989	0.149717	0.792177	0.213425	-0.362474	-0.126444	0.129777	0.194688	0.00846384	0.589176	-0.901646	0.039346	-0.147085	-0.425347	0.505541	-0.122294	-0.143031	-0.172409	0.0105634	0.119227	-0.237472	-0.172206	0.554578	-0.062676	-0.234081	-0.0933125	-0.0924429	-0.0892083	-0.601954	-0.135929	-0.0279887	-0.407785	-0.167865	-0.0680925	-0.00557593	0.189249
ENSG00000064309.14	CDON	0.0460451	-0.304247	0.149352	0.239775	0.139381	-0.0625354	-0.214275	0.00569309	-0.0932279	0.0589465	-0.0451084	-0.0436138	-0.341708	-0.147064	-0.118418	-0.133701	0.0818769	0.0829966	-0.121322	0.0697869	-0.398446	0.0607538	0.0711269	0.0472827	0.147061	0.13619	0.00599125	0.0756712	0.80088	0.0584796	0.00185749	0.16954	-0.0596658	0.0569032	0.20409	0.00802001	-0.0117307	-0.040929	-0.17757	0.111885	-0.0930687	0.0706089
ENSG00000064313.11	TAF2	-0.0246135	-0.0576827	0.0921871	0.0364963	0.0722379	0.0566814	-0.0311489	0.112498	0.139121	0.0301311	-0.0954367	0.0167394	-0.0122189	0.0351451	0.0438683	0.00377017	0.0821293	0.168009	-0.119848	0.0906643	0.0987903	0.0318764	0.00470624	0.0605151	0.024916	0.108196	-0.0611968	0.140223	0.145764	0.202839	0.00800706	0.107794	-0.0282495	-0.0218577	0.0238571	0.0691993	0.00275265	0.0482351	0.107226	0.00463145	-0.0648291	0.0632002
ENSG00000064393.15	HIPK2	0.420428	0.0567093	0.0587203	-0.0291614	0.264002	0.13177	-0.0234304	-0.136561	0.000356236	-0.095812	-0.0146193	-0.129345	-0.127921	0.280307	0.0156566	0.0367964	-0.335241	0.285511	0.0150792	-0.053665	-0.141011	-0.0493679	0.0611028	0.0955582	0.058181	0.112165	0.219104	0.481347	0.173299	0.212992	-0.0754096	-0.00547439	0.00923193	-0.0726666	-0.0522585	0.0121214	0.0726965	0.163342	0.0995861	0.0820471	-0.100615	0.00504501
ENSG00000064419.13	TNPO3	0.0209501	-0.0250155	0.181059	0.0354947	0.0935596	0.0558831	-0.0631749	0.169521	0.0943736	0.0619126	-0.118132	0.0194641	-0.0560102	-0.0475189	0.0429409	-0.0918487	0.0745739	0.0751328	-0.0507396	0.0308127	0.169348	0.0467481	0.0010741	0.109922	0.0242762	0.144576	0.0227984	0.265036	0.24674	0.291078	0.0406118	0.117593	0.0152738	-0.0162759	0.0544281	0.0266705	-0.00839801	0.0366451	0.0201651	-0.0284014	0.014027	0.191738
ENSG00000064490.13	RFXANK	-0.0604959	-0.0755331	0.0128113	-0.0251634	-0.0401356	-0.00215893	-0.0549563	0.111872	0.0475999	0.0181374	-0.11948	0.0646247	0.0615598	0.10265	0.0590781	0.0799715	0.0457751	0.0195814	-0.030927	0.00604554	0.0881031	-0.017784	-0.0213084	0.0463155	0.037766	0.0181987	0.0298153	0.109423	0.00630993	0.17787	0.0562408	0.00282438	-0.00506403	-0.0680327	0.0290827	0.0014159	0.0327097	-0.0353192	-0.0685617	0.00115044	-0.154776	0.0229903
ENSG00000064545.14	TMEM161A	0.00317302	-0.0287043	0.0547432	0.0371533	-0.0146875	0.0382809	0.0126506	0.120562	0.0722373	-0.00349883	-0.104355	-0.0225414	-0.0102818	-0.00869161	-0.0373382	0.0113854	0.0543383	-0.00627028	-0.0320702	-0.0280641	0.201239	0.01727	-0.0185763	0.00935103	0.0401517	0.0170269	0.040112	0.115686	0.0824214	0.149193	0.0538181	0.0229499	0.0269674	-0.0374513	0.0597785	0.00117615	0.00293512	-0.0099632	-0.0704843	-0.00481896	-0.0678543	0.0115653
[truncated: 55,315 more rows]
