# Supplementary material for: Sex differences in early and term placenta are conserved in adult tissues
Source: Biol Sex Differ. 2022 Dec 22;13:74. doi: 10.1186/s13293-022-00470-y (PMC9773522; doi:10.1186/s13293-022-00470-y)
Supplement: Supplementary file 9 — Additional file 9: Table S9. Gene FPKM and CPM values for late first trimester and term placentas. [file 13293_2022_470_MOESM9_ESM.xlsx]

## Sheet: First trimester FPKM
Geneid	chr	length	SRR6463487	SRR6463488	SRR6463489	SRR6463490	SRR6463491	SRR6463492	SRR6463493	SRR6463494	SRR6463495	SRR6463496	SRR6463497	SRR6463498	SRR6463499	SRR6463500	SRR6463501	SRR6463502	SRR6463503	SRR6463504	SRR6463505	SRR6463506	SRR6463507	SRR6463508	SRR6463509	SRR6463510	SRR6463511	SRR6463512	SRR6463513	SRR6463514	SRR6463515	SRR6463516	SRR6463517	SRR6463518	SRR6463519	SRR6463520	SRR6463521	SRR6463522	SRR6463523	SRR6463524	SRR6463525
DDX11L1	chr1	1735	0.11411	0.0827244	0.122357	0.205348	0.282588	0.132539	0.121418	0.169001	0.112563	0.221033	0.0216873	0.0917923	0.207193	0.181132	0.0568368	0.0928028	0.230566	0.281563	0.180163	0.23752	0.145983	0.204055	0.217145	0.0739581	0.218017	0.0959972	0.208294	0.0901073	0.0901052	0.126567	0.0194922	0.11644	0.144113	0.188225	0.319625	0.167724	0.254956	0.162559	0.0890343
WASH7P	chr1	1351	10.5023	7.40475	9.54031	9.52013	11.8364	8.47651	6.93883	7.29483	9.95637	9.26408	6.37801	12.3188	4.88754	10.08	6.2043	5.9193	10.3378	8.53358	9.97213	23.2101	7.80782	11.4139	13.3297	9.59294	11.7809	9.7109	7.30757	15.0627	10.1637	9.12042	11.9405	17.7307	12.9922	11.4094	10.0395	9.99441	9.50617	4.92683	3.64257
MIR6859-1	chr1	68	10.1902	5.69886	8.02773	3.92955	7.21016	8.11607	1.85876	4.79111	9.69303	4.10151	1.66004	12.2958	4.17352	9.85928	4.35052	2.89402	7.67326	8.62079	7.3549	34.7088	3.5056	9.83432	8.86461	4.2458	14.1206	8.10166	4.83142	14.1775	5.36435	6.81748	10.9414	9.7616	9.56019	6.08318	6.45615	7.70297	7.15563	3.31812	2.92074
MIR1302-2HG	chr1	1021	0.0646362	0	0.0297032	0	0.036939	0.0450451	0	0	0	0	0	0	0.0185308	0.0410401	0	0.0175223	0	0.0956927	0	0.0733857	0	0.0770564	0	0	0	0	0.016089	0	0	0	0	0	0.0244893	0	0	0	0	0	0.0216139
MIR1302-2	chr1	138	0	0	0	0	0	0	0	0	0	0	0	0	0	0	0	0	0	0	0	0	0	0	0	0	0	0	0	0	0	0	0	0	0	0	0	0	0	0	0
FAM138A	chr1	1219	0.0541374	0	0	0	0	0	0	0	0	0	0	0	0.0155209	0	0	0.0293524	0	0	0.0256426	0	0	0	0.0309062	0	0	0	0.0269513	0.0213749	0	0	0	0	0	0.01786	0	0	0	0	0
OR4G4P	chr1	840	0	0	0	0	0	0	0	0	0	0	0	0	0	0	0	0	0	0	0	0	0	0	0	0	0	0	0	0	0	0	0	0	0	0	0	0	0	0	0
OR4G11P	chr1	1414	0	0	0	0	0	0	0	0	0	0	0	0	0	0	0	0	0	0	0	0	0	0	0	0	0	0	0	0	0	0	0	0	0	0	0	0	0	0	0
OR4F5	chr1	2618	0	0	0	0	0	0	0	0	0	0	0	0	0	0	0	0	0	0	0	0	0	0	0	0	0	0	0	0	0	0	0	0	0	0	0	0	0	0	0
AL627309.1	chr1	3726	0.10627	0.0731886	0.0936018	0.0573719	0.0303661	0.0246866	0.050884	0.052463	0.0262073	0.14035	0.0403945	0.0641142	0.055856	0.0787208	0.0463153	0.0432133	0.0560152	0.0131109	0.0419463	0.120655	0.0239917	0.0527876	0.0101113	0.103315	0.0546641	0.0894016	0.0308609	0.0769233	0.0909073	0.0589357	0.054459	0.108439	0.0536845	0.058431	0.0124027	0.0260334	0.0910181	0.0656024	0.0769944
AL627309.3	chr1	1319	0	0	0	0	0	0	0	0	0	0	0	0	0	0	0	0	0	0	0	0	0	0	0	0	0	0	0	0	0	0	0	0	0	0	0	0	0	0	0
CICP27	chr1	3812	0	0	0	0	0	0	0	0	0	0	0	0	0	0	0	0	0	0	0	0	0	0	0	0	0	0.0100828	0	0	0	0	0	0	0	0	0	0	0	0	0
AL627309.6	chr1	755	0.0874086	0.399214	0.682859	0.660651	1.29878	0.609153	0.474333	0.194183	0.355673	0.46176	0.249189	0.10547	0.225536	0.887988	0.522447	0.710873	0.691101	0.776442	0.207009	0.645066	0.434138	0.937843	0.499001	0.764806	0.886396	0.424236	0.478663	0.690226	0.897273	1.00183	0.716694	0.496934	1.05975	0.865089	0.42846	0.128477	0.546832	0.448276	0.52612
AL627309.7	chr1	284	1.16186	1.51613	0.961066	1.94448	1.19518	0.809702	0.593408	0.975092	1.28937	2.45513	0.529965	0.560773	0.466337	1.25411	0.954868	0.692935	0.734903	1.89212	2.09123	0.131913	0.944291	2.3547	2.52048	2.48502	1.63926	0.676687	0.63625	1.46794	1.37617	2.31966	0.476324	3.04863	2.11298	1.9165	1.05768	0.819721	1.29797	0.926892	1.08785
AL627309.2	chr1	323	0	0.133307	0.0938916	0.220607	0	0.142387	0.195659	0	0.0755792	0.107935	0.349481	0.246532	0.41003	0.129727	0	0.166164	0.0538474	0	0.677425	0.347957	0.322885	0	0	0.0993169	0.180167	0.0396654	0.0508571	0	0.242001	0.22662	0.314108	0	0	0.269615	0.0715363	0.0600621	0.13695	0	0.341607
AL627309.5	chr1	6195	0.245012	0.456413	0.283933	0.347941	0.206989	0.244989	0.221031	0.244544	0.291605	0.619034	0.279397	0.199235	0.26265	0.24688	0.330298	0.306114	0.308829	0.457363	0.348156	0.308416	0.238092	0.222245	0.285828	0.176061	0.35696	0.337102	0.201524	0.420598	0.328059	0.362348	0.425808	0.20964	0.488367	0.369007	0.152923	0.122131	0.34512	0.300478	0.317035
RNU6-1100P	chr1	104	0.634553	0.276013	0	0	0.725282	0	0	0.156632	0.469463	0	0.361803	0	0.363845	0.604355	0	1.20416	0.167238	0.469722	0.300561	0	0.286516	1.13473	0.362256	0.61691	0	0	0.631801	0.250539	0	0.23461	0.325183	0	0	0	0.444351	0	0.425335	0.36159	0.21219
AL627309.4	chr1	457	0	0	0	0	0	0	0	0	0	0	0	0	0	0	0	0	0	0	0	0	0	0	0	0	0	0	0	0	0	0	0	0	0	0	0	0	0	0	0.0482884
FO538757.2	chr1	570	0.057889	0.352522	0.239423	0.250021	0.132332	0.322744	0.221747	0.4001	0.342626	0.489303	0	0.488955	0.298736	0.0367561	0.389257	0.251092	0.366162	0.68563	0.383874	0.197176	0.339798	0.345064	0.396575	0.112559	0.204189	0.314679	0.634018	0.137137	0.137134	0.299642	0.0593316	0.354426	0.394793	0.152782	0.121612	0.408422	0.362156	0.164936	0
FO538757.1	chr1	1397	11.9043	10.5102	13.4702	12.3946	13.0395	11.8187	10.9477	10.2146	13.4729	11.3049	8.94225	15.7607	9.29069	13.9473	9.26471	10.6036	10.5203	13.9175	11.5233	30.4374	10.2383	14.3326	16.154	12.5148	17.9122	10.4825	11.2883	16.1521	12.72	13.431	13.5567	20.5349	16.144	14.8675	13.2154	14.7341	11.378	7.40263	4.81795
MIR6859-2	chr1	68	3.39673	4.22138	6.91277	4.71547	4.99165	4.73437	3.71753	4.55156	5.38502	5.63958	7.19349	7.02616	3.89529	5.23774	1.45017	4.20949	5.37128	6.46559	4.59682	9.36586	3.2865	8.67734	5.54038	3.77404	5.13475	3.57981	5.07299	5.74765	3.06534	2.87052	4.97338	9.33718	3.3093	6.40335	3.39797	5.7059	2.38521	2.7651	2.27168
AP006222.1	chr1	8224	0.345054	0.48168	0.36323	0.437552	0.403562	0.251653	0.297137	0.275326	0.287934	0.466308	0.178438	0.319526	0.563642	0.471295	0.305764	0.339359	0.279163	0.326704	0.440901	0.195881	0.3116	0.449624	0.357322	0.409573	0.30781	0.345847	0.27964	0.411878	0.310485	0.293718	0.23851	0.533412	0.501653	0.463277	0.323105	0.301947	0.491259	0.525853	0.528618
RPL23AP24	chr1	385	1.97123	1.60303	2.04806	2.08215	0.783682	1.55294	2.07924	1.22702	1.45838	0.63387	0.0977337	0.723908	1.86742	1.25162	1.34471	1.62639	1.08422	1.64952	2.27333	0.486538	1.31574	1.12392	0.978561	0.999876	1.43595	1.26455	1.74935	1.82731	1.96262	1.64775	2.02036	1.42428	1.88339	1.92267	1.08029	1.66286	2.18302	1.07444	0.974422
AL732372.1	chr1	1095	0.241072	0.537406	0.415438	0.439249	0.551082	0.42001	0.0961917	0.282654	0.200647	0.573088	0.103089	0.58177	0.967596	0.1722	0.38274	0.310426	0.587699	0.490742	0.599475	0.10264	0.244912	0.538867	0.309654	0.292962	0.292298	0.187206	0.300033	0.618682	0.166564	0.601629	0.370619	0.52713	0.502355	0.417534	0.168813	0.460641	0.646353	0.154542	0.866589
AL732372.2	chr1	6204	0.787157	0.640827	0.618369	0.634573	0.699096	0.941467	0.611199	0.530389	0.680736	1.44419	0.87943	0.641762	0.579432	0.634878	0.671558	0.752639	0.69526	0.598434	0.639879	0.350238	0.386639	0.754535	0.674062	0.811808	0.680053	0.749634	0.616933	0.902973	0.726562	1.01467	1.01937	0.958291	0.886652	0.859767	0.547488	0.403386	0.549014	0.387934	0.700734
WBP1LP7	chr1	363	0	0	0	0	0	0	0	0	0	0	0	0	0	0	0	0	0	0	0	0	0	0	0	0	0	0	0	0	0	0	0	0	0	0	0	0	0	0	0
OR4F29	chr1	995	0.298463	0.173098	0.152397	0	0.0758084	0	0.254062	0.245575	0.0245347	0.350381	0.0378166	0.08003	0.15212	0.0421125	0.0495537	0.143842	0	0.0490966	0.282739	0	0	0.23721	0	0.0322405	0.555619	0.0901342	0	0.183309	0.0523727	0.196176	0.0679779	0.203038	0.427197	0.175046	0.209001	0.0389951	0.3112	0.13228	0.0443574
CICP7	chr1	2477	0	0	0	0	0	0	0	0	0	0	0	0	0	0.0084582	0	0	0	0	0	0	0	0	0	0	0	0.00517236	0	0	0	0	0	0	0	0	0	0	0	0	0
AL732372.3	chr1	1239	1.11853	1.39009	1.71339	0.992062	2.31341	1.22494	1.30919	1.06495	1.3004	2.0822	1.21477	1.18898	0.778788	1.2344	1.93005	1.45837	1.58626	1.97139	0.681175	3.56795	0.865791	2.1272	1.33792	1.42402	1.64389	1.64415	1.76333	1.80857	2.01882	2.24498	2.01986	2.30604	2.46201	2.16132	1.75301	0.876839	0.963955	0.424919	0.819305
RF00026	chr1	2952	0.0670666	0.0632062	0.0462301	0.0422418	0.140536	0.0155796	0.0214085	0.0662186	0.0330787	0.0944793	0	0.0269749	0.0512736	0.0638749	0.125269	0.0787853	0.0117837	0.115839	0.0423555	0.0126909	0.0353292	0.0133256	0.0382872	0.010867	0.0197133	0.0347207	0.0166939	0.0617859	0.0176527	0.115715	0.0916504	0.00977655	0.0508203	0.0221254	0.0547912	0.0722902	0.049949	0.0445863	0.0523288
AL669831.3	chr1	5495	0.408331	0.417912	0.229039	0.252864	0.446125	0.20924	0.245354	0.509889	0.231015	0.456802	0.273903	0.210124	0.437277	0.285955	0.242267	0.201856	0.303858	0.240033	0.221852	0.163626	0.244021	0.272032	0.349664	0.233517	0.370661	0.32875	0.200291	0.384083	0.289241	0.31082	0.326189	0.409665	0.309416	0.356583	0.218658	0.190647	0.2737	0.253212	0.192767
AC114498.1	chr1	635	0.15589	0.655477	0.310434	0.56107	0.653325	0.506988	0.364923	0.282185	0.269109	0.603924	0.177768	0.438905	1.19181	0.329937	0.194118	0.22539	0.10956	0.307724	0.443032	0.94396	0.398866	0.309742	0.771291	0.555705	0.870616	0.181586	0.103476	1.76442	0.164129	0.691636	0.266291	0.181798	0.945017	0.857141	0.291102	0.305513	0.232204	0.266495	0.799306
MTND1P23	chr1	372	80.6292	23.7282	50.5042	49.4194	42.6825	262.965	45.3032	26.4052	36.0275	101.027	55.9355	31.5737	10.6806	53.8981	12.7241	26.066	26.2293	58.8315	99.741	0.604249	24.8314	43.0384	52.4609	46.3081	63.8255	65.7128	28.9677	40.625	51.5505	54.1771	30.0007	54.152	47.2514	57.94	63.2937	59.4518	36.3074	8.84534	7.17796
MTND2P28	chr1	1044	70.8609	49.7257	50.298	44.0913	37.1728	50.969	64.9333	56.7958	58.1774	165.732	53.9183	55.2604	30.6634	29.1788	23.4959	70.6702	79.5	48.9447	124.045	0.430614	44.1256	37.604	62.0693	54.6947	57.079	145.251	43.9308	46.796	99.4798	72.3802	26.2713	71.4875	67.9695	47.0671	53.3391	52.3281	39.3763	21.216	13.3168
MTCO1P12	chr1	1543	582.586	441.361	511.205	532.376	397.727	652.429	537.572	594.35	512.717	630.921	509.715	417.037	511.477	482.782	441.277	471.618	543.525	378.937	520.392	33.7244	468.98	344.985	583.041	479.776	573.735	815.679	543.107	668.844	537.1	519.013	410.343	441.472	411.028	449.439	1027.47	596.448	358.781	143.634	137.884
MIR6723	chr1	89	0.37075	0.322532	0.511129	0	0	4.13403	1.18348	1.09819	0.822879	1.17515	1.26834	0.447359	0.637752	0.470808	0.830998	0.804059	1.56339	0	0.351217	2.94656	1.00441	0	0	0.720884	0.980794	0.575817	0.369142	0	0.585515	1.37075	0	0	0	0	0	0.217978	0.662694	0	1.48772
MTCO2P12	chr1	682	16.7403	30.0943	9.13811	10.6832	7.79732	11.464	11.5214	30.6448	8.94871	26.9395	12.2482	7.41421	15.8129	10.6598	17.0257	23.2679	34.1479	5.94522	14.0708	2.58179	22.0424	9.11333	10.0539	7.14965	11.8606	42.888	29.1203	8.48158	15.893	10.0531	7.14067	9.94456	7.07579	11.7157	14.1958	12.6868	167.578	8.57424	5.59784
MTATP8P1	chr1	207	0.478214	0.62403	0	0.258174	0	0.444358	0.203536	0.314778	0	1.17894	0.363551	0	0.914008	0.303637	0	0.25928	0.588159	0.471992	0.906039	0	0.215925	0.190035	0.910015	0	0.281129	0.742721	0.555497	0.125874	0.377615	0.117871	0	0.139422	0.24158	0.105176	0.669746	0.37488	0.356158	0.181668	0.213215
MTATP6P1	chr1	681	464.087	85.1677	245.11	267.079	217.926	364.079	315.835	91.5672	279.681	511.424	432.246	238.539	59.5937	215.047	52.3468	103.585	112.197	213.84	360.182	1.98045	131.814	173.177	319.377	350.188	315.665	242.242	115.856	353.956	370.209	323.641	154.147	379.508	216	271.007	294.85	293.166	260.082	31.7519	26.6369
MTCO3P12	chr1	547	145.68	58.2504	87.6267	108.024	73.9815	107.873	113.225	56.225	97.0235	99.8722	119.693	85.0161	30.4726	92.46	30.512	40.6211	51.8284	71.8031	116.519	3.42444	46.4669	79.178	110.958	104.742	104.259	71.6016	49.5508	89.3145	134.469	92.0218	111.164	104.52	768.666	82.7074	90.0594	122.323	89.7365	10.7935	13.9588
WBP1LP6	chr1	424	0	0	0	0	0	0	0	0	0	0	0	0	0	0	0	0.0843883	0	0	0	0	0	0	0	0	0	0	0	0	0	0	0	0	0	0	0	0	0	0	0
OR4F16	chr1	995	0.298463	0.230797	0.137157	0.0537105	0.0758084	0.0924443	0.317578	0.212831	0.122674	0.245266	0.11345	0.16006	0.0950752	0.189506	0.123884	0.0719209	0.0699205	0.245483	0.188493	0.0753034	0.0598947	0.0790699	0	0.0967216	0.321674	0.115887	0.0330187	0.235683	0.0523727	0.171654	0.0679779	0.37707	0.32668	0.240689	0.209001	0.116985	0.355657	0.0188972	0.133072
CICP3	chr1	2455	0	0	0	0	0	0	0	0	0	0	0	0	0	0.008534	0.0401677	0	0	0	0	0	0	0	0	0	0	0.0104374	0	0	0	0	0	0	0	0	0	0	0	0	0
AL669831.1	chr1	6432	1.53903	1.66912	1.52059	1.62298	1.89394	1.50157	1.34283	1.55756	1.7345	2.76431	1.71406	1.99322	1.13249	1.50813	1.44882	1.60768	1.39261	1.63293	1.42393	3.10448	1.08869	1.87146	1.96222	1.94012	1.83213	1.81463	1.39444	1.87561	1.77025	2.10915	2.30823	2.3108	2.17304	2.00722	1.25374	1.4357	1.36858	0.993922	1.0533
RNU6-1199P	chr1	104	0.634553	0	0	0.685153	0	0	0.81023	0.313265	0.234731	0	0.361803	0.382836	0.181923	0	0	0.344044	0	0	0.300561	0	0.429774	0	1.08677	0.308455	0	1.23192	0.473851	0.751616	0.501066	0.703829	0	0	0.721257	1.67472	0.444351	0.559617	0.850669	0.180795	0.21219
AL669831.2	chr1	456	0	0	0	0	0	0	0	0	0	0	0	0	0	0	0	0	0	0	0	0	0	0	0	0	0	0	0	0	0	0	0	0	0	0	0	0	0	0	0
AL669831.5	chr1	5517	0.299046	0.197717	0.252862	0.20988	0.143558	0.166725	0.236739	0.162396	0.37169	0.625598	0.136406	0.46909	0.257205	0.132914	0.142993	0.385889	0.274273	0.185948	0.396608	0.12223	0.183636	0.221036	0.129748	0.244215	0.268976	0.243838	0.1191	0.316432	0.13696	0.318426	0.312628	0.198785	0.154091	0.220989	0.0795756	0.147689	0.176394	0.170407	0.299997
AL669831.7	chr1	114	0	0	0	0	0	0	0	0	0	0	0	0	0	0	0	0	0	0	0	0	0	0	0	0	0	0	0	0	0	0	0	0	0	0	0	0	0	0	0
AL669831.4	chr1	872	1.89202	1.74471	1.26942	1.38916	0.821765	0.896614	1.9085	2.03622	1.76372	2.27888	0.906167	3.10483	1.69238	1.46561	2.06384	1.66183	2.25387	1.34453	2.1508	0.64444	1.11058	1.84957	1.20973	1.50832	1.36809	1.51334	2.01568	0.956184	1.28484	1.59491	2.21065	1.29077	1.26165	1.47306	0.927429	1.75757	1.31893	1.6172	1.99926
FAM87B	chr1	1947	0	0.0294868	0.0155763	0.0365978	0	0.047243	0	0	0	0	0	0.0408987	0.03887	0.0215213	0	0	0.0178662	0	0	0	0.0153044	0	0	0.0329526	0	0.0131607	0.016874	0	0.0133823	0	0	0	0	0	0.0949408	0.0398563	0	0	0.0226685
LINC01128	chr1	9470	0.832759	0.774469	1.09043	1.1343	1.11909	1.02958	1.19678	0.882435	1.67044	1.7413	0.78672	1.38743	0.883065	0.938037	0.817426	1.02581	1.03952	0.964642	1.18498	1.02856	0.799218	1.03016	1.22532	1.13819	0.93405	0.796856	0.759762	1.07306	0.951972	1.35266	1.02493	1.08798	1.14325	1.18168	0.846659	1.02429	0.946665	0.518215	0.701416
LINC00115	chr1	1317	0.701526	0.523104	0.391464	0.297576	0.601373	0.209526	0.479863	0.284484	0.537548	0.450014	0.142853	0.876714	0.632102	0.381794	0.243347	0.529781	0.462221	0.445113	0.545894	0.682705	0.667449	0.686984	0.457702	0.584589	0.751173	0.642056	0.374187	0.474825	0.45503	0.74106	0.359504	0.920377	0.493617	0.79349	0.157901	0.441915	0.436638	0.41403	0.536195
FAM41C	chr1	1971	0.318081	0.313123	0.330812	0.533244	0.133944	0.326674	0.213759	0.355383	0.978465	0.566013	0.34363	0.303005	0.499157	0.488962	0.425267	0.226919	0.300027	0.247849	0.17445	0.0380146	0.332597	0.439077	0.17203	0.341789	0.339538	0.29901	0.108345	0.475909	0.21151	0.581822	0.857915	0.336778	0.101486	0.563339	0.269631	0.334654	0.411452	0.124016	0.0895699
TUBB8P11	chr1	1058	0	0	0	0	0	0	0	0	0	0.0659033	0	0	0	0	0.0466029	0	0	0	0	0.0708193	0.0140821	0	0	0.0606415	0.0550036	0	0	0.0246276	0.0246271	0	0	0	0	0	0.0873581	0	0.0557464	0	0
AL669831.6	chr1	837	0	0	0	0	0.0901187	0	0	0	0	0	0	0	0.0226045	0	0	0	0	0	0	0	0	0	0	0	0.0695266	0	0	0	0	0	0.040405	0	0	0	0	0	0	0	0
AL645608.6	chr1	351	0	0	0.0864016	0.101504	0	0	0	0	0	0.198649	0	0	0	0	0	0	0	0	0	0	0	0	0	0	0	0	0.0936002	0	0	0.278056	0	0	0	0	0.131659	0	0	0	0
AL645608.2	chr1	3043	0	0	0.0348815	0.0117082	0	0.0302274	0.0138455	0.0107064	0	0.0229135	0	0.0130841	0.0373052	0.0413098	0	0.0176375	0	0	0	0	0	0	0.0247615	0	0	0	0.0107965	0.0256878	0.0513745	0.0160364	0	0.00948419	0	0.0214637	0.00759324	0.0127506	0.0242276	0.012358	0.0290079
AL645608.4	chr1	443	0	0	0	0	0	0	0	0	0	0	0	0	0	0	0	0	0	0	0	0	0	0	0	0	0	0	0	0	0	0	0	0	0	0	0	0	0	0	0
LINC02593	chr1	4152	0	0	0	0.00858091	0.054501	0	0	0	0	0	0	0	0	0	0	0	0	0	0	0.018046	0.00717669	0	0	0	0	0	0	0	0.0502031	0	0	0.0139019	0	0	0.0111302	0	0	0	0
SAMD11	chr1	4166	0.015841	0.0344519	0.109195	0.0726927	0.0181059	0.0220792	0.0303399	0.0273712	0.0644582	0.0334737	0.0451602	0.0191142	0.0408737	0.0301742	0.0650942	0.0601211	0.0250495	0	0.0900384	0.125897	0.0786783	0.0472123	0.0180867	0.00770028	0.0279375	0.0553564	0.0433738	0.0750533	0.118832	0.0468543	0.162357	0.0831312	0.0120036	0.0731636	0.0665566	0.0698514	0.0460116	0.00902673	0.0741597
NOC2L	chr1	5539	8.39961	8.68312	9.31874	9.5486	7.80304	10.5533	12.4137	8.36987	9.62997	6.62136	13.0973	6.97246	6.64368	11.3889	5.96852	7.59991	7.49529	7.7876	7.70877	40.7776	9.55149	9.92132	12.1342	9.2433	9.93886	10.4179	7.63659	10.175	11.5013	8.3387	8.75545	8.37832	10.3779	8.7062	13.8496	10.6229	9.68976	8.43557	7.54982
KLHL17	chr1	3395	0.767819	0.824381	1.1166	1.36425	0.710969	1.15147	1.51402	0.834881	1.16488	0.883124	1.56273	0.891291	0.735622	1.11697	0.435693	0.627083	0.630134	1.22308	1.0312	2.31733	0.592442	1.26296	1.44262	1.41735	1.29415	0.947215	0.648364	1.9494	1.36609	1.32957	1.60379	1.26663	1.24466	0.859313	1.36119	1.57715	0.925087	0.570449	0.279504
PLEKHN1	chr1	2833	0.500833	0.369836	0.358614	0.320689	0.279565	0.308447	0.572566	0.529001	0.517022	0.455322	0.478147	0.351349	0.153604	0.635998	0.0870206	0.176819	0.233294	0.24141	0.286875	1.57365	0.32606	0.388791	0.851103	0.509555	0.554618	0.402493	0.295718	0.616221	0.395476	0.447853	0.250688	0.631607	0.467769	0.253603	0.163122	0.472504	0.416377	0.225659	0.249266
PERM1	chr1	3424	0	0.00838357	0.00885718	0	0	0.0268639	0	0.0190301	0.0427782	0.0407276	0	0	0.0165771	0.0183566	0	0	0.0101593	0	0	0	0.0174052	0	0.0550155	0	0	0	0.00959511	0.0456589	0.0304386	0	0.0197541	0.0590019	0.0146049	0	0	0	0	0.0219657	0.0257801
AL645608.7	chr1	2086	0.0632728	0.013761	0.101768	0.0341591	0.0723196	0	0.0706912	0.0624728	0	0.233979	0.180381	0	0.0906997	0.0703053	0.118183	0.0343055	0.0166757	0	0.0299697	0	0.0142846	0.113147	0.0541821	0.0922704	0.111589	0.0491349	0.0472488	0.0999272	0	0	0.113487	0.0830116	0.119864	0.0313107	0.166152	0	0.0212056	0.0180275	0
HES4	chr1	1118	0.590282	1.01419	0.949413	1.86425	0.674681	0.946149	0.602962	0.845087	0.349368	0.374199	0.673121	0.356126	0.913844	0.655889	0.859987	0.592077	0.902305	1.13607	0.531224	3.2504	0.732947	0.562967	0.303284	1.37729	0.832827	1.21473	0.646494	0.839013	0.815688	0.589252	1.05873	1.00676	1.00641	1.07104	1.40539	0.832919	0.79132	0.706361	0.947454
ISG15	chr1	941	14.5873	8.46518	8.92728	6.03896	7.49484	13.4405	9.46962	6.76865	5.86305	3.40848	12.9957	2.6233	36.151	10.9542	3.43203	6.78729	7.85537	8.72156	4.68377	48.8099	12.413	8.36074	4.60423	13.4658	14.8731	22.1792	13.5639	12.2389	15.229	5.62664	7.61916	12.8507	5.39397	12.3086	18.4653	8.72075	14.5412	16.305	7.95003
AL645608.3	chr1	154	0.214265	0	0.0984642	0.115675	0	0	0	0	0	0	0	0	0	0	0	0	0	0	0	0	0	0	0	0	0.377882	0.249583	0	0	0	0	0	0	0	0	0	0	0	0	0
AL645608.1	chr1	471	0	0.182837	0.0321942	0	0.160147	0	0	0	0	0.0740188	0.159777	0	0	0	0	0.0759674	0.0738544	0	0.0663659	0	0	0	0	0.136218	0	0.272016	0	0	0	0.103607	0	0.0612747	0	0.0924475	0	0.0823782	0	0	0.0468531
AGRN	chr1	10758	0.981499	1.46889	1.90565	2.02514	1.3462	1.83827	1.29043	1.25982	1.42733	0.907381	1.9132	0.766098	1.54765	1.40413	1.10913	1.65466	1.23841	1.93443	0.630513	5.52653	1.70759	1.56135	1.45333	2.23643	1.96089	2.0198	1.23988	2.17497	1.48466	1.8439	1.21658	1.50767	1.55023	1.07258	2.39482	1.5256	1.50903	0.681636	0.358976
AL645608.5	chr1	402	0	0	0	0	0	0	0	0	0	0	0	0	0	0	0	0	0	0	0	0	0	0	0	0	0	0	0	0	0	0	0	0	0	0	0	0	0	0	0
AL390719.1	chr1	2171	0.0303978	0.0396665	0	0.0164109	0	0	0.0388134	0.0375168	0	0.0321169	0.173319	0	0.0174297	0.0193008	0	0.0164812	0	0	0.0287963	0	0.0549012	0	0	0	0.0536101	0.0472112	0	0	0	0	0.0311552	0.0265872	0	0.0401131	0	0	0.0339589	0.0606258	0.0406592
AL645608.8	chr1	829	0	0	0	0	0	0	0	0	0	0	0	0	0	0	0	0	0	0	0	0	0	0	0	0	0	0	0	0	0	0	0	0	0	0	0	0	0	0	0
RNF223	chr1	1902	0.67659	0.467858	0.709543	0.149855	0.337092	0.241804	0.387649	1.41315	0.0256699	0.329932	2.09701	0.251198	0.557055	0.771066	0.0777696	0.35743	0.1646	0.0513682	0.394427	0.846965	0.595326	0.517052	0.138655	0.775841	1.28504	1.83894	0.293645	0.506873	0.808239	0.153939	0.977942	1.09251	0.394378	0.46931	0.82609	0.438592	1.06982	0.74143	0.243651
C1orf159	chr1	6322	0.542813	1.01254	1.10092	1.14683	0.805359	0.800224	1.10628	0.821961	0.795458	0.6452	0.970149	1.08323	0.799056	0.961054	0.725316	0.792358	0.773071	0.633627	0.449938	1.54073	0.904958	0.87112	1.01308	1.25841	1.14602	0.79036	0.836672	1.323	1.31472	0.953282	0.925449	1.30105	1.23001	0.85405	1.32673	1.27043	0.907273	0.449099	0.38746
AL390719.3	chr1	1095	0	0.0524299	0	0	0	0	0	0	0	0	0	0	0	0	0	0	0	0	0	0	0	0	0	0	0	0.0351012	0	0	0	0	0	0	0	0	0	0	0	0	0
LINC01342	chr1	1620	0	0	0	0	0	0	0	0	0	0	0	0	0	0	0	0	0	0	0.0192953	0	0	0	0	0	0	0	0.0405601	0	0	0	0	0	0	0	0	0	0	0	0
MIR200B	chr1	95	0	0	0	0	0	0	0	0	0	0	0	0	0	0	0	0	0	0	0	0	0	0	0	0	0	0	0	0	0	0	0	0	0	0	0	0	0	0	0
MIR200A	chr1	90	0	0	0	0	0	0	0	0	0	0	0	0	0	0	0	0	0	0	0	0	0	0	0	0	0	0	0	0	0	0	0.375767	0	0	0	0	0	0	0	0
MIR429	chr1	83	0	0	0.182693	0	0	0	0	0	0	0	0	0	0	0	0	0	0	0	0	0	0	0	0	0	0	0	0	0	0	0	0	0	0	0	0	0	0	0	0
AL390719.2	chr1	987	0	0.0290834	0.0153632	0.0721944	0	0	0	0.0330087	0	0	0	0	0.0383383	0	0	0	0	0	0	0	0	0	0	0	0	0	0	0	0	0	0	0.058481	0	0	0	0	0.0298783	0	0
TTLL10-AS1	chr1	3532	0	0.0162544	0.025759	0.0100872	0	0.0260425	0	0.0276723	0.0276467	0	0	0	0	0	0	0.00506521	0.00492432	0.027662	0	0.0424274	0	0.0222748	0.0213333	0	0.0164762	0.0181369	0.0139526	0.0147543	0	0.0138162	0	0.0653689	0.0283166	0.0308202	0	0.0219706	0.0333974	0.00532352	0.0124959
TTLL10	chr1	3943	0.0167369	0.0291203	0.00769135	0.00903575	0	0.11664	0.0106853	0.0371818	0.024765	0.0176834	0.00954286	0	0.00959674	0.0106269	0.0437663	0.0181489	0.0264662	0	0	0.0190025	0.0453426	0.0798119	0.0191096	0.0162715	0.0147588	0.0617364	0.0249964	0.039649	0.00660802	0.0185641	0.0343079	0	0.0126825	0	0.0117201	0.0196805	0.0373952	0	0
TNFRSF18	chr1	1370	0	0.0419056	0	0.0260058	0	0	0.0307533	0.035671	0	0.0508947	0	0.058124	0.0276204	0	0	0.0522345	0	0	0.0456326	0.218765	0.10875	0.0574267	0	0.0468312	0	0.0654624	0.0239808	0.114114	0.0760742	0.0534293	0.0987416	0.0421319	0	0	0.101195	0.0283213	0.0645764	0.178419	0
TNFRSF4	chr1	1721	0	0.0667179	0.220271	0.248423	0.219144	0.320681	0.0612027	0.16091	0.241142	0.0810293	0	0.0231348	0.0879487	0.0730423	0.0859487	0.280673	0.141486	0.170312	0.0726516	0.457136	0.138513	0.274287	0	0.16776	0.16907	0.148889	0.114539	0.302801	0.0908382	0.11342	0.373365	0.318621	0.246985	0.177106	0.201391	0.123998	0.171353	0.196658	0.102581
SDF4	chr1	4709	12.697	15.3341	15.7689	17.9691	17.4838	19.1817	14.8254	14.8369	14.3393	9.93543	18.2584	11.9301	21.2945	19.0023	15.9048	16.0971	14.9882	15.4987	10.5212	83.9088	19.1353	19.0797	17.6812	18.0459	15.4166	17.3936	20.3303	19.7094	17.6783	15.2593	15.5055	23.0319	16.4177	20.0469	20.1621	18.0241	17.1215	21.0986	15.6148
B3GALT6	chr1	2816	1.47642	3.0581	3.58625	3.69438	2.77235	3.18475	1.77295	2.54528	2.60939	1.54753	2.44525	1.52699	2.83531	2.06831	3.30924	3.24643	3.60701	2.63685	1.79824	8.51441	3.23795	3.29673	3.10387	3.77069	2.32486	2.79351	2.36252	3.02568	2.83131	2.79865	2.60608	2.7979	3.17872	3.56414	3.59394	2.83836	2.71755	2.47052	2.43717
C1QTNF12	chr1	1794	0.312678	0.21601	0.10988	0.168806	0.126136	0.153816	0.364016	0.263324	0.0272152	0.0777321	0.817989	0	0.0632775	0.221889	0.109935	0.119668	0.0872544	0.0544606	0.139391	0.501183	0.215925	0.0438543	0.0420007	0.375511	0.291942	0.742721	0.412044	0.348575	0.798801	0.108804	0.565535	0.386092	0.181185	0.157764	0.283354	0.183836	0.164381	0.230579	0
AL162741.1	chr1	1558	0	0.110547	0.0389306	0.194376	0.0726213	0.177116	0.0270423	0.0627334	0.156689	0.20139	0.120756	0.178886	0	0.0403421	0.189882	0.103346	0.133962	0.156775	0.0401262	0.0721375	0.153005	0.429226	0.0967256	0.144131	0.186758	0.0575632	0.147609	0.100344	0.0501709	0.0939643	0.238774	0.27786	0.0481455	0.0279479	0	0.136971	0.160888	0.0362054	0.0566567
UBE2J2	chr1	4712	4.63579	5.40662	6.06604	6.07913	4.62629	5.38775	6.20534	5.64887	4.92179	3.75116	4.67948	4.57128	5.27205	5.64236	5.15347	4.86364	5.33003	5.06965	4.63701	13.8182	5.11593	5.65181	5.78072	5.92978	4.74245	4.98665	5.53604	6.32599	6.18761	5.64935	6.0791	5.85537	5.96435	5.84482	6.04136	6.30337	5.18201	5.09172	5.14697
LINC01786	chr1	513	0	0.307757	0.472935	0.416701	0.294072	0	0.369579	0.190524	0.0475869	0.203876	0	0	0.184405	0.12252	0.624734	0.17437	0.271231	0.190453	0.365595	0.511197	0.290425	0.0766809	0.367199	0.125066	0.567191	0.324669	0.0640422	0.203166	0.152371	0.0475622	0.593316	0.112516	0	0.297076	0	0.415986	0.258683	0.14661	0
SCNN1D	chr1	4025	0.0901775	0.110542	0.327757	0.314234	0.159292	0.262806	0.0994419	0.117367	0.27293	0.0779542	0.149575	0.108811	0.169222	0.114515	0.134749	0.186682	0.22038	0.218465	0.225215	0.158231	0.122152	0.283424	0.224644	0.263011	0.15181	0.0541125	0.138761	0.304257	0.129468	0.230354	0.302481	0.236619	0.385148	0.173089	0.3387	0.178336	0.23079	0.163501	0.0657922
ACAP3	chr1	8809	2.83932	4.30955	5.25876	6.10112	4.14866	4.04621	4.75653	3.64851	3.99339	3.68456	2.18273	4.91302	3.93262	4.18591	4.0216	3.50739	4.13642	5.00212	2.92393	13.8558	2.71626	4.79603	5.20918	4.44282	5.61855	3.35388	3.51138	6.41565	5.02238	4.97738	5.9238	7.0177	5.1063	5.57322	4.7162	4.54335	4.14278	1.76308	2.06173
MIR6726	chr1	61	0	0	0.248582	0.292032	0	0	0.345344	0	0	0.571522	0	0	0	0.343459	0	0	0.285126	0	0	0	0	0	0	0	0	0	0	0	0	0	0	0	0.409895	0	0	0.318034	0	0	0
PUSL1	chr1	2489	2.10787	3.5752	3.58831	4.64495	4.10634	2.79014	4.90891	2.75532	2.73643	2.21307	3.38632	3.9351	2.45526	3.8636	2.51581	2.62353	2.67634	3.53283	2.09729	13.8023	3.05279	3.82468	4.08684	2.95145	3.3434	3.22743	3.18109	4.71081	4.14542	3.86234	3.46478	4.60328	4.67122	3.72624	3.75975	4.76233	3.39447	3.44476	2.63324
INTS11	chr1	8220	6.62344	6.16013	8.11486	8.41288	6.57484	8.21908	9.07477	5.57657	7.44539	6.40425	6.88464	6.9555	4.98318	7.54184	5.89032	5.20821	6.08533	7.12561	5.84858	11.2709	5.45565	8.03017	7.83283	7.64128	7.70608	5.53313	4.4844	8.72972	8.46326	7.78881	9.45863	8.66162	9.06152	8.37484	8.92204	8.45862	7.69714	4.32782	4.91559
MIR6727	chr1	65	0	0	0	0	0	0	0	0	0	0	0	0	0	0	0	0	0	0	0	0	0	0	0	0	0	0	0	0	0	0	0	0	0	0	0	0	0	0	0
AL139287.1	chr1	386	3.24839	5.57747	4.24263	3.41512	5.17844	4.64676	2.34673	4.00914	3.35192	7.58674	3.5093	3.40387	3.186	3.41946	5.23716	3.70784	3.69483	2.91082	5.02077	3.88222	2.08429	3.46494	3.51369	4.90332	5.95506	2.72171	3.19174	4.18516	4.18507	3.41339	5.95775	5.60759	6.08895	4.73782	3.11276	3.92022	4.27832	3.06883	2.45833
CPTP	chr1	2556	2.23335	4.00932	5.16128	6.28647	4.58892	5.1461	5.28298	4.03421	4.23104	2.07322	3.73919	3.44253	3.85653	4.44266	4.33066	3.34568	3.93309	4.43406	2.2869	9.07271	4.12107	4.58627	4.83461	4.64372	4.51935	3.26815	3.63755	6.10624	5.27021	4.47704	4.73678	5.86015	5.70309	5.5621	6.04776	5.33578	4.2285	3.24412	3.0736
TAS1R3	chr1	3433	0.0480582	0.133786	0.256185	0.207562	0.274648	0.160761	0.190226	0.180312	0.099554	0.142173	0.0219211	0.162368	0.121246	0.134262	0.193892	0.109437	0.293847	0.170758	0.227631	0.229167	0.0954774	0.194796	0.087794	0.168199	0.186464	0.0746399	0.124409	0.212516	0.166973	0.149253	0.206874	0.151322	0.182083	0.196596	0.195188	0.113021	0.128852	0.0876326	0.115706
DVL1	chr1	3814	8.13239	11.7787	14.4677	14.6286	11.1344	14.1446	17.531	11.9675	12.4429	6.47166	10.8127	11.0968	10.9482	13.8263	10.3873	9.9302	10.5159	11.9246	6.62211	42.3453	11.0472	13.8413	15.301	12.9781	14.3425	11.3305	11.4178	16.6966	15.4597	13.0761	16.4041	18.8039	14.5078	14.7388	16.4724	15.753	11.5091	7.06949	5.90172
MIR6808	chr1	59	0	0	0	0	0	0	0	0	0	0	0	0	0	0	0	0	0	0	0	0	0	0	0	0	0	0	0	0	0	0	0	0	0	0	0	0	0	0	0
MXRA8	chr1	3622	8.18086	11.8206	11.0523	7.82989	7.2368	13.3326	5.87428	11.9632	4.53598	6.82434	20.424	1.72583	6.28924	12.1761	5.09122	7.00893	6.57869	6.98644	5.14356	14.8426	18.6009	6.23402	8.90377	10.2385	8.17798	16.6499	7.09773	10.2296	10.5171	6.54108	19.3932	10.7569	6.27506	5.84858	14.6535	11.3069	11.7324	13.1806	4.54516
AURKAIP1	chr1	1669	12.8112	18.4461	21.3234	24.6984	16.9705	23.4778	29.1945	18.8665	20.3458	10.1309	17.1567	18.7982	16.5961	20.8757	19.0399	16.5611	17.2781	17.6204	11.5744	105.701	17.5501	20.8353	20.7222	20.4893	17.2071	17.84	20.098	23.9328	24.8846	19.692	17.1831	21.9782	21.513	22.0975	29.3362	26.3046	18.1728	21.1685	24.5139
NDUFB4P8	chr1	367	0.179819	0.0782162	0	0.0970789	0	0	0	0	0.0665179	0	0	0	0	0	0	0	0	0	0	0	0	0	0	0	0	0.0349099	0	0	0	0	0	0	0	0.23729	0	0	0	0	0
CCNL2	chr1	6850	17.115	13.3448	14.9421	14.376	13.3405	10.6283	13.9374	12.8249	13.1504	16.78	15.5728	15.7981	11.7166	13.2098	10.6098	11.2121	10.3239	12.4873	14.4473	17.1675	8.26504	14.0695	13.7554	14.8221	15.7973	11.4466	9.89447	18.6424	15.4773	13.97	19.4175	18.5212	12.8449	13.4792	11.3878	14.3957	13.4383	9.71426	7.97662
AL391244.1	chr1	2525	3.56757	3.32527	3.36299	4.27535	3.91337	3.00536	4.14645	3.10957	3.51921	2.91329	4.44079	3.29557	4.07622	3.87489	2.93883	3.2734	3.07214	3.48246	2.41401	8.9022	3.65242	4.81395	4.56571	3.39215	4.07933	3.2626	3.7798	4.02449	4.11727	4.25177	3.69665	4.04617	4.20852	4.31979	4.1637	4.08746	4.30961	2.82971	4.16011
MRPL20	chr1	2788	9.37354	10.3836	9.89869	10.4916	9.30692	10.343	12.0668	11.4169	9.9382	6.92756	10.5001	9.06832	9.86037	10.5131	9.34655	9.95903	9.97523	8.7084	8.65547	15.0364	9.69385	10.0883	9.94566	10.5512	10.3739	10.8727	9.73354	11.8972	13.2707	7.85016	8.53966	9.93758	11.4435	10.1673	12.0338	12.2607	9.14419	13.8929	15.4981
RN7SL657P	chr1	293	0	0	0	0	0	0	0	0	0	0	0	0	0	0	0	0	0	0	0	0	0	0	0	0	0	0	0	0	0	0	0	0	0	0	0	0	0	0	0
AL391244.3	chr1	1523	1.16994	0.876428	1.0255	1.46208	0.718139	1.2381	0.497948	1.0268	0.44881	0.549382	0.568242	1.17641	1.13048	0.811627	0.857916	0.669565	0.913603	1.05849	0.718347	1.22992	0.665213	0.723207	0.94001	1.09529	1.12719	0.698221	0.701079	1.00939	1.23177	1.34573	1.33233	1.32648	0.804449	1.67252	0.531003	0.624165	1.10369	0.543216	0.970809
ANKRD65	chr1	2644	0.786231	3.08876	2.5521	3.92123	3.12387	3.49629	3.48975	5.43403	4.41338	3.98207	1.57967	4.2917	3.79258	4.27894	6.16324	5.23718	6.19007	3.7322	4.22059	24.2152	2.36668	4.28485	2.2941	2.43871	4.54501	2.98008	4.42356	5.94243	3.44909	3.14682	0.972105	3.74399	2.82756	5.40991	4.02873	4.07959	2.59319	2.82325	3.6724
AL391244.2	chr1	543	0.182303	0.0792966	0.139627	0.0656132	0.277825	0	0.116387	0.239997	0.269747	0.0642042	0.346478	0.146648	0.0696868	0.0771675	0.227007	0.197683	0.128123	0.17993	0.057566	0.275974	0.219504	0.362222	0.0693823	0.236312	0	0.141568	0.332772	0	0.143953	0.179738	0.124564	0.1063	0.0460471	0.120284	0.0851058	0.28582	0.108618	0.13851	0
TMEM88B	chr1	492	0	0	0	0	0	0	0	0	0	0	0	0	0	0	0	0	0	0	0	0	0	0	0	0	0	0	0	0.105919	0	0	0	0	0	0	0	0	0	0	0
LINC01770	chr1	851	0.310193	0.421642	0.302913	0.669856	0.576135	0.486392	0.272298	0.440264	0.172118	0.245802	0.397941	0.421074	0.377955	0.664719	0.144847	0.567613	0.224818	0.631448	0.110194	1.937	0.280119	0.647147	0.664065	0.18848	0.307723	0.195717	0.540483	1.04102	0.336792	0.315386	0.874287	0.881751	0.646391	0.537249	0.271519	0.524326	0.606431	0.287232	0.103726
VWA1	chr1	5065	13.0684	19.3995	27.5398	33.6514	24.5946	35.9393	47.2103	24.5102	33.5503	13.897	13.4241	32.9446	21.0566	34.5763	23.5043	20.331	20.5004	32.1366	12.8983	92.3309	21.5261	32.3164	29.4033	25.6825	29.476	18.951	27.4213	33.0266	32.6503	17.9828	25.8467	37.4758	34.8322	29.1303	39.1871	33.7136	25.2454	14.7526	11.4064
ATAD3C	chr1	3976	0.331959	0.42235	0.457651	0.586929	0.445822	0.427985	0.392073	0.389217	0.356112	0.184135	0.312301	0.300414	0.290271	0.274007	0.272819	0.256476	0.223096	0.172011	0.212267	1.30971	0.318511	0.197874	0.236888	0.435685	0.35127	0.338343	0.367703	0.406306	0.294893	0.319107	0.476324	0.442777	0.603708	0.339494	0.389366	0.390343	0.248468	0.132413	0.21646
ATAD3B	chr1	7682	3.43197	4.6522	5.03344	6.66691	4.88003	4.98107	5.86568	3.58367	4.61738	3.28116	4.49159	6.64964	4.05885	6.10911	3.4948	3.69823	3.62707	2.07945	3.87372	13.8988	3.82265	5.27945	6.71395	4.81483	6.29132	4.15612	4.74287	5.07078	7.10232	5.25022	5.04952	8.39288	6.15488	7.16455	5.33892	5.45737	5.35708	3.6641	4.01024
AL645728.2	chr1	660	0.149985	0.173972	0.04595	0.323891	0.17143	0.20905	0.287263	0.0740444	0.147952	0	0.228045	0.241303	0.0859998	0.126976	0.0747059	0.0271065	0.316231	0	0	0.397339	0.180592	0.119204	0.228331	0.243025	0.0440862	0.252356	0.0995565	0	0.118434	0.221813	0.102482	0.174911	0.454611	0.0989609	0.350094	0.382123	0.26809	0.0569778	0.16718
ATAD3A	chr1	3069	4.81673	7.14594	7.60892	9.42069	6.46397	6.78851	9.34207	5.87048	6.37148	3.38519	7.03753	6.57744	5.66551	7.52296	5.29368	6.23159	5.38386	6.20787	4.84815	25.0489	6.62655	7.44704	8.06524	6.29253	7.26237	6.81299	5.87705	8.85514	9.44074	6.91674	7.29495	8.90543	7.10431	6.98047	10.6233	9.46931	6.47643	5.71616	5.7812
TMEM240	chr1	1380	0.119553	0.239211	0.461497	0.232356	0.355283	0.299942	0.076326	0.259692	0.176899	0.252629	0.0545326	0.259662	0.246782	0.167001	0.357289	0.337064	0.315085	0.212396	0.249161	0.488653	0.269906	0.228042	0.300305	0.139475	0.147593	0.250668	0.0833245	0.302099	0.490899	0.123765	0.147039	0.0836533	0.344252	0.0946582	0.351617	0.323334	0.277803	0.272502	0.447752
SSU72	chr1	6925	6.3754	7.42194	6.79675	7.12302	7.11269	7.65743	8.21649	7.88496	7.26546	5.5982	7.95475	6.50262	6.90135	7.60588	6.94555	6.73244	7.06508	6.30656	7.11381	13.5572	7.42897	7.29941	7.09425	6.80962	7.64713	8.53451	7.84692	7.59669	8.61992	6.4055	5.68941	7.88503	7.23569	7.7591	8.69528	7.01764	7.03498	8.23516	8.25351
AL645728.1	chr1	2349	0.168566	0.201634	0.193659	0.151673	0.224779	0.156632	0.618796	0.263521	0.457272	0.326515	0.480555	0.203397	0.281907	0.205139	0.125941	0.418888	0.355407	0.0415931	0.0798425	0.23923	0.209306	0.401914	0.208501	0.191192	0.32206	0.436337	0.139862	0.177478	0.144198	0.0623228	0.230355	0.0982899	0.255464	0.240978	0.432811	0.189954	0.200868	0.208118	0.216075
AL691432.3	chr1	400	0	0.0717634	0	0	0	0	0	0.325796	0	0	0	0	0.0945998	0.20951	0	0	0	0	0	0	0	0	0	0	0	0.192179	0	0	0	0	0	0.0721509	0	0	0.115531	0.0970003	0.0368623	0	0
FNDC10	chr1	2085	0.585554	0.454329	0.71272	0.504089	0.578834	0.882322	0.495076	0.718781	0.608838	0.100325	1.33546	0.0763835	0.580757	0.522518	0.709437	0.3518	0.600612	0.515455	0.284848	0.898403	0.614532	0.716939	0.325248	1.12316	0.781499	0.65135	0.567257	0.687329	0.862266	0.865974	0.648806	0.332206	0.515661	0.584747	1.28553	0.558275	0.954708	1.0461	0.57154
AL691432.2	chr1	2038	1.36002	1.50006	1.38391	1.23247	1.68402	1.2186	1.03366	0.999128	1.14993	0.838214	1.05239	1.17218	1.1326	1.51118	1.22176	1.04463	1.18625	1.17454	1.08898	2.46325	0.957677	1.52485	1.14614	1.38517	1.25639	0.873827	1.338	1.73877	1.04835	1.12539	0.979059	1.58605	1.30048	1.24988	1.43989	1.42788	1.38189	1.5592	1.21275
MIB2	chr1	8767	1.30226	2.12335	2.51485	3.06416	2.01759	2.04591	2.5062	2.26871	2.41141	1.12935	1.8112	2.35701	2.00271	2.50685	2.0134	1.95698	2.11879	2.32359	1.06964	8.47382	1.15731	2.5486	2.19163	2.4333	3.17288	1.62213	2.01424	3.81612	2.26168	2.58549	3.00888	4.18734	2.96894	2.57025	2.65668	2.87449	2.35125	1.20318	0.893586
MMP23B	chr1	2273	0.667774	1.94484	3.52903	3.06435	1.80858	2.0436	1.45506	1.57666	1.42842	0.506148	0.380745	0.858307	1.83123	1.41947	3.40564	1.58203	3.09901	2.85842	0.577585	2.29099	1.62556	2.38827	1.70721	2.11698	1.97137	0.749664	1.4743	2.38436	1.6736	2.42598	2.11276	1.56174	2.12305	2.43288	2.58204	2.67146	2.12125	1.91915	3.67958
CDK11B	chr1	3488	3.72727	6.18465	4.78206	5.45451	4.41158	4.41714	5.05511	6.15537	4.88521	4.74767	4.27193	4.28056	5.983	5.33385	5.92293	5.72408	7.22536	4.36971	4.07757	15.6277	6.39436	5.37956	6.53473	6.46553	5.62251	7.43077	7.76601	5.90145	6.56615	4.5539	4.1692	6.82621	5.22581	5.03713	4.94187	5.26716	5.05166	5.90279	5.70042
FO704657.1	chr1	400	0.329968	0.681752	0.454905	0.757094	0.0942867	0	0.52665	0.122173	0.610302	0.522943	1.03476	0.298612	1.0879	0.576152	0.308162	0.536709	0.565263	0.122128	0.0781459	0.561951	0.186235	0.983432	0.659306	0.160397	0.436453	0.544507	0.69814	0.846821	0.651386	0.670983	0.760928	1.37087	0.56258	0.761999	0.693187	0.291001	0.737247	0.0940133	0.551695
SLC35E2B	chr1	8395	4.017	5.15807	6.15751	6.79456	4.42962	6.34397	4.83802	5.25464	7.76417	6.90197	5.7954	4.28265	7.27726	7.23738	4.73971	6.81942	5.32866	4.63198	5.26123	8.80469	4.36937	7.76906	7.81765	8.03226	7.79845	6.93477	7.59411	7.87112	6.98949	6.60338	6.31261	8.28511	6.29929	6.22929	7.04884	5.98294	6.34761	3.29915	3.6933
AL691432.1	chr1	1819	0	0	0.0333447	0.0195866	0.0414675	0	0	0	0	0	0	0	0	0	0	0.00983525	0	0	0	0.0411912	0.0163813	0	0	0.0352714	0	0.0140868	0.0180614	0	0.0429721	0	0	0	0.0687289	0	0.0254054	0.0319957	0.0486364	0	0
MMP23A	chr1	1017	1.20047	2.96368	6.36658	7.44439	4.2276	3.75345	2.75494	2.35457	2.73646	0.891283	0.850966	1.68342	2.92078	2.47209	6.3511	3.14884	5.199	5.62004	0.799132	5.41507	4.14589	4.79629	4.77878	5.23616	3.69076	1.52433	2.14825	3.61249	3.91984	6.18982	2.99283	3.80265	4.17956	6.44365	4.52128	5.5129	4.17556	3.93802	8.83146
CDK11A	chr1	4701	0.175477	0.161815	0.335461	0.37894	0.377067	0.371763	0.703544	0.374239	0.347928	0.400467	0.272141	0.406534	0.350146	0.401103	0.293675	0.380564	0.307083	0.145483	0.345763	0.908494	0.288405	0.35145	0.352623	0.436732	0.358992	0.387002	0.304006	0.443412	0.343637	0.41003	0.546744	0.515693	0.468053	0.393654	0.466941	0.441567	0.37325	0.311978	0.215937
AL031282.2	chr1	5079	0.461266	0.683865	0.988209	0.901396	0.91335	0.796852	0.908338	0.865966	1.20642	1.29732	0.696394	0.744717	0.905208	1.10963	0.839724	1.08138	0.88008	0.682896	0.769304	0.494201	0.868291	1.00686	1.09782	1.08636	1.31764	0.850093	1.02526	0.815693	1.14913	1.14335	1.0454	1.44899	1.05351	1.20023	0.759744	0.672261	1.09448	0.758919	0.451871
AL031282.1	chr1	2759	0.035879	0.0468192	0.142896	0.0710235	0.0683485	0.0500084	0.106895	0.0590423	0.0442408	0.0631803	0.0681904	0.0577237	0.0411453	0.0531558	0.0357419	0.0713278	0.0630399	0.0354122	0.124626	0.135786	0.0432006	0.114062	0.0409655	0.0348815	0.158193	0.0464369	0.0714469	0.0755521	0.0188876	0.0707485	0.0980617	0.188288	0.126876	0.0473463	0.184247	0.154694	0.106886	0.00681503	0.0879832
SLC35E2A	chr1	7713	3.43529	3.43139	5.19801	3.33969	5.89216	3.89967	5.65092	4.20497	3.80123	4.47029	3.27344	4.80587	3.64515	3.60999	6.14006	3.2589	4.31153	5.90292	4.6768	5.77519	5.74859	3.25388	3.76599	3.70578	4.38359	3.31884	3.12649	3.54035	3.54702	5.52964	3.59982	3.99997	4.87558	5.55223	3.31031	4.19542	4.6569	2.88634	2.85253
NADK	chr1	5570	8.26992	7.51905	8.78502	9.82487	8.4164	8.77711	9.72742	8.15659	8.09061	7.24797	9.11977	7.69136	8.65495	9.83981	8.16159	7.5801	7.61283	8.45466	6.82408	21.0992	8.15556	10.3605	9.30705	8.69656	8.08653	7.31223	8.24585	10.2961	9.56145	8.52007	8.3485	9.68921	10.5446	11.5033	10.852	9.79059	8.91049	6.55562	7.21462
GNB1	chr1	6417	16.9586	19.2152	18.7482	17.3254	19.5127	22.4544	19.7003	19.7092	18.6524	17.1897	19.321	14.8786	18.1062	22.2994	19.0938	20.6086	20.694	18.126	16.5864	19.5111	22.3308	19.3162	17.2198	21.0463	18.7268	25.0548	20.5739	18.7472	23.1685	17.559	15.8581	16.8746	17.6588	18.382	23.6644	18.2573	18.7408	22.7935	21.858
AL109917.1	chr1	906	0.0364203	0.269311	0.167367	0.235947	0.124883	0.203051	0.162761	0.0179799	0.0808347	0.15392	0.124594	0.307621	0.146181	0.0924988	0	0.236958	0.134381	0.485276	0.207009	0.0413504	0.0986677	0.260512	0.249501	0.141631	0.256926	0.0565648	0.0725246	0.0862782	0.172552	0.215447	0.261295	0.318547	0.193184	0.360454	0.102014	0.214129	0.325495	0.041507	0.0487148
CALML6	chr1	2321	0.0852997	0.0618383	0.14373	0.0997767	0	0.0396304	0.0907625	0.0210553	0.0841433	0.0901237	0.0324235	0.102925	0.0326066	0.0180534	0	0.0847882	0.0449618	0.0210474	0.0538705	0.0645643	0.0128383	0.254226	0.113624	0.152035	0.100291	0.03312	0.014155	0.0785834	0.0561297	0.105124	0.0437126	0.0497378	0.215455	0.0562811	0.069687	0.150453	0.0571755	0.0324044	0.00950788
TMEM52	chr1	1594	0.103503	0.216101	0.237821	0.245864	0.0709812	0.259673	0.462553	0.102194	0.0918899	0.131228	0.637354	0.199824	0.0712169	0.210298	0.0927965	0.0897883	0.109114	0	0.07844	0.188022	0.261711	0.320819	0.567246	0.483001	0.328572	0.144677	0.185497	0.359619	0.44134	0.0918421	0.190948	0.28969	0.188233	0.122925	0.47836	0.450315	0.138754	0.165143	0.124599
CFAP74	chr1	10422	0.0443249	0.0619718	0.0392836	0.0393131	0.0361876	0.0529546	0.0788307	0.0312604	0.0468472	0.00669024	0.108312	0.0382028	0.0163385	0.0502566	0.0425785	0.0308986	0.0283704	0.0515604	0.0719824	0.2013	0.0343093	0.00377445	0.039764	0.0800291	0.0474618	0.0528606	0.0504374	0.0350014	0.0500008	0.0351171	0.0713892	0.077537	0.0359867	0.0668475	0.0399071	0.020476	0.0481028	0.0396909	0.0211742
AL391845.2	chr1	1954	0	0.00734528	0	0	0	0	0	0.00833663	0	0	0	0	0	0	0	0.0183115	0	0	0	0	0	0	0	0	0	0	0	0.0133347	0	0	0	0	0	0	0	0	0	0.028868	0
GABRD	chr1	5556	0	0.0103331	0.0191045	0	0	0.0331109	0.0227494	0.0117277	0	0.0125496	0	0.0286644	0	0.0150835	0	0	0	0	0	0.0269715	0.0241342	0	0	0	0	0.0138358	0.00295659	0	0.0093792	0	0.0121739	0	0.0180011	0.00391854	0.0166352	0.0209504	0.00530775	0.016921	0
AL391845.1	chr1	538	0.183997	0	0.140925	0.0993345	0.210305	0.0854852	0.313249	0.0605568	0.0907512	0	0	0	0	0	0	0.0665067	0.129314	0	0	0	0.110772	0	0.0700271	0	0.216334	0	0.0610663	0	0	0	0.188582	0.107288	0	0.121402	0.0858968	0.0721192	0	0	0
PRKCZ	chr1	7636	28.2045	34.3592	34.4773	42.9976	38.4012	32.2528	30.992	27.5045	28.744	29.133	21.6669	35.5133	47.6394	46.7199	31.9849	26.0693	30.8313	35.9986	34.4759	81.0399	24.754	44.9164	44.9125	34.4487	34.8698	25.6591	34.2692	34.9791	36.7014	42.0024	35.3248	56.2316	40.6586	46.0119	33.5307	37.7686	35.0221	25.1384	39.3122
AL590822.2	chr1	4196	0.0235916	0.0376262	0.00722759	0	0	0	0	0.00388222	0.0349076	0	0	0	0.0090181	0.00499308	0	0.00852732	0.00414507	0	0.0148991	0.10714	0.0106522	0	0	0	0	0.0122135	0.00782976	0.0124195	0	0.00581492	0	0.0137561	0	0	0	0.00924693	0.00702809	0.0537731	0.0105185
PRKCZ-AS1	chr1	1734	0.361556	0.0827721	0.20113	0.226014	0.130501	0.159139	0.170083	0.0939433	0.112628	0.160844	0.130199	0.18369	0.109112	0.132907	0.113739	0.0825389	0.220669	0.535278	0.162241	0.216052	0.0859217	0.0907435	0.130362	0.333004	0.369165	0.125607	0.0473669	0.210372	0.12021	0.520633	0.0975173	0.199726	0.201874	0.276223	0.239857	0.11188	0.153062	0.0650611	0.101812
FAAP20	chr1	10916	0.383894	0.53908	0.850133	0.731098	0.473334	0.610911	0.852983	0.547668	0.659725	0.380055	0.461898	0.506987	0.457573	0.616092	0.560089	0.655563	0.449317	0.541497	0.492528	2.04546	0.513188	0.536942	0.593627	0.81991	0.767672	0.545763	0.46951	0.778148	0.77813	0.894078	0.64131	0.764076	0.627609	0.556451	0.747206	0.771311	0.729412	0.442679	0.60648
AL590822.1	chr1	326	0	0	0	0	0	0	0.0646196	0	0.0748837	0	0	0	0	0.128534	0	0	0.106704	0	0	0	0	0.120667	0	0.196806	0	0	0	0.0799264	0	0.224534	0	0.177058	0	0.133567	0.141756	0.119019	0	0	0
SKI	chr1	6080	2.46933	3.69676	4.54655	3.85872	3.30624	2.92739	4.42801	4.60829	4.02719	5.22943	3.87415	2.94028	3.18963	3.71122	3.75471	5.02577	4.05639	4.96546	4.2826	11.1158	5.24889	3.6814	4.31895	4.02575	3.5749	6.1236	4.23369	4.70123	4.01973	5.11665	3.02591	3.62179	4.20702	3.30868	4.33622	3.93745	3.25456	3.15749	3.00166
MORN1	chr1	11337	0.407475	0.339289	0.369156	0.444682	0.382569	0.373218	0.510995	0.295995	0.456502	0.513548	0.351814	0.491672	0.302065	0.40102	0.228328	0.350326	0.323707	0.469681	0.347407	0.356889	0.348257	0.319223	0.392132	0.529138	0.598005	0.246362	0.304281	0.351642	0.402196	0.47133	0.402714	0.376761	0.513878	0.407121	0.381129	0.374756	0.390181	0.243803	0.22969
AL589739.1	chr1	493	0	0	0	0	0	0	0.0427302	0	0	0	0	0	0	0	0.100012	0	0	0	0	0	0	0	0	0	0	0	0	0	0	0	0	0	0	0	0	0	0	0	0
AL513477.1	chr1	2407	0.0959607	0.137146	0.107096	0.111014	0.188025	0.0764288	0.315071	0.0744443	0.324548	0.318647	0.0625301	0.13233	0.125766	0.16538	0.256055	0.208113	0.130066	0.487091	0.129864	0.233465	0.259971	0.130743	0.406955	0.146603	0.290123	0.0851645	0.109194	0.0433004	0.0865988	0.293969	0.154553	0.263784	0.103879	0.0542702	0.0671972	0.112838	0.147021	0.04687	0.146691
AL513477.2	chr1	568	0.232372	0.151613	0.106785	0	0	0	0.148352	0.172075	0.214895	0.245513	0.0662456	0	0.233169	0.147542	0.173612	0.346467	0.183726	0	0.220129	0	0.0786909	0.207767	0	0.112955	0.307362	0.203006	0	0	0	0	0.416784	0.152432	0.0880408	0.19165	0.08136	0	0.155756	0.264826	0.0777035
RER1	chr1	5691	13.9907	15.5733	16.2213	19.2946	16.6008	15.4758	17.3421	15.786	15.4297	12.2152	14.9426	16.3569	18.4612	19.7766	14.7718	14.5895	14.4313	14.8244	13.9292	20.5716	14.4642	16.1745	18.364	15.941	17.0921	15.097	17.5987	18.8678	17.5214	15.9061	15.5338	20.3711	17.0249	19.2924	17.8118	17.9479	16.6208	17.3357	18.2134
PEX10	chr1	3789	3.77952	4.11375	4.55425	5.26568	4.33983	4.47894	5.77104	3.48667	4.0268	2.5763	3.71409	4.46591	4.46909	5.24189	3.58506	3.72538	3.96603	4.30622	3.03591	6.49603	3.62935	5.39863	5.24004	4.08082	5.02995	3.38135	4.68223	4.86186	4.9374	4.87473	4.84659	6.13921	4.77767	5.8781	4.90298	5.60139	4.73986	3.25536	3.95461
PLCH2	chr1	10781	0.0244851	0.0173068	0.045008	0.0561799	0.0174913	0.00426594	0.0156319	0.0181316	0.0520803	0.0129349	0.00698033	0.00738613	0.0105296	0.00777329	0.0274404	0.0315292	0.0274257	0.0317186	0.0231951	0.0208497	0.0179654	0.0547314	0.0384399	0.0595109	0.0188923	0.0273328	0.0121895	0.0120842	0.0338351	0.0271582	0.0501905	0.0481854	0.0394268	0.00403885	0.0300053	0.00899734	0.0150445	0.00697622	0.0429852
AL139246.1	chr1	455	0	0	0	0	0	0	0	0	0	0	0	0	0	0	0	0	0	0	0	0	0.0654893	0	0	0	0	0	0	0	0	0.053625	0	0	0	0	0	0	0	0	0
AL139246.4	chr1	514	0	0	0	0.0693151	0	0	0.0409844	0	0	0.135653	0	0	0	0	0	0	0	0	0	0	0	0	0	0	0	0	0	0.101385	0	0	0	0	0	0	0	0.150973	0	0	0
PANK4	chr1	5107	1.51835	1.96728	2.13186	2.22893	1.60252	1.72905	2.02946	1.70649	1.7543	1.35847	1.62829	1.85548	1.61155	2.08402	1.60749	1.53786	1.96166	1.64527	1.49957	4.15201	1.56369	2.26457	2.63361	1.93469	1.98841	1.52027	1.78518	2.39285	2.55095	1.67695	1.99987	1.91009	2.43818	2.41289	2.01337	2.59832	2.13364	1.55738	1.58584
HES5	chr1	1306	0.050531	0	0.0464425	0	0	0.0704304	0	0.0249461	0	0	0	0	0	0	0	0	0	0.0748103	0	0	0.0456319	0	0	0	0	0.0196201	0	0.039902	0	0	0	0	0.0765806	0.0333406	0.0353847	0	0	0	0
AL139246.5	chr1	1531	0	0.0374988	0.0198086	0.023271	0	0	0	0.0212799	0	0	0.0491541	0.0520116	0	0.054738	0.032205	0.0350561	0.113604	0	0.0408339	0.195759	0	0	0.0984314	0.167626	0	0.0669467	0.0858358	0.0340379	0.0340371	0.0637476	0	0.113104	0.0653261	0	0.0452767	0.0126715	0.0192618	0.0491252	0
TNFRSF14-AS1	chr1	6137	0	0.00935485	0.0395333	0.020319	0.0245818	0.0299762	0	0.0106174	0.0358007	0	0	0	0.0184976	0.00682776	0.0080342	0.0116606	0.00850222	0.0238803	0.0101868	0.012209	0.024277	0.0128197	0	0	0.0663771	0.00417531	0.00535337	0.0424573	0.0127369	0.0278305	0.0220427	0.00940537	0.0203712	0.00709513	0.00753014	0.0316116	0.0288315	0.0245106	0.0143834
TNFRSF14	chr1	6219	0.212232	0.461575	0.687587	0.767671	0.557927	0.976173	0.220178	0.193832	0.569183	0.560586	0.211764	0.192064	0.49285	0.276247	0.570835	0.500549	0.511797	0.942617	0.306602	0.295177	0.354563	0.55663	0.424059	0.789217	0.711164	0.177171	0.274705	0.934313	0.548844	0.745439	0.478545	0.320207	0.816164	0.66515	0.795101	0.570865	0.566657	0.789113	1.02195
AL139246.2	chr1	1297	0.0763225	0.0221321	0	0	0	0	0	0	0	0	0	0	0	0.0161534	0.0380153	0.0413808	0	0.0753294	0	0	0	0	0	0.0247335	0.022434	0	0	0	0	0	0	0	0	0	0	0	0	0.0869823	0
AL139246.3	chr1	626	0	0	0.0484456	0	0	0	0	0	0	0	0	0	0	0	0	0	0	0	0	0	0.0476001	0	0	0.153735	0.0929613	0	0.0524819	0	0	0	0	0	0	0	0	0	0.0471084	0	0
PRXL2B	chr1	3371	0.528575	0.536469	1.273	1.56421	0.615339	0.818589	0.374951	0.396251	0.528651	0.372312	0.435322	0.11811	0.454618	0.807958	0.804457	0.599705	1.00095	1.82594	0.714	0.989097	0.830904	0.758506	0.849383	1.20857	0.707786	0.467478	0.545774	0.796135	0.927514	0.875801	0.64207	0.385262	1.08292	0.652302	1.04873	0.788433	1.00166	0.691644	0.981955
MMEL1	chr1	3844	0.0171679	0	0.00788943	0.0185369	0.0392452	0.0478575	0.0109604	0	0.0127014	0	0	0	0	0.0163509	0.0128267	0	0.0542957	0	0.0325269	0	0.0155035	0.0409337	0.0588053	0.0333812	0	0	0	0.0271134	0	0	0	0	0.0130091	0.0113275	0.0240439	0	0.00767166	0.0195657	0.0114817
AL831784.1	chr1	373	0	0	0	0	0	0	0	0	0	0	0	0	0	0	0	0	0	0	0	0	0	0	0	0	0	0	0	0	0	0	0	0	0	0	0	0	0	0	0
TTC34	chr1	8814	0.0673862	0.0276827	0.0447301	0.0444642	0.0213948	0.0365257	0.00956024	0.0184817	0.0609332	0.0751525	0.0640359	0.0722758	0.00858632	0.00950804	0.0167821	0.0284167	0.0236797	0.0443396	0.031918	0.00425045	0.0371879	0.00892609	0.0384696	0.0873502	0.0693255	0.0130823	0.0223646	0.0591242	0.0472982	0.130108	0.0613914	0.0360182	0.0340416	0.0419916	0.0157292	0.0264126	0.0652431	0.0170662	0.0350521
AC242022.2	chr1	593	0	0	0	0	0	0	0	0	0	0.0587907	0	0	0	0	0	0	0	0	0	0	0	0	0	0	0	0	0	0	0	0	0	0	0	0	0	0	0	0	0
AC242022.1	chr1	1565	0	0	0	0	0	0	0	0	0	0	0	0	0	0	0	0	0	0	0	0	0	0	0	0	0	0	0	0	0	0	0	0	0	0	0	0	0	0	0
AL592464.2	chr1	607	0	0	0	0	0	0	0	0	0	0	0	0	0	0	0	0	0	0	0	0	0	0	0	0	0	0	0	0	0	0	0	0	0	0	0	0	0	0	0
AL592464.1	chr1	429	0	0	0	0	0	0	0	0	0	0	0	0	0	0	0	0	0	0	0	0	0	0	0	0	0	0	0	0	0.0607352	0	0	0	0	0	0	0	0	0	0
AL589702.1	chr1	1654	0	0	0	0	0	0	0	0	0	0	0	0	0	0	0	0	0	0	0	0	0	0	0	0	0	0	0	0	0	0	0	0	0	0	0	0	0	0	0
ACTRT2	chr1	1421	0	0	0	0	0	0	0	0	0	0	0	0	0	0	0	0	0	0	0	0	0	0	0	0	0	0	0	0	0	0	0	0	0	0	0	0	0	0.013232	0
LINC00982	chr1	5600	0	0	0	0	0	0	0	0	0	0	0	0	0	0.00748249	0	0	0	0	0	0	0	0	0	0	0	0	0	0	0.00465275	0	0	0	0	0	0	0	0	0	0
PRDM16	chr1	9767	0.0202704	0.0117561	0.0155252	0.0109434	0	0.0329617	0.0194117	0.0400281	0	0.0142778	0.0385251	0.00407647	0.0116228	0.0150155	0	0.0219805	0.00356153	0	0.0192024	0.0613714	0.0564407	0.00805514	0.00771467	0.0131379	0.00595821	0.0852642	0.00672748	0	0.0213416	0.00499629	0.0242381	0.00590977	0.00512001	0	0.0283889	0.00397257	0.0196257	0.0327271	0.0090377
MIR4251	chr1	61	0	0	0	0	0	0	0	0	0	0	0	0	0	0	0	0	0	0	0	0	0	0	0	0	0	0	0	0	0	0	0	0	0	0	0	0	0	0	0
AL008733.1	chr1	469	0	0	0	0	0	0	0	0	0	0	0	0	0	0	0	0	0	0	0	0	0	0	0	0	0	0	0	0	0	0	0	0	0	0	0	0	0	0	0
AL512383.1	chr1	2677	0	0	0	0	0	0	0	0	0	0	0	0	0	0	0	0	0	0	0	0	0	0	0	0	0	0	0	0	0	0	0	0	0	0	0	0	0	0	0
AL590438.1	chr1	3461	0	0	0	0	0	0	0	0	0	0	0	0	0	0	0	0	0	0	0	0	0	0	0	0	0	0	0	0	0	0	0	0	0	0	0	0	0	0	0.0127523
ARHGEF16	chr1	5563	5.07734	3.7978	3.36906	1.57549	3.51859	4.69583	4.476	3.89455	1.94401	2.75744	7.08179	4.20837	2.9487	3.63055	2.20693	2.19006	1.86652	3.06472	3.10729	9.50896	4.07354	4.44074	3.92119	3.65023	4.55048	7.5241	3.5966	4.77748	5.9202	2.26757	5.16131	5.91422	3.37097	4.13277	4.21171	3.40364	4.02086	3.64697	1.42808
AL512413.1	chr1	382	0	0	0.277865	0.186534	0	0.240791	0	0.170574	0	0.365056	0	0	0.0990574	0.109691	0	0.234166	0	0.255765	0	0	0.312017	0	0.197249	0	0.380849	0.301852	0.258013	0	0	0.510982	0	0.302203	0	0	0.181463	0.304713	0.115798	0	0
MEGF6	chr1	7039	0.496897	0.415961	0.45023	0.518805	0.433995	0.829786	0.607529	0.766006	0.35028	0.227829	1.13861	0.197972	0.486506	0.363122	0.43429	0.518486	0.467001	0.694007	0.390785	2.13955	0.590534	0.620321	0.513818	0.742852	0.826734	1.03202	0.441067	1.09569	0.77363	0.766056	0.970513	0.852814	0.525718	0.488689	0.630259	0.978409	0.808573	0.496846	0.376209
MIR551A	chr1	96	0	0	0	0	0	0	0	0.169685	0	0	0	0	0	0	0	0	0	0	0	0	0.155196	0	0	0	0	0	0	0	0	0	0	0	0	0	0	0	0	0	0
AL513320.1	chr1	622	0.212198	0.023075	0.0975144	0	0.242538	0	0	0	0	0.112099	0	0	0.121672	0	0.0792699	0.0287626	0	0	0	0.240922	0.0479062	0	0	0	0	0.144186	0	0.0418907	0.0418897	0	0	0	0	0	0	0.155949	0.237057	0	0.28383
TPRG1L	chr1	2414	4.29204	5.82669	5.09428	4.88519	4.64012	4.53433	6.23078	6.30267	6.33055	5.73345	4.8632	5.07995	7.24978	5.51981	5.63729	6.64773	6.84469	6.07098	6.95349	7.09229	6.36316	4.61162	4.96293	4.81057	5.09859	7.32414	7.87998	5.63432	5.86085	5.95329	4.63716	6.7309	5.27209	5.49245	5.24532	5.65768	5.7355	9.15988	8.21829
WRAP73	chr1	7604	1.08919	1.24199	1.58136	1.3658	1.17052	1.4153	1.51263	1.28107	1.85242	1.25165	1.26184	1.2776	1.39337	1.48784	1.0472	1.20696	1.37239	1.39409	1.16746	1.61599	1.09331	1.11742	1.56069	1.47656	1.33928	1.13056	1.186	1.79212	1.56936	1.48886	1.22307	1.29424	1.60136	1.5776	1.83537	1.51802	1.53965	1.30808	1.36981
TP73	chr1	6763	0.117096	0.080645	0.0493267	0.0263404	0.0223065	0.0816047	0.0249191	0.0168606	0.0360965	0.0412395	0.166912	0	0.0251781	0.0216852	0.0291621	0.0105813	0.0257175	0.0577863	0.0924393	0.0553947	0.0374508	0.0290827	0.122555	0.0616637	0.0387213	0.107982	0.0728678	0.0693491	0.0847581	0.0469011	0.025003	0.0512087	0.0369711	0.0193152	0.140079	0.0688454	0.0872094	0.061165	0.00652604
AL136528.1	chr1	754	0	0	0.0402215	0	0	0.0609961	0.167634	0	0	0	0	0	0	0.0833593	0	0	0	0.0647893	0	0	0	0.104343	0	0	0	0.016992	0.0435725	0.0345571	0.0345563	0	0	0	0	0.0577491	0	0.0257295	0.176001	0	0
AL136528.2	chr1	351	0	0	0	0	0	0	0	0	0	0	0	0	0	0	0	0	0	0	0	0	0	0	0	0	0	0	0	0	0	0	0	0	0	0	0	0	0	0	0
TP73-AS1	chr1	9701	1.06123	1.26794	1.25359	1.51495	1.15076	1.38433	1.29857	1.03102	1.21293	1.08172	1.05113	1.34208	1.12923	1.18566	1.04701	1.37575	1.19585	1.23878	1.0891	1.88456	1.03359	1.37058	1.20779	1.47484	1.35272	1.11069	1.11589	1.46382	1.24623	1.46381	1.1818	1.05612	1.38923	1.31961	1.54105	1.27387	1.24787	0.82762	0.980437
RF02197	chr1	161	0	0	0	0	0	0	0	0	0	0	0	0	0	0	0	0	0	0	0	0	0	0	0	0	0	0	0	0	0	0	0	0	0	0	0	0	0	0	0
CCDC27	chr1	4285	0	0	0	0	0	0	0	0	0	0	0	0	0	0	0	0	0	0	0	0	0	0	0	0	0	0	0	0	0	0	0	0	0	0	0	0.00905487	0.00688212	0	0.0103
SMIM1	chr1	981	0.605445	0.599857	1.31386	2.43331	1.11491	1.92215	1.80381	1.51108	1.3189	0.319843	0.958906	2.43516	0.597879	0.961054	2.0607	0.820657	1.29426	0.995945	0.796594	3.58977	1.30611	1.84456	1.38255	1.96204	1.77963	1.35825	1.97591	1.59364	1.27488	1.81565	1.7237	0.970838	1.37634	1.66448	2.21405	1.7205	0.946922	0.958342	1.25973
LRRC47	chr1	4516	7.53314	8.74001	9.54937	10.4415	8.71881	9.50169	12.2076	9.62381	9.93565	7.04051	7.82378	8.81641	8.94467	10.7446	8.84908	8.549	9.20859	8.37262	6.94245	32.262	9.45197	11.1932	11.9464	10.158	10.1285	9.01034	9.76661	10.0104	10.7603	9.80622	9.38335	10.7683	10.946	10.3024	12.8783	11.6031	9.66453	8.80594	9.01574
RN7SL574P	chr1	297	0	0	0	0.0599797	0	0	0	0.383934	0.246587	0.234767	0	0.268114	0.127407	0	0	0	0	0	0	0	0.100329	0	0	0.432045	0.195939	0.258827	0.276546	0.350923	0	0.164306	0	0	0.0841871	0.146609	0.155598	0.13064	0	0	0
AL365330.1	chr1	531	0.124282	0	0.0856694	0.201288	0.142052	0.173224	0	0	0.229869	0.13131	0.212585	0	0.106892	0.236734	0.0928548	0.20215	0.262037	0	0	0.141105	0.0841741	0.0740815	0	0.120826	0.438371	0.168896	0.123743	0	0.0981372	0	0	0	0.188351	0	0.0870291	0.0730699	0	0.0354099	0
CEP104	chr1	7876	3.03741	2.91391	2.91872	2.87023	3.012	2.87882	2.79507	2.99694	2.66871	2.96573	2.95249	2.66916	2.52474	2.52444	2.91416	3.13012	3.57527	2.81595	3.16711	4.30002	3.25557	2.35744	2.45392	2.78597	3.32494	3.89433	2.92621	2.88813	3.35783	2.80983	2.38743	2.93148	2.76512	2.93289	3.19779	3.01002	2.54985	3.21574	2.6562
DFFB	chr1	3870	2.38736	2.01012	2.22555	1.44077	1.5885	2.13912	2.2318	2.58027	1.91133	1.57649	4.99755	1.4712	1.29555	1.62952	1.42694	1.89536	1.41119	1.46427	1.6235	3.91091	3.48024	1.26042	1.43105	1.90652	1.83453	4.00911	1.52383	2.04004	2.49782	1.41857	2.88379	2.2447	1.35032	1.65958	2.93754	2.06032	2.06886	3.12892	1.44267
C1orf174	chr1	4388	5.68495	5.74696	4.9658	5.49278	5.114	5.1567	7.40286	5.88036	5.53555	4.31416	7.5718	5.50767	5.04475	5.84889	4.57327	4.39919	5.3946	4.59788	6.34	5.95078	6.15917	5.23541	5.52927	5.76083	5.66952	5.87749	4.73188	5.83113	6.18133	5.03224	5.63393	6.20222	5.76085	5.84474	7.60378	6.23384	4.71448	6.96316	6.54289
LINC01134	chr1	4064	0.0487157	0.0988866	0.156709	0.105201	0.111362	0.0226334	0.0984876	0.0921912	0.150173	0.154412	0.120364	0.127361	0.148976	0.113416	0.0849265	0.136466	0.0641955	0.156266	0.0692237	0.0921836	0.0879851	0.106474	0.0834329	0.173658	0.0930757	0.0914237	0.0929668	0.160286	0.0641127	0.138087	0.166432	0.113624	0.129202	0.0964284	0.0909694	0.0954728	0.0362818	0.0971595	0.081451
LINC01346	chr1	3894	0	0	0	0	0	0	0	0	0	0	0	0	0	0	0	0	0	0	0	0	0	0	0	0	0	0	0	0	0	0	0	0	0	0	0	0	0.00378658	0.0193145	0.0226685
LINC01345	chr1	1852	0	0	0	0	0	0	0	0	0	0	0	0	0	0	0	0	0	0	0	0.0202286	0	0	0	0	0	0	0	0	0	0	0	0	0	0	0	0	0	0	0
AL805961.1	chr1	1830	0	0	0	0	0	0	0	0	0	0	0	0	0	0	0	0	0	0	0	0	0	0	0	0	0	0	0	0	0.0142379	0	0	0	0	0	0.0252527	0	0	0	0.0241178
AL805961.2	chr1	4817	0	0.00595918	0	0	0	0	0	0	0	0	0	0	0	0	0	0	0	0	0	0.00777734	0	0	0	0	0	0	0	0	0	0	0	0	0	0	0	0	0	0.0078068	0
EEF1DP6	chr1	372	0	0	0	0	0	0	0	0	0	0	0	0	0	0	0	0	0	0	0	0	0	0	0	0	0	0	0	0	0	0	0	0	0	0	0	0	0	0	0
LINC01777	chr1	2104	0	0	0	0	0	0	0	0	0	0	0	0	0	0	0	0	0	0	0	0	0	0	0	0	0	0	0	0	0	0	0	0	0	0	0	0	0	0	0
AL355602.1	chr1	3402	0	0	0	0	0	0	0	0	0	0	0	0	0	0	0	0	0	0	0	0	0	0	0	0	0	0	0	0	0	0	0	0	0	0	0	0	0	0	0
Z98747.1	chr1	356	0	0	0	0	0	0	0	0	0	0	0	0	0	0	0	0	0	0	0	0	0	0	0	0	0	0	0	0	0	0	0	0	0	0	0	0	0	0	0
LINC01646	chr1	1994	0	0	0	0	0	0	0	0	0	0	0	0	0	0	0	0	0	0	0	0	0	0	0	0	0	0	0	0	0	0	0	0	0	0	0	0	0	0.00942962	0
AJAP1	chr1	12405	0.0425593	0.0971886	0.179688	0.27141	0.282746	0.155713	0.196989	0.0906082	0.328643	0.103984	0.048532	0.0353054	0.0503312	0.354672	0.0735316	0.197579	0.171053	0.0905744	0.178907	0.184222	0.223392	0.336135	0.112371	0.380142	0.12197	0.43481	0.10064	0.224748	0.459987	0.161286	0.0627035	0.0232651	0.540182	0.140404	0.4489	0.270553	0.410077	0.221297	0.18501
BX005132.2	chr1	464	0	0	0	0	0	0	0	0	0	0	0	0	0	0	0	0	0	0	0	0	0	0	0	0	0	0	0	0	0	0	0	0	0	0	0	0	0	0	0
BX005132.1	chr1	1580	0	0	0	0	0	0	0	0	0	0	0	0	0	0	0	0	0	0	0	0	0	0	0	0	0	0	0	0	0	0	0	0	0	0	0	0	0	0	0
AL691497.1	chr1	449	0	0	0	0	0	0	0	0	0	0	0	0	0	0	0	0	0	0	0	0	0	0	0	0	0	0	0	0	0.0580299	0	0	0	0	0	0	0	0.0328395	0	0
AL139823.1	chr1	1225	0	0	0	0	0	0	0	0	0	0	0	0	0	0	0	0	0	0	0	0	0	0	0	0	0	0	0	0	0	0	0	0	0	0	0	0	0	0	0
Z98259.3	chr1	2316	0.0427419	0.148732	0.104756	0.223059	0.0325688	0.0397159	0.10915	0.147705	0.126487	0.0602122	0	0.103147	0.0408462	0.108554	0.0425785	0.154493	0.202765	0.0421858	0.0809802	0.0323518	0.057897	0.390655	0.227739	0.124661	0.175888	0.182553	0.0851131	0.202508	0.0675011	0.0632109	0.160626	0.0249226	0.183532	0.0376017	0.219489	0.21779	0.146431	0	0.0381136
Z98259.2	chr1	609	0	0	0	0	0	0	0	0	0	0	0	0.130755	0.0621345	0	0	0.117506	0	0.0802153	0	0	0	0	0	0	0	0	0	0	0	0.0801294	0	0	0	0	0	0.0318556	0	0	0
Z98259.1	chr1	1697	0	0	0	0	0	0	0	0	0	0	0	0	0	0.0246918	0	0	0	0	0	0	0	0	0	0	0	0	0	0	0	0	0	0	0	0	0	0	0	0	0
Z97988.1	chr1	135	0	0	0	0	0	0	0	0	0	0	0	0	0	0	0	0	0	0	0	0	0	0	0	0	0	0	0	0	0	0	0	0	0	0	0	0	0	0	0.163465
AL365255.1	chr1	1095	0	0	0	0.0325369	0	0	0.0384767	0	0	0	0	0	0	0	0	0	0	0	0	0.136853	0	0	0.0688121	0	0	0	0	0	0	0	0	0	0	0	0	0	0	0	0.120919
MIR4417	chr1	73	0	0	0	0	0	0	0	0	0	0	0	0	0	0	0	0	0	0	0	0	0	0	0	0	0	0	0	0	0	0	0	0	0	0	0	0	0	0	0
MIR4689	chr1	70	0.471382	0.410077	0	0	0	0	0	0	0	0.996082	0	0	0	0	0	0	0	1.39575	0	1.07038	0.42568	0	0	0	0.41567	0.183028	0	0	0	0.348563	0	0	0	0	0	0.554288	0	0	0
NPHP4	chr1	13167	0.29571	0.285593	0.373128	0.496524	0.438243	0.370248	0.475173	0.267228	0.483903	0.484537	0.322921	0.37798	0.248588	0.323008	0.310807	0.366855	0.393638	0.348751	0.375091	0.634491	0.28175	0.43021	0.357661	0.504323	0.417659	0.319155	0.217078	0.510553	0.340361	0.437325	0.259415	0.186309	0.545001	0.348885	0.454508	0.431702	0.366188	0.198494	0.400562
KCNAB2	chr1	9534	0.318408	0.454637	0.625052	0.457775	0.640841	0.694641	0.232004	0.254581	0.412245	0.435146	0.335466	0.258918	0.444522	0.399945	0.524916	0.671778	0.620256	0.814698	0.399991	0.455817	0.539133	0.449734	0.44258	0.598922	0.47915	0.323859	0.251554	0.642245	0.448195	0.609089	0.368909	0.260331	0.597946	0.680499	0.773116	0.406966	0.467062	0.76323	0.705966
CHD5	chr1	9890	0.0300274	0.0174148	0.00613286	0.0234157	0.00381342	0	0.00426006	0.0131768	0	0.0141002	0	0.0322062	0.00382608	0.0042368	0.00498543	0.00361786	0.00351723	0.0197578	0.0284454	0.0227281	0.00301291	0.0159099	0.00380936	0.0162181	0	0.0246134	0.0232533	0.0105383	0.0131726	0.00986831	0.0205171	0.0320995	0.0101127	0	0	0.0255006	0.0119271	0.00380236	0.0089253
AL031847.2	chr1	663	0	0	0	0	0	0	0	0	0	0.105167	0	0	0	0	0	0	0	0	0	0	0	0	0	0	0.0438867	0	0	0.0786003	0.0785986	0	0.153027	0	0	0	0	0	0	0.05672	0
RPL22	chr1	4682	17.5696	22.323	13.7449	12.9134	12.9448	15.648	18.9063	23.1856	15.8194	12.167	19.1272	12.5006	16.5439	15.9526	20.3405	18.3679	19.499	13.0005	13.5729	9.5939	22.2909	12.4263	15.3611	14.1966	15.0953	24.5101	24.2824	13.0224	17.9917	11.8453	15.7538	12.9878	13.5805	13.7873	14.8942	17.0217	14.704	22.8668	26.4653
AL031847.1	chr1	378	0.174586	0.22782	0.641841	0.282762	0.299323	0.973356	0.16719	0.215473	0.258329	0.368919	0.796349	0.421322	0.250264	0.498833	0	0.378631	0.18405	0.516943	0.578858	1.98219	0.236489	0.624402	0.0996683	0.084866	0.615807	0.135576	0.260743	0.137863	0.551437	0.258195	0.447341	0.0763502	0.793764	0.633559	0.0611276	0.256615	0.390078	0.149228	0.467043
RNF207	chr1	6585	6.29369	4.25022	5.37918	6.66029	4.87399	4.02291	6.16144	4.17572	5.36065	5.42664	4.50273	7.75136	3.01685	5.21149	2.64313	4.22195	3.26724	3.95408	5.46368	10.0528	2.31458	5.35847	6.09888	5.79718	6.19055	3.6247	3.455	5.99862	5.89956	5.80991	6.57892	6.07449	5.58166	5.09156	3.1089	5.86863	5.19711	2.02161	2.11797
ICMT	chr1	4910	21.5252	22.8824	20.6946	21.2099	21.9836	23.8479	25.3221	24.3152	21.3295	16.3877	26.7531	15.9503	23.7983	25.2862	23.5734	21.5121	23.4819	20.8737	18.3603	20.9749	25.3917	22.0802	21.707	21.7499	19.9115	21.6289	22.9039	18.1118	21.7146	18.2821	20.009	18.9033	22.0245	23.8244	24.1698	21.6087	23.5709	17.3666	14.8227
LINC00337	chr1	2358	0.503767	0.474771	0.578759	0.49861	0.319887	0.351077	0.446692	0.276332	0.331292	0.325268	0.9734	0.658516	0.561661	0.728575	0.303196	0.18209	0.295042	0.248606	0.410945	0.969156	0.606568	0.650617	0.766913	0.272089	0.37019	0.64114	0.424952	0.607753	0.718237	0.393205	0.473294	0.611967	0.519582	0.553979	0.656538	0.485413	0.412708	0.582101	0.589598
HES3	chr1	697	0	0	0	0	0	0	0	0	0	0	0	0	0	0	0	0.0513352	0	0	0	0	0	0	0	0	0	0	0	0	0	0	0	0	0	0	0	0	0	0	0
GPR153	chr1	4082	1.30952	2.45071	4.19392	4.07164	3.04896	3.41384	1.14051	1.48452	2.7809	1.4092	1.25364	1.29725	1.72885	2.21725	3.36396	3.00655	3.73249	4.39205	2.1671	1.73459	2.75201	3.30541	3.43335	4.51877	2.8655	1.38414	1.94369	2.89795	2.70639	3.44891	2.45233	1.59079	3.59557	3.22677	4.3303	2.45234	3.16789	1.64903	3.12474
ACOT7	chr1	4124	1.52822	2.87123	2.57014	3.17058	2.87158	2.60958	2.60515	2.74525	2.62234	1.48784	1.94342	1.83434	2.95911	2.57569	1.64991	2.53779	2.86786	2.4165	2.06166	8.89348	2.77095	2.66128	3.37098	2.66031	2.42709	2.87368	3.28616	2.59044	3.87293	2.98188	1.33669	2.58932	3.32856	3.43675	3.513	3.15181	2.83171	3.69762	3.49425
AL031848.2	chr1	837	0	0.240069	0	0.148982	0.135178	0.329685	0.176179	0.0583863	0.174997	0.0833043	0.269731	0.0951372	0.135627	0.125155	0.0589079	0	0.207798	0.116729	0.52284	0.268555	0.213603	0.0939959	0.225057	0.306613	0.31287	0.0918418	0.314013	0.0933907	0.0311295	0.204057	0.121215	0.275846	0.0597457	0.390168	0.165636	0.231781	0.24663	0.179715	0.263653
HES2	chr1	5407	10.588	12.2185	7.77945	16.9673	24.441	9.19481	4.09865	7.75474	6.23508	7.30528	12.1922	9.23394	30.7471	27.666	7.19937	12.2754	3.72816	12.1247	13.5913	43.5537	11.9642	20.2907	17.4124	15.3841	12.8076	5.10629	17.721	20.9576	11.8543	19.4266	12.2779	34.7157	21.9793	36.2548	8.43568	13.4261	22.2497	10.4776	18.162
ESPN	chr1	6952	0.199348	0.394327	0.486401	0.435612	0.461126	0.370469	0.945424	0.313986	0.726884	0.155459	0.194849	0.503986	0.23405	0.5515	0.109931	0.272781	0.272699	0.217834	0.20683	1.12088	0.240027	0.424381	0.769533	0.323008	0.694776	0.252479	0.519836	0.389791	0.446	0.287795	0.612945	0.81367	0.258955	0.388328	0.584968	0.482769	0.392378	0.100072	0.155541
MIR4252	chr1	63	0	0	0	0	0	0	0	0	0	0	0	0	0	0	0	0	0	0	0	0	0	0	0	0	0	0	0	0	0	0	0	0	0	0	0	0	0.234047	0	0
AL031848.1	chr1	351	0	0	0	0	0	0	0	0	0	0	0	0	0	0	0	0	0	0	0	0	0	0	0	0	0	0.0365012	0	0	0	0	0	0	0	0	0	0	0	0	0
TNFRSF25	chr1	4283	1.25577	1.09915	1.06566	1.22281	0.713259	1.12749	0.964028	1.0155	0.980359	1.20469	1.90641	0.864531	1.18388	1.00768	0.587112	0.676682	0.633496	0.90106	1.17502	1.49574	0.500917	1.1297	0.765279	1.54292	1.78671	1.92942	0.506267	1.87983	1.11935	1.03112	1.77662	1.48918	0.980761	1.04206	1.24082	0.824378	1.22903	0.518028	0.44826
PLEKHG5	chr1	7053	2.23628	2.25882	2.65087	2.6015	2.26192	2.84306	2.14453	1.99551	1.83791	1.72016	3.65445	1.54676	2.00118	2.02588	1.61836	1.63861	1.9876	1.85625	2.27801	3.37293	1.86103	2.14172	2.13132	2.97461	3.89444	3.80017	1.73049	3.82731	2.69679	1.85772	3.1503	3.30219	2.18733	2.29351	2.97796	1.99144	2.61742	1.76483	1.78032
NOL9	chr1	7293	6.39756	5.54585	5.63459	5.4739	6.11771	6.14223	7.13465	5.78507	6.65114	5.67424	7.18188	5.14269	5.64512	6.85151	5.58435	5.90947	5.69502	5.67351	5.66191	4.22767	6.15115	6.25146	6.27135	6.10532	5.93668	6.81617	6.36306	5.28766	5.75556	6.27633	5.76866	6.55324	6.57917	5.87496	6.86882	6.10758	6.09975	4.39064	3.61291
RNU6-731P	chr1	111	0	0	0	0	0	0	0	0	0	0	0	0	0	0	0	0	0	0	0	0	0	0	0	0	0	0	0	0	0	0	0	0	0	0	0	0	0	0	0
AL591866.1	chr1	401	0	0.0715844	0.0378142	0	0	0	0	0.0812458	0	0	0	0	0	0	0	0.178457	0.0867467	0	0	0.3737	0.0743083	0	0	0	0	0.03195	0.0819293	0	0	0	0	0	0	0	0	0	0	0	0
TAS1R1	chr1	2892	0	0	0	0	0	0	0	0	0	0	0	0	0	0.0144889	0.0170491	0	0.0120282	0.101351	0	0	0.0103035	0	0.0260544	0	0.0201223	0	0.00568009	0.0540581	0	0	0.023388	0	0	0.0602252	0.0319588	0	0	0	0.0152613
ZBTB48	chr1	4503	1.94185	1.38331	2.07433	2.48043	2.03524	1.90991	2.14262	1.39275	2.24441	1.85811	2.03889	2.11321	1.55461	2.38217	1.2811	1.56138	1.37118	1.95274	1.88119	3.44434	1.22089	2.33246	2.10001	2.40791	2.2422	1.58193	1.42271	2.08888	2.33764	2.32453	2.26061	2.28166	2.06003	2.11284	2.21159	2.14551	2.16442	1.43223	1.70544
KLHL21	chr1	6901	3.41873	3.17377	3.8914	3.87204	3.55778	3.96532	5.281	3.19847	3.60468	3.15236	5.54516	2.72895	3.32011	4.69355	2.76144	2.95536	3.14284	3.00143	3.33374	9.19621	3.93142	4.17827	3.81605	3.70951	4.24584	3.85602	3.11112	4.22877	4.70817	3.07246	3.94008	5.10211	3.38768	3.39143	5.06589	4.28426	3.74339	2.39495	2.21925
PHF13	chr1	3681	6.48999	6.30099	6.58279	6.872	5.70689	4.73529	7.30242	6.80621	6.45285	5.47426	7.7279	5.22429	6.49683	6.93812	4.89576	5.27329	5.67472	5.60043	6.41981	13.5361	8.10713	7.05314	6.43774	5.82152	6.48179	7.67811	6.57341	6.49808	5.44325	5.83305	6.61497	7.89525	5.57673	6.68342	6.96137	6.9094	5.85231	5.68013	5.19771
THAP3	chr1	4072	1.35326	1.5403	1.80606	2.43236	2.19508	1.6377	2.26594	1.28014	1.66664	0.90753	1.78342	2.31732	1.45896	1.67731	1.31377	1.08959	1.66153	2.12344	1.37408	6.02616	1.59892	2.2702	2.01696	2.50521	2.35805	2.01052	1.49665	1.90045	1.97079	2.13315	1.86038	2.09791	1.65176	2.14934	2.08251	2.79662	2.53474	1.44068	1.96724
DNAJC11	chr1	5083	9.31543	9.09502	8.94356	9.25219	8.59209	9.95281	11.596	9.08548	9.66782	8.29219	9.6382	8.09928	7.75335	9.44298	8.54099	8.155	8.93417	8.35169	8.67092	24.4548	9.21247	9.54218	10.221	9.49821	9.00441	10.3393	9.2815	8.93994	10.8261	8.49154	8.0173	9.18104	9.22324	9.1917	11.1463	9.91186	9.85123	7.37236	6.69892
LINC01672	chr1	2188	0	0	0	0	0	0	0	0	0	0	0	0	0	0	0	0	0	0	0	0	0	0	0	0	0	0	0	0	0	0	0	0	0	0	0	0	0	0	0
AL591163.1	chr1	987	0	0	0	0	0	0	0	0	0	0	0	0	0	0	0	0	0	0	0	0	0	0	0	0	0	0	0	0	0	0	0	0	0	0.0220581	0	0	0	0	0
CAMTA1-DT	chr1	415	0	0.449602	0.511539	0.0429253	0	0	0.406091	0.235515	0.352946	0.420034	0.544012	0.287819	0.319132	0.302906	0.178214	0.301764	0.167641	0.235427	0.225964	0	0.0359008	0.0947887	0.363129	0.309199	0.210339	0.308721	0.554158	0	0	0.117587	0.0814916	0.139086	0.602496	0.0524612	0.167033	0.607713	0.42636	0.407769	0.850806
CAMTA1	chr1	10033	0.739985	0.670927	0.495726	0.490049	0.612727	0.550077	0.497622	0.750112	0.57423	0.632417	0.761326	0.468271	0.588361	0.517875	0.692927	0.561691	0.651815	0.574547	0.757079	0.388338	0.733581	0.49402	0.593301	0.645871	0.655427	1.01648	0.736776	0.592123	0.620676	0.588523	0.522471	0.437235	0.585651	0.635804	0.568847	0.634229	0.640765	1.09821	0.811623
AL590128.1	chr1	286	0	0	0	0	0	0	0	0	0	0	0	0	0	0	0	0	0	0	0	0	0	0	0	0	0	0	0	0	0	0	0	0	0	0	0	0	0	0	0
AL512330.1	chr1	349	0	0	0	0	0	0	0	0	0	0	0	0	0	0	0	0	0	0	0	0	0	0	0	0	0	0	0	0	0	0	0	0	0	0	0	0	0	0	0
RNU1-8P	chr1	165	0	0	0	0	0	0	0	0	0	0	0	0	0	0	0	0	0	0	0	0	0	0	0	0	0	0	0	0	0	0	0	0	0	0	0	0	0	0	0
CAMTA1-IT1	chr1	365	0	0	0.0415438	0.0976108	0	0	0	0.089259	0	0	0	0	0.259178	0	0	0	0	0	0	0	0.0816374	0	0	0	0	0	0	0	0	0	0	0	0	0.119295	0	0	0	0	0
Z97987.1	chr1	744	0	0	0	0	0	0	0	0	0	0	0	0	0	0	0	0	0	0	0	0	0	0.105745	0	0	0	0	0	0	0	0	0	0	0	0	0	0	0	0	0
AL365194.1	chr1	361	0	0	0	0.197385	0	0	0.116709	0	0	0	0	0	0	0	0	0	0	0	0	0	0	0	0	0	0	0	0	0.144355	0.144351	0	0	0	0	0	0	0	0	0	0
AL359881.3	chr1	1721	0	0	0.0176217	0	0	0	0	0	0	0	0	0	0	0.0243474	0	0	0	0	0.0363258	0	0	0	0	0	0	0	0	0	0	0	0	0	0	0	0	0	0.00856766	0	0
AL359881.2	chr1	570	0	0	0	0	0	0	0	0	0	0.0611629	0	0	0	0	0	0	0	0	0	0	0	0	0	0	0	0	0	0.0914246	0	0	0	0	0	0	0	0	0	0.0329871	0
AL359881.1	chr1	267	0	0	0	0.066719	0.282507	0.344502	0	0	0	0	0	0	0	0	0	0	0	0	0.117072	0	0	0	0.141103	0.240295	0.217954	0	0	0	0	0.182767	0	0	0	0.163082	0	0	0	0	0
VAMP3	chr1	2760	35.9139	33.136	30.6072	28.2829	33.219	33.9767	41.8038	36.1798	40.0146	27.7387	40.8313	32.6165	38.2787	36.2998	34.5856	29.0458	34.6846	32.0364	34.4861	11.049	35.9245	30.3296	29.1842	33.4625	31.0367	43.9598	24.3843	15.5298	31.899	28.0151	32.3486	29.0695	27.8391	38.2262	33.2947	39.0953	39.2023	39.5401	35.1246
Z98884.2	chr1	393	2.6028	1.46083	1.73628	1.26919	3.26285	1.17026	1.01846	1.65799	2.29834	3.28225	2.77658	2.938	2.31084	1.81255	1.38006	3.27761	1.54897	2.36176	2.86336	0.762614	1.4406	2.70256	1.15037	2.1223	1.99902	1.23881	0.752374	0.928204	2.51935	1.80046	2.23739	1.98277	1.08158	1.44035	1.70504	1.62901	1.65083	2.7271	1.23535
PER3	chr1	8099	0.480753	0.698229	0.799458	0.571877	0.77767	1.01647	0.68668	0.784419	1.04292	1.06323	0.422781	0.653832	0.714842	0.623433	1.28455	0.779761	1.13389	1.18222	0.964883	0.818746	0.737674	0.568276	0.762889	1.01003	0.833496	0.458756	0.515176	0.752822	0.386054	0.882704	0.718221	0.498883	0.824294	0.653222	0.687567	0.91503	0.872061	0.726662	1.27246
Z98884.1	chr1	830	0.198776	0.0172924	0.0548078	0	0	0.110822	0.0253807	0.0588787	0.147061	0.12601	0	0.575637	0	0.277663	0.386131	0.107773	0.0419102	0.117714	0.0753213	0.361093	0.0359008	0	0.0907822	0	0.315509	0	0.0395827	0	0.125568	0.176381	0.0814916	0.0695431	0.271123	0.157384	0.0556777	0.163615	0.124355	0.0226538	0.0531754
UTS2	chr1	1791	0.0736946	0.0400689	0.016933	0.198928	0.0421158	0.333827	0	0	0.0817825	0.0583968	0.0420184	0	0.0422556	0.0701875	0.0137649	0.0998901	0.291335	0.0545518	0	0.0836704	0.0665497	0.109819	0.0210355	0	0	0.243219	0	0	0.276412	0	0	0.322282	0	0	0	0.0866558	0.0164656	0.0419937	0
TNFRSF9	chr1	6331	0.0104239	0.0544091	0.00958047	0.0112551	0.142971	0.0217933	0	0	0.0154238	0.0110134	0.047547	0.0440222	0.0239077	0	0.00778801	0.0452132	0.0302195	0	0.00987469	0.00591746	0.00941325	0.0124269	0	0.0456032	0.00919188	0.00404737	0.031136	0.152278	0.00823106	0.00770791	0.0427345	0.0455858	0.0118482	0.0206331	0.0583951	0.0367716	0.018632	0.246505	0
AL009183.1	chr1	355	0	0	0	0	0	0	0	0	0	0	0	0	0	0	0	0	0	0	0	0.105531	0	0	0	0	0	0	0	0	0	0	0	0	0	0	0	0	0	0	0
PARK7	chr1	2397	25.4806	31.5256	26.7148	30.5669	28.227	29.2025	32.7195	33.6465	27.9766	19.8094	28.8054	26.2443	30.4835	31.8679	29.9291	28.2648	30.606	22.1736	22.7037	47.2005	33.3716	26.3069	29.0929	26.1239	27.798	34.9723	33.9776	28.4475	34.8167	23.1575	23.0398	29.0169	29.5724	31.8079	35.8884	32.7705	26.8448	46.234	55.6344
RF00019	chr1	78876	0.265226	0.285685	0.363727	0.362712	0.338053	0.158598	0.181345	0.993586	0.217578	0.62675	0.227074	0.354355	0.268174	0.458193	0.847019	0.609454	0.847409	0.304716	1.27647	0.0550961	0.499045	0.213454	0.191057	0.219215	0.264497	0.733377	0.528567	0.17442	0.193906	0.268815	0.261116	0.21844	0.308757	0.26774	0.24578	0.391563	0.232364	0.205486	0.207595
AL034417.4	chr1	4116	0.0641336	0.0906632	0.0699967	0.112528	0.119118	0.0223474	0.071653	0.0554074	0.0771032	0.220222	0.0457088	0.0677124	0.0551602	0.0458112	0.0718745	0.0521583	0.0253538	0.0474744	0.0759435	0.127427	0.0470565	0.0955717	0.173911	0.0467629	0.0848306	0.0622543	0.0638555	0.0379825	0.0569725	0.0889191	0.0410824	0.0701175	0.0728967	0.148105	0.106661	0.0471333	0.093141	0.073091	0.0214459
AL034417.3	chr1	1043	0	0.247697	0.0581534	0.0853978	0.0723196	0.220475	0.040395	0.078091	0.140434	0.100277	0.0360762	0.0763469	0.16326	0.100436	0.0472732	0.0514582	0.216784	0.234186	0.239757	0.395108	0.114277	0	0.0722428	0.123027	0	0.0982699	0.188995	0.149891	0.0999249	0.0467869	0.226973	0.110682	0.119864	0	0.0443072	0.0930013	0.113096	0.270412	0.190422
ERRFI1	chr1	4186	19.0445	27.0321	22.9372	22.4611	30.1105	21.5453	21.2421	29.9684	21.0354	17.673	26.1756	16.3502	39.1642	30.8459	23.4338	28.5664	21.5228	20.1543	24.1196	8.48431	25.5124	26.4065	25.1464	27.3893	24.8846	23.4845	23.8593	27.0457	22.937	26.8242	16.1743	24.0825	29.2266	29.5157	20.7879	25.4481	26.0203	44.2173	32.3742
AL034417.2	chr1	2044	0.129146	0.175546	0.0890224	0.156875	0.0922571	0.202505	0.340106	0.278935	0.143319	0.153506	0.073635	0.17531	0.111076	0.1435	0.096489	0.131289	0.136146	0.0238998	0.214098	0.128299	0.0510233	0.076981	0.20275	0.188333	0.0569411	0.16297	0.120549	0.280446	0.127473	0.107434	0	0.0988369	0.134559	0.170422	0.214784	0.199316	0.11542	0.202377	0.161946
AL034417.1	chr1	800	0.0412459	0	0.0379087	0.111337	0	0.172466	0.0789974	0	0	0.0435786	0.141103	0.0995373	0	0.0523774	0	0.0447258	0	0.0610639	0	0.0936586	0	0	0.188373	0	0.109113	0.0320298	0.0205335	0.03257	0.130277	0.0609985	0	0.0360755	0.0937634	0.0544285	0.115531	0.0970003	0.110587	0.0235033	0.0551695
AL358876.1	chr1	1075	0	0	0	0	0	0	0	0	0	0	0	0	0	0	0	0	0	0	0	0	0.0277187	0	0	0	0	0	0	0	0	0	0	0	0	0.0202525	0	0	0	0	0
LINC01714	chr1	950	0.208401	0.332378	0.287308	0.150012	0.0793993	0	0.0221747	0.137177	0.308363	0.513769	0.277255	0.167642	0.597473	0.132322	0	0.150655	0.0732325	0	0.131614	0.473222	0.0313659	0.289854	0.079315	0.135071	0.306283	0.148349	0.190205	0.10971	0.109707	0.35957	0.106797	0.151897	0.157917	0.25209	0.0243223	0.224632	0.263857	0.217715	0.32521
RNU1-7P	chr1	164	0	0	0	0	0	0	0	0	0	0	0	0	0	0	0	0	0	0	0	0	0	0	0	0	0	0	0	0	0	0	0	0	0	0	0	0	0	0	0
AL358876.2	chr1	477	0	0	0	0	0	0	0	0	0	0	0	0	0	0	0	0	0	0	0	0	0.0312344	0	0	0	0	0	0	0.0546248	0	0	0	0	0	0	0	0	0	0	0
RNU6-991P	chr1	107	0	0	0	0	0	0	0	0	0	0	0	0	0	0	0	0	0	0	0	0	0	0	0	0	0	0	0	0	0	0	0	0	0	0	0	0	0	0	0
SLC45A1	chr1	2888	0.0228509	0.0198791	0.0472546	0.0925241	0.0783546	0.0477746	0.0291773	0.022562	0.0338117	0	0	0	0.0262049	0.014509	0.00853634	0.0371682	0.0361344	0.101491	0.0649412	0	0.0206355	0.0272419	0.0260904	0.0222156	0	0.00887253	0.0113759	0	0.0180439	0.0337942	0	0.0399728	0.034631	0.0603086	0.0480046	0.0873272	0.0255279	0.0846381	0.0152824
RERE	chr1	11503	5.24655	4.3496	7.22648	5.58748	5.6754	5.41353	7.35469	4.96638	8.55473	11.3441	4.76272	7.0679	5.01659	6.58053	4.67641	6.85565	5.1968	7.89058	7.49461	6.18799	5.59661	5.66309	7.41505	6.46439	6.17958	5.32058	4.78396	7.07859	4.913	9.53237	5.45961	5.5824	6.50576	5.85971	6.02212	5.73586	5.78107	4.61281	5.03398
AL096855.1	chr1	702	0.0470039	0.0408908	0.0432008	0.177632	0	0	0.060017	0.0928192	0	0	0.0536004	0	0.134758	0.0895341	0.0702363	0	0	0.278354	0.17811	0	0	0	0.161003	0	0	0	0.0234	0.0742337	0	0.0695139	0	0	0.0356176	0.0620268	0	0.0276354	0.0420084	0.0535689	0.0628712
RF00599	chr1	362	0	0.0792966	0.0418881	0.0984198	0.104184	0	0.17458	0.0449994	0.20231	0.77045	0	0.439944	0.10453	0.0578756	0.272408	0.345945	0.192185	0.404844	0.172698	0.724431	0	0	0	0.177234	0	0.0353921	0.181512	0.431868	0.0719763	0.40441	0	0.478349	0.345353	0.060142	0	0.267957	0.366587	0	0
AL096855.2	chr1	369	0	0	0	0	0	0	0	0	0	0	0	0	0	0	0	0	0	0	0	0	0	0	0	0	0	0	0	0	0	0	0	0	0	0	0	0	0	0	0
RPL7P11	chr1	658	0.100294	0	0.115224	0.108292	0.0573172	0.13979	0.0640303	0.173295	0	0	0	0.121018	0.0862612	0.0955211	0.074933	0	0.132163	0	0.0950102	0.113871	0.0226426	0	0.0572562	0	0.0884404	0.136297	0	0.0395988	0	0	0.102793	0.131582	0.0379994	0	0	0	0.156861	0.171453	0.167688
RPL7P7	chr1	703	0.563245	1.10248	0.949066	0.836218	0.482834	0.457948	0.839043	0.718326	1.45847	1.58693	0.481718	0.962807	0.322958	0.53644	0.59616	1.42512	0.593777	0.764385	1.02268	0.266454	0.593409	0.447651	1.12541	0.593217	0.827792	0.710762	0.630902	1.07486	0.889517	1.90891	0.769707	1.06738	0.853607	0.650355	0.493021	0.524326	0.503383	0.561673	0.659209
AL357552.1	chr1	415	0	0	0	0	0	0	0	0	0	0	0	0	0	0	0	0	0	0	0	0	0	0	0	0	0	0	0	0	0	0	0	0.139086	0	0	0	0	0	0	0
AL357552.2	chr1	353	1.40213	0.93516	1.37459	1.05976	0.747883	0.521145	0.59677	1.06137	1.59059	2.27152	0.31978	1.57906	0.482379	1.24638	0.768222	1.77383	0.837609	0.691942	0.708404	4.66966	0.844126	0.78006	1.06727	0.181753	1.15398	0.689594	0.791094	1.77151	0.738114	1.24416	0.383218	1.1446	0.779148	1.85026	0.19637	1.26403	1.04426	0.426123	0.312575
RPL23AP19	chr1	369	0	0	0	0	0	0	0	0	0	0	0	0	0	0	0	0	0	0	0	0	0	0	0	0	0	0	0	0	0	0	0	0	0	0	0	0	0	0	0
ENO1	chr1	5276	120.154	100.406	96.1513	94.6916	97.6679	112.301	145.37	117.159	90.1202	76.3269	215.98	71.9702	74.3638	119.857	69.5011	91.2826	80.4397	72.7397	98.7399	144.344	125.344	108.483	118.022	102.051	98.9383	156.152	101.469	128.171	144.91	79.5015	106.002	110.053	106.099	91.7898	168.199	131.164	116.529	160.888	110.159
MIR6728	chr1	89	0.37075	0.161266	0.511129	0.200157	0.423761	0	1.18348	0.549094	0	1.56687	2.53668	2.23679	0.850335	0	0.830998	1.00507	0.977119	0	0.351217	0	0.167402	1.76797	0.42331	0	0.326931	0.431863	0.184571	0.585528	0.878273	0	0.379989	0.324274	1.12376	0.244622	1.03848	0.435957	0.331347	0.422532	0.495905
ENO1-AS1	chr1	456	0.940697	0.188851	0.365786	0.195329	0.248123	0.605145	0.0923947	0.142893	0.0535352	0.229361	0.247549	0.52388	0	0.413506	0.108127	0.196166	0.152568	0.428519	0.274196	0.73941	0.196037	0.086266	0.165239	0.281398	0.127618	0.196674	0.28819	0.514263	0.228556	0.160522	0.370823	0	0.21933	0.0477443	0.152015	0.553072	0.161677	0.288637	0.387154
RNU6-304P	chr1	107	0	0	0	0	0	0	0	0	0	0	0	0	0	0	0	0	0	0	0	0	0	0	0	0	0	0	0	0	0	0	0	0	0	0	0	0	0	0	0
HMGN2P17	chr1	743	0.222051	0.231806	0.326535	0.239757	0.2538	0.309496	0.453642	0.241168	0.361417	0.0938435	0.303856	0.375107	0.101857	0.451165	0.0995408	0.192628	0.117044	0.0657485	0.210352	0.201687	0.36094	0.158832	0.557767	0.215877	0.156645	0.224166	0.154762	0.210412	0.245475	0.295551	0.136551	0.38843	0.269218	0.087906	0.342084	0.287215	0.198451	0.253064	0.534617
AL139415.1	chr1	352	0	0	0.0861562	0	0	0	0	0.0925555	0	0.0990422	0	0.113111	0.1075	0	0	0	0	0	0	0.10643	0	0	0	0.182269	0	0.0727951	0	0	0	0	0	0	0.0710329	0.123701	0	0	0.041889	0	0
AL139415.2	chr1	163	0	0	0	0	0	0	0	0	0	0	0	0	0	0	0	0	0	0	0	0	0	0	0	0	0	0	0	0	0	0	0	0	0	0	0	0	0	0	0
CA6	chr1	2662	0	0	0	0	0.0283356	0	0	0	0	0	0	0	0	0	0	0	0	0	0	0	0	0	0	0	0	0	0	0	0.0195758	0	0	0	0.00939278	0	0	0	0	0	0
RN7SL451P	chr1	299	0	0	0	0	0	0	0	0	0	0	0	0	0	0	0.0824513	0.0598338	0	0	0.104543	0.250591	0	0	0	0	0	0	0	0	0	0	0	0	0	0	0	0	0	0	0
SLC2A7	chr1	1539	0	0	0	0	0	0	0	0	0	0	0	0	0	0	0	0	0	0	0	0	0.0193617	0	0	0	0	0	0	0	0	0	0.0219747	0	0	0.0141465	0	0	0	0	0
SLC2A5	chr1	6693	0.118321	0.177988	0.160856	0.287451	0.383176	0.219888	0.0692442	0.155767	0.149544	0.151057	0.247364	0.196308	0.277029	0.165905	0.110502	0.315413	0.207891	0.226264	0.0887358	0.17352	0.131336	0.170444	0.225158	0.124617	0.182589	0.143567	0.174257	0.303656	0.128467	0.131238	0.176851	0.258721	0.4072	0.156137	0.110474	0.115942	0.145401	0.191033	0.25388
RF00424	chr1	909	0	0	0	0.0391947	0	0	0	0	0	0	0	0	0	0	0	0	0	0	0	0.0824278	0	0	0	0	0	0.0281891	0	0	0	0	0	0	0	0.0239509	0	0	0	0.020685	0
GPR157	chr1	5372	16.6888	15.0634	15.2595	15.2573	19.8683	17.3708	17.4583	17.3572	19.3588	14.2125	14.0017	18.2547	20.614	20.6273	20.6053	15.4925	22.3399	15.3774	14.5818	34.7018	15.864	20.2178	17.7222	15.132	18.2803	15.7216	20.133	15.9916	15.996	15.0748	12.4901	23.7083	18.9621	22.9345	20.1943	14.8028	16.6608	8.88332	6.08795
MIR34AHG	chr1	8702	0.238887	0.184728	0.280547	0.216994	0.238371	0.0687065	0.0871495	0.119805	0.154294	0.224353	0.242144	0.150987	0.141324	0.23113	0.124653	0.172694	0.1539	0.269461	0.193973	0.297055	0.174636	0.226024	0.238118	0.353898	0.304277	0.141341	0.141578	0.347334	0.275465	0.185056	0.338112	0.255372	0.272965	0.200151	0.212422	0.218479	0.240609	0.20743	0.169908
MIR34A	chr1	110	0	0	0	0	0	0	0	0	0	0	0	0	0	0	0	0	0	0	0	0	0	0	0	0	0	0	0	0	0	0	0	0	0	0	0	0	0	0	0
LNCTAM34A	chr1	1662	0.476487	0.22453	0.319327	0.235805	0	0.193705	0.278852	0.166622	0.0881302	0.314647	0.430158	0.0958241	0.136606	0.163876	0.0889998	0.161465	0.0209299	0.117572	0.131654	0.360659	0.277896	0.284024	0.249351	0.212318	0.262607	0.262097	0.355816	0.297873	0.266512	0.249573	0.223832	0.260473	0.391151	0.196493	0.375372	0.0933818	0.159692	0.0905062	0.265557
H6PD	chr1	9321	9.97231	9.52534	10.6702	9.64374	10.0305	11.0771	10.7624	8.58267	12.4143	9.64236	9.84588	8.29958	11.302	12.6119	10.963	9.25321	10.1695	11.1213	8.86341	12.6888	12.4484	10.365	11.8953	12.5929	12.6489	8.64026	11.5257	10.2005	11.2624	10.6775	10.1156	12.5492	12.9806	11.8889	12.3005	9.85093	10.5434	4.31891	2.97599
SPSB1	chr1	3403	1.15387	1.64067	1.29667	1.37675	1.08611	1.12173	0.550947	1.48872	0.803453	0.79909	2.35517	0.222299	1.21203	1.22517	1.50685	1.36162	1.49752	0.91874	1.2033	0.990805	1.7819	0.762933	1.19567	1.15949	1.40226	1.65279	0.617877	1.32462	1.57726	1.16153	1.4112	1.39934	0.977219	1.3883	1.56169	1.26559	1.48619	2.14382	2.3475
BX323043.1	chr1	1765	0	0.0325273	0.0343648	0	0	0.0521145	0	0	0.0553248	0	0.0852748	0	0	0.0237405	0.0279354	0.0608169	0.0492711	0.0276777	0.0708404	0	0.0168825	0	0.0853815	0	0.032971	0	0	0	0.0147623	0.0829441	0	0	0	0.0246701	0.0261827	0.0219831	0	0.0213061	0.025006
AL928921.2	chr1	2623	0.0251596	0.076606	0.17921	0.156203	0.0287569	0.070135	0.0401563	0.0931554	0.0744554	0.0531649	0.0573808	0.0151792	0.0577048	0.0798741	0.15038	0.184155	0.132617	0.111745	0.0834191	0.085696	0.0795209	0.0899824	0.0287263	0.17122	0.155302	0.0879202	0.0626261	0.00993367	0.0695341	0.111625	0.116039	0.0220056	0.142987	0.0830019	0.132136	0.118338	0.140535	0.129031	0.134611
RNA5SP40	chr1	110	0	0	0	0	0	0	0	0	0	0	0	0	0	0	0	0	0	0	0	0	0	0	0	0	0	0	0	0	0	0	0	0	0	0	0	0	0	0	0
AL928921.1	chr1	708	0	0	0	0	0	0	0	0	0	0	0	0	0	0	0	0	0	0	0	0	0	0	0	0	0	0	0	0	0	0	0	0	0	0	0	0	0	0	0
SLC25A33	chr1	3854	1.24145	1.57157	1.32199	1.07235	1.09602	1.08593	1.91857	1.63997	1.22884	1.25738	2.80205	0.950434	0.927834	1.48951	0.953111	1.17907	1.23202	0.671798	1.16793	0.835977	1.86332	1.27586	1.08508	1.34011	1.07207	1.93475	1.5259	1.39948	1.93354	1.16489	1.35136	0.95103	1.5311	1.11851	1.63075	1.68631	1.27784	2.13201	2.21021
AL954705.1	chr1	559	0.295141	0.359459	0.406891	0.541749	0	0.0822738	0.226111	0.116564	0.742407	0.748398	0.403873	0.427351	0	0.187397	0.264611	0.416054	0.062228	0.524341	0.111837	0.603168	0.293179	0.422225	0.539171	0.229548	0.676672	0.183355	0.235089	1.21191	0.60594	0.567428	0.241997	0.309772	0.223646	0.38947	0.0826699	0.347049	0.342905	0.235454	0.671114
TMEM201	chr1	6966	1.07052	1.18885	1.66089	1.49601	1.12613	1.17519	1.96265	1.1856	1.50341	1.32125	1.38821	1.21171	0.847406	1.74742	1.07941	1.32521	1.15852	1.40957	1.01861	2.46852	1.39449	1.39482	1.76853	1.57035	1.61649	1.05203	1.014	1.78794	1.68691	1.64624	0.801053	1.56607	1.8916	1.2689	2.03664	1.64591	1.25097	0.696395	0.791982
PIK3CD	chr1	6332	0.693078	0.809208	1.183	1.16472	1.60818	1.30013	0.41919	0.617427	0.971548	0.963519	0.653668	0.301819	1.06373	0.6055	0.977241	0.9239	1.58215	1.35012	0.903392	0.804647	1.03294	1.09961	0.815133	1.20576	0.767401	0.46942	0.59149	1.50197	0.855895	1.08664	0.865237	0.583406	1.04247	0.979919	1.50344	0.863995	1.08282	1.39268	1.64846
PIK3CD-AS1	chr1	1823	0	0	0	0	0	0.0504564	0	0	0	0	0.0206404	0	0	0.0229852	0	0	0.00954071	0	0	0	0	0	0	0	0.031922	0	0	0	0	0	0	0	0	0	0	0	0	0.0412565	0
AL691449.1	chr1	421	0	0	0	0	0	0	0	0	0	0	0	0	0	0	0	0	0	0	0	0	0	0	0	0	0	0.0608643	0	0	0	0	0	0	0	0	0	0	0	0	0
PIK3CD-AS2	chr1	939	0.562245	0.122281	0.419862	0.455309	0.401647	0.342851	0.0673035	0.277568	0.337973	0.111383	0.761366	0	0.261938	0.33468	0.367563	0.342945	0.407497	0.520246	0.199734	0.239383	0.3808	0.251357	0.40122	0.40996	0.340858	0.395683	0.227421	0.388482	0.332977	0.519689	0.144064	0.245882	0.479302	0.278229	0.590575	0.247924	0.298353	0.440531	0.84605
CLSTN1	chr1	5683	15.5491	14.436	19.3926	17.5569	19.5973	18.7994	16.7141	16.9462	20.7651	17.3916	10.4215	15.4131	19.9953	20.4828	20.4581	18.6458	20.7715	19.4442	16.743	32.1897	19.2612	17.734	18.9997	19.2036	16.3328	15.9704	16.7332	18.9953	16.3723	21.7632	16.0436	18.0485	19.2048	17.4386	18.8412	19.1713	19.6487	12.6851	10.3291
MZT1P1	chr1	246	0	0	0	0	0	0	0	0	0	0	0.152957	0	0	0	0	0	0	0	0	0	0	0	0	0	0	0	0	0	0	0	0	0	0.101641	0	0	0	0	0	0
AL357140.3	chr1	1983	0	0.0144757	0.030587	0.0179667	0	0	0.0212466	0	0.0123107	0.0527426	0.0379501	0	0	0	0.0372964	0.0360874	0	0	0.0630526	0	0.0150265	0	0.0379976	0	0	0.0258435	0.0331353	0.0262794	0	0	0.0682179	0.0582156	0	0	0.0233043	0	0.0520497	0	0.022257
CTNNBIP1	chr1	3339	8.33072	7.17849	8.93279	9.34714	6.93526	9.17342	12.0377	8.02048	11.5663	7.94568	5.79231	9.13394	6.54464	9.36801	10.3662	6.99753	10.0481	7.57858	7.70459	11.3322	7.21961	9.10684	9.51174	8.20478	8.51383	6.73404	7.98957	7.59284	8.48225	7.82622	8.17369	9.06695	9.02345	8.45687	10.3456	9.14516	8.2932	4.77528	5.85566
AL357140.1	chr1	424	0	0	0	0	0	0	0	0	0	0	0	0	0	0	0	0	0.0820411	0	0	0	0	0	0	0	0	0	0	0	0	0	0	0	0	0	0	0	0	0.0443459	0
AL357140.5	chr1	762	0	0	0	0	0	0	0	0	0	0	0	0	0	0	0	0	0	0	0.0410215	0	0	0	0	0	0	0	0	0	0	0	0	0.0378745	0	0	0	0	0	0	0
LZIC	chr1	2794	8.19605	7.90065	7.98335	6.94324	7.93709	7.34145	6.25043	9.7657	8.72858	7.03746	8.95572	7.52408	8.36298	7.39358	8.80589	7.78619	9.37488	8.27007	8.22294	6.6104	9.01714	7.0396	7.8882	7.35965	7.22736	10.7209	9.24817	6.29485	7.51635	6.8465	7.73456	7.50948	7.70511	8.99999	8.50977	7.88779	7.72605	9.55612	9.54902
AL357140.2	chr1	440	0.824919	0.424056	0.689249	0.283404	0.17143	0.731676	0.0478772	0	0.388374	0.316935	0.342068	0.814396	0.343999	0.285695	0.9525	0.325278	0.71152	0.111025	0.568334	0.170288	0.37247	0.268209	0.0856241	0.437446	0.462905	0.495007	0.336003	0.236873	0.592169	0.388172	0.691753	0.590326	0	0.940128	0	0.132273	0.301601	0.598267	0.300924
NMNAT1	chr1	4610	2.05425	2.08908	2.19065	2.38808	2.45432	2.80336	2.59098	2.54417	2.4518	1.62593	1.73854	2.10734	2.65126	1.84968	2.91985	2.09561	2.72398	2.32069	1.95958	2.90931	2.30431	2.07353	2.1003	2.28939	2.48049	2.29281	2.62259	2.02909	2.41338	1.79952	1.94404	2.32886	2.31053	2.37549	2.54118	2.68487	2.17496	3.16097	2.25465
RN7SKP269	chr1	319	0.103438	0.719884	0.617948	1.06102	0.236456	0.720863	0.396225	0.663847	0.841796	0.983592	0.825682	1.37293	0.711723	0.525416	0.695538	0.560825	0.490704	0	0.587931	2.46624	0.326933	0.739886	0.708613	0.90506	1.73304	0.361465	0.617937	1.63361	0.245035	0.688384	1.16617	0.814243	0.470287	0.409493	0.362167	0.304076	0.78578	0.589425	0.415068
AL357140.4	chr1	444	0	0	0	0	0	0	0	0	0	0	0	0	0	0	0	0	0	0	0	0	0	0	0	0	0	0	0	0	0	0	0.152338	0	0	0	0	0	0	0	0
MIR5697	chr1	78	1.69214	0.552026	0.388807	1.14192	0	0	2.97084	1.25306	1.2519	0.44696	0	2.04179	0.242564	0.805807	0.94819	2.75236	0.445967	0	0.801496	0	1.14606	1.51297	0.966015	1.64509	2.61126	0	1.2636	0	1.33618	0.312813	2.60146	1.85002	0.641117	0.558241	0	1.24359	0.567113	0.48212	0.28292
AL603962.1	chr1	436	0	0	0	0	0	0	0	0	0	0	0	0	0	0	0	0	0	0	0	0	0	0	0	0	0	0	0	0	0	0	0	0	0	0	0	0	0	0	0
RBP7	chr1	861	8.46955	5.46769	4.86077	7.7587	5.60683	9.34777	5.65185	4.06771	7.34347	3.23929	0.830339	3.56068	8.04263	6.15633	13.0852	7.02314	10.3629	7.65958	7.33355	2.91527	6.55825	9.04621	7.17611	6.59471	8.44858	5.71403	5.32298	6.11303	5.44713	13.6308	5.26335	4.22347	4.93683	10.9995	5.31363	12.7306	8.13455	13.3868	29.2443
UBE4B	chr1	9128	11.5496	9.17012	13.5388	13.1673	13.0274	12.2938	17.3734	11.3875	17.4131	15.2735	9.0029	13.2207	10.2331	13.9551	12.5317	11.3128	11.1658	15.1349	13.9443	9.66546	11.7813	13.4759	13.9092	13.2	14.0289	11.828	12.2859	12.6626	12.4026	16.0916	9.9812	10.3073	14.1179	12.5386	13.8946	14.1569	12.3445	9.07381	9.23762
AL590639.1	chr1	337	0	0	0	0	0	0	0	0	0	0	0	0	0	0	0	0	0	0	0	0	0	0	0	0	0	0	0	0	0	0	0	0	0	0	0	0	0	0	0
PGAM1P11	chr1	680	0.582296	0.253283	1.09266	0.392955	0.277314	0.0676339	0.464691	0.0479111	0.574402	1.33299	0.387342	0.526962	0.222588	0.431344	0.398798	0.447258	0.485973	0.646559	1.19517	0.606026	0.17528	0.925583	0.554038	0.613282	0.513475	0.113046	0.0724713	0.574765	0.344851	0.897036	0.447605	0	1.02956	0.352184	0.305818	0.313825	0.477042	0.27651	0.129811
RNU6-828P	chr1	107	0.616762	0.134137	1.41715	0.832429	0.352474	0.429823	0.590635	0	0.684451	0.651642	1.05498	1.86051	0.176822	1.37062	0	1.33759	0.162549	0	0	0	0.417724	0.735277	0.704198	0.899421	0	0.478951	0.153522	0.243514	0	2.73638	0	0.809169	1.40207	1.83124	0.431892	0	0.689016	0	0
KIF1B	chr1	17720	2.16192	2.60406	3.05666	2.27199	2.54553	1.94138	2.47989	2.82497	2.74016	3.34857	1.83041	1.99299	3.39107	2.5503	3.38491	3.54374	3.15955	3.17312	3.09408	2.19241	3.31188	2.25768	2.04957	2.19414	2.2381	2.34693	2.5354	2.61001	1.98798	3.12841	1.54018	1.81436	2.25484	2.04813	1.86467	2.34728	2.45139	3.16738	3.33508
MIR1273D	chr1	86	0	0	0	0	0	0	0	0	0	0	0.437529	0	0.439999	0.730848	0	0	0	0	0	0	0	0	0	0	0	0.148976	0	0.302977	0	0	0.393244	0	0	0	0	0	0	0	0
RNU6-37P	chr1	107	2.46705	2.81688	2.69258	4.49512	4.22968	1.28947	1.37815	27.2511	3.42225	6.1906	4.92322	2.60471	3.35962	3.13286	24.1921	17.3887	16.58	4.10897	10.809	11.9043	11.4178	5.14694	2.11259	2.09865	3.80707	22.1515	21.3395	3.65271	2.9221	2.05229	3.47672	4.58529	1.86943	3.86595	2.15946	3.80749	2.89387	2.10871	1.23745
RN7SL731P	chr1	293	0	0	0	0	0	0	0	0	0	0	0	0	0	0	0	0	0	0	0	0	0	0	0	0	0	0	0	0	0	0	0	0	0	0	0	0	0	0	0
AL139424.3	chr1	2381	0	0	0.0382112	0.0149634	0.0316797	0	0.0442377	0.0136831	0	0.0146421	0	0.0334439	0.0397311	0.0175985	0	0.0150276	0	0.0615512	0.052513	0.0157343	0	0	0.015823	0	0.0122205	0	0.0137983	0.0109433	0.0437722	0	0	0	0.0105013	0	0	0.00814786	0.00619275	0	0
AL139424.2	chr1	1477	0.178723	0.0971745	0.133463	0.0361828	0.102139	0.124553	0.0855761	0.121319	0.0330563	0.330454	0	0.0269566	0.140907	0	0.0667649	0.157464	0.0824299	0.0661491	0.0846536	0.177552	0.0806977	0	0.051015	0.086877	0.0591	0.0693944	0.044487	0.105847	0.0176408	0.115637	0.0915884	0	0.0677145	0.221104	0.0312881	0.0525391	0.139762	0.114573	0.0747048
PGD	chr1	2966	29.3923	29.799	35.8433	36.1685	35.8709	37.9589	49.0569	31.5141	38.1902	25.2244	26.1084	27.1294	26.2621	35.4245	32.516	32.2701	36.7792	33.7149	30.3415	47.8966	31.611	33.5547	33.1526	32.7932	37.1706	30.8851	30.9761	34.6037	42.7551	29.9275	17.4796	28.6852	32.5653	34.2132	45.7684	36.4258	28.5851	26.2641	39.9393
AL139424.1	chr1	797	0	0	0.0761028	0.0447026	0.0946416	0	0.0528632	0	0	0.0874852	0	0.099912	0	0	0	0	0	0	0	0	0.0373872	0	0	0.161	0.0730161	0.0643008	0.0412217	0.0653852	0.0653837	0	0	0	0	0.0546334	0	0	0.0185005	0.0707754	0
CENPS-CORT	chr1	2244	0	0	0	0	0	0	0	0	0	0	0.016768	0	0	0	0	0.015945	0	0	0	0	0.0066394	0	0	0	0	0	0	0	0	0	0	0	0	0	0	0	0	0	0
CENPS	chr1	1739	0.702059	0.511711	0.305188	0.419996	0.325314	0.211575	0.508782	0.80559	0.42114	0.661572	0.562573	0.320534	0.456951	0.180716	0.581237	0.617262	0.690108	0.140458	0.269623	0	0.436941	0.36193	0.173316	0.239811	0.284444	0.758844	0.462861	0.2697	0.344609	0.252553	0.252816	0.215748	0.287563	0.287948	0.22588	0.401611	0.24589	0.756864	0.900985
CORT	chr1	1130	0	0	0.161028	0.0945875	0.100127	0.1628	0.111855	0.0576629	0.0216036	0	0	0.352344	0.0334867	0	0.196351	0.0158321	0	0.0864622	0	0	0.0263696	0	0.0666807	0.0283888	0.154497	0.022676	0.043611	0.0461168	0.0461158	0.0863695	0	0	0	0.0770669	0.10224	0.0686728	0.0913403	0	0.0781161
DFFA	chr1	6622	9.34294	8.66969	10.1418	8.59763	9.19801	11.779	13.043	12.6171	12.2024	10.0608	10.1314	9.98078	9.09713	10.5451	11.9765	9.88263	11.42	9.22875	10.2763	17.736	9.92879	10.3482	11.0316	10.2071	11.1299	11.5331	10.5204	9.57722	11.0407	10.3611	9.21315	10.791	10.9159	10.6851	12.4289	12.3572	9.82402	6.32908	6.61834
AL354956.1	chr1	467	0	0	0	0.114437	0	0	0.270655	0	0	0	0	0	0	0	0	0.114927	0	0	0	0.320886	0	0	0	0	0	0	0	0.111589	0	0	0.144835	0	0.107082	0	0	0.0830838	0	0.0805254	0
PEX14	chr1	2995	4.81455	4.90723	7.08304	5.64456	4.99924	6.40343	9.90347	6.13518	7.64558	5.14504	4.46002	7.29829	6.19716	5.93902	5.35862	4.59354	5.3659	4.68123	5.48978	18.6629	5.04918	8.09074	8.47836	8.66517	8.82136	4.22644	5.96741	6.72498	5.92445	8.79844	6.18792	9.57837	7.63047	5.90263	8.49414	8.21345	5.88813	4.72735	4.90723
RN7SL614P	chr1	280	0.353537	0.205038	0.216621	0.127243	0.269391	0	0.601885	0.349067	0.087186	2.24118	0	0.284392	0.135143	0.0748249	0	0.383364	0	0	1.00473	0	0.478891	0.280981	0	0	0.311752	0.183028	0.234669	0.186114	0.279165	0.435703	0.483129	0	0.803686	0.62204	0	0.277144	0.157981	0	0
CASZ1	chr1	11336	0.14845	0.438076	0.686209	0.451007	0.532317	0.559877	0.661564	0.485704	0.706348	0.292164	0.388357	0.259907	0.372191	0.768843	0.593706	0.546052	0.477164	0.521435	0.21508	0.522161	0.52046	0.84671	0.651396	0.63672	0.50822	0.34019	0.404295	0.484988	0.609094	0.708133	0.2148	0.318238	0.597739	0.476297	1.01711	0.681124	0.450048	0.207334	0.233604
AL139423.1	chr1	7923	0	0	0.0114831	0	0	0	0.00531768	0.00411202	0	0	0	0.0100505	0.00477596	0.00528865	0.00622314	0	0.0131713	0	0	0	0.0037609	0	0.0190204	0.00809778	0	0.00646822	0.00414662	0.00657731	0	0.0123183	0	0	0	0.00274787	0	0.01714	0.00372206	0.00474635	0
HSPE1P24	chr1	238	0	0	0	0	0	0	0	0	0	0	0	0	0	0	0	0	0	0	0	0	0	0	0	0	0	0	0	0	0	0	0	0	0	0	0	0	0	0	0
C1orf127	chr1	3573	0	0.0682887	0.0976099	0.0648144	0.23222	0.077231	0.0117918	0.0182365	0.0956532	0.117088	0.0210621	0.100289	0.0847242	0.0645006	0.0275992	0.0751063	0.0389425	0.136723	0.0612394	0.0209703	0.075057	0.0660576	0.0948982	0.107739	0.0570048	0.0645437	0.01839	0.131265	0.109385	0.0478018	0.0662561	0.0484641	0.132961	0.103586	0.10347	0.0814444	0.111423	0.17366	0.135878
CFL1P6	chr1	494	0.13359	0	0.0613906	0.0721214	0	0.186199	0	0.0659505	0	0	0	0	0.153198	0	0	0.0724304	0.0704158	0	0.126552	0	0	0	0	0	0	0.0518702	0.0665054	0	0.105488	0.098783	0	0	0	0.0440716	0	0.0785428	0	0	0
TARDBP	chr1	6071	2.65235	5.58409	2.25292	2.03052	2.17429	1.93176	2.24505	5.65621	2.27192	4.56531	2.34901	2.90529	5.26057	2.06714	4.23132	5.65795	5.34014	2.60711	3.66594	7.29398	5.78185	1.85315	2.53812	2.38838	2.17112	6.0145	5.20864	2.57084	2.53644	2.94191	2.15582	1.9348	2.07162	2.24133	1.80404	2.19213	2.26359	6.55972	6.12489
AL109811.4	chr1	2205	0	0	0	0	0	0	0	0	0	0	0	0	0	0	0	0	0	0	0	0	0	0	0	0	0	0	0	0	0	0	0	0	0	0	0	0	0	0	0
MASP2	chr1	4251	0	0	0	0	0	0	0.0247777	0.00766397	0	0	0	0	0	0.00985696	0	0	0	0	0	0	0	0	0	0	0	0	0	0	0	0	0	0	0	0	0	0.0091273	0	0	0
AL109811.3	chr1	870	0.644764	0.841364	0.801748	0.634751	0.997055	0.951539	0.508489	0.767679	0.673437	0.801445	0.90825	0.777993	1.08735	0.505713	0.396714	0.514089	0.579757	0.561507	1.68867	0	0.325376	0.813875	0.51965	0.405601	0.602005	0.309254	0.509798	0.898483	0.47918	1.06572	0.894066	1.0947	0.517315	0.775762	0.212471	0.646669	0.762669	0.626756	0.608767
SRM	chr1	1898	7.28432	7.51663	8.89197	9.93941	8.40533	9.57137	13.5741	7.44111	8.39889	5.56557	11.657	7.71965	6.33988	11.1488	6.98803	8.53984	7.78915	8.31344	7.41109	32.1933	10.3774	7.58559	10.8577	8.99168	8.0484	10.6451	9.5376	11.0512	15.0732	9.28154	6.00475	8.37833	8.43113	7.73125	12.6001	10.0987	9.04273	11.1548	10.4874
EXOSC10	chr1	6003	10.1579	8.39929	9.12891	9.99755	8.46272	9.68394	10.1733	8.89249	8.19836	7.77634	12.4798	7.56105	7.92981	9.8909	6.9733	7.61746	7.48962	8.85391	10.107	9.40486	8.82314	9.86873	10.4055	9.53884	9.25788	9.93069	7.94387	10.2957	11.845	8.63307	9.77444	11.0143	9.45912	9.13216	11.2895	10.2478	9.4173	9.47807	8.27496
AL109811.1	chr1	2682	0.0492122	0.0321089	0.056538	0.0863467	0.0140621	0	0.0392729	0.0364425	0.0273066	0.142987	0.112237	0.148452	0.12698	0.0312468	0.073536	0.113399	0.0259399	0.0364289	0.0233097	0.153653	0.0833267	0.0586686	0.0280944	0.0717659	0.0650937	0.0668781	0.0244994	0.0388606	0	0.0909746	0.0378289	0.0215215	0.0186455	0.0324704	0	0.0723343	0.0274887	0.0420641	0.0164562
AL109811.2	chr1	536	0	0.214219	0.339481	0.797641	0.21109	0.343217	0.746742	0.911741	0.18218	0.260171	0.491404	0.445689	0.494178	0.234526	0.0919886	0.0667549	0.129796	0.455701	0.233271	0.559156	0.555926	0.146781	0.702884	0.359097	0.217141	0.597572	0.183882	0.0972239	0.0972217	0.0910425	0.12619	0.215376	0.186594	0.771747	0.258652	0.43433	0.220074	0.420955	0.32937
MTOR	chr1	12119	7.20162	6.74584	8.54581	7.98314	8.64211	7.16487	8.74867	6.9412	8.64363	8.30794	7.31809	7.22116	8.10566	9.20225	7.09543	7.48148	6.53142	7.94501	8.45489	8.83802	7.94915	9.02366	9.40078	8.29579	7.99751	7.27972	7.72477	8.456	8.72026	9.58943	7.13272	9.03271	9.45964	8.03201	8.06878	8.35776	8.58732	6.66991	5.75959
MTOR-AS1	chr1	763	0	0	0	0	0	0	0	0	0.0639897	0	0	0	0	0.0274587	0	0	0	0	0	0	0	0.103112	0.0493769	0	0	0.0503746	0	0	0	0	0	0.0378249	0	0	0	0	0	0.0492862	0
RNU6-537P	chr1	103	0	0	0	0	0	0	0	0	0	0	0	0	0	0	0	0	0	0	0	0	0	0	0	0	0	0	0	0	0	0	0	0	0	0	0	0	0	0	0
ANGPTL7	chr1	2238	0.0294877	0.0128263	0.0406528	0.0159196	0	0	0.0188257	0.0291149	0.021816	0	0	0	0.0169079	0	0.0220312	0.0159878	0.233146	0	0	0.0669588	0.0266288	0.0703079	0.0336681	0.0286679	0	0.0228989	0.0293598	0.0698553	0.081496	0.0436093	0.0453338	0.0515824	0	0.0389122	0	0	0.0527075	0	0.039442
RNU6-291P	chr1	107	0	0	0	0	0	0	0	0	0	0	0	0	0	0	0	0	0	0	0	0	0	0	0	0	0	0	0	0	0	0	0	0	0	0	0	0	0	0	0
RPL39P6	chr1	150	0	0	0	0.11876	0.251431	0	0	0	0	0	0	0	0	0	0	0	0	0.325674	0	0	0	0	0	0	0	0	0	0	0	0	0	0	0	0	0	0	0.0982996	0	0
UBIAD1	chr1	5082	1.77905	1.6211	1.89171	1.82627	1.79594	2.1267	2.56174	1.70527	2.12321	1.81106	2.37671	1.55123	1.5413	2.56012	1.77063	1.70736	1.97816	2.10515	1.83909	1.76923	1.98475	2.05898	2.50571	2.28507	2.04972	1.87313	2.05901	2.22517	2.44045	1.97327	1.51726	1.66393	2.21893	2.21484	2.5325	2.13393	2.17895	1.63164	1.45034
UBE2V2P3	chr1	437	0	0.0328437	0	0	0	0	0	0	0	0	0	0	0	0	0	0	0	0	0	0.342915	0	0	0	0	0	0	0	0	0	0.0558338	0	0	0	0	0	0.0443937	0	0	0
AL031291.1	chr1	742	0	0	0	0	0	0	0	0	0	0	0	0	0	0.0564716	0	0	0	0	0	0	0	0	0	0	0	0	0	0	0	0	0	0	0	0	0	0	0	0	0
MTCYBP45	chr1	565	0	0	0	0	0	0	0	0	0	0	0	0	0	0	0	0	0	0	0	0	0	0	0	0	0	0	0	0	0	0	0	0	0	0	0	0	0	0	0
DISP3	chr1	6142	0	0.00467362	0.00246882	0.00290035	0	0	0.0102895	0.0159132	0.0158985	0.0113523	0.00612626	0.0129648	0	0	0.00802766	0	0.00566353	0	0	0.00609955	0.0194058	0	0.0122679	0.0104459	0	0.00417191	0.00534902	0.00848454	0	0.0158902	0	0.00939771	0.0244255	0.00708935	0.00752401	0.0126344	0.00480135	0.018368	0.00718587
AL590989.1	chr1	1051	0	0	0	0	0	0	0	0	0	0	0	0	0	0	0	0	0	0	0	0	0	0	0	0	0	0	0	0	0	0	0	0	0	0	0	0	0	0	0
LINC01647	chr1	1285	0	0	0	0	0	0	0	0	0	0	0.0292821	0	0	0	0	0	0	0	0	0	0	0	0	0	0	0	0	0	0	0	0	0	0	0	0	0	0	0	0
AL031731.1	chr1	2094	0	0	0	0	0	0	0	0	0	0	0	0	0	0	0	0	0	0	0	0	0	0	0	0	0.0138954	0	0	0	0	0	0	0	0	0	0	0	0	0	0
FBXO2	chr1	3416	0.0386379	0.184871	0.00887792	0	0.0441624	0.0269268	0	0.0190747	0.0142928	0.040823	0.0220301	0.0116554	0.232623	0.0122664	0.0288676	0.0104744	0.0407324	0	0	0.318044	0.0785066	0.0230312	0	0	0	0.101265	0.254866	0.0457658	0.0839021	0	0.0198004	0.0168972	0	0.254934	0.0541129	0.0227167	0.0647465	0.0770601	0.0904418
FBXO44	chr1	3527	0.10291	0.618545	0.296649	0.363654	0.245942	0.508549	0.286693	0.143176	0.32531	0.336075	0.309384	0.191906	0.697362	0.249487	0.517244	0.33985	0.498062	0.193909	0.0974885	1.38085	0.245005	0.345749	0.352498	0.391101	0.445487	0.268807	0.819711	0.265953	0.679642	0.39432	0.201361	0.270029	0.815257	0.981472	0.393074	0.297024	0.514212	0.346519	0.5506
FBXO6	chr1	1811	0.710587	1.23634	1.15547	0.777087	1.99923	1.57451	0.814257	0.881501	0.566155	0.693022	2.0985	0.417716	2.04766	1.45766	0.789548	0.68163	0.893165	0.836215	0.845753	1.15845	1.11885	1.04262	0.686506	1.29309	0.915805	1.01873	1.68713	1.42438	1.29486	0.673644	0.877688	1.56174	1.44968	1.74315	1.04622	0.824851	1.05844	3.41584	1.59629
MAD2L2	chr1	3324	2.04493	2.5821	2.54093	3.3763	2.88193	3.47285	2.24983	1.79364	1.63041	1.64665	2.46775	1.76077	2.80043	3.07583	1.92091	2.11519	2.24473	2.38083	1.69269	4.91397	2.18283	2.65089	3.11688	2.64433	2.21466	2.14303	2.54013	1.80291	2.70431	2.4003	1.98397	4.52354	2.74558	3.47137	3.33664	2.65554	3.33136	2.10427	3.31946
DRAXIN	chr1	7346	0	0.0195381	0	0.0145499	0	0.0125214	0.00573536	0.00443501	0.00664636	0	0.0204887	0	0.00772664	0.0171121	0	0	0.00473529	0	0	0	0.00811261	0	0.00512859	0.0305684	0.0158437	0.00523221	0.00894464	0.0141879	0.00354689	0.00996436	0	0	0	0	0.0125817	0.0052818	0.00602162	0.00511916	0.0120162
AGTRAP	chr1	2435	4.60735	3.79005	5.28075	4.70406	5.48296	5.25072	2.66461	3.29809	2.79711	1.94717	4.85217	2.35456	4.83294	4.57738	3.70554	3.92338	3.78568	3.95223	2.837	4.18483	3.76295	4.00643	4.4405	4.36068	3.60873	4.0251	4.21633	4.80458	4.50486	4.21854	4.27772	3.79274	5.30877	3.76417	5.09571	5.45751	4.73533	5.95354	4.45887
C1orf167	chr1	6499	0.0152316	0.0154591	0.0443309	0.0109641	0	0	0.0259314	0.00501301	0.0187814	0.0107287	0.00578974	0.0122526	0.0232897	0.00644744	0.0151734	0.0220222	0.0401432	0	0.033668	0.0749384	0.0183398	0.115004	0.011594	0.0394883	0.0268628	0.00985685	0.00758278	0.0160369	0.0360823	0.045052	0.0104075	0	0.00769459	0.0200998	0.0071107	0.0119403	0.0476448	0.0520769	0.0135823
AL953897.1	chr1	1868	0	0	0	0	0	0	0	0	0	0	0	0	0	0	0	0	0	0	0	0	0	0	0	0	0	0	0	0	0	0	0	0	0	0	0.024739	0	0	0	0
MTHFR	chr1	11978	2.0771	2.17004	2.50657	2.34089	2.43707	2.24618	2.18785	1.79245	2.26838	2.22659	1.59896	1.63209	2.28404	2.21789	2.18374	2.28969	2.73858	2.38994	2.12425	2.87747	1.78741	2.7521	2.20487	2.46661	2.43405	1.62155	1.6265	2.60386	1.8294	2.3609	1.7477	1.86491	2.88487	2.25748	2.13354	2.3501	2.26135	1.75657	2.21267
CLCN6	chr1	8174	2.24042	1.66986	2.15376	2.03551	2.18703	2.4194	1.51024	1.53053	1.8875	2.55053	1.6618	2.01656	1.69895	1.76087	1.318	1.87789	1.6831	2.13358	2.08797	2.16787	1.51832	1.84318	2.10174	2.03292	2.34584	1.7022	1.37661	2.91991	1.94125	2.23875	2.03973	2.27027	2.13818	2.02692	1.63106	1.89396	1.84537	1.28357	1.29048
RF02156	chr1	173	0	0	0	0	0	0	0	0	0	0	0	0	0	0	0	0	0	0	0	0	0	0	0	0	0	0	0	0	0	0	0	0	0	0	0	0	0	0	0
RF02157	chr1	149	0	0	0	0	0	0	0	0	0	0	0	0	0	0	0	0	0	0	0	0	0	0	0	0	0	0	0	0	0	0	0	0	0	0	0	0	0	0	0
NPPA	chr1	1120	0	0	0	0	0	0	0	0	0	0	0	0	0	0	0	0	0	0	0	0	0	0	0	0	0	0	0	0	0	0	0	0	0	0	0	0	0	0	0
RF02158	chr1	108	0	0	0	0	0	0	0	0	0	0	0	0	0	0	0	0	0	0	0	0	0	0	0	0	0	0	0	0	0	0	0	0	0	0	0	0	0	0	0
NPPB	chr1	694	0	0.165449	0.131096	0.231017	0	0	0	0.328612	0.351759	0	0.108437	0.286851	0.218098	0	0.071046	0.103114	0.350862	0.422344	0.585531	0.215928	0.0858721	0.28341	0.325717	0.832029	0.251558	0.147688	0.331377	0.450536	0.375438	0.281261	0.292383	0.332684	0.360282	0.313709	0.46612	0.111816	0.616143	0.216745	0.31798
AL021155.1	chr1	2637	0	0	0	0	0	0	0.00798862	0	0	0.0132207	0	0	0	0	0	0	0	0	0	0	0	0	0	0	0	0	0	0	0	0	0	0	0	0	0	0.00735687	0	0	0.00836852
AL021155.2	chr1	737	1.79087	1.18794	1.2139	1.13603	1.12581	2.37132	4.8306	3.80168	2.18616	2.12867	1.73587	2.26896	0.770148	0.881248	0.769359	1.67494	3.4691	0.662837	1.22998	0.203329	2.56737	0.266874	0.766783	1.00112	0.315841	2.57282	1.18131	0.530312	1.41413	0.529702	0.963635	0.352433	0.271409	0.472649	1.66164	1.57938	0.780261	0.612299	0.179656
RNU5E-1	chr1	120	0	0	0	0	0	0	0	0	0	0	0	0	0	0	0	0	0	0	0	0	0	0	0	0	0	0	0	0	0	0	0	0	0	0	0	0	0	0	0
RNU5E-4P	chr1	120	6.32438	3.70778	0.631812	1.03915	2.8286	3.44933	10.1819	15.3395	3.66181	9.87781	5.64412	3.31791	1.26133	0.523774	4.51971	5.81435	4.63806	0.407093	5.47021	0	3.47639	1.63905	0.62791	2.40595	1.93979	12.4916	6.16006	0.434267	0.651386	1.01664	2.2546	0.240503	0	1.27	0.96276	1.77834	0.982996	0.470067	0.183898
KIAA2013	chr1	3281	9.76527	9.05081	11.9561	11.8253	10.9431	13.8352	14.4335	10.0092	11.4285	6.33291	13.1197	9.35608	10.9968	12.2794	9.15187	9.19871	9.75922	10.5415	7.33585	24.732	11.8882	12.6129	12.895	12.1727	10.3316	11.2422	10.524	12.1266	13.127	10.4707	9.11186	15.4813	12.0407	12.9726	14.5638	12.1982	11.4193	8.85405	8.13166
PLOD1	chr1	5320	22.8062	16.654	17.6518	15.0448	15.0646	23.8168	16.833	20.5612	13.7524	13.7748	42.8472	9.06313	15.0826	19.5923	14.9957	15.5061	14.5288	14.086	14.5657	33.9917	33.5727	18.3673	16.6632	21.1893	14.9696	34.2984	19.4559	21.2317	23.8809	14.9011	20.4885	20.8316	14.1186	15.3382	24.761	17.3215	22.8574	19.6085	7.52047
MFN2	chr1	4973	18.4325	16.1854	18.9292	18.5089	18.353	19.9945	20.5026	15.9622	18.8257	17.8906	18.7797	16.8451	18.0183	20.5128	15.3529	15.8146	16.0987	18.2615	17.9266	29.9979	17.6671	20.5585	20.2578	18.4168	18.2024	17.0036	16.3211	18.5897	20.3235	19.076	15.7704	19.5807	19.9455	20.8433	20.9317	19.0841	19.1598	14.1219	14.9899
AL096840.1	chr1	93	0	0	0	0	0	0	0	0	0	0	0	0	0	0	0	0	0	0	0	0	0	0	0	0	0	0	0	0	0	0	0	0	0	0	0	0	0	0	0
MIIP	chr1	2821	4.76061	5.23534	6.32663	6.46001	6.51083	6.8147	8.90133	5.05843	6.52489	2.59525	10.5106	5.95601	4.92281	4.90168	4.24719	4.09682	4.29115	5.67996	3.8228	15.7503	5.15992	5.48017	7.14495	7.53939	6.83844	5.99041	4.51286	7.71243	9.06075	5.44035	7.09708	7.4683	6.67412	6.42106	8.19898	6.94579	6.35585	6.252	4.56845
MIR6729	chr1	65	0	0	0	0	0	0	0.324092	0	0	0	0	0	0	0	0	0	0	0	0	0.57636	0	0	0	0	0	0	0	0	0	0	0	0	0	0	0	0	0	0	0
RN7SL649P	chr1	275	0	0	0	0	0	0	0	0	0	0	0	0	0	0	0	0	0	0	0	0	0	0	0	0	0	0	0	0	0	0	0	0	0	0	0	0	0	0	0
TNFRSF8	chr1	3738	0.0176548	0.145907	0.0811316	0.0953129	0.131164	0.110733	0.0788988	0.0435789	0.0391847	0.0746129	0.21139	0.053257	0.0404922	0.100888	0.0395713	0.0813631	0.0977119	0.0784127	0.150522	0.140312	0.0478293	0.0420945	0.0503941	0.0600737	0.108977	0.171374	0.0615237	0.195176	0.083645	0.0261096	0.117616	0.0617665	0.107024	0.0931895	0.160717	0.0415197	0.114394	0.115693	0.135784
RNU6-777P	chr1	104	0	0	0	0	0	0	0	0	0	0	0	0	0	0	0	0	0	0	0	0	0	0	0	0	0	0	0	0	0	0	0	0	0	0	0	0	0	0	0
RPL23AP89	chr1	255	0	0	0	0	0	0	0	0	0	0	0	0	0	0	0	0	0	0	0	0	0	0	0	0	0	0	0	0	0	0	0.132624	0	0	0	0	0	0.0578233	0	0
AL357835.1	chr1	1196	0	0	0	0	0	0	0	0	0	0	0	0	0	0	0	0	0	0	0	0	0	0	0	0	0	0	0	0	0	0	0	0	0	0	0	0	0	0	0
MIR7846	chr1	96	0	0	0	0	0	0	0	0	0	0	0	0	0	0	0	0	0	0	0	0	0	0	0	0	0	0	0	0	0	0	0	0	0	0	0	0	0	0	0
TNFRSF1B	chr1	3766	6.91302	13.8077	12.6389	14.3089	23.8546	11.5283	3.79255	5.16895	7.2601	7.85942	12.5991	6.30103	15.8554	18.4475	8.94209	11.9902	11.1164	15.8643	11.5206	18.5527	9.84683	21.131	14.5656	14.319	9.95908	5.05877	14.1281	18.0164	11.4503	15.0893	11.4137	14.116	20.1104	27.1362	13.6085	9.83397	17.4817	19.5166	13.3251
MIR4632	chr1	61	0	0.941159	0.248582	0	0	0.753952	0.690688	0.267046	0	0	1.23369	0.652704	0	1.71729	0.404147	0.293284	3.42152	0	0	2.45662	0	0	0.617616	0.525891	0.476998	0.210032	0.538585	1.70859	0.427138	0.79998	0	1.41936	0.819789	1.07072	0.378791	0.318034	0	0	0
RPL10P17	chr1	316	0	0	0	0	0	0	0	0	0	0	0	0	0	0	0	0	0	0	0	0	0	0	0	0	0	0	0	0	0	0	0	0	0	0	0	0	0	0	0
RF00156	chr1	3338	0.128507	0.0300985	0.127195	0.101398	0.0338958	0.0551121	0.0567986	0.0829617	0.0804472	0.135775	0.13527	0.0834944	0.0510125	0.0188295	0.0590844	0.112551	0.0937893	0.0146348	0.140466	0.0448933	0.0535608	0.0353541	0.0790061	0.0480517	0.0261506	0.0844405	0.0590539	0.0702529	0.0234171	0.0950246	0.020263	0.034584	0.0749059	0.045656	0.0692218	0.0871782	0.0530076	0.0563291	0.0330554
VPS13D	chr1	20768	6.00735	6.07404	7.40067	7.0405	8.21922	5.62265	6.51516	5.80433	8.22356	10.8661	5.41547	7.99442	7.27992	7.8203	7.49512	6.82947	5.82381	7.98347	8.66498	5.83562	6.25351	7.47045	7.41592	6.53388	6.81468	5.15981	6.26289	7.3822	6.09106	9.35655	7.976	8.85906	8.1435	7.60342	5.31038	6.6286	7.29295	5.21129	5.08979
SNORA59A	chr1	152	3.90751	1.60523	3.59135	2.34394	2.97748	5.44631	2.63325	3.96527	4.01514	6.42211	2.47549	2.09552	1.74263	7.58094	3.89257	1.41239	4.23375	3.21389	2.67341	0	2.45046	3.88197	2.97431	2.53258	3.06283	4.21445	2.37757	1.71421	2.05701	3.04992	2.44743	1.13923	3.45444	5.29962	3.49634	4.72238	3.39522	0.494807	0.580731
AC243836.1	chr1	438	0	0.131075	0.311579	0.0813424	0	0.210005	0	0.148765	0.222941	0.159191	0	0	0.0431963	0.0478333	0	0.0816909	0.158838	0.223064	0	0	0.136062	0	0.34406	0.146481	0.132863	0.058502	0	0.118977	0	0.111413	0.154425	0.329456	0.114172	0.0994128	0.105508	0.265754	0.201985	0.343428	0.604597
DHRS3	chr1	3036	8.59698	5.84319	6.99738	6.73012	8.80755	9.21033	9.08973	7.72101	7.99262	5.89086	11.0676	8.11773	9.59085	8.24651	7.73856	6.5586	8.6047	7.22469	6.68204	17.7692	8.20515	7.77417	7.49521	7.44926	8.40513	12.7697	10.4588	6.84872	8.5135	6.03555	10.1925	10.9605	6.72856	7.44358	10.2136	8.12809	8.8829	9.95873	6.2947
RNU6ATAC18P	chr1	101	0.653401	0	1.20107	1.05826	0.373413	0	0.208574	0.32257	0.725111	0	0.372549	0	0.749305	0.414871	0	1.06279	0	0	2.16642	0	0.147513	0.389478	0.373016	0	0	2.15646	0	0.25798	0.257974	0.724734	0.669683	1.71448	1.73292	1.50891	0.457549	0.38416	0.875937	0.74466	0.873972
MIR6730	chr1	67	0.492489	0.214219	0.905283	0	0	0	0.314418	0	0.728719	1.56102	2.24642	1.78276	0	0	0	1.06808	0	0	0	1.11831	0.889482	0	0.562308	0	0	0.956114	0	0	0	1.45668	0	1.29226	0.373188	0.649892	0	0	0	0	0
AC254633.1	chr1	345	1.72157	0.832039	0.263713	0.258174	0.765225	0.933152	0.305304	1.4165	0.0707596	0.808414	3.05383	0.461622	1.09681	0.728729	0.714578	1.03712	0.201655	0.424792	2.08389	0.217179	1.4251	0.798148	0.327605	0.371934	0.75905	5.64468	2.99968	0.604197	1.13284	0.353614	1.37237	0.418266	0.724741	0.69416	0.669746	0.168696	0.81204	2.39802	0.383788
AADACL4	chr1	1575	0	0	0	0	0	0	0	0	0	0	0	0	0	0	0	0	0	0	0	0	0	0	0	0	0	0	0	0	0	0	0	0	0	0	0	0	0	0	0
AC244670.1	chr1	112	0	0	0	0	0	0	0	0	0	0	0	0	0	0	0	0	0	0	0	0	0	0	0	0	0	0	0	0	0	0	0	0	0	0	0	0	0	0	0
AADACL3	chr1	4049	2.97452	0.584883	0.235935	0.043996	0.875569	0.9882	0.655548	1.05004	0.036175	0.163595	1.96083	0.0393331	6.16336	1.09696	0.0365319	0.247433	0.206187	0.458469	0.972722	2.18359	0.746965	0.981246	0.083742	0.847738	1.32226	7.01508	2.66951	1.49296	0.624198	0.0662863	0.6849	0.805439	0.413742	1.37651	0.553545	0.656411	1.32555	1.2724	0.130804
C1orf158	chr1	4118	0.0160256	0.0104561	0.00736449	0	0.018317	0	0	0.015823	0	0.00846597	0	0	0	0.0712272	0	0	0.0168943	0	0.045544	0	0	0.0477626	0	0	0.0353289	0.0964473	0.00398903	0.113892	0	0	0.0328499	0.0280334	0	0	0	0.00942208	0.0537091	0	0
PRAMEF12	chr1	1786	0	0	0	0	0.0844674	0	0	0	0	0	0	0	0	0.070384	0	0	0	0	0	0	0.016684	0	0	0	0	0.0430412	0	0	0	0	0	0	0	0	0	0	0.0330234	0.0210556	0
PRAMEF1	chr1	2439	0	0	0	0	0	0	0	0	0	0	0	0	0	0	0	0	0	0	0	0	0	0	0	0	0	0	0	0	0	0	0	0	0	0	0	0	0	0.0154183	0
LINC01784	chr1	378	0	0	0	0	0	0	0	0	0	0	0	0	0	0	0	0	0	0	0	0	0	0	0	0	0	0	0	0	0	0	0	0	0	0	0	0	0	0	0
PRAMEF11	chr1	1845	0	0	0	0	0	0	0	0	0	0	0	0	0	0	0	0	0	0	0	0	0	0	0	0	0	0	0	0	0.0141222	0	0	0	0.0135521	0.0118002	0	0	0	0.0203823	0
PRAMEF30P	chr1	1417	0	0	0	0	0	0	0	0	0	0	0	0	0	0	0	0	0	0	0	0	0	0	0	0	0	0	0	0	0	0	0	0	0	0	0	0	0	0	0
HNRNPCL1	chr1	1108	0.0297805	0.155444	0	0	0.136154	0	0.0380252	0.102914	0	0	0	0	0.102455	0	0.0889998	0.145318	0.0470922	0	0	1.85965	0	0.142012	0	0	0	0.0925049	0.118605	0	0	0	0.0305226	0.0260473	0.0225664	0	0.020854	0	0	0.0169699	0.0597503
PRAMEF2	chr1	1642	0	0	0	0	0	0	0	0	0	0	0	0	0	0	0	0	0	0	0	0	0.0544415	0	0	0	0	0	0	0	0	0	0	0	0.030455	0	0	0	0	0	0
PRAMEF4	chr1	1828	0	0	0	0	0	0.0251592	0	0	0	0	0	0	0	0	0	0	0	0	0	0	0	0	0	0	0	0	0	0	0	0	0	0	0	0.01191	0	0	0	0.0308578	0
PRAMEF10	chr1	1525	0	0	0	0	0	0	0	0	0	0	0	0	0	0	0	0	0	0	0	0	0	0	0	0	0	0	0	0	0	0	0	0	0	0	0	0	0	0	0
PRAMEF7	chr1	1660	0	0	0	0	0	0	0	0	0	0	0	0	0	0	0	0	0	0	0	0	0	0	0	0	0	0	0	0	0	0	0	0	0	0	0	0	0	0.0113269	0
RNU6-1072P	chr1	107	0	0	0	0	0	0	0	0	0	0	0	0	0	0	0	0	0	0	0	0	0	0	0	0	0	0	0	0	0	0	0	0	0	0	0	0	0	0	0
PRAMEF29P	chr1	1139	0	0	0	0	0	0	0	0	0	0	0	0	0	0	0	0	0	0	0	0	0	0	0	0	0	0	0	0	0	0	0	0	0	0	0	0	0	0	0
PRAMEF6	chr1	1784	0	0	0	0	0	0.0257797	0	0	0	0	0	0	0	0	0	0	0	0	0	0	0	0.0441001	0	0	0	0	0	0	0.0292101	0	0	0	0	0.0122037	0	0	0	0	0
PRAMEF28P	chr1	1450	0	0	0	0	0	0	0	0	0	0	0	0	0	0	0	0	0	0	0	0.0516737	0	0	0	0	0	0	0	0	0	0	0	0	0	0	0	0	0	0	0
PRAMEF27	chr1	1863	0	0	0	0	0	0	0	0	0	0.0187133	0	0	0	0	0	0	0	0	0	0	0	0	0.0202225	0	0	0	0	0	0	0	0	0	0	0	0	0	0	0.0100927	0
HNRNPCL3	chr1	1148	0	0	0.0264172	0.0155174	0	0	0	0	0	0	0	0	0	0.0365	0.0214747	0	0	0	0	0.195802	0.0389342	0	0	0	0	0	0	0	0	0	0	0	0.0217801	0.0379293	0	0	0	0	0.0192228
PRAMEF25	chr1	1918	0	0	0	0	0	0	0	0	0	0	0	0	0.0197288	0.109233	0	0.0279828	0	0	0	0	0	0.0615286	0.0982133	0	0.0606817	0	0	0	0	0	0.0176324	0	0.10429	0.0227022	0	0	0	0.00980327	0
PRAMEF34P	chr1	1447	0	0	0	0	0	0	0	0	0	0	0	0	0	0.0868734	0	0	0	0	0	0	0.0205927	0	0.0520727	0	0	0	0	0	0.0180065	0	0	0	0	0	0	0.0268142	0	0.0259885	0
PRAMEF35P	chr1	891	0	0	0	0	0	0	0	0	0	0	0	0	0	0	0	0	0	0	0	0	0	0	0	0	0	0	0	0	0	0	0	0	0	0	0	0	0	0	0
HNRNPCL2	chr1	1148	0	0.037507	0.0132086	0	0	0	0	0.0425691	0	0	0	0	0.0329616	0	0	0	0.0303009	0	0	0.554772	0	0	0.0656352	0	0	0.0223204	0.0286182	0	0.0453927	0	0	0	0.0435602	0	0.0402548	0	0	0.0327573	0.0192228
PRAMEF36P	chr1	1452	0	0.0197695	0	0	0	0	0	0	0	0	0	0	0	0.0288581	0	0	0	0	0	0	0	0	0	0	0	0	0.0113132	0	0	0	0	0	0	0	0	0.0267219	0.0203098	0.025899	0.0303964
AC245056.1	chr1	384	0	0	0	0	0	0	0	0	0	0	0	0	0	0	0	0	0	0	0	0	0	0	0	0	0	0	0	0	0	0	0	0	0	0	0	0	0	0	0
PRAMEF26	chr1	1863	0	0	0	0.019124	0	0	0	0	0	0	0.121184	0	0	0	0	0	0	0	0	0	0	0.0422301	0.0202225	0	0	0	0	0	0	0	0.036306	0	0.0805268	0.0233724	0	0	0	0	0.0236906
HNRNPCL4	chr1	882	0	0	0	0	0	0	0	0	0	0	0	0	0	0	0	0.101419	0	0	0	0	0.0168921	0	0	0	0	0	0	0	0	0	0	0	0	0	0	0	0	0	0
PRAMEF9	chr1	1863	0	0	0	0	0	0	0	0	0	0.0187133	0.0201973	0	0	0.0224917	0	0.00960296	0	0	0	0	0	0	0	0	0	0	0	0	0	0	0.018153	0	0.0402634	0	0	0	0	0	0
PRAMEF13	chr1	2300	0	0	0	0	0	0	0	0	0	0	0	0	0	0	0	0	0	0	0	0	0	0	0	0	0	0	0	0	0	0	0	0	0	0	0	0	0.0128217	0	0
PRAMEF18	chr1	2067	0	0.00694372	0	0	0	0	0	0	0	0	0.0182039	0	0.0183067	0.0202719	0	0	0	0	0	0.0362491	0.0144159	0	0.0364534	0	0	0	0.0158944	0	0	0	0	0	0.0483862	0	0	0	0	0	0.0213525
PRAMEF31P	chr1	1371	0	0	0	0	0	0	0	0	0	0	0.0274453	0	0	0	0	0.0260982	0	0	0	0	0	0	0	0	0	0	0	0	0	0	0	0	0	0	0	0	0	0	0
PRAMEF5	chr1	1720	0	0	0	0	0	0	0	0	0	0	0	0	0	0	0	0	0	0	0	0	0	0	0	0	0	0	0	0	0	0	0	0	0.014537	0	0	0	0	0	0
PRAMEF32P	chr1	1068	0	0	0	0	0	0	0	0	0	0	0	0	0	0	0	0	0	0	0	0	0	0	0	0	0	0	0	0	0	0	0	0	0	0	0	0	0	0	0
RNU6-771P	chr1	107	0	0	0	0	0	0	0	0	0	0	0	0	0	0	0	0	0	0	0	0	0	0	0	0	0	0	0	0	0	0	0	0	0	0	0	0	0	0	0
PRAMEF8	chr1	1937	0	0	0	0	0	0	0	0	0	0	0	0	0	0	0	0	0	0	0	0	0	0	0	0	0	0	0	0	0	0	0	0	0	0	0	0	0	0	0
PRAMEF33	chr1	1518	0	0	0	0	0	0	0	0	0	0	0	0	0	0	0	0	0	0	0	0	0	0	0	0	0	0	0	0	0	0	0	0	0	0	0	0	0	0	0
PRAMEF15	chr1	1865	0	0	0	0	0	0	0	0	0	0	0.0201756	0	0	0.0112338	0	0	0	0	0	0	0.0159773	0	0.0202009	0	0	0	0	0	0	0	0	0	0.0134067	0	0	0	0	0	0
AC243961.1	chr1	384	0	0	0	0	0	0	0	0	0	0	0	0	0	0	0	0	0	0	0	0	0	0	0	0	0	0	0	0	0	0	0	0	0	0	0	0	0	0	0
PRAMEF14	chr1	2301	0	0	0	0	0	0	0	0	0	0	0	0	0	0	0	0	0	0	0	0	0	0	0	0	0	0	0	0	0	0	0	0	0	0	0	0	0.0256322	0.016343	0
PRAMEF19	chr1	1440	0	0	0	0	0	0	0	0	0	0	0.0522604	0	0	0.0145493	0	0.0248477	0	0	0	0	0	0	0.0523258	0	0	0	0	0	0	0	0	0	0.0347272	0	0	0	0	0	0
PRAMEF17	chr1	1578	0	0	0	0	0	0	0	0	0	0	0	0	0.0119898	0	0	0	0	0	0	0	0	0	0	0	0	0	0	0	0	0	0	0	0	0	0	0	0	0	0
PRAMEF20	chr1	1597	0	0	0	0	0	0	0	0	0	0	0	0	0	0	0	0	0	0	0	0	0	0	0	0	0	0	0	0	0	0	0	0	0	0	0	0	0	0.0117737	0
LRRC38	chr1	2209	0	0.0259895	0.0686441	0	0	0.0416397	0.0190729	0.0147486	0.0221024	0.0315644	0	0.0360479	0.0599546	0	0.167403	0.0323953	0.204713	0.0663438	0.0141505	0.0169594	0.107914	0.071231	0.0341101	0.0435663	0.0526879	0	0.0148726	0	0	0.198818	0.0306193	0	0.0679137	0.0197115	0.0627602	0.0175646	0.0533995	0	0.0998995
AL354712.1	chr1	477	0	0.0300895	0	0	0	0	0	0	0	0	0	0	0	0	0	0	0	0	0	0	0	0	0	0	0	0	0	0	0	0	0	0	0	0	0	0	0	0	0
BRWD1P1	chr1	371	0	0	0	0	0	0	0	0	0	0	0	0	0	0	0	0	0	0	0	0	0.0401585	0	0	0	0	0	0	0	0	0	0	0	0	0	0	0	0	0	0
PDPN	chr1	3707	6.74711	12.5562	17.2087	12.2396	14.4266	21.5502	3.4949	6.3498	12.7296	6.45156	3.71504	3.38325	9.11037	9.82271	19.7716	17.0361	21.2494	21.3485	11.451	3.10258	14.931	15.2914	12.3075	20.0334	10.2589	9.26938	6.77103	6.087	14.0504	16.659	6.21277	3.33214	13.7462	14.5534	16.2685	10.7336	16.1649	10.1241	18.2995
RNA5SP41	chr1	101	0	0	0	0	0	0	0	0	0	0	0	0	0	0	0	0	0	0	0	0	0	0	0	0	0	0	0	0	0	0	0	0	0	0	0	0	0	0	0
AL359771.1	chr1	379	0	0	0	0	0	0	0	0	0	0	0	0	0	0	0.0650474	0	0	0	0	0	0	0	0	0	0	0	0	0	0	0	0	0	0	0	0	0	0	0	0
RF00564	chr1	416	0.158638	0.0345016	0.328056	0	0	0.110555	0.253197	0.156632	0.0586829	0.083805	0	0	0.136442	0.0503629	0.0592619	0	0.0836188	0.469722	0.300561	0	0.0358145	0.0945608	0.090564	0	0	0.123192	0.15795	0.250539	0.313166	0.351914	0	0.138752	0.0601048	0.261675	0	0.326443	0.0708891	0.135596	0
PRDM2	chr1	10923	3.60085	2.75149	3.39974	3.3286	3.77734	3.57891	3.61418	3.096	4.16143	5.10671	3.37245	3.72889	3.35858	3.94353	3.22748	3.27408	2.9983	4.35156	4.69319	2.36654	3.33085	3.70216	3.93543	3.67401	3.90516	3.83549	3.39876	3.65447	3.45163	4.22851	3.08374	3.61448	3.41988	3.60564	3.11806	3.28751	3.57048	3.05029	2.92742
KAZN	chr1	13841	1.09187	1.3491	1.08569	0.87519	1.46597	1.18624	0.608799	0.746168	0.647297	0.93196	0.981398	1.04133	1.48998	1.2049	0.915513	0.660498	0.740142	1.14354	1.15404	2.02732	0.982777	1.18231	1.08878	1.14031	1.20878	0.715528	1.11561	1.48719	1.32715	0.902571	1.35364	2.10599	1.20131	1.48645	1.09513	0.856401	1.31779	1.17372	1.00924
RNU6-1265P	chr1	103	0	0	0	0	0	0	0	0	0	0	0	0	0	0	0	0	0	0	0	0	0	0	0	0	0	0	0	0	0	0	0	0	0	0	0	0	0	0	0
AL357873.1	chr1	282	0	0	0	0	0	0	0	0	0	0	0	0	0	0	0	0	0	0	0	0	0	0	0	0	0	0	0	0	0	0	0	0	0	0	0	0	0	0	0
KAZN-AS1	chr1	764	0	0	0	0	0	0	0	0	0	0	0	0	0	0	0	0	0	0	0	0	0	0	0	0	0	0	0	0	0	0	0	0	0	0	0	0	0	0	0
TBCAP2	chr1	326	0	0	0	0	0	0	0	0	0	0	0	0	0	0	0	0	0	0	0	0	0	0	0	0	0	0	0	0	0	0	0	0	0	0	0	0	0	0.115354	0
TMEM51-AS1	chr1	7873	0.0419113	0.0346375	0.127117	0.0520413	0.062275	0.0700994	0.0829475	0.0331051	0.0682161	0.163842	0	0.101143	0.0720944	0.0399168	0.0626266	0.118163	0.0817389	0.0868685	0.0992581	0.00951694	0.0378479	0.0949331	0.00478529	0.0977905	0.0886988	0.00976395	0.0709402	0.0926671	0.0231663	0.102271	0.0902069	0.0366574	0.0825725	0.0746637	0.0586974	0.059139	0.0674225	0.0620944	0.0924981
TMEM51	chr1	2240	2.09176	2.08883	3.08685	2.5369	3.11483	3.65465	2.116	1.89805	2.40851	1.4163	1.10867	1.63526	2.17917	3.0117	1.98104	3.01899	3.47078	3.20585	2.1211	2.91011	2.35455	2.33565	2.22011	3.46572	2.35113	2.04762	2.79403	2.51254	2.1519	2.90832	1.93252	1.33995	3.44915	3.03244	3.7135	2.63287	2.96873	3.08901	3.2018
C1orf195	chr1	559	0	0	0	0	0	0	0	0	0.043671	0	0	0	0	0	0	0	0	0	0	0	0	0	0	0	0	0	0	0	0	0	0	0	0	0	0	0	0	0	0
AL035405.1	chr1	710	0	0	0	0	0	0	0.0296704	0	0	0	0	0	0	0	0	0	0	0	0	0	0	0	0	0	0	0	0	0	0	0	0	0	0	0	0	0	0	0.0529653	0
AL391094.1	chr1	966	0.0683163	0.0297157	0.0470916	0.0368819	0.0780842	0	0.0654223	0	0.0252713	0	0.0389519	0.164865	0.0195859	0.0433768	0.0510413	0.11112	0	0	0.0647171	0	0.200502	0.0407218	0.0780012	0	0.030121	0.0132629	0	0.0269731	0.053945	0.151549	0.0350093	0	0	0	0	0.120497	0.0610556	0.0194645	0
FHAD1	chr1	12805	0.0283455	0.00224173	0.0509199	0.0528646	0.0677421	0.0430998	0.0263222	0.0343478	0.00190645	0.0707875	0.005877	0.018656	0.016253	0.0343593	0.0250284	0.041914	0.0461814	0.0915601	0.070792	0.00292569	0.0127987	0.0122881	0.0294218	0.0375783	0.0136338	0.0180097	0.0295054	0.0752888	0.0386609	0.0495419	0.0475394	0.0180307	0.0507687	0.0289038	0.0360894	0.00606015	0.0598779	0.138028	0.12753
AL031283.2	chr1	3105	0	0	0	0	0	0	0	0	0.0157244	0	0	0	0.0121868	0	0	0	0	0	0	0	0	0	0	0	0	0	0.0211618	0.0335665	0	0.0078581	0	0	0.0161054	0	0	0	0	0	0
AL031283.3	chr1	727	0	0	0	0	0	0	0	0	0	0	0	0	0	0	0	0	0	0	0	0	0	0	0	0	0	0	0	0	0	0	0	0	0	0	0	0	0	0	0
AL031283.1	chr1	5178	0.15294	0.171855	0.0673542	0.00688064	0.0582691	0.035528	0.0610254	0.0975247	0.0660041	0.107726	0.20347	0.0922709	0.142503	0.0971076	0.052372	0.0829215	0.0638203	0.0377374	0.102625	0.0434107	0.0604239	0.037985	0.072759	0.0619532	0.08429	0.400837	0.126897	0.130834	0.0301917	0.0188485	0.261252	0.189504	0.115891	0.0925011	0.178495	0.0674394	0.0996664	0.0653627	0.00852367
EFHD2	chr1	2531	13.1153	12.918	14.0252	9.83957	13.5451	16.6447	8.34815	13.7604	11.3428	8.18196	25.0354	7.37779	12.2744	19.4941	8.06505	13.8259	11.208	12.1597	8.95389	58.5116	17.4418	11.1593	13.2032	15.0574	12.232	20.3037	13.4348	17.3672	15.6374	10.0933	15.0589	16.5454	10.8569	12.8254	24.4391	10.6926	12.904	19.7461	13.4621
CTRC	chr1	3486	0.018931	0.0329379	0.0173993	0.0204406	0.0216378	0.0263861	0.0181291	0.0280375	0.0140058	0.0600049	0.0215878	0.0228428	0.0217097	0.0360602	0.014144	0.0102641	0.00997861	0	0.0358673	0	0	0.0677062	0.0216148	0	0	0.00735051	0	0.00747447	0	0.0209978	0.0194028	0.0331158	0	0.0124908	0.0132566	0.00556514	0.016919	0.0215751	0.0126608
CELA2A	chr1	1519	0.0217227	0	0.0199651	0	0	0	0	0	0	0	0	0	0	0	0	0	0	0	0.0205782	0	0	0	0	0	0	0	0	0.0343068	0	0.0160628	0	0.0379992	0.0164606	0	0.0304229	0.0127716	0.019414	0	0.0290557
CELA2B	chr1	1457	0.0452941	0.0394034	0.0208147	0.024453	0.0258852	0	0	0	0.0335101	0	0	0	0.0259711	0.0287591	0	0.0491155	0	0	0.0429078	0	0	0	0	0	0	0	0.0225488	0.05365	0	0	0	0.0594243	0	0	0.0158588	0	0	0.0129051	0
CASP9	chr1	5269	2.44861	1.96944	2.95557	2.29563	2.40504	2.63604	3.73822	2.08994	3.19687	2.90469	2.67799	2.25182	2.08985	3.41164	2.25989	1.95914	2.10271	2.54037	2.55098	3.93192	2.17728	2.80714	2.66704	3.18419	2.68935	2.18841	2.39123	2.57643	3.13021	2.4404	2.2914	3.92181	2.67167	2.44613	2.60488	2.50371	2.63892	2.25175	2.35797
DNAJC16	chr1	8563	4.55473	3.92549	4.32964	3.82159	4.23701	3.82945	5.01372	4.60748	4.89211	4.62097	4.13494	4.34742	4.42563	4.49212	4.72445	3.89855	4.10698	4.68943	4.19066	2.89627	4.9048	4.57549	4.3821	4.19957	4.17951	4.63372	4.51388	4.44562	4.56419	4.42226	4.21405	4.85669	4.10838	4.77481	4.01789	3.9806	4.36683	3.28931	2.80905
SCARNA21B	chr1	140	0.235691	0	0.433242	0.254485	0	2.62806	0.300943	0.698133	0.523116	0.498041	0.268768	2.55953	0.135143	0.2993	0.70437	0.383364	0.248467	0	0.223274	0.535192	0.10642	0	1.07642	0	0.41567	0.549083	0	0.558343	0.18611	0.348563	0.241564	0.206146	0.535791	0.15551	0	0.831431	0.526605	0	0
AL121992.3	chr1	346	0	0	0	0	0	0	0	0	0	0	0	0	0	0	0	0	0	0	0	0	0	0	0	0	0	0	0	0	0	0	0	0	0	0	0	0	0	0	0
AGMAT	chr1	2500	0.0395961	0.103339	0.0242616	0.128261	0.135773	0.0367928	0.00842639	0.071675	0.0488241	0	0.180612	0.0955558	0.0454079	0.0419019	0.00986118	0.057249	0.194798	0.175864	0.07502	0.104898	0.0238381	0.0314698	0.090419	0.0769904	0.0349163	0.128119	0.0919902	0.104224	0.0729552	0.0975976	0.0811656	0.0115442	0.0800114	0.104503	0.0739399	0.0853603	0.0707757	0.1429	0.105925
AL121992.1	chr1	2845	0.0231963	0.0100898	0.0106597	0	0	0	0.00740456	0	0	0	0.0264517	0.0279894	0	0	0	0	0.0305672	0	0	0.0395045	0	0	0.0264848	0.0225514	0	0.0450332	0	0	0.00915832	0.0343049	0.0118872	0	0.0175772	0	0.0162434	0.040914	0	0.0264361	0
CHCHD2P6	chr1	447	0.812001	0.192653	0.407073	0.836898	0.506237	0.205777	0.848295	0.182212	0.87381	0.077993	0.336711	0.445357	0.338612	0.703053	0.330912	0.360208	0.466918	0.546433	0.559433	2.09527	0.0999921	0.792026	0.421416	0.645893	0	0.229296	0.293992	1.2824	0.641185	0.491263	0.453946	0.774775	0.279682	0.243528	0.516918	0.911412	0.329864	0.420641	0.394949
RNU7-179P	chr1	68	0	0	0	0	0	0	0	0	0	0	0	0	0	0	0	0	0	0	0	0.550933	0	0	0	0	0	0	0	0	0	0.358815	0	0	0	0	0	0	0	0	0
CD24P1	chr1	225	0	0.0637897	0	0	0	0	0	0	0	0	0	0	0	0	0	0	0	0	0	0	0	0	0	0	0	0	0	0	0	0	0	0	0	0	0	0	0	0	0
DDI2	chr1	12136	5.90548	5.57976	5.56761	5.41348	5.44153	4.23682	5.89486	6.4241	5.97428	7.33683	5.46306	5.33446	8.2767	5.8834	5.86665	6.47005	5.76843	5.35768	6.10949	5.61519	7.19774	4.98523	5.19671	4.65489	5.08285	6.8008	6.78947	4.74058	4.33684	6.2627	5.02158	4.83939	5.0003	5.42491	4.0078	5.12177	5.19523	4.31024	4.87324
RSC1A1	chr1	1854	0	0	0	0	0	0	0	0	0	0	0	0	0	0	0	0	0	0	0	0	0	0	0	0	0	0	0	0	0	0	0	0	0	0	0	0	0	0	0
AL121992.2	chr1	256	0	0.0560652	0	0	0	0	0	0	0	0	0	0	0	0	0	0	0	0	0	0	0	0	0	0.12531	0	0.0500466	0	0	0	0	0	0	0	0	0	0	0	0	0
PLEKHM2	chr1	4122	13.9608	17.1974	19.7361	20.541	20.3213	17.9858	15.5465	13.0808	16.3517	13.5747	11.9857	14.3148	20.1271	20.4783	14.665	14.1664	15.7134	18.1799	12.247	28.3748	15.647	20.3462	20.2631	18.1565	17.8167	13.1849	15.6418	18.7487	17.4777	21.0964	16.327	22.832	20.7757	21.5443	19.272	17.8093	18.2505	12.9092	16.4946
AL450998.2	chr1	1533	0	0	0	0.0232407	0	0	0	0	0	0	0	0	0.0246836	0	0	0	0	0	0	0.048876	0	0	0	0	0	0	0	0	0	0	0	0	0	0	0	0	0	0	0.0287903
SLC25A34	chr1	3195	0.454415	1.30724	1.68009	1.4162	1.79425	0.892471	0.758243	0.657709	1.03914	1.06935	0.612404	0.872314	1.37977	1.00329	0.810191	0.716732	0.77301	1.25377	0.69463	0.809069	0.596885	1.45283	1.09663	1.37555	0.928915	0.22456	0.575839	1.35377	1.15802	1.6419	1.55599	1.99629	1.44778	1.30833	0.947392	1.58479	0.996841	0.476687	0.455861
SLC25A34-AS1	chr1	639	0.103276	0.224612	0.14238	0.0557558	0.118043	0.575788	0	0.0509852	0.229221	0.163675	0.23554	0.249233	0.0888261	0.0655742	0.308644	0.0839921	0.0544373	0.305797	0.0978352	0.117256	0.116579	0.430925	0.589587	0.150607	0.0455351	0.0601499	0.231364	0.0815525	0.163101	0	0.10585	0.135495	0.195646	0.102213	0	0.12144	0.069225	0.0588503	0
TMEM82	chr1	1520	0.108542	0.0755404	0.0897838	0.0468789	0.0496246	0.211801	0.194029	0.10717	0.112424	0.137617	0.198039	0.104776	0.149368	0.137835	0.0973143	0.0353098	0.0228851	0.0964167	0.0822588	0.591528	0.0980185	0.0517596	0	0.168839	0.172284	0.134862	0.129685	0.102853	0.10285	0.0642089	0.155745	0.0189871	0.148047	0.0429699	0.0912088	0.0510528	0.0582037	0.0371105	0.0725914
FBLIM1	chr1	4716	10.2433	8.85934	6.95475	5.23541	7.6453	8.07476	4.27037	7.09137	3.09033	6.09878	19.3164	2.69316	7.12909	6.7793	5.67708	5.94447	5.25912	7.76894	7.12526	25.492	10.4601	8.34124	6.61463	7.57089	6.72511	16.072	8.15768	7.73503	8.21	5.18927	9.70253	10.0791	7.23174	4.70883	9.19644	6.19519	7.92275	12.4873	7.17812
RPL12P14	chr1	490	0.0673403	0.351494	0.185675	0.181775	0.230906	0.187719	0.0859836	0.432178	0.0996411	0.142297	0.230372	0.0812549	0.0772243	0.2993	0.0503121	0.182554	0.0354953	0.199392	0.127585	1.37621	0.121623	0.240841	0.153774	0.130936	0.356289	0.235321	0.134097	0.212702	0.319046	0.0497947	0.0690184	0.0588987	0.255139	0.133294	0.377245	0	0.150459	0.0767456	0.0900726
UQCRHL	chr1	2180	1.8012	2.28458	2.40668	2.92541	1.88573	2.97465	2.30953	2.7872	1.57895	1.19941	2.45096	1.8629	2.1784	3.24836	2.23912	2.19936	2.68071	2.0392	1.93572	5.91166	2.85675	1.98491	3.31813	2.73705	2.96308	3.48508	2.47909	1.8287	2.62945	1.86913	2.69932	2.18439	2.61505	3.25572	4.52585	3.67533	2.19145	4.11416	3.8568
AL450998.1	chr1	438	0.15067	0.393224	0.173099	0.244027	0.0861066	0	0.0480958	0.223148	0.0557353	0.159191	0	0.272705	0.129589	0.0478333	0.225141	0	0.119128	0	0	0.855329	0.442202	0.179622	0.17203	0.0732405	0.132863	0.380263	0.187521	0.118977	0.0594873	0.167119	0	0.263565	0.171257	0.347945	0.580293	0.0442924	0.134657	0.214642	0.100766
FLJ37453	chr1	2473	0.507027	0.388851	0.41695	0.518644	0.27451	0.390543	0.468512	0.421571	0.414601	0.296045	0.334737	0.257598	0.535543	0.321932	0.299065	0.245965	0.365718	0.474091	0.315996	1.06043	0.234959	0.763522	0.472266	0.63562	0.494165	0.378193	0.498185	0.779679	0.505726	0.503182	0.205129	0.64186	0.414536	0.422575	0.317676	0.706027	0.506801	0.342143	0.374787
SPEN	chr1	13294	4.78545	3.78088	5.28224	4.40324	4.95619	3.56678	4.47022	3.51062	5.55855	7.80179	4.523	4.96264	4.50726	4.81459	3.38065	5.26186	3.26032	5.26213	6.6354	5.27543	4.45709	4.64271	5.33067	4.88647	4.67293	4.66835	3.49691	5.84467	3.9336	6.46967	4.26108	5.38608	4.86943	4.28582	3.93331	4.1926	4.57854	4.06208	3.15562
AL034555.1	chr1	211	0	0	0	0	0	0	0	0	0	0	0	0	0	0	0	0	0	0	0	0	0	0	0	0	0	0	0	0	0	0	0	0	0	0	0.109508	0.367774	0	0	0
ZBTB17	chr1	4240	2.86387	3.06687	3.89101	3.90311	3.66473	3.42763	3.93497	2.73161	3.31636	2.13782	2.77769	3.36173	2.70859	3.72572	3.10488	2.8481	3.04783	3.35275	2.17481	10.1787	2.83569	4.03578	3.90963	3.76024	3.63025	2.70743	2.8592	4.05589	3.80999	3.75198	3.58131	4.8804	3.96873	3.77405	4.16893	3.73817	3.35934	2.44789	2.59192
AL355994.4	chr1	563	0	0	0	0	0	0	0	0	0.0867214	0	0	0	0	0	0	0	0	0	0	0	0	0	0	0	0	0	0	0	0	0	0	0	0	0	0	0	0	0	0.0783936
AL355994.1	chr1	260	0	0	0	0	0	0	0	0	0	0	0	0	0	0	0	0	0	0	0	0	0	0	0	0	0	0	0	0	0	0	0	0	0	0	0	0	0	0	0
AL355994.5	chr1	236	0	0	0	0	0	0	0	0	0	0	0	0	0	0	0	0	0	0	0	0	0	0	0	0	0	0	0	0	0	0	0	0	0	0	0	0	0	0	0
TBC1D3P6	chr1	962	0	0	0	0	0	0	0	0	0	0	0	0	0	0	0	0	0	0	0	0	0	0	0	0	0	0	0	0	0	0	0	0	0	0	0	0	0	0	0
SRARP	chr1	3039	0	0	0	0	0	0	0.00693188	0	0	0	0	0	0	0	0	0	0	0	0	0	0	0	0	0.0211118	0	0	0	0	0	0.00802876	0	0.00949667	0	0	0	0	0	0	0
AL355994.3	chr1	466	0	0	0	0	0	0	0	0	0	0	0	0	0	0	0	0	0	0	0	0	0	0	0	0	0	0	0	0	0	0	0	0	0	0	0	0	0	0	0
HSPB7	chr1	3910	1.35025	1.48666	1.65984	1.84974	2.11241	1.44678	1.29305	1.01238	1.8231	0.927299	0.827612	0.702616	1.08874	1.76824	1.08448	1.81191	1.64586	2.27389	1.27112	1.0348	1.23839	1.83105	2.17761	1.92804	0.974858	1.20583	0.983089	1.39943	1.3794	2.03432	0.67465	1.03336	1.55393	2.24396	1.61921	1.13622	1.22183	1.65906	2.99693
CLCNKA	chr1	3476	0.436666	1.29653	0.719786	0.850725	0.607601	0.595396	0.509074	0.332731	0.927041	0.641894	0.487122	1.03088	0.348354	0.530404	0.205678	0.360277	1.10581	1.2789	0.863291	0.140111	0.415761	0.71296	0.823726	0.784449	0.577585	0.394383	0.184306	0.269855	0.832034	0.512415	1.11887	0.763854	0.971083	0.419644	0.671384	0.373937	0.649015	0.221781	0.101578
AL355994.2	chr1	704	0	0	0.021539	0.0253039	0	0	0.0299233	0	0.0693525	0.0990422	0	0	0	0	0.0700368	0	0.0988222	0	0	0	0.0211631	0	0	0	0	0	0	0	0	0	0	0	0	0.0618506	0.098464	0	0.041889	0.0534167	0
CLCNKB	chr1	2939	0.123499	0.141622	0.237333	0.297001	0.15399	0.10954	0.129019	0.0997673	0.207656	0.106759	0.128028	0.0812826	0.135189	0.0998005	0.134211	0.0669593	0.207127	0.249325	0.116993	0.101976	0.0659015	0.120461	0.21792	0.185556	0.118803	0.0784671	0.111785	0.257103	0.21277	0.315474	0.161098	0.0883782	0.17015	0.155563	0.157239	0.158422	0.135459	0.13435	0.187715
FAM131C	chr1	1701	0	0	0.0267434	0.031418	0	0	0.0495379	0.0287298	0.0287032	0	0	0	0	0	0.0579728	0.0105175	0.0409	0.0287191	0	0	0	0	0	0	0	0	0	0.0306361	0.0153177	0.0286883	0	0	0	0	0	0.0456204	0	0	0.0518937
EPHA2	chr1	4159	2.40395	2.47781	4.40795	5.3155	3.39151	5.68391	5.72869	3.623	3.95031	3.48712	2.4518	2.6422	2.46565	3.89903	3.32539	3.97467	3.99376	4.25201	3.81053	4.32374	2.88376	5.53314	4.34811	5.13701	4.96725	2.93575	4.11559	5.30643	5.88267	4.43519	1.3417	2.43568	5.84359	4.30298	7.32799	5.62084	4.89962	1.74509	1.44324
AL451042.2	chr1	904	0.0730017	0	0.0335475	0.0985286	0	0.10175	0.0466062	0	0.0810135	0.0771302	0	0	0.104646	0.0463517	0.109084	0.118741	0.0769589	0	0.0345778	0.0828837	0.032962	0.174059	0	0.17743	0.0321868	0.05669	0	0.0576461	0	0.134952	0.0748208	0.0638504	0.138294	0.0963336	0.10224	0.0214602	0.130486	0.0415988	0
AL451042.1	chr1	544	0	0	0.0836222	0.0654926	0	0.169085	0.154897	0.0299444	0	0	0	0	0.0695587	0	0	0	0	0	0.0574602	0	0.0273875	0.0723112	0	0	0	0.0235513	0.150982	0	0.047896	0.0897036	0	0	0.0459625	0.160084	0.0424747	0	0.081314	0.0345637	0.121697
ARHGEF19-AS1	chr1	439	0	0	0	0	0	0	0	0	0	0	0	0	0	0	0	0	0	0	0	0	0	0	0	0	0	0	0	0	0	0	0	0	0	0	0	0	0	0	0
ARHGEF19	chr1	3745	0.740114	0.628529	1.10538	1.27956	0.946644	0.94561	0.680637	0.678559	0.808304	0.44684	1.07507	0.435891	0.474894	0.772025	0.849194	0.826442	1.11926	0.639174	0.734509	1.9507	0.942862	0.934852	0.513059	0.959382	1.2742	0.694479	0.535133	0.994929	0.93229	0.710156	0.686314	0.678161	0.901331	0.779003	1.62885	1.1552	1.18511	1.0644	1.36708
ANO7L1	chr1	1990	0.0331626	0.0576992	0.0457191	0.0895175	0.0568563	0.0924443	0.0211718	0.0409291	0.110406	0.105114	0.0378166	0.040015	0.019015	0.105281	0.0371653	0.080911	0.0611804	0.196386	0.0785386	0	0.0374342	0.15814	0.0757278	0.112842	0.0877293	0.00643816	0.0660375	0.0523739	0.0392795	0.147132	0	0.15953	0.0125646	0.120344	0.0580559	0.0194976	0.133371	0.0944858	0.0998041
CPLANE2	chr1	1545	1.40957	1.59784	1.86477	1.92552	1.65993	1.81583	2.60427	1.15979	1.92768	1.78263	1.43691	1.90699	1.16336	1.39673	1.34035	1.25058	1.31712	1.48609	1.15322	5.9408	1.02218	1.22213	1.70694	1.59878	1.92096	1.78289	1.49915	1.68647	2.27669	2.36887	1.24769	1.79327	2.24951	2.22646	1.74979	1.75793	1.49835	1.07096	1.0284
MT1XP1	chr1	186	0.532206	0.15433	0.244572	0.287322	0.202767	0	0.226516	0.175159	0	0	0.606895	0.428117	0.10172	0	0	0.192369	0	0	0	1.2085	0.320405	0.634473	0.405103	0.17247	0.31287	0.137763	0	0.560344	0.420249	0.393539	0	0	0	0.117051	0.124227	0.312904	0.396369	0.303269	0
FBXO42	chr1	8984	3.48552	3.30859	4.01367	3.62466	3.79498	3.36845	3.7658	2.96095	3.35313	3.82622	3.90348	2.98257	3.59488	4.11604	3.22157	3.09854	3.05495	3.74105	3.51413	3.48613	3.09452	3.56418	3.3674	3.65999	3.6112	3.13168	3.01329	4.18509	3.77316	3.59038	3.9187	4.63231	3.35366	4.34749	3.51069	3.3773	3.96689	3.04518	3.43643
SZRD1	chr1	4747	17.0649	14.4464	19.134	19.0336	20.2278	20.8011	19.8234	13.0984	18.5649	15.364	17.1056	15.0302	15.855	21.8513	13.2535	13.2698	13.3514	19.8307	18.431	19.8484	16.9514	22.4157	22.3175	19.0165	17.4998	15.2302	16.9632	19.3156	21.0386	21.8911	15.0465	19.7712	21.6641	23.2665	22.3956	18.9955	20.7057	13.4752	16.0848
RPL22P3	chr1	381	0.259817	0.301369	0.238795	0.280535	0.0989887	0.241423	0.165874	0.299287	0.192221	0	0.790079	0	0.0496587	0.0549894	0	0.422606	0.273901	0.256436	0.164086	0.786634	0.273732	0.206495	0.29665	0	0.305479	0.269017	0.17246	0.273554	0.0683869	0.128081	0.0887638	0.151498	0.459383	0.171428	0.181939	0.509188	0.232204	0.59221	0.463366
SPATA21	chr1	4506	0.0292914	0	0.00336518	0.0158136	0	0	0	0	0	0	0	0	0.00839768	0.00929914	0.0109423	0.0158813	0.0154396	0	0.0138741	0.066513	0.00661288	0	0	0.0142385	0	0.00568661	0.00729109	0	0	0	0	0	0.0221958	0	0	0.00430539	0.00654458	0.0166912	0.0195897
NECAP2	chr1	5559	9.03419	7.16214	8.30596	8.86373	9.33539	10.8876	8.59844	6.95663	8.77412	6.24007	8.50155	6.91157	8.19559	8.7437	7.85843	6.9965	9.00454	8.57685	7.59107	11.45	8.09666	8.88079	8.20722	9.04269	7.80419	7.98355	8.00213	8.98063	9.29915	8.10241	7.02662	8.46758	8.91925	9.36808	9.8136	9.1085	10.7159	9.447	10.1268
LINC01772	chr1	3245	0.33556	0.212305	0.289718	0.323891	0.162714	0.155902	0.207738	0.200798	0.20312	0.397512	0.417439	0.208584	0.268203	0.225974	0.509013	0.374897	0.310871	0.150543	0.27935	0.253989	0.142331	0.242449	0.162541	0.247144	0.269001	0.367183	0.258172	0.152562	0.160588	0.203015	0.260547	0.293495	0.261979	0.308624	0.213617	0.0896767	0.254458	0.301306	0.149612
CROCCP3	chr1	6813	0.435888	0.501385	0.661024	0.520326	0.365356	0.438781	0.534921	0.442332	0.609137	0.470774	0.508106	0.718807	0.605394	0.556601	0.358233	0.590829	0.385484	0.458898	0.701971	1.62765	0.380507	0.560064	0.331789	0.522649	0.747388	0.571676	0.496687	0.734295	0.485695	0.680447	0.91832	0.567634	0.565177	0.440988	0.417153	0.501161	0.372248	0.427772	0.34982
RNU1-1	chr1	164	1902.54	443.533	2505.21	2340.69	1248.03	1960.23	576.745	10352.1	950.136	2849.19	1674.65	1693.1	478.998	2604.56	9016.82	6955.3	8357.62	3751.41	15645.8	7032.62	5568.98	1651.21	2066.36	1515.94	2246.14	10169.1	8153.02	495.541	787.064	826.752	1687.24	2161.01	1938.23	1710.78	2294.56	2891.91	978.65	125.084	144.652
AL137802.2	chr1	1110	0.0297268	0.0258607	0	0.0320973	0	0	0	0.0440264	0	0	0	0	0	0	0	0.0322348	0.0313382	0	0	0	0	0	0	0	0	0	0	0	0	0	0	0	0.0450515	0	0	0	0.0265675	0	0.0795236
AL137802.3	chr1	1558	0	0.0184245	0	0	0.0484142	0	0	0.0209111	0	0	0	0	0.0242875	0.0268947	0	0	0	0	0	0	0	0	0	0	0	0	0	0	0	0	0	0	0	0	0	0	0	0	0
AL137802.1	chr1	327	0	0	0	0	0	0	0	0	0	0	0	0	0	0	0	0	0	0	0	0	0	0	0	0	0.0889813	0	0	0	0	0	0	0	0	0	0	0	0	0	0
LINC01783	chr1	2068	0.749926	0.353959	0.703914	0.671901	0.565356	0.644942	0.285226	0.370222	0.672867	0.370882	0.800585	0.462069	0.33851	0.557207	0.715269	0.467155	0.664422	0.708672	0.211614	1.0326	0.576357	0.418482	0.455447	0.667027	0.647223	0.241618	0.691071	0.554383	0.793758	0.719711	0.588726	1.03272	0.314358	0.726415	0.636874	0.759867	0.834215	0.445518	0.128053
RNU1-6P	chr1	144	0	0	0	0	0	0	0	0	0	0	0	0	0	0	0	0	0	0	0	0	0	0	0.261629	0	0	0	0	0	0	0	0	0	0	0	0	0	0	0	0
AL355149.1	chr1	882	0	0.0488186	0.0343843	0.0201973	0.0855208	0.104288	0.0477687	0.0369383	0.0276781	0	0.0426616	0.0451416	0	0.0475079	0.0559024	0.0202838	0.0788785	0.110774	0.106321	0	0	0	0	0	0	0.130734	0.0186245	0	0	0.0276637	0.0766871	0.0981646	0.113395	0	0	0.0219955	0.0668705	0	0
NBPF1	chr1	12212	3.12351	2.96644	3.87406	2.82847	2.62817	2.96012	2.98601	2.43039	2.98454	2.98042	2.48652	2.3572	3.34802	3.03662	3.769	2.71753	3.25579	3.40822	3.43248	3.29477	3.71006	3.88155	2.7025	3.42281	2.82106	4.41472	3.81212	3.73387	3.24306	3.28668	2.56717	2.28766	1.96351	2.85246	2.3935	2.45281	3.0946	3.42889	3.01598
AL137798.1	chr1	339	0	0	0	0	0	0	0	0	0	0	0	0	0	0	0	0	0	0	0	0	0	0	0	0	0	0	0	0	0	0	0	0	0	0	0	0	0	0	0
CROCCP2	chr1	5606	3.44329	2.64472	5.62612	3.53356	3.59924	1.74743	3.30307	2.26941	3.50548	2.9042	2.91301	5.28403	2.21059	3.10565	3.02995	2.636	3.24523	3.64248	2.57048	14.2142	2.07829	4.20318	4.32794	3.62795	4.70761	2.58707	2.81301	5.08013	3.78794	4.87466	4.25302	4.70024	3.19346	3.79427	2.82336	3.31524	3.0037	2.57254	1.86195
AL137798.3	chr1	166	0	0	0	0	0	0	0	0	0	0	0	0	0	0	0	0	0	0	0	0	0	0	0	0	0	0	0	0	0	0	0	0	0	0	0	0	0	0	0
MST1P2	chr1	2291	1.28185	0.889603	1.25756	1.41517	1.39928	0.321195	1.3149	0.924343	1.50245	1.17173	1.2975	1.147	0.726738	1.10653	0.677929	0.851176	0.797134	0.788953	1.15974	1.14467	0.44872	1.40797	1.0689	1.07818	1.43516	1.79512	0.767207	1.89933	1.58084	1.75727	1.84521	2.87218	1.16778	1.35893	0.948051	1.61738	0.952532	0.311873	0.115589
AL137798.2	chr1	817	0.0403877	0	0	0.0436083	0.0923248	0	0	0.0598156	0	0	0	0	0.0463157	0	0	0.0437951	0.042577	0	0.0765198	0	0.018236	0	0	0	0	0.0313634	0	0	0	0	0	0	0.0612083	0	0	0.047491	0.054143	0	0
RNU1-3	chr1	164	1454.67	360.917	2009.25	1723.39	1033.01	1616.98	443.799	8825.09	762.282	2204.44	1317.42	1383.81	441.274	2136.36	7726.14	5972.31	7191.36	3108.6	12131.3	4613.71	4820.31	1336.99	1627.13	1247.18	1827.25	8825.94	7098.39	401.167	599.116	654.023	1321.83	1695.02	1572.79	1321.15	1858.78	2220.36	738.865	113.045	122.315
AL021920.2	chr1	1351	0.12212	0.042495	0.0785673	0.0263715	0.139581	0.102127	0.124743	0.0602878	0.0180696	0.0258052	0.194961	0	0.0700221	0.0775388	0	0.0794536	0.0901177	0	0.0925488	0.138651	0	0.145586	0.0557729	0.403663	0.0215373	0.0568998	0.036477	0.0192865	0.0385721	0	0.0500652	0.0427245	0.0370149	0.016115	0.102618	0.0430793	0.0327423	0.069588	0
EIF1AXP1	chr1	435	16.9156	25.1749	14.1177	17.1588	17.6869	20.6167	20.8723	27.5241	14.9278	14.1054	30.7075	13.8208	19.5289	16.9534	17.3987	22.5377	21.9908	10.5563	8.98228	15.3299	18.6663	10.0378	8.92065	9.73442	11.6388	22.2368	16.6534	9.82342	11.9795	8.69404	11.1175	11.6105	8.79436	9.85969	16.2009	14.2267	10.5757	27.3611	21.8649
ESPNP	chr1	3178	0.0103829	0.0225813	0.0667995	0.0560541	0.225481	0.101302	0.106059	0.0512579	0.115224	0.0548503	0.0828799	0.212981	0	0.0593325	0.062059	0.0337766	0	0	0	0.365439	0.0562573	0.024756	0.0948385	0.100942	0.109869	0.0927232	0.0103378	0.065591	0.0573908	0.0230328	0.053208	0.090813	0	0.0137013	0.10906	0	0.0463969	0.023666	0.0208318
AL021920.1	chr1	406	0.0812728	0.0353514	0	0	0	0	0.0518867	0	0	0	0.0926785	0	0	0	0	0	0	0	0	0	0	0	0	0	0	0	0	0.0641774	0	0	0	0	0	0.107248	0	0	0	0	0
AL021920.3	chr1	819	0.0402891	0	0	0.0652527	0	0	0	0	0	0.0851352	0.0459432	0	0	0.0511623	0	0	0.042473	0	0.076333	0	0.0363829	0	0	0.117507	0.0710547	0.0156434	0.0401144	0.0636289	0	0	0	0	0	0.0265829	0	0	0.0540108	0.0918323	0
CROCC	chr1	8871	0.665812	0.783079	1.63241	1.81734	1.25843	1.22352	0.809773	0.927329	1.19432	0.565917	0.500512	1.17591	0.944825	1.16906	1.07827	1.08096	1.01756	1.23904	0.489788	10.6212	1.03625	1.90234	0.972549	1.70323	1.722	1.08174	0.799954	1.59197	1.17486	1.4825	0.663342	0.852375	1.0316	1.05777	1.02364	1.06284	0.784535	1.25266	0.619421
CROCCP4	chr1	762	0	0	0.0397992	0	0	0	0	0	0	0	0	0	0	0.0549894	0	0.0704343	0	0	0	0.393317	0.0391045	0.103247	0	0.126297	0	0.0336271	0.0862301	0.0683885	0.170967	0	0	0.0378745	0.0328131	0	0	0.0254594	0	0.0246754	0
RNU1-4	chr1	164	656.716	59.7737	548.937	962.932	307.697	516.838	173.923	1703.47	251.415	989.765	655.269	389.652	69.4501	644.37	1198.98	960.95	1043.56	1203.7	5870.28	1040.52	935.9	527.935	517.337	402.752	554.26	1270.88	1127.14	148.233	385.588	247.713	434.079	512.448	444.728	457.598	513.127	733.181	394.067	23.7326	23.2788
MST1L	chr1	5298	0.193073	0.105654	0.237556	0.235368	0.263391	0.182297	0.266406	0.224453	0.161273	0.203992	0.809652	0.315634	0.164273	0.431041	0.195437	0.175594	0.173993	0.248958	0.265501	0.57277	0.269967	0.519745	0.291555	0.308805	0.230666	1.0858	0.427879	0.624597	0.38852	0.234875	0.338318	0.092606	0.151022	0.291765	0.283485	0.300265	0.322841	0.110019	0.0499837
BX284668.1	chr1	837	0.0394227	0	0	0	0	0	0	0	0	0	0	0	0	0	0	0	0	0	0	0	0	0	0	0	0	0	0	0	0	0	0	0	0	0	0	0	0.0352328	0	0.0263653
BX284668.3	chr1	882	0	0	0.0343843	0.0403945	0	0	0	0.0184691	0	0	0	0.0451416	0.0214512	0	0	0	0	0	0	0.0849511	0	0	0.042715	0.0727423	0	0	0	0	0	0	0	0	0	0	0	0	0	0	0
MIR3675	chr1	73	0	0	0	0	0	0	0	0	0	0	0	0	0	0	0	0	0	0	0	0	0	0	0	0	0	0	0	0	0	0	0	0	0	0	0	0	0	0	0
BX284668.2	chr1	2963	0.367497	0.145319	0.440115	0.474959	0.420042	0.574306	0.383923	0.131946	0.214213	0.211789	0.330177	0.45687	0.166021	0.403039	0.507536	0.217365	0.187839	0.214332	0.179343	0.341381	0.447518	0.464666	0.445026	0.606292	0.432084	0.151339	0.559942	0.307783	0.422093	0.296449	0.239689	0.243506	0.194088	0.235128	0.210553	0.25535	0.348345	0.209412	0.0446867
RNU1-5P	chr1	144	0	0	0	0	0	0	0	0	0	0	0	0	0	0	0	0	0	0	0	0	0	0	0	0	0	0	0	0	0	0	0	0	0	0	0	0	0	0	0
BX284668.5	chr1	508	2.66312	2.88184	2.83569	5.96137	4.30601	5.79415	2.69545	2.34085	2.06638	2.60785	1.62954	4.70255	4.43204	3.67054	5.24118	4.22606	3.08139	2.78875	1.7229	5.45727	4.39926	4.02665	2.22488	4.67298	3.60847	4.31268	2.71625	3.12877	3.6416	1.87318	2.66291	1.64754	3.39616	3.34285	4.41202	2.7878	2.52522	5.81106	3.38836
BX284668.4	chr1	508	0	0	0	0	0	0	0	0.064133	0	0	0.14814	0	0	0	0	0.0704343	0	0	0	0	0.117314	0.154871	0	0.0631483	0	0	0	0	0	0	0	0	0	0	0	0	0	0.0740263	0
RNU1-2	chr1	164	382.481	47.1713	315.105	535.614	174.085	307.916	101.348	1136.41	132.331	570.135	391.418	206.843	48.1075	362.299	828.88	653.978	729.009	680.639	3617.39	821.683	608.671	316.617	296.343	240.204	289.017	851.603	777.069	77.5325	243.237	134.941	235.908	288.252	265.739	266.036	297.563	425.737	231.334	13.9874	15.4744
BX284668.6	chr1	438	0.15067	0.196612	0.0692397	0.162685	0.51664	0.210005	0.192383	0.148765	0.167206	0.318382	0	0.0909016	0.604748	0.0956665	0	0.0408455	0	0	0.0713661	0	0	0.359245	0.17203	0.219722	0.132863	0.380263	0.150017	0.594886	0	0	0.308849	0.593021	0.228343	0.198826	0.422032	0.265754	0.0673285	0.257571	0.100766
MFAP2	chr1	2915	11.7611	7.71549	10.1957	7.63282	10.0141	13.1583	4.50227	6.93503	4.79867	4.15006	18.0457	4.05661	9.619	10.3785	7.39166	6.99042	6.51556	10.6417	8.40705	9.29196	9.8644	9.01452	10.8823	10.9939	11.8384	14.7238	10.6619	14.2124	9.42107	7.9434	10.4299	11.6729	8.32023	12.7193	11.1528	8.26583	12.1551	13.5715	12.1203
AL049569.1	chr1	636	0	0.0451342	0	0	0.237199	0	0.0662452	0.0512257	0	0	0	0	0	0	0	0.0562588	0.0546941	0	0	0.824667	0	0	0	0.100878	0	0.0402891	0	0	0	0	0	0.22689	0.0786276	0	0.0726611	0	0	0	0.208187
ATP13A2	chr1	5253	4.45359	5.13669	5.88007	5.80574	5.90885	5.83096	4.99279	4.65156	4.35913	3.15909	7.49255	3.9489	5.19732	6.91585	4.20503	5.04048	4.11889	5.00322	4.02259	16.9737	6.52337	5.83357	6.5624	5.45953	5.46155	6.06573	6.0854	7.36096	6.45309	5.64349	4.66758	9.00479	5.80704	6.30388	7.81204	6.38175	5.3669	5.74854	3.78929
SDHB	chr1	2462	13.5364	13.9329	14.1226	14.7533	14.0932	16.0838	16.3172	14.854	13.971	9.38833	16.8116	13.1477	13.7558	15.8707	12.8872	11.7065	14.1501	12.56	11.9345	11.1386	13.7793	16.3932	16.0064	14.9452	13.993	16.0331	13.2242	12.9645	17.2503	12.5267	15.5359	17.2787	14.8376	15.5902	18.836	17.0992	14.3856	21.575	23.3227
PADI2	chr1	5984	0.584501	0.417341	0.425713	0.312578	0.768916	0.268998	0.144336	0.329389	0.37124	0.337909	0.333265	0.552246	0.496396	0.787762	0.362543	0.67567	0.412728	0.514308	0.266406	0.995435	0.582607	0.920324	1.32843	0.364538	0.593219	0.284757	0.33216	0.317862	0.152396	0.452596	0.378655	0.482292	1.02371	0.975056	0.401579	0.460363	0.202053	0.675564	0.239707
AL590644.1	chr1	4676	0.0423397	0.0337638	0	0	0	0.0196711	0.00901026	0.0174185	0	0	0.0321878	0	0.044508	0.00896107	0	0.0153039	0	0	0.0267394	0.0160237	0	0	0	0	0.0248904	0.128777	0.014052	0.0222891	0.0111443	0.005218	0.0144649	0.012344	0.0106944	0	0	0	0.0472998	0.0160844	0
AL590644.3	chr1	1228	0	0	0	0	0	0	0	0	0	0	0	0	0	0	0	0	0	0	0	0	0	0	0	0	0	0	0	0	0	0	0	0	0	0	0	0	0	0	0
PADI1	chr1	4903	1.97186	0.632302	0.167006	0.0799322	0.723064	0.647233	0.842124	1.03327	0.114517	0.27731	5.01137	0.0812052	0.243108	1.23492	0.0251407	0.164198	0.088684	0.0298906	0.663037	1.0086	0.300833	1.03498	0.514827	0.889821	0.818962	2.69409	0.589664	0.855602	1.72711	0.0796227	1.26226	0.500333	0.0764947	0.084368	1.36196	0.72409	1.45254	2.88003	0.0945184
PADI3	chr1	3189	0.0103471	0.00900137	0	0	0	0	0	0.0102162	0	0	0.0353974	0	0	0.026279	0.0154612	0.01122	0.0109079	0	0	0	0.0280316	0	0.0118139	0	0	0.0241052	0.0103022	0	0	0	0	0	0.0235217	0	0.0144912	0	0	0.0117922	0
MIR3972	chr1	87	0	0	0	0	0	0	0	0	0	0	0	0	0	0	0	0	0	0	0	0	0	0	0	0	0	0	0	0	0	0	0	0	0	0	0	0	0	0	0
PADI4	chr1	2971	0.0222126	0.00966185	0.0255192	0.0419717	0.0253885	0.01548	0	0.0219317	0.0328671	0.0469375	0.0506597	0	0.0191046	0.0141037	0	0.00602165	0.0234166	0	0	0.0504388	0.060177	0.0264808	0.0253616	0	0	0.0344986	0	0	0.0350797	0.016425	0.0227661	0.0194281	0.0336635	0.0146559	0	0.0718279	0.0446666	0.0253149	0.0222832
PADI6	chr1	2396	0	0	0	0	0	0	0	0	0	0	0	0	0	0	0	0	0	0	0	0	0	0	0	0	0	0	0	0	0	0	0	0	0	0	0	0	0	0	0
AC004824.1	chr1	311	0	0.13845	0	0	0	0	0	0.104757	0	0.224198	0	0	0.243344	0	0	0	0	0	0	0.240922	0	0	0	0	0.187118	0	0.105639	0	0	0	0	0	0	0	0	0	0	0.241835	0
RCC2	chr1	4126	17.1222	14.5266	12.624	11.3593	12.9159	14.1785	13.4024	17.4466	12.567	11.5928	24.9239	7.71016	12.193	15.01	13.2586	13.5413	13.3417	12.0648	12.6594	35.5748	21.6983	13.7004	14.9657	15.0134	14.8376	25.2078	17.5973	13.3501	14.7517	12.0933	13.1309	13.332	13.0351	13.8775	20.5078	13.1277	14.7592	16.2006	9.78235
ARHGEF10L	chr1	7817	1.57449	3.24069	3.60417	3.02863	3.36764	2.63579	1.528	1.35245	2.11423	2.1675	0.962709	2.33786	2.31387	2.23259	3.18845	2.38248	2.48976	3.20591	2.00338	3.50336	1.62006	5.0826	3.1279	2.08473	2.18869	0.85391	1.88498	2.86993	1.96657	3.35542	2.44006	2.73947	3.16343	4.21112	2.34107	2.02017	2.29181	1.9772	3.24369
AL136529.1	chr1	610	0	0.047058	0	0	0	0	0	0	0	0	0	0	0	0	0	0	0	0	0	0	0	0	0	0	0	0	0	0	0	0	0	0	0	0	0	0	0	0	0
ACTL8	chr1	1864	0	0	0	0	0	0.0493466	0.022603	0	0	0	0.0403728	0	0	0.0224796	0	0	0	0	0	0	0	0	0	0	0	0	0.0176254	0	0.0279565	0	0	0	0	0	0.0247921	0.0208155	0	0	0
AL357509.1	chr1	2013	0	0	0	0	0	0.022847	0.0209299	0.0161846	0	0	0	0	0	0	0	0.0177748	0	0	0	0	0	0	0	0	0	0	0	0	0	0	0	0	0	0	0	0	0	0	0
LINC01654	chr1	2471	0	0	0	0	0	0	0	0	0	0	0	0	0	0	0	0	0	0	0	0	0	0	0	0	0	0	0	0	0	0	0	0	0	0	0	0	0	0	0
IGSF21	chr1	3085	0	0	0	0	0.0489007	0.0596318	0	0	0.0158263	0	0	0	0	0	0	0	0	0	0	0	0	0	0.0610609	0	0	0	0.00532474	0	0	0	0	0	0	0	0.0149797	0	0	0	0.0143065
AL365209.1	chr1	6473	0	0	0	0	0	0	0	0	0	0.0107718	0	0	0	0	0	0	0.00268696	0	0	0	0	0	0	0	0	0	0	0	0	0	0	0	0.0077255	0	0	0	0	0.0174287	0
IGSF21-AS1	chr1	430	0	0	0	0	0	0	0	0	0	0	0	0	0	0	0	0	0	0	0	0	0	0	0	0	0	0	0	0	0	0	0	0	0	0	0	0	0	0	0
AL591896.1	chr1	491	0	0	0	0	0	0	0	0	0.0994382	0	0	0	0	0	0	0	0	0	0	0	0	0	0	0	0	0	0	0.106134	0	0	0	0.0587788	0	0	0	0.0790227	0	0	0.0898892
KLHDC7A	chr1	5145	0	0.00836891	0.0117889	0.0173119	0	0.00893898	0.0163778	0.00633227	0.0189793	0	0	0.0232157	0	0	0.00958327	0.00695445	0	0	0	0.0436891	0.00579157	0	0	0.00623505	0	0	0.0191567	0.0253217	0.00506422	0	0.0328659	0.0056094	0.00485978	0	0.0359281	0.00754133	0.0114635	0.0109637	0.0171567
DYNLL1P3	chr1	266	0	0	0	0	0	0	0	0	0	0	0	0	0	0	0	0	0	0	0	0	0	0	0	0	0	0	0	0	0	0	0	0	0	0	0	0	0	0	0
AL031737.1	chr1	223	0	0	0	0	0	0	0	0	0	0	0	0	0	0	0	0	0	0	0	0	0	0	0	0	0	0	0	0	0	0	0	0	0	0	0	0	0	0	0
PAX7	chr1	6313	0	0	0	0	0	0	0	0	0	0	0	0	0	0	0	0	0	0	0	0	0	0	0	0	0	0	0	0	0	0	0	0	0	0	0	0	0	0	0
TAS1R2	chr1	2542	0	0	0	0	0	0	0	0	0	0	0	0	0	0	0	0	0	0	0	0	0	0	0.0296417	0	0	0	0	0	0	0	0	0	0	0	0	0	0.00580053	0	0
AL080251.1	chr1	4369	0.0453148	0.0328512	0.0416484	0.0163094	0.0345294	0	0.00964339	0.0335564	0	0.0319184	0	0.00911305	0.0129915	0.038363	0.0338562	0.0163793	0.0159237	0	0.0143092	0.120048	0.027281	0.0270112	0.0344927	0.014685	0.0199796	0.0146623	0.0225592	0.0178915	0.0178911	0.0558466	0.023222	0.0132114	0.0457836	0.0149495	0.0528868	0.00444039	0.0438737	0	0.015153
ALDH4A1	chr1	3689	10.3579	8.25989	12.0025	12.3476	10.8574	13.4021	23.3159	10.7038	17.3975	11.4162	6.58915	10.4907	12.2475	14.4936	11.5212	9.54894	10.1839	11.9579	7.41422	16.0862	9.98774	12.5828	12.1531	10.8873	13.6532	8.5957	15.3091	9.40814	13.1231	12.6197	11.0835	12.4783	12.1256	11.0067	15.7027	11.5485	14.0575	4.48532	6.10169
MIR4695	chr1	74	0	0	0	0	0	0	0	0	0	0	0	0	0.255675	0	0	0	0	0	0	0	0	0	0	0	0	0	0	0	0	0	0	0	0	0	0	0	0	0	0
MIR1290	chr1	78	1.69214	0.736035	1.94404	1.59869	1.93409	0.589629	0	1.04422	0.312975	1.78784	0.964807	1.53134	0.485127	0	1.58032	0.688089	1.78387	0	2.40449	2.8818	0.19101	0.504324	1.44902	0.411274	0	0.657022	1.6848	1.00215	0	0.312813	0.433577	2.59003	0.641117	0.558241	0	0.994875	0.378075	0	0.848761
IFFO2	chr1	6188	3.44472	3.45364	4.63383	2.39516	3.10226	4.16952	4.25201	4.30937	4.15416	4.09588	4.45109	2.90183	2.88325	4.32698	3.59755	3.30745	4.33131	2.64466	3.42488	6.31454	5.02004	2.93059	3.34249	3.64962	2.70844	3.57773	3.60498	3.18752	3.11587	2.5393	3.45404	2.70041	2.59814	2.84281	4.20079	3.70884	3.39315	1.63779	1.17329
AL137127.1	chr1	3402	0.349172	0.236258	0.410065	0.345597	0.421269	0.189264	0.643992	0.234626	0.552537	1.04527	0.409235	0.643686	0.177966	0.529625	0.188412	0.457512	0.194275	0.358988	0.3124	0.330365	0.367872	0.219697	0.387599	0.292316	0.376327	0.139342	0.140029	0.306361	0.33699	0.573766	0.42746	0.262984	0.279287	0.345578	0.292054	0.404881	0.528772	0.221078	0.123248
UBR4	chr1	24675	10.6833	7.31972	12.7422	11.006	11.8822	7.95314	13.4617	8.09372	14.762	18.4183	9.14802	13.2733	9.71186	11.7988	9.23774	11.3425	7.06634	13.8011	14.5036	12.418	10.3637	11.5979	12.1337	11.295	11.6836	8.13681	8.38084	12.4583	9.2015	17.2749	11.8829	15.2051	12.1152	10.6779	8.28453	11.5276	12.2638	8.23584	7.51065
AL035413.1	chr1	507	0.195247	0.396326	0.717798	0.808129	0.446328	1.26997	0.831005	0.385557	0.33705	0.412578	0.816376	0.157061	0.373175	0.330587	0.291751	0.247006	0.514577	0.28906	0.369921	1.33006	0.323248	1.08624	0.371544	0.316364	0.975636	0.379051	0.453601	0.20557	0.154174	0.77	0.733746	0.227695	0.394534	0.601182	0.455744	0.459173	0.610737	0.852981	0.69642
EMC1	chr1	9623	11.1338	8.95942	9.72083	10.0094	10.9111	10.2372	11.911	10.7137	11.2687	9.16948	13.4314	10.112	11.4703	11.7894	10.3321	9.84404	9.28648	10.3561	9.78062	17.4801	13.1137	11.4705	11.1501	10.5842	9.42784	12.519	9.72329	10.1294	10.557	11.1817	10.754	13.1361	11.2897	10.8506	12.049	10.9792	11.2437	8.10686	5.9991
MRTO4	chr1	2822	7.47163	7.65442	7.39905	7.77073	6.20114	7.75753	9.44311	9.58222	6.77344	6.07815	12.2403	5.85513	6.42957	7.02325	6.53452	6.92283	6.57003	6.00685	6.59062	19.3291	9.31836	6.8443	8.4641	6.70688	6.7226	10.4239	7.66042	7.16494	10.9318	6.20792	7.89749	5.9623	7.35399	7.32914	11.0946	9.39755	8.13532	9.70783	9.48555
AKR7L	chr1	2768	0.29802	0.0674078	0.241038	0.199506	0.218004	0.249229	0.28159	0.147126	0.132291	0.314874	0.2175	0.330832	0.0751877	0.189225	0.142503	0.180971	0.113103	0.0529456	0.248441	0.311293	0.0861203	0.170537	0.35388	0.312913	0.126143	0.166629	0.0830837	0.131786	0.24474	0.326148	0.219921	0.187676	0.307125	0.133712	0.283819	0.385478	0.127846	0.135857	0.167422
AKR7A3	chr1	1710	0.501705	0.167868	0.266026	0.447954	0.198498	0.268954	0.615964	0.114314	0.513938	0.448528	0.374074	0.442388	0.188093	0.18378	0.158586	0.115084	0.284793	0.257111	0.219357	0.394352	0.121979	0.253047	0.308447	0.0937993	0.306283	0.262233	0.0480317	0.670447	0.243793	0.599283	0.35599	0.388181	0.409415	0.267368	0.297273	0.476493	0.181078	0.120953	0.258103
AL035413.2	chr1	525	0	0	0	0	0	0	0	0	0	0	0	0	0	0	0	0.0681536	0	0	0	0	0	0	0	0	0	0	0	0	0	0	0	0	0	0	0	0	0	0	0
AKR7A2	chr1	1781	20.0648	18.6077	21.7959	24.2554	19.7785	27.4242	34.6802	18.3477	21.0265	13.0369	19.0145	18.2196	15.2656	22.092	20.0297	16.032	17.5099	19.6392	14.8131	16.828	18.5294	18.9508	22.0844	19.6871	23.7872	18.8618	18.087	21.272	25.1484	21.3032	19.5774	21.2766	21.578	24.7297	32.3825	26.6873	19.6627	19.9851	22.328
RNU6-1099P	chr1	107	0	0.134137	0.28343	0.166486	0.352474	0	0.393757	0.608964	1.14075	0.977463	0.351659	1.48841	0.707288	0.979017	0	0.167199	0	0	1.7528	0	0.139241	0.735277	0.352099	0.899421	0.543867	0.478951	0.767609	0.243514	0.487017	0.912127	0.316066	0.269723	0.467357	0.406942	0	0.725236	0.826819	0.175726	0.206241
PQLC2	chr1	2686	4.23823	4.47786	5.54941	6.36687	5.96751	5.51345	6.01549	4.01483	4.87151	4.40004	3.5162	5.01022	5.62809	5.49125	4.84615	4.08293	4.64281	6.00181	3.43306	8.28491	4.78138	6.70755	6.8308	6.38959	4.63644	3.77776	4.50117	6.20843	5.26735	6.56767	5.65329	7.2527	6.05075	5.99808	6.21958	6.05981	5.48406	4.36116	4.88844
CAPZB	chr1	3238	24.2431	25.6602	24.2438	24.4543	23.3183	23.1802	21.9443	27.5739	23.922	26.3786	24.0082	18.8254	25.0552	22.6074	26.9142	28.0068	30.2197	21.9664	31.2777	26.9695	31.1642	22.2199	24.0033	24.2725	21.1892	30.7755	30.7179	25.1709	25.8864	23.3294	18.3195	21.9706	22.8878	22.2421	29.8711	25.8108	27.8505	35.1839	39.8829
RN7SL277P	chr1	288	0	0.0996714	0	0	0.130954	0	0.0731458	0.395932	0.0847641	0	0	0	0.262777	0	0.513603	0.124238	0.120783	0	0	7.41464	0.310392	0.136588	0	0	0.101031	0.133458	0.22815	0	0	0	0.117427	0	0.086818	0	0.24069	0.0673613	0.0511977	0	0
MINOS1	chr1	5480	0.734599	1.32527	0.91313	0.796428	0.646931	0.612654	0.814961	1.52196	0.988956	0.992446	0.796494	1.01717	1.26363	0.78375	1.4126	1.29933	1.54884	0.775556	0.952581	0.430693	1.31316	0.796796	0.735617	0.720029	0.870783	1.19235	1.45383	0.789288	0.736969	0.854869	0.691192	0.537182	0.74372	0.766766	0.687284	0.831937	0.807204	1.56117	1.65911
RNU4-28P	chr1	141	0	0	0	0	0	0	0	0	0	0	0	0	0	0	0	0	0	0	0	0	0	0	0	0	0	0	0	0	0	0	0	0	0	0	0	0	0	0	0.313018
AL031727.2	chr1	207	0.159405	0.138673	0	0	0.182197	0	0.203536	0.157389	0.235865	0.505259	0.181775	0	0.0914008	0.101212	0	0.172853	0	0	0	0.723931	0	0	0	0	0	0.0618934	0	0	0	0	0	0	0	0	0	0.18744	0	0.363337	0.426431
NBL1	chr1	3596	1.04606	1.76415	2.88848	2.74938	2.94712	2.40443	0.70298	0.801805	1.14729	1.50271	0.889415	0.586816	1.77835	1.13611	2.04299	1.30844	2.47155	2.66263	2.33829	2.55243	1.69455	1.71745	1.3096	3.00632	1.34318	0.958401	1.28363	1.739	1.52159	1.37738	1.48593	0.802569	2.16939	1.68916	2.17826	1.81269	2.49713	2.42615	4.23437
MINOS1-NBL1	chr1	1276	0	0	0	0	0	0	0	0	0	0	0	0	0	0	0	0	0	0	0	0	0	0	0	0	0	0	0	0	0	0	0	0	0	0	0	0	0	0	0
AL031727.1	chr1	455	2.75577	1.45104	1.43303	1.09624	0.663115	1.11187	1.99085	1.43207	0.858447	3.06487	1.90205	1.40008	1.49696	1.70371	2.38402	2.16257	2.10242	1.39575	2.61059	0.905709	1.17881	0.691645	1.40762	0.916553	1.34293	1.37975	1.51632	1.60345	1.71794	1.55513	2.00684	1.90288	0.879247	1.48333	1.16801	1.15121	1.32866	0.950465	1.40652
HTR6	chr1	1984	0	0	0.00764289	0	0	0	0	0	0	0	0	0	0	0	0	0	0	0	0	0	0	0	0	0	0	0	0	0	0	0	0	0	0	0	0.0232926	0	0	0	0
TMCO4	chr1	4054	7.16259	5.53007	6.16414	7.56677	7.08895	6.62525	6.31356	5.28393	5.34127	4.87599	8.04712	7.47389	7.2245	8.35662	6.02033	5.04406	4.57771	6.43476	5.68263	20.6169	5.12308	7.90821	7.68547	6.58363	6.78258	8.90262	6.12258	7.71268	7.47471	6.89129	7.08247	9.34723	6.93242	9.17793	7.27271	7.07763	8.59454	6.50719	5.58499
RNF186	chr1	1250	0	0	0	0	0	0.0735857	0	0	0	0	0	0.0637039	0	0	0	0	0	0	0	0	0	0	0	0.051327	0	0	0.0262829	0	0	0	0	0	0	0	0	0	0	0	0
AL391883.1	chr1	447	0	0	0	0	0	0	0	0	0	0	0	0	0	0	0	0	0	0	0	0	0.0333307	0	0	0	0	0	0	0	0	0	0	0	0	0	0	0	0	0	0
OTUD3	chr1	6767	3.39866	2.95028	2.06378	1.92434	2.66962	1.71948	2.38771	3.48568	1.96249	2.61201	4.88207	2.12401	3.12583	2.21368	2.10936	2.17317	1.8043	2.07186	2.87316	1.683	2.98989	2.02877	2.0488	2.35132	1.81023	5.57008	3.58055	2.37188	2.84157	2.22468	3.14351	2.07699	2.23174	2.1395	2.22628	2.41963	2.53629	3.28151	2.04796
PLA2G2E	chr1	785	0	0	0	0	0	0	0	0	0	0	0	0	0	0	0	0	0	0	0	0	0	0	0	0	0	0	0	0	0	0	0	0	0	0	0	0	0	0	0
RN7SL304P	chr1	301	0	0	0	0	0	0	0	0	0	0	0	0	0	0	0	0	0	0	0	0	0	0	0	0	0	0	0	0	0	0	0	0	0	0	0	0	0	0	0
PLA2G2A	chr1	1685	5.60064	7.85351	19.3661	19.2412	13.0043	20.8802	1.77529	8.73944	11.3295	16.8211	3.72925	5.83637	10.1168	6.44071	10.5342	15.6819	23.9988	12.3795	19.6269	4.75797	12.034	12.3732	8.98824	10.2235	9.72199	11.9603	13.7069	13.0203	10.5149	18.2308	9.07193	6.14889	5.52008	8.51475	9.13279	9.39493	15.0862	2.65581	14.3932
PLA2G5	chr1	2607	0.885989	1.44242	2.21607	2.46676	1.31647	1.25254	0.630283	0.918526	1.20796	1.59136	0.793829	1.11488	0.820083	1.22154	2.07096	2.25087	1.99479	1.87384	1.48678	0.804738	1.24585	1.64471	2.1677	2.36258	0.926368	0.923914	1.05227	1.41924	1.39922	1.50683	1.07671	0.808135	1.82228	1.21091	1.63968	1.11623	2.07572	1.13956	1.46441
PLA2G2D	chr1	2681	0.0123076	0	0	0.0199336	0.196944	0	0	0.012152	0	0	0	0	0	0	0	0	0	0	0	0	0	0.0146726	0.0140524	0.0478618	0	0	0.0245085	0.281844	0	0.00910085	0	0	0	0	0	0	0	0.392745	0
PLA2G2F	chr1	6440	0.0819795	0.265213	0.124793	0.237889	0.11127	0.128546	0.0425245	0.0986493	0.087186	0.0649619	0.245397	0.123649	0.258534	0.188689	0.237342	0.150012	0.132336	0.113784	0.281519	0.180336	0.187392	0.195465	0.362706	0.169363	0.203317	0.0318309	0.107131	0.829423	0.279165	0.0568309	0.204805	0.18822	0.361077	0.121703	0.136341	0.102423	0.0801355	0.0467147	0.0822402
Z98257.1	chr1	2639	0.0125035	0.0108774	0	0.00675028	0.0142913	0	0	0.0246908	0.018501	0.0264213	0	0	0	0	0.0186836	0	0	0	0	0	0	0	0	0	0.0220515	0.00970969	0	0.00987344	0	0.0184914	0	0	0.0473732	0	0	0.0147026	0	0.0427495	0
PLA2G2C	chr1	3298	0	0	0.0183911	0.0540145	0	0	0	0	0.0148042	0.0317127	0.0114092	0.0241449	0.0114736	0	0	0	0.0527372	0	0.0189559	0	0.0135526	0.0477105	0	0.00972691	0	0	0	0	0	0	0.0205088	0.0350035	0.0606515	0.0264056	0	0.00588237	0.0268252	0	0.0133825
UBXN10-AS1	chr1	510	0	0.056285	0	0	0	0	0	0.0638815	0	0	0	0	0	0	0.0966782	0	0.0682067	0.28736	0	0	0	0	0	0.125801	0.114105	0.100486	0	0	0	0	0	0.056589	0.0980532	0.170756	0.0906127	0.152157	0.115647	0	0.0865404
UBXN10	chr1	5571	0.0829213	0.14685	0.231358	0.313367	0.0812379	0.321962	0.0378136	0.172518	0.227864	0.187738	0.108067	0.0857618	0.244523	0.172993	0.358444	0.24085	0.259127	0.438441	0.190771	0.0403483	0.264761	0.190649	0.148778	0.270639	0.12535	0.28057	0.0973049	0.107573	0.215141	0.140151	0.176046	0.0932484	0.332124	0.121148	0.165904	0.174117	0.238206	0.175505	0.194098
LINC01757	chr1	480	0	0	0	0	0	0	0	0	0	0	0	0	0.0788332	0	0	0	0	0	0	0	0	0	0	0	0	0	0	0	0	0	0	0	0	0	0	0	0	0	0
Z98257.2	chr1	1639	0	0	0	0	0	0	0	0	0	0	0	0	0	0	0	0	0	0	0	0	0	0	0	0	0	0	0	0	0	0	0	0	0	0	0	0	0	0	0
VWA5B1	chr1	6377	0	0.029259	0.00951136	0.00279347	0.0118283	0	0.0132137	0.00510892	0.0153126	0.0164009	0	0.0187306	0.0118676	0.00657079	0	0.0112218	0.00818224	0	0.0441156	0	0.014018	0.0370117	0.0236316	0	0.00912558	0.00602725	0.0309114	0.0163437	0	0.00382615	0.0424262	0.0090514	0.0078418	0.0102421	0	0.00608439	0.00231221	0.0176911	0
AL020998.1	chr1	229	0	0	0	0	0	0	0	0	0	0	0	0	0	0	0	0	0	0	0	0	0	0	0	0	0	0	0	0	0	0	0	0	0	0	0	0	0	0	0
LINC01141	chr1	3394	0	0	0.0178709	0	0.0111122	0	0	0	0	0	0	0	0	0.0123459	0	0	0	0	0	0	0	0	0	0	0	0.00754975	0	0	0	0	0	0	0	0	0	0.011432	0	0	0
AL139254.1	chr1	376	0	0	0	0	0	0	0.112053	0	0	0	0	0	0	0	0	0	0	0	0	0	0	0	0	0	0	0	0	0	0	0	0	0	0	0	0	0	0	0	0
AL139254.2	chr1	1340	0	0	0	0	0	0	0	0	0	0	0	0	0	0	0	0	0	0	0	0	0	0	0	0	0	0	0	0	0	0	0	0	0	0	0	0	0	0	0
AL139254.3	chr1	674	0	0	0	0	0	0	0	0	0	0	0	0	0	0	0	0.053087	0	0	0	0	0	0	0	0	0	0	0	0	0	0	0	0	0	0	0	0	0	0	0
CAMK2N1	chr1	2615	0.466876	0.768403	0.591463	0.844716	0.418251	0.721083	0.44307	0.454743	0.401422	0.679926	0.460451	0.289286	1.28062	0.344509	0.971034	0.581521	0.798136	0.485709	0.681348	0.114611	0.843222	0.571632	0.504249	0.760581	0.422823	1.12686	0.577923	0.408526	0.438409	0.68113	0.439712	0.286948	0.726681	0.574465	0.441802	0.363519	0.575137	0.776554	1.4515
MUL1	chr1	2438	10.8952	8.55391	8.83811	9.27233	10.4265	9.46986	10.6108	8.96004	10.5038	7.65038	8.53487	8.62275	11.3535	11.0513	10.8906	10.4054	11.0506	7.83461	9.69291	15.7199	9.06884	11.4236	10.8326	9.92118	9.87003	9.63785	11.4678	9.75765	11.0185	10.5584	8.86397	11.9679	9.57889	12.5824	13.0885	10.5196	11.6	8.44501	7.44946
RPS4XP4	chr1	763	0.172984	0	0	0	0	0	0	0	0	0	0	0	0	0	0.0646211	0	0	0	0	0	0	0	0	0	0	0	0	0	0	0	0	0	0	0	0	0	0	0	0
FAM43B	chr1	2572	0.0256584	0	0.0058956	0.0831134	0.0293271	0.268222	0.016381	0.0633351	0.113898	0.0542191	0	0	0.514929	0.0325832	0.0287554	0.0765138	0.121722	0.284902	0.14584	0.233054	0.0347562	0.168239	0.029296	0.0748352	0.124442	0.00996262	0.0255472	0.0101306	0.0202608	0.132812	0.0262978	0.179536	0.0874931	0.35552	0.0539026	0.0452568	0.0229315	0	0.0514801
CDA	chr1	963	0.171323	0.715398	0.220445	0.221981	0.861602	0.716371	0.218754	0.473638	0.22815	0.832654	0	0	2.59339	0.478631	0.358402	0.408709	0.288976	0.659465	0.357053	0.0778057	0.216598	0.653579	0.430343	0.599614	0.241719	0.625297	0.750551	2.13751	0.432904	0.785442	0.140474	1.07889	0.519285	0.565197	0.263934	0.161164	0.73495	1.58153	1.05412
PINK1	chr1	4836	7.86027	7.46126	9.18087	10.0489	12.3298	10.9367	8.67295	6.42362	8.51091	7.77133	7.5006	7.45089	14.4012	11.1513	10.843	7.88713	7.94469	10.0207	8.04082	14.5485	8.90971	12.2095	9.06808	10.9054	9.59668	7.82068	9.73857	10.4364	9.2347	10.2421	8.34986	12.1266	11.0024	14.7169	9.59415	10.037	10.2477	8.46431	13.101
MIR6084	chr1	110	0	0	0	0	0	0	0	0	0	0	0	0	0	0	0	0	0	0	0	0	0	0	0	0	0	0	0	0	0	0	0	0	0	0	0	0	0	0	0
PINK1-AS	chr1	4443	1.35166	0.901282	0.829333	1.03444	1.23933	0.734946	0.796553	1.22457	1.14835	0.619889	1.29575	0.56456	0.732441	1.06099	0.704687	0.934178	1.0961	1.16548	0.858321	1.03714	1.12672	1.39004	1.50088	1.14801	0.851361	1.05252	0.964979	0.967644	1.13182	1.02694	0.981916	1.33162	1.28873	1.34754	1.21694	0.99118	1.23123	0.761756	0.33278
DDOST	chr1	2721	91.3747	69.4847	84.4218	85.6655	82.7062	98.6923	103.789	82.1912	94.0506	53.4282	103.465	75.2255	86.9998	103.654	74.3937	69.7663	71.0602	77.3252	66.3536	102.546	90.0445	94.2736	94.2627	83.8708	81.0778	92.4192	91.9745	93.9108	93.0852	76.2739	75.3812	101.855	91.5236	93.9346	105.723	92.7367	95.5467	79.1495	64.3948
KIF17	chr1	4470	0.369091	0.600436	0.831108	0.924573	0.674983	0.740795	0.367594	0.553925	0.480596	0.343169	0.589245	0.81055	0.986208	0.923343	0.783159	0.548316	0.501937	0.972651	0.377618	2.17908	0.576621	1.16164	0.834404	0.574127	1.0415	0.521649	0.940776	1.21828	0.606211	0.867898	0.809538	1.54955	0.766329	0.983853	0.69267	0.859332	0.729	0.479531	0.562803
AL663074.2	chr1	479	0.137774	0.569313	0.348222	0.446279	0	0.0960147	0.175916	0.408095	0.254823	0.218348	0.157109	0.0831209	0.35549	0.218695	0.514675	0.224096	0.435726	0.407943	0.0652575	0	0.31104	0.410619	0	0.334857	0.0607451	0.133736	0.240058	0.707157	0.163186	0.152815	0.282413	0.723016	0.260998	0.181807	0.0964769	0.405012	0.492524	0	0.368564
SH2D5	chr1	4423	7.57217	9.55655	10.3501	21.2414	16.4911	8.25614	4.0484	5.95905	6.15959	6.46338	5.85298	14.862	21.2085	17.0194	7.40759	8.34045	6.41757	12.7126	9.81638	32.898	8.21574	19.2373	16.9591	8.84847	13.6636	3.21529	11.4167	20.2592	11.0101	17.6307	15.1547	28.0186	15.1446	21.3185	6.46222	13.97	14.1949	5.96856	7.93303
AL663074.1	chr1	299	0.441428	0.192009	0.202856	0.0595785	0.252272	0	0.14091	0.490328	0	0.116598	0	0.26632	0.189832	0.560561	0.164903	0.0598338	0	0.326763	0.313629	0.751774	0.0996576	0	0.756012	0.107289	0.097314	0.257096	0.164818	0.174288	0.261426	0.0816033	0.113107	0.289569	0	0.291256	0.0772784	0.389299	0.295885	0.314426	0.369027
HP1BP3	chr1	7442	36.3355	31.8046	26.205	32.1307	30.0623	26.5366	31.6584	33.361	28.8274	28.8478	30.0433	35.69	32.5087	29.0898	26.2828	29.8332	29.174	29.224	35.74	27.2393	27.4133	31.7415	30.167	27.5748	33.1592	28.9758	35.1956	31.658	29.0594	30.714	31.4332	35.0652	27.9434	32.1539	28.0833	30.44	30.001	28.9847	30.4033
EIF4G3	chr1	9596	3.84779	3.0572	4.43717	3.86687	4.15034	4.17447	2.93729	3.20499	3.74729	4.60309	4.93282	1.73018	2.83326	4.02601	3.58131	3.69514	3.50356	4.45952	4.30633	3.54489	4.03988	3.60742	3.90644	4.51638	3.51128	3.68363	3.12582	4.05394	4.04299	4.66833	3.00269	2.63461	4.0752	3.50529	4.53408	3.85535	4.4453	3.94629	4.10034
RNU7-200P	chr1	62	0	0	0	0	0	0	0	0	0	0	0	0	0	0	0	0	0	0	0	0	0	0	0	0	0	0	0	0	0	0	0	0	0	0	0	0	0	0	0
MIR1256	chr1	119	0	0	0.764546	0.449092	0	0	0	0.273778	0	0.58593	0	0	0.158991	0.176059	0	0	0	0.410514	1.31338	0	0.2504	0	0	0	0	0.107663	0.138041	0.218958	0.218953	0	0.284193	0	0.420228	0.365906	0	0.326052	0.619535	0.316011	0
RPS15AP6	chr1	385	0	0.186398	0.2757	0.416431	0	0.358372	0.218867	0.338489	0.31704	0.63387	0.195467	0	0.245714	0.217672	0.0640336	0.325278	0.316231	0.253772	0.162381	0.194615	0.735266	0.20435	0.391424	0	0.302305	0.166389	0.0853342	0.135356	0.203029	1.014	0.175683	0.299848	0.454611	0.169647	0	0.554288	0.191493	0.634895	0.229276
AL627311.1	chr1	115	0.573857	0	0.791138	0.309808	0	0	0.549547	0.2833	0.212279	0.303155	1.30878	0.346217	0.822607	0.910912	0	0.311136	0.151241	0	1.08725	0	0	1.02619	0.327605	0.278951	0	0.111408	0.428526	0.226574	1.13284	1.90952	0.294078	0.752879	0.434845	0.378633	0.401847	0.168696	0.256434	0	0
HSPE1P27	chr1	296	0	0	0	0	0	0	0	0	0	0	0	0	0	0	0	0	0	0.165038	0	0	0	0	0	0	0	0	0	0	0	0	0	0	0	0	0	0	0	0	0
ECE1	chr1	7333	6.70465	7.34369	9.24119	8.12354	7.1284	9.60211	4.37235	7.35295	6.20539	5.52918	9.07206	3.00797	7.19593	7.37413	4.95547	7.34837	7.59701	8.98013	7.22101	9.17044	10.75	7.98762	7.25954	11.3041	6.62249	9.06951	6.66661	8.64507	7.95911	9.02708	5.94934	6.00979	6.67967	5.8162	10.1556	7.09281	8.22604	4.21284	2.41051
AL031005.1	chr1	723	0	0.0794062	0	0	0.104328	0.127223	0	0	0	0	0	0	0	0	0	0	0	0	0	0	0	0	0	0.0887395	0	0	0	0	0	0	0	0	0	0	0	0	0	0	0
AL031728.1	chr1	2479	0	0	0.0367007	0	0	0	0	0.0197133	0.0196951	0.0281266	0	0.0321218	0	0	0.0198894	0.0144335	0	0.039412	0	0	0.01202	0.0634728	0	0.0258809	0	0.0103364	0	0.0210214	0	0	0.0272844	0	0.0403446	0	0.0186416	0.0156515	0.0356876	0.0379239	0
PPP1R11P1	chr1	376	0	0.114516	0.201642	0.0947552	0.20061	0	0	0.129972	0.194777	0	0	0.105891	0.100638	0.111441	0	0	0.0925144	0	0.0831339	0.29891	0	0.418482	0	0	0.0773854	0.102223	0.0436884	0.138596	0	0.064892	0	0	0	0.115805	0	0	0.196076	0.0500071	0
AL592309.1	chr1	649	0	0	0.0233644	0	0.116224	0	0	0.0501996	0	0	0	0	0.11661	0	0.0759721	0.0551319	0	0	0	0	0	0	0	0.0494289	0	0.019741	0	0	0	0	0	0	0	0	0	0	0	0	0
AL592309.2	chr1	761	0	0.169743	0	0.0936346	0	0	0	0.128435	0.0641579	0	0	0.104638	0.0745859	0.0550617	0	0	0.0457102	0	0	0.0984584	0	0	0	0	0	0.0336713	0.129515	0	0	0.0320623	0	0.0758486	0	0.0572179	0.030363	0.0509857	0.0387515	0	0.0579968
NBPF2P	chr1	661	2.0467	5.03755	4.19806	1.8865	4.67868	5.70539	6.62893	4.6331	3.95173	0.527426	1.1385	11.8059	5.20943	2.66245	4.51287	3.11254	6.31505	2.43886	5.53287	2.09704	1.8708	3.33266	3.98975	3.88252	0.572254	1.95765	4.12535	4.65145	3.94182	4.65102	8.80011	6.1563	3.44225	4.67706	4.05495	1.61423	5.3983	1.76364	3.57224
HS6ST1P1	chr1	1234	0.721971	1.6865	3.12117	1.45803	1.34477	3.0934	4.2849	2.50815	1.85959	0.678046	1.40265	1.06474	1.76321	2.19017	1.71811	1.55127	1.93096	1.38557	0.430626	11.2633	1.83519	2.26333	2.32032	2.36566	1.69771	2.31528	1.71723	2.21708	2.68155	1.40385	2.08286	3.46137	2.08701	1.65844	2.97722	2.07521	1.84013	1.23421	0.661676
CROCCP5	chr1	830	0	0.0691695	0.146154	0.107313	0.0908788	0	0.101523	0.0588787	0.0882364	0	0.0906686	0	0.159566	0.0504843	0.148512	0.107773	0.104775	0.117714	0.112982	0.0902733	0.0538511	0.142183	0.0907822	0	0.070113	0.185233	0.178122	0	0.408097	0.0587937	0	0.243401	0.0903744	0	0.111355	0.303856	0.159885	0.0226538	0.0531754
NBPF3	chr1	6812	6.37944	4.806	3.26554	4.28351	4.09702	4.53024	4.92632	4.42875	4.0424	3.72068	3.26451	7.24758	4.15784	3.46312	3.68781	3.01499	4.78734	3.91555	4.51071	3.35477	2.77986	3.86328	4.2807	3.41891	3.46412	3.70327	3.11801	3.15181	3.40419	4.08328	7.2136	7.49895	3.09058	4.7589	2.69663	5.075	4.36374	1.76931	2.48473
PFN1P10	chr1	327	0	0	0	0	0	0	0	0	0	0	0	0	0	0	0	0	0	0	0	0	0	0	0	0	0	0	0	0	0	0	0	0	0	0	0	0	0	0	0
ALPL	chr1	3007	2.52386	0.229108	0.252136	0.533175	0.60203	0.780028	0.231186	0.205857	0.170487	0.127533	2.46512	0.264815	0.559986	3.10049	0.16397	0.618754	0.34126	0.373653	0.977148	2.08061	0.649067	1.03347	4.09697	1.28019	0.474143	0.869183	1.01609	0.285949	1.86296	0.535537	2.72172	1.2861	0.382496	0.195486	0.660837	1.67743	1.08859	1.11928	0.30823
LINC02596	chr1	821	0	0	0	0	0	0	0	0	0	0	0	0	0	0	0	0	0	0	0	0	0	0.0958278	0	0	0	0	0	0	0	0	0	0	0	0	0	0	0	0	0
RAP1GAP	chr1	5755	4.58113	4.26715	3.85477	6.35793	4.69877	3.26053	2.71241	3.03717	2.61725	2.79872	2.9422	4.74597	5.56914	5.13672	2.91723	3.91691	2.23944	4.32912	4.89379	6.35999	3.06261	5.57763	6.65115	3.85175	3.56443	2.67815	4.62406	2.77991	5.32427	4.99011	4.91272	10.2303	4.05792	4.91417	2.7864	4.3924	4.65279	2.71177	3.51244
USP48	chr1	9497	5.98993	7.11664	5.18436	5.34963	5.2857	4.61024	6.09332	7.43048	6.37485	7.75301	5.98268	6.73713	6.19775	5.10042	6.27421	7.3656	6.45565	4.65004	6.87243	6.23273	6.84621	4.49829	5.37132	5.0296	5.19927	7.87846	7.0208	5.78901	6.03305	5.95019	5.04241	4.99594	4.93648	4.49779	4.57648	5.53179	5.08939	7.77291	6.73164
AL590103.1	chr1	307	0	0	0	0	0	0	0	0	0	0	0	0	0	0	0	0	0	0	0	0	0	0	0	0	0	0	0	0	0	0	0	0	0	0	0	0	0	0	0
LDLRAD2	chr1	4490	0.0440937	0.0351625	0.0270173	0.0674471	0.0167994	0.030729	0.0609928	0.0616762	0.00543699	0.0155291	0.0335211	0.0532048	0.0379242	0.0419953	0.0109813	0.0557827	0.00774731	0	0.0278471	0.250312	0.0265458	0.0438055	0.075517	0.0714462	0.051843	0.162646	0.109756	0.0348187	0.023212	0.0163025	0.0301283	0.0578493	0	0.0581864	0.0205846	0.0302451	0.0492592	0.0335014	0
HSPG2	chr1	18104	34.947	16.8991	14.1609	7.29917	17.7595	29.598	20.6645	19.0467	10.712	14.3291	32.3005	11.8385	37.1659	20.3307	5.72748	14.151	6.44349	18.2031	24.8872	45.5215	27.9164	29.1814	11.7202	28.7375	30.238	86.9653	71.4827	37.4706	21.1952	17.6755	24.0323	33.2985	11.4701	17.7043	21.5721	12.9523	23.5207	25.8329	5.25609
AL590556.1	chr1	483	0.136633	0.475451	0.251155	0.147528	0.0780842	0.190439	0.0872297	0.775704	0.0505426	0.0721798	0.155807	0.0824325	0.430889	0.0433768	0.102083	0.62968	0.144039	0.404564	0.129434	1.47372	0.246771	0.244331	0.156002	0.132834	0.180726	0.37136	0.54416	0.215785	0.10789	0	0.140037	0.0597523	0.258836	0.0450753	0.239195	0.321326	0.27475	0.700721	0.319823
AL590556.2	chr1	1162	0.198776	0.0123517	0.0260989	0	0.0973701	0	0	0.154206	0	0	0	0.0685283	0.0325645	0.0360602	0	0.0769807	0.0299358	0	0.0538009	0.225683	0.0256434	0	0.194533	0.110428	0.0500807	0.275644	0.0706834	0.112117	0.0448458	0.104989	0	0.0745104	0	0.131153	0.0795395	0.0166954	0.0253785	0	0
CELA3B	chr1	1541	0.0428251	0	0	0	0	0	0	0	0	0	0	0.0258371	0.0736663	0	0	0	0	0.0317009	0	0	0.0580097	0.0510542	0.0488963	0.0208172	0	0	0	0	0	0	0	0.0187283	0.0162256	0	0.0149943	0.0125893	0.0191368	0	0
AL590556.3	chr1	1611	0	0	0	0	0	0	0	0	0	0	0	0	0	0	0.0306058	0	0	0	0	0	0	0	0	0	0	0	0	0	0	0	0	0	0	0	0	0	0	0	0
RN7SL386P	chr1	297	0	0	0	0	0	0	0	0	0	0	0	0	0	0.141084	0	0	0	0	0	0	0	0	0	0	0	0.0431378	0	0	0	0	0	0	0	0	0	0	0	0	0
RNU6-1022P	chr1	104	0	0	0	0	0	0	0	0	0	0	0	0	0	0	0	0	0	0	0	0	0	0	0	0	0	0	0	0	0	0	0	0	0	0	0	0	0	0	0
CELA3A	chr1	1224	0	0.011726	0	0	0	0	0	0	0	0	0	0	0	0.0171168	0	0	0	0	0	0	0	0	0	0	0.047544	0.0523363	0	0	0	0	0	0	0	0	0	0	0	0	0
RN7SL186P	chr1	297	0	0	0	0	0	0	0	0	0	0	0	0	0	0	0	0	0	0	0	0	0	0	0	0	0	0	0	0	0	0	0	0	0	0	0	0	0	0	0
RNU6-776P	chr1	104	0	0	0	0	0	0	0	0	0	0	0	0	0	0	0	0	0	0	0	0	0	0	0	0	0	0	0	0	0	0	0	0	0	0	0	0	0	0	0
LINC01635	chr1	1126	0.0586088	0	0.0269334	0	0	0	0.0561261	0	0	0	0.0668339	0.0707192	0	0.0744262	0	0.0317768	0	0	0.0832816	0	0.0396949	0	0	0	0.103364	0.113783	0	0	0.0231398	0.0433382	0	0	0	0.0193352	0	0.103375	0.013095	0.0667946	0
LINC00339	chr1	3764	1.32373	1.20877	1.02728	1.15005	1.02202	0.623152	0.867489	1.13821	0.927451	1.05589	1.12962	1.18472	0.804249	0.790393	1.14619	1.04091	1.09975	1.12913	1.03807	0.686763	0.736233	0.930133	0.810745	1.16761	1.42238	1.02455	0.829197	0.782234	0.782216	1.11496	1.26687	1.02744	0.896781	1.41711	0.638429	1.36584	1.13995	0.774286	1.01427
AL031281.2	chr1	10598	0.893571	1.14572	1.03446	0.931208	0.875431	0.572827	0.721547	0.866903	1.03195	2.25665	0.89826	1.514	0.987237	0.697839	0.723445	1.2036	0.759844	0.917284	0.993967	0.194422	0.635428	0.790606	0.88161	0.914131	0.982892	0.658851	0.773447	1.23912	0.774435	1.17876	1.22856	1.21999	0.856416	0.965518	0.436049	0.84571	0.901559	0.979343	0.934935
AL031281.3	chr1	2574	0.0256385	0.0446082	0.0353461	0.0138415	0	0.0536026	0.0900256	0.0253143	0.094841	0.0677212	0.0292366	0.0928087	0.0220512	0.0488368	0.0383107	0.0486528	0.0675708	0.0379574	0.0242878	0.0873273	0.0463056	0.0305651	0	0.0249257	0.0452166	0.0298646	0.0574365	0.0202455	0.0607352	0.0189583	0.0394161	0.0896981	0.0388556	0.0592074	0.0538607	0.0226108	0.0801978	0.0511339	0
AL031281.4	chr1	222	0	0	0	0	0	0	0	0	0	0	0	0	0	0	0	0	0	0	0	0	0	0	0	0	0	0	0	0	0	0	0	0	0	0	0	0	0	0	0
CDC42	chr1	3598	0.64196	1.00924	0.602662	0.653542	0.681338	0.498513	0.591346	0.760612	0.624211	1.14336	0.74251	0.951663	0.751961	0.500774	0.726296	0.949708	0.652589	0.719597	0.729767	0.666387	0.824031	0.95118	0.513078	0.579532	0.776349	0.7549	0.75788	0.543135	0.615539	0.779858	0.657957	0.449189	0.507299	0.62325	0.732104	0.603893	0.659793	0.768202	0.594935
CDC42-IT1	chr1	692	1.66891	1.61779	0.986065	1.33862	0.654012	0.930455	0.974149	1.38887	0.740829	3.12355	0.924375	2.41651	1.42173	0.968831	1.21127	1.44777	1.05563	1.48248	1.98752	1.51586	1.01191	0.511612	0.70776	0.834434	1.51371	0.981261	1.25812	0.978983	0.828352	1.41037	0.733071	1.66823	0.650382	1.00677	0.801372	1.03729	0.681847	0.624944	1.17993
AL031281.1	chr1	488	0	0	0	0	0	0	0	0	0	0	0	0	0	0	0	0	0	0	0	0	0	0	0	0	0	0	0	0	0	0	0	0	0	0	0	0	0	0	0
WNT4	chr1	4527	0.379022	0.20291	0.432094	0.495817	0.374897	0.55876	0.651477	0.313057	0.727994	0.600686	0.182859	0.686009	0.254941	0.643292	0.462889	0.292442	0.34578	0.312941	0.296909	0.852382	0.253415	0.391027	0.349532	0.453518	0.353508	0.274521	0.31932	0.241739	0.374111	0.43118	0.522936	0.255007	0.325869	0.509779	0.617595	0.381402	0.537423	0.0996828	0.258359
AL445253.1	chr1	811	0.203433	0.0884875	0.168275	0.153758	0.418535	0.113418	0.181827	0.0401721	0.150506	0.257925	0.0463964	0.0490936	0.116646	0.335836	0.121593	0.176477	0.150122	0	0.038543	0.184776	0.146967	0.145514	0.139364	0.118666	0	0.142179	0.101275	0.160641	0.25702	0.0902567	0.500405	0.747309	0.215814	0.214761	0.113964	0.143527	0.145449	0	0.0544212
MIR4418	chr1	62	0	0	0	0	0	0	0	0	0	0	0	0	0	0	0	0	0	0	0	0	0	0	0	0	0	0	0	0	0	0	0	0	0	0	0	0	0	0	1.42373
PPIAP34	chr1	492	0	0.0583442	0	0	0.0766559	0	0	0.132437	0.049618	0	0.0764786	0	0.153821	0.12775	0	0	0.141404	0	0	0.304581	0.242257	0	0	0	0.05914	0.0781215	0	0	0.0529582	0	0	0.0586593	0	0	0.0469639	0	0.0299694	0	0
AL591122.1	chr1	1853	0	0	0	0	0	0	0	0	0	0	0	0	0	0	0	0	0	0	0	0	0	0	0	0	0	0	0	0	0	0	0	0	0	0	0	0	0	0	0
ZBTB40	chr1	9169	6.08185	4.77744	6.07929	5.49632	5.33493	5.06609	6.87419	4.61387	6.24613	6.77181	7.37448	5.81439	3.76996	6.28141	4.31541	4.67891	4.49187	5.38114	5.42393	6.18193	5.4922	6.26376	6.35649	6.56701	6.20717	5.79884	4.13492	6.29164	6.66375	6.34666	6.00842	6.14727	6.1575	5.04335	5.99265	5.77834	6.19773	3.83272	3.10475
ZBTB40-IT1	chr1	273	1.81301	1.26177	0.833159	1.50081	0.967043	1.01079	1.46613	0.954712	1.16248	2.55406	1.79179	1.31258	0.693039	1.15115	0.361215	0.196597	0.191129	0.715767	2.51899	0	0.600319	1.72911	0.690011	0.822547	1.91848	1.22018	0.78223	1.71798	1.43162	0.893751	1.61043	1.16287	1.74018	0.478492	0.761744	1.20806	1.35027	0.895365	0.404172
EPHA8	chr1	5358	0	0	0	0	0	0.0171672	0.00393169	0.00608054	0	0	0.0140453	0	0	0	0	0	0	0	0	0	0.00556134	0	0.0140629	0	0	0	0	0	0	0.00910765	0	0	0	0	0	0.00724153	0	0	0
MIR6127	chr1	109	0	0	0	0	0	0	0	0	0	0	0	0	0	0	0	0.328263	0	0	0	0	0	0	0	0	0	0	0	0	0	0	0	0	0	0	0	0	0	0	0
C1QA	chr1	1272	12.6851	20.8069	24.6884	27.5472	46.1946	29.106	7.96599	11.8844	18.002	13.0462	10.7676	7.95046	27.8891	13.605	32.2116	22.9114	47.3514	30.4935	25.9258	13.7543	21.9851	20.5036	15.7274	26.3545	17.4078	7.7758	9.55649	33.3894	21.5695	21.6372	18.4782	12.1613	33.5936	33.975	40.0908	24.4179	23.5548	62.2617	51.1098
C1QC	chr1	1335	7.51387	12.5465	22.1489	22.2308	32.8273	25.1487	5.79117	6.88197	16.1467	13.0311	6.34171	5.60689	16.9217	7.95666	17.3032	16.242	30.1474	21.9556	12.9014	15.8272	15.0997	14.8804	16.3962	23.3326	13.2734	4.86566	9.14242	28.847	15.2819	18.7702	9.47439	10.5929	23.8236	19.0969	25.0447	16.7407	16.0924	34.6617	42.5983
C1QB	chr1	1601	7.97611	13.7789	23.0815	18.9823	41.2718	24.676	4.85531	5.87083	14.6381	9.95149	8.71942	8.82842	17.041	7.89097	19.633	12.3925	25.095	17.5144	19.2119	12.2148	11.1951	17.1993	9.93047	22.9825	13.358	4.71345	7.43876	35.8535	15.4282	16.3221	12.7376	13.7722	27.6273	23.4848	27.9555	17.0735	18.0789	48.7507	36.5959
EPHB2	chr1	12516	1.52646	1.50568	0.650591	0.718765	1.52173	1.68296	0.429197	0.855096	0.589042	0.699151	0.928962	0.550334	2.77088	1.15836	0.980918	0.820473	0.72956	1.40121	1.44853	1.14641	0.959448	1.66263	0.79467	1.33536	1.3414	2.54069	1.97789	2.28583	1.15122	1.30419	0.732259	2.0407	1.0568	2.32743	1.13537	0.897462	1.72118	1.62999	0.394949
MIR4684	chr1	82	0	0	0	0	0	0	0	0	0	0	0.458872	0	0	0	0.901937	0	0	0.595745	0	0	0	0	0	0	0	0.468729	0	0	0	0	0	0	0	1.32752	0	0	0	0	0
AL512444.1	chr1	480	0	0	0	0	0	0	0	0	0	0	0	0	0	0	0	0	0	0	0	0	0	0	0	0	0	0	0	0	0	0	0	0	0	0	0	0	0	0	0
MIR4253	chr1	68	0	0	0	0	0	0	0	0	0	0	0	0	0.278235	0	0	0	0.767326	0	0	0	0	0	0	0	0.855791	0	0	0.766353	0	0	0	0.848835	0	0	0.339797	0	1.08419	0	0
LACTBL1	chr1	1641	0	0	0	0	0	0	0	0	0	0	0	0	0	0	0	0	0	0	0	0	0	0	0	0	0	0	0	0	0	0	0	0	0	0	0	0	0	0	0
TEX46	chr1	658	0	0.0654377	0.0460896	0	0	0	0	0	0.0742008	0	0	0	0.0862612	0.0318404	0	0	0	0	0	0	0	0	0	0	0.0442202	0	0	0.0791976	0.0791958	0	0	0.0877215	0	0.0661744	0.0702317	0.0589668	0	0	0
KDM1A	chr1	5440	14.9335	16.0439	14.9293	12.7809	12.1394	16.0377	18.4792	16.7689	14.7594	11.8688	31.3816	6.53579	11.1816	15.9751	12.3854	12.714	12.4115	11.0544	12.3252	17.7676	21.3623	13.515	15.0837	14.0229	15.8107	18.4407	14.4701	13.3154	19.3596	10.908	15.0942	14.6689	11.9273	11.9703	20.7404	16.7575	14.8561	21.668	13.3583
AL031428.1	chr1	666	0	0	0	0	0	0	0	0	0	0	0	0	0	0	0	0	0	0	0	0	0	0	0	0	0	0	0	0	0	0	0	0	0	0	0	0	0	0	0
MIR3115	chr1	68	0.485246	0.211069	0.668977	0	0	0	0	0	0	0	0	0	0	0	0	0.263093	0	0	0.459682	1.10187	0.657301	0	0	0.471755	0	0.376822	0	0.383177	0	0.358815	0	0	0	0	0	0	0	0	0
MIR4419A	chr1	77	0	0	0	0	0	0	0	0	0	0	0	0	0	0	0	0	0	0	0	0.486538	0	0	0	0	0	0	0	0	0	0	0	0	0	0	0	0	0	0	0
LUZP1	chr1	9658	3.53268	4.15214	4.57197	4.62411	5.00624	3.76671	3.71894	3.70391	4.06952	4.79373	5.29076	2.96819	5.02678	4.44053	4.25262	4.68097	3.67376	5.01763	4.49553	4.27466	5.74633	5.00575	5.19986	4.45085	4.21781	4.92287	4.77599	4.39483	4.39743	4.92131	3.70826	4.68257	4.26133	4.46113	4.36143	3.86073	4.55569	4.61598	4.35049
AL161672.1	chr1	818	0	0	0	0	0	0	0	0	0	0	0	0	0	0	0	0	0	0	0	0	0	0	0	0	0	0	0	0	0	0	0	0	0	0	0	0	0	0	0
RNU6-514P	chr1	107	0	0	0	0	0	0	0	0	0	0	0	0	0	0	0	0	0	0	0	0	0	0	0	0	0	0	0	0	0	0	0	0	0	0	0	0	0	0	0
RNU6-135P	chr1	101	0	0	0	0	0	0	0	0	0	0	0	0	0	0	0	0	0	0	0	0	0	0	0	0	0	0	0	0	0	0	0	0	0	0	0	0	0	0	0
HTR1D	chr1	2835	0.0814735	0.0607521	0.112322	0.175941	0.212852	0.0973356	0.0297227	0.114919	0.129164	0.209054	0.225632	0.112352	0.213559	0.199533	0.0521756	0.1199	0.055215	0.12062	0.0551294	0	0.152404	0.152631	0.212626	0.0452619	0.153952	0.0587496	0.115886	0.202198	0.101097	0.0860649	0.119291	0.213781	0.114655	0.092154	0.122255	0.171076	0.0624124	0.079588	0.140113
AL109936.1	chr1	460	0	0.0312015	0	0	0	0	0	0	0.0530697	0	0	0	0	0	0	0.038892	0	0.106198	0	0	0	0	0	0	0	0.0557041	0.071421	0	0	0	0	0	0	0	0	0.0843481	0.0320542	0	0
LINC01355	chr1	5445	1.04838	1.35751	0.824314	0.791732	0.838104	0.819308	0.433313	0.840666	0.811494	1.21012	1.33372	1.58675	1.13971	0.692594	0.819501	1.21897	0.836895	0.968948	0.855371	0.165128	0.700477	0.816366	0.878728	0.754115	1.03669	0.78354	0.86584	1.04798	0.803914	1.0889	1.28568	1.24028	0.863301	0.939629	0.364947	0.773152	0.915296	1.18445	0.859205
AL109936.6	chr1	604	0	0	0	0.0294933	0	0	0	0	0	0	0	0	0	0	0	0.0592394	0	0	0	0	0	0	0	0	0	0	0	0	0	0	0	0	0	0	0	0	0	0	0
HNRNPR	chr1	8676	9.43199	12.394	7.15879	6.85785	8.51145	8.52393	9.16598	12.805	7.69279	8.51882	10.6429	8.30625	10.5482	7.99788	10.4255	11.0711	10.5587	6.77362	9.38543	6.53321	12.3985	6.86906	7.73814	7.11765	7.23063	13.8619	12.9658	7.26181	8.44789	6.47107	8.25206	5.60509	5.96558	6.67997	8.25603	7.66298	8.18823	13.9156	12.7864
ZNF436	chr1	4392	2.63704	3.2287	2.78964	2.87976	2.5332	2.76449	3.29036	3.46046	2.89588	2.74648	3.03282	2.89184	2.6407	3.54907	2.93568	3.0917	3.03739	2.43588	2.37711	2.0813	3.16837	2.82132	3.15671	2.81936	3.02761	3.10088	2.97344	2.58662	2.62215	2.93326	2.84905	3.32499	2.85788	2.53306	3.13028	2.97715	2.68914	2.39743	2.58764
ZNF436-AS1	chr1	2655	0.894827	0.89738	0.953786	1.09366	0.710258	0.588963	0.856921	0.613551	0.92867	0.682813	0.680271	1.13971	0.905023	0.812787	0.436418	0.673835	0.484769	0.57039	0.529802	0.959515	0.538714	1.3631	1.17777	1.17201	1.08497	0.506687	0.550654	1.05009	0.873421	0.873048	1.57949	1.8588	0.753403	1.21362	0.905103	0.643015	1.03298	0.701116	0.390654
AL109936.2	chr1	650	0.101528	0	0.0933138	0	0	0	0	0.0250612	0.0751141	0	0	0	0	0.161161	0	0	0	0	0	0	0.091685	0	0	0	0.0447645	0.0394213	0.0505441	0.240517	0	0	0.104059	0	0	0.0669889	0	0.0596925	0	0	0
TCEA3	chr1	3515	0.816705	0.62474	0.629835	0.395303	0.354078	0.484116	0.485447	0.611736	0.29864	0.257876	0.792158	0.249197	0.769717	0.524519	0.4629	0.615854	0.712532	0.250162	0.497999	1.58807	0.919785	0.649093	0.54663	0.657102	0.612566	1.88807	0.635576	0.689391	0.541123	0.388724	0.78895	0.525481	0.583298	0.737069	0.690229	0.364269	0.746685	0.920074	0.678043
AL357134.1	chr1	426	0	0	0	0	0	0	0	0.0382389	0	0.163675	0	0	0	0	0	0	0	0	0	0	0	0	0	0	0	0	0	0	0	0	0	0	0	0	0	0	0	0	0.0518023
ASAP3	chr1	4988	9.903	5.82682	3.98543	1.52497	4.45348	8.00325	4.19799	5.69881	1.89404	3.52962	12.9825	1.2532	7.46861	4.28428	2.12031	3.08812	2.06774	2.48761	4.22376	8.9077	8.03485	3.80124	3.5877	4.36042	6.32922	19.259	5.64466	4.87375	5.57883	1.81968	5.95969	6.72907	2.0853	5.25953	7.1848	3.43429	5.25591	6.73624	2.2873
E2F2	chr1	5457	1.43306	1.32033	1.22264	1.56693	1.40989	1.65187	2.45133	1.47465	1.71336	1.37356	2.7719	1.05064	0.873709	1.47429	1.06165	1.55069	1.1984	1.09215	1.17999	2.07329	1.54257	1.91749	1.85715	1.25801	1.30102	1.42277	1.2643	1.24622	1.88122	1.34583	1.05355	1.22169	1.75488	1.32456	2.44315	1.646	1.16727	0.778707	0.82092
AL021154.1	chr1	456	0	0	0	0	0	0	0	0.10717	0	0.152907	0	0	0	0	0	0	0	0	0	0	0.0653457	0	0	0	0	0	0	0	0.114278	0	0.148329	0.126581	0.109665	0.190977	0	0.042544	0.0323354	0.0824678	0
ID3	chr1	1797	7.14287	8.53014	7.39188	12.3023	10.137	11.389	8.55769	7.62365	4.51019	3.47271	19.2011	3.74442	5.95921	13.501	3.86874	8.48222	4.0554	8.7807	7.23621	38.8185	11.2674	10.5075	12.9985	9.60417	8.79222	11.0937	9.90912	12.4698	15.7318	9.46376	13.0797	11.4992	9.94856	8.85637	14.1183	7.69741	10.749	17.997	14.675
AL450043.1	chr1	1322	0.0249597	0	0.0458804	0.02695	0	0.069578	0.0478048	0.0123221	0.036932	0	0.0284625	0	0.0143116	0.0316959	0	0	0.0263127	0	0.0236447	0	0.0225398	0.0595118	0	0	0	0	0	0	0.0394182	0	0.0255817	0.0436617	0.0756538	0.0164685	0.0873912	0	0.0111535	0.0426687	0.0500782
MDS2	chr1	2142	0.138642	0.033503	0	0.0332661	0.0352145	0.171769	0.00983473	0	0	0.130207	0.0702661	0.0371755	0.0971613	0.0586862	0.0230186	0.0668172	0.0162397	0.0684189	0.0291861	0	0.0278223	0	0.0879426	0.0599054	0.027168	0.0358878	0.099696	0	0.0729844	0.0227819	0.0631541	0.0134736	0	0.0406562	0	0.0543419	0.0275349	0.0175562	0
AL451000.1	chr1	1186	0	0.0242035	0	0	0	0	0	0	0	0	0	0	0	0	0	0	0	0	0	0	0	0	0	0	0	0	0.0277012	0	0	0	0	0	0	0	0	0	0	0	0
RPL11	chr1	2659	129.456	139.608	122.671	110.756	119.271	155.615	158.371	168.295	129.938	85.2232	170.887	111.464	118.003	138.644	129.328	121.061	127.276	103.894	97.4075	187.233	156.569	111.932	138.868	122.37	127.692	185.125	159.128	128.065	137.342	92.6241	123.638	120.565	113.659	122.924	173.588	140.499	120.333	194.858	190.61
ELOA	chr1	5391	10.9132	8.77508	9.92335	10.2403	10.9065	9.72543	11.8479	8.94714	9.99849	8.588	12.8636	8.24215	9.17395	11.1226	7.90669	8.75102	8.12692	8.83507	10.002	12.9882	9.5788	10.471	10.9089	10.3718	10.2171	10.944	9.59222	10.1111	10.2656	9.16957	9.52904	10.3375	11.0895	10.5121	11.6624	10.7562	10.6833	9.28101	8.83367
ELOA-AS1	chr1	1347	1.22482	0.809802	1.04692	0.819946	1.39995	0.92187	0.907073	1.36655	1.21426	1.06116	0.838029	1.09365	1.0394	0.948782	0.585668	0.876585	0.955502	0.689066	1.29953	0.278125	1.06183	0.846905	1.53831	1.04788	1.87931	1.16991	1.12195	1.08325	1.21863	1.24986	0.853635	1.75691	1.13231	1.32536	0.909154	1.05138	1.07276	0.656069	0.802763
PITHD1	chr1	2186	15.321	15.4689	15.7184	15.304	14.2853	17.7568	21.1334	17.333	16.5613	11.9931	16.4211	13.1502	16.0551	15.7276	17.0856	13.6264	17.0267	13.2966	15.0429	19.5029	16.6232	16.8434	15.6317	13.9118	16.2522	16.0237	17.9373	13.4571	16.9015	12.914	16.7548	17.3743	14.8237	14.9292	16.5528	17.5808	16.4582	16.7555	19.1301
LYPLA2	chr1	2196	17.8507	14.3984	17.5181	19.988	21.8972	22.6604	26.0831	15.6593	21.4217	16.4313	23.9541	15.5561	14.9051	20.9033	16.716	13.2304	15.8008	16.7731	15.9423	27.6711	19.2206	21.9257	22.4744	22.847	18.0994	18.827	18.8579	21.0014	23.9791	18.544	17.0019	22.0921	20.9957	21.5235	25.8314	20.3542	22.1443	17.0132	15.6062
GALE	chr1	3978	9.42291	7.64538	9.81548	11.876	11.2727	9.04098	10.819	7.28904	7.94712	6.35384	13.4222	8.59754	10.4921	11.3972	7.412	7.00681	7.14859	9.68917	7.56707	20.6435	8.41195	10.8875	11.1186	11.3866	9.39176	8.8859	8.62636	10.9975	10.9448	9.41505	10.4314	12.7035	10.855	13.6824	11.5008	10.1828	11.9279	12.0294	12.0824
HMGCL	chr1	5658	3.2192	3.03897	3.57781	4.17486	3.45285	3.46274	3.86843	3.04318	3.76234	2.57559	3.59117	3.80698	4.01941	3.93988	3.42475	2.92164	3.21541	3.86803	3.4087	4.43628	2.70696	4.33837	3.46915	3.36215	3.20385	3.16789	3.45201	3.58282	3.05776	3.27309	3.16792	4.49381	3.29227	4.23269	3.46308	4.3717	3.43215	4.3401	4.75444
FUCA1	chr1	2047	45.6184	35.9904	46.1572	58.063	67.5622	51.6304	75.4959	46.3387	57.2557	37.6219	24.025	57.4759	59.9117	85.0423	60.1691	43.8387	51.5664	55.3185	33.6711	44.5278	46.8363	58.0547	50.2267	46.3873	61.1077	37.2091	61.4863	50.1136	58.3351	59.9555	42.6414	46.0751	72.2502	72.2381	54.938	67.1373	53.635	41.5551	52.0916
CNR2	chr1	5254	0	0.010927	0	0	0.0215348	0	0.00801903	0.0062009	0	0.013271	0	0	0	0.0119629	0.0140767	0.00681017	0.0463453	0	0	0.0213914	0.00850713	0.0149742	0	0	0.0221522	0.0146311	0.0156327	0.0198371	0.00991832	0.00928793	0	0	0	0	0.0175913	0.0147697	0.0140321	0	0.00840038
BTBD6P1	chr1	1267	0.0260432	0	0	0.01406	0	0	0	0.0771418	0	0	0	0	0	0	0	0.0141202	0	0	0	0.118274	0	0	0.0594706	0	0	0	0	0	0	0	0	0	0	0	0.0547109	0	0	0	0.0522521
AL590609.3	chr1	210	0	0	0	0.0848285	0	0	0	0	0	0	0	0	0	0	0	0.085192	0	0	0	0	0	0	0	0	0	0.0610092	0	0	0	0	0	0	0	0	0	0	0	0	0
MIR378F	chr1	78	0	0	0	0	0	0	0	0	0	0	0	0	0	0	0	0	0	0	0	0	0	0	0	0	0	0	0	0	0	0	0	0	0	0	0	0	0	0	0
AL590609.2	chr1	368	0	0.117006	0	0	0	0	0.0572445	0	0.0663372	0.094736	0	0	0.102826	0	0	0	0.283577	0	0	0.407211	0.0404859	0	0	0	0	0.104445	0	0	0	0	0.183799	0.0784249	0	0	0.0627887	0.158153	0.0400678	0.102188	0
PNRC2	chr1	2779	33.4123	43.2956	27.315	26.4037	32.6119	31.8247	42.5868	51.7005	37.1584	26.9218	35.082	35.746	43.3137	31.2418	46.2986	37.6025	44.9995	30.0771	31.2808	26.1529	46.6587	29.8958	30.3403	31.1905	29.2958	47.6148	49.18	30.3971	34.3155	26.7436	29.1581	27.4999	27.1989	31.3605	28.7934	35.6936	30.0841	50.0412	50.7345
SRSF10	chr1	10277	8.23875	10.054	6.01257	6.02004	6.7965	5.81769	7.42239	10.5486	6.60364	8.74879	8.81648	7.74448	9.13136	5.99764	8.44634	9.00347	8.78521	6.10817	7.47013	3.90054	9.89437	5.75686	6.54366	6.44271	5.91451	10.4208	9.22121	5.67416	6.96197	5.86421	7.14421	5.94787	5.55203	6.0143	5.93338	6.59946	6.58407	11.3288	10.1374
AL590609.1	chr1	328	0	0	0	0	0	0	0	0	0	0	0	0	0	0	0	0	0	0	0	0	0	0	0	0	0	0	0	0	0	0	0	0	0	0	0	0	0	0	0
AL591178.1	chr1	454	0	0	0	0	0	0	0	0	0	0	0	0	0	0	0	0	0.0766199	0	0	0	0.131267	0	0	0	0	0	0.0361824	0	0	0	0	0	0	0.0959092	0	0	0	0	0
MYOM3	chr1	9254	0	0	0	0	0	0	0	0	0	0	0	0	0	0	0	0	0	0	0	0	0	0	0	0	0	0	0	0	0	0	0	0	0.0108077	0	0	0	0	0	0
AL591178.2	chr1	461	0.0715765	0	0	0	0	0	0	0	0	0	0	0	0	0	0	0	0	0	0	0	0	0	0	0	0	0	0	0	0	0	0	0	0	0	0	0	0	0	0
IL22RA1	chr1	2798	0	0	0	0.0127334	0	0	0.0150579	0	0.0348993	0	0	0.0284596	0	0.0299514	0.0352437	0.0127879	0	0	0	0	0.0212992	0	0.0269297	0.0229302	0.0207984	0	0.0410964	0	0.0372486	0	0	0	0	0	0	0.0138671	0	0	0
IFNLR1	chr1	4923	0.395452	0.37026	0.246411	0.162833	0.50562	0.429736	0.522049	0.42685	0.431414	0.276184	0.9554	0.266889	0.288238	0.604314	0.205316	0.250748	0.240241	0.218307	0.209532	0.776207	0.493298	0.343592	0.405597	0.254133	0.342803	0.590759	0.570585	0.518686	0.603355	0.257723	0.350349	0.767969	0.340288	0.132672	0.389563	0.303434	0.500184	0.336103	0.129995
AL590683.1	chr1	1849	0	0	0	0	0	0	0	0	0	0	0	0	0	0	0	0	0	0	0	0	0	0	0	0	0	0	0	0	0	0	0	0	0	0	0	0	0	0	0
AL138902.1	chr1	856	0.115643	0.0838357	0.0885718	0	0.176237	0	0.0738294	0.0761204	0.0570376	0.122183	0	0.139538	0.24313	0.0734263	0.0864005	0.146299	0.0609558	0.171207	0.0365168	0	0.0348103	0.275729	0.440124	0	0.169959	0	0.0767609	0.0913178	0.0304386	0.028504	0.0790164	0	0.321308	0.0254339	0.134966	0.158645	0.172254	0.0658972	0.0515603
GRHL3	chr1	3940	1.69171	0.659349	1.81654	1.31118	1.0338	0.828773	2.3472	1.52562	0.991353	1.38036	3.28524	1.31369	0.763521	2.62685	0.638224	1.08522	0.613601	1.14069	1.80886	2.16793	1.54282	1.40776	1.26219	1.36785	1.60254	1.10885	1.19657	1.72605	1.76568	1.18281	1.18452	1.32582	1.15499	0.878592	2.1992	1.88092	2.24168	0.968767	0.537692
STPG1	chr1	8511	0.40708	0.225973	0.361672	0.272097	0.398816	0.329627	0.460377	0.392363	0.42164	0.323601	0.495157	0.247937	0.2223	0.460326	0.278073	0.233324	0.324926	0.321427	0.235053	0.162865	0.388619	0.351267	0.424951	0.342994	0.249568	0.406441	0.426546	0.397989	0.345936	0.252279	0.309938	0.342486	0.314344	0.319754	0.420804	0.401176	0.396732	0.461727	0.300771
NIPAL3	chr1	9404	1.53685	1.52928	1.26416	1.23887	1.35956	1.51119	1.26342	1.39097	1.31613	1.47919	1.12834	0.834064	2.10244	1.6219	1.38155	1.20042	1.52584	1.45972	1.32958	0.860495	1.5241	1.48916	1.25395	1.56917	1.35521	1.50408	1.51971	1.29393	1.19139	1.89404	0.855904	1.74009	1.55807	1.82895	1.19413	1.34918	1.37509	1.24165	1.1874
RCAN3	chr1	7077	1.4687	1.91247	1.68412	1.89543	1.85456	1.91061	1.22639	2.38005	1.98346	2.11827	2.03104	1.54151	2.7082	2.09006	2.7276	1.9263	2.3495	2.34695	1.98318	1.71515	2.71787	2.21227	1.52785	2.07607	1.65281	1.96424	2.47667	1.85194	1.65309	1.85142	1.54353	1.95747	1.91846	2.095	1.51495	1.65574	1.91474	2.18395	1.78987
AL445686.2	chr1	1445	0.0913405	0.317845	0.104938	0.012328	0.130501	0.127311	0.0145785	0.0901856	0.135153	0.0241265	0.0260398	0.0275536	0.130934	0.13049	0	0.0990467	0.0722189	0.101421	0.173057	0.103705	0.0721742	0.163338	0.0521448	0.0666007	0.16109	0.0354656	0.193257	0.108191	0.108189	0.084427	0.234042	0.339534	0.121125	0.105467	0	0.161108	0.0510205	0.0910856	0.0305437
NCMAP	chr1	4122	1.30482	2.26676	1.92027	2.86095	3.78794	1.71825	1.12945	1.92458	1.94254	3.23932	0.775919	1.7483	7.05023	3.06996	4.13275	2.32635	2.91144	3.55539	2.36599	2.54482	2.90964	5.17244	2.28497	3.2842	2.6471	1.19976	3.51491	1.51077	2.30719	4.2619	2.93722	5.60124	4.67073	5.3557	1.48548	1.66609	2.55049	2.20322	2.29672
AL445686.1	chr1	348	0.474091	2.10341	0.522879	0.563086	0.758629	0.528633	0	0.280858	0.140299	0.400723	0.108125	0.343232	0.543677	0.120408	0.566734	0.771134	1.69929	2.80754	1.61681	0	0.171251	0.904306	0.649562	1.38273	1.92307	0.147264	0.236018	0.748736	0.374359	0.420679	1.5549	2.73676	1.14959	1.87684	0.398383	1.0592	0.677928	0.756429	0.380479
SRRM1	chr1	8168	11.2103	8.74199	8.2742	8.40973	9.13778	9.65654	8.9907	7.20755	8.77197	10.6193	10.2499	9.48578	6.56686	8.36449	7.5637	7.71421	8.15337	10.0178	11.0139	3.61883	7.02988	9.2564	10.1889	9.59867	9.72865	8.13451	8.24157	9.5509	9.43265	9.1886	9.10894	10.2255	8.83145	8.82264	9.50784	8.65023	9.06034	8.08229	6.8489
AL445648.1	chr1	886	0	0	0	0	0	0	0	0.0367715	0	0	0	0	0.0427087	0.0236467	0	0	0	0	0	0	0	0	0.0425221	0.0724139	0	0.0433813	0	0	0	0.0550776	0	0.0325738	0	0	0.0521585	0.0437925	0	0	0.0498144
CLIC4	chr1	4495	81.3798	82.5814	43.1561	47.208	79.9686	56.5808	51.3457	87.9865	43.1597	57.6885	113.887	59.9571	123.159	62.9881	63.9496	72.8866	57.8583	52.9157	77.9546	33.2712	87.6561	57.5839	54.3369	56.5153	49.5456	109.302	92.7431	51.7932	55.8902	55.6925	57.9626	68.8668	47.5875	67.1014	44.9119	51.5494	69.9983	136.153	95.9839
RNU6-1208P	chr1	107	0	0	0	0	0.704947	0	0	0	0	0	0	0	0	0	0	0	0	0	0	0.700251	0	0	0	0	0	0	0	0	0	0	0	0	0	0	0	0	0	0	0
RUNX3	chr1	4523	0.0583626	0.0222129	0.0737556	0.0118156	0.225137	0.040673	0.0279451	0.0288123	0.0377812	0.0462474	0.207979	0.0264083	0.0585628	0.00926419	0.0109011	0.122618	0.180733	0.140408	0.0691098	0	0.0230581	0.113063	0.0416478	0.042555	0.0578979	0.0283262	0.0399503	0.184345	0.0345639	0.0215781	0.0299085	0.0255232	0.0718652	0.0336944	0.0868463	0.0471812	0.0651998	0.128871	0.0390321
MIR6731	chr1	72	0	0	0	0	0	0	0	0	0	0	0	0	0	0	0	0	0	0	0	0	0	0	0	0	0	0	0	0	0	0	0	0	0	0	0	0	0	0	0
AL445471.1	chr1	820	0.16096	0.332562	0.277381	0.456212	0.275961	0	0.154141	0.0794623	0.208396	0.0850314	0.0917744	0.0971095	0.253804	0.0510999	0.240517	0.0872698	0.33937	0.119149	0.11436	0.228436	0.127185	0.287834	0.0918893	0.117363	0.390324	0.0781215	0.22036	0.0635513	0.285974	0.357064	0	0.31676	0.152461	0.318606	0	0.118293	0.125871	0.0458602	0
AL445471.2	chr1	2443	0	0	0	0	0	0	0	0	0	0	0	0	0	0	0	0	0	0	0	0	0	0	0	0	0	0	0	0	0	0	0	0	0	0	0	0	0	0	0
MIR4425	chr1	84	0	0	0	0	0	0	0	0	0	0	0	0	0.225238	0	0	0	0	0	0	0	0	0	0	0	0	0	0	0	0	0	0	0	0	0	0	0	0	0	0
AL050344.2	chr1	1431	0	0	0	0	0	0	0	0	0	0	0	0	0	0	0	0	0	0	0	0	0	0	0	0	0	0	0	0	0	0	0	0	0	0	0	0	0	0	0
AL050344.1	chr1	863	0	0	0	0	0	0	0	0	0	0	0	0	0	0	0	0	0	0	0	0	0	0	0	0	0	0	0	0	0	0	0	0	0	0	0	0	0	0	0
AL121994.1	chr1	402	0	0	0	0	0	0	0	0	0	0	0	0	0	0	0	0	0	0	0	0	0	0	0	0	0	0	0	0	0	0	0	0	0	0	0	0	0	0	0
AL031432.1	chr1	988	0	0	0	0	0	0	0	0	0	0	0	0	0	0	0	0	0	0	0	0	0.0150798	0	0	0	0	0	0	0	0	0	0	0	0	0.0220358	0	0	0	0	0
SYF2	chr1	3370	9.39967	11.1074	8.21618	8.92285	10.352	10.4128	11.3269	13.1527	9.27224	6.75533	9.75858	8.45919	12.458	9.73567	11.2145	9.79986	10.7969	8.84249	8.99721	17.6867	10.8005	9.74678	9.99439	9.37631	9.10897	12.2265	13.2438	8.99203	10.0974	7.55874	8.14868	9.73717	8.62141	10.4722	9.62645	9.63095	9.43763	14.2331	18.0799
AL031432.4	chr1	2190	0.406809	0.275257	0.283883	0.610068	0.585525	0.42001	0.365528	0.438857	0.323265	0.445735	0.257723	0.58177	0.362849	0.363533	0.326455	0.416624	0.29385	0.401516	0.44247	0.342132	0.176881	0.48498	0.292451	0.468739	0.398588	0.520668	0.457551	0.571091	0.428308	0.445651	0.694911	0.882943	0.342515	0.367827	0.200465	0.310047	0.673285	0.55807	0.443371
AL031432.5	chr1	760	0.13025	0.264391	0.319231	0.304713	0.148874	0.121029	0.0831552	0.150037	0.385454	0.137617	0.0495099	0.471492	0.199158	0.220537	0.259505	0.329558	0.274622	0.128556	0.329035	0.295764	0.0392074	0.362317	0.495718	0.422097	0.153142	0.168578	0.389056	0.0685685	0.308551	0.128418	0.444987	0.417716	0.197397	0.429699	0	0.382896	0.174611	0.197923	0.203256
RSRP1	chr1	6804	9.67983	8.63608	8.49993	8.18961	9.21249	6.45524	7.96631	6.94781	7.49512	11.1239	7.52107	11.7502	8.35604	8.39702	5.63786	7.24921	6.12988	7.8762	8.55424	7.58739	4.60497	8.0305	8.17833	8.69876	10.3447	5.10858	6.86141	9.44741	7.7163	8.8862	12.3168	10.5533	6.93441	8.30026	5.49809	7.36769	8.49286	7.63824	7.75162
AL031432.3	chr1	485	0.136069	0.177559	0.0937948	0	0	0.379308	0	0.201523	0	0.143764	0	0.32837	0.234061	0	0	0.147549	0	0	0	0	0.122877	0.324431	0	0.132286	0	0.0528327	0	0.107447	0.0537225	0.201232	0	0.0595059	0	0	0.0952834	0.0800003	0	0.0775368	0
AL031432.2	chr1	459	0.646995	1.8449	1.22233	3.06602	0.575169	1.60317	1.19328	1.41959	1.27645	0.75954	0.491863	2.16857	1.40148	1.46063	2.04098	0.974418	1.43992	1.59644	1.29392	2.69345	0.973779	2.48536	0.656638	1.67735	2.78925	0.921119	1.86099	1.58947	1.93003	2.71104	3.38927	1.19466	1.57975	0.758916	1.35919	0.972117	0.899473	2.29401	1.05772
RHD	chr1	3313	0	0.0519868	0.100693	0.16131	0	0.027764	0.0381515	0.0393354	0.0589486	0	0.0681452	0.0600889	0.0571083	0.0189716	0.0520889	0.0108001	0.0262492	0	0.198136	0.011308	0.0404737	0.0949889	0.0682305	0.0484143	0	0.0618747	0.104124	0.00786478	0.0707814	0.125201	0.132704	0.0435563	0.0754711	0.013143	0.104616	0.0585574	0.0400557	0.0794559	0.159863
SDHDP6	chr1	480	2.26853	1.82399	2.30611	2.0783	2.35717	2.68281	2.15049	1.76473	1.62747	1.81577	2.58689	2.07369	1.57666	1.87686	2.46529	1.49086	1.6668	1.1195	1.75828	1.40488	1.27261	2.86834	2.90408	2.13862	2.48536	1.62818	1.3689	2.11705	2.87695	1.98245	1.40913	1.56327	1.87527	2.08643	2.26248	3.27376	2.45749	1.88027	3.35614
AL928711.1	chr1	459	0.215665	0.156347	0.231251	0.232862	0.0821671	0.200397	0.229477	0.106469	0.0531853	0.37977	0	0.520456	0.2061	0.136934	0.322261	0	0.265248	0.106429	0.136202	0	0.194756	0.0857022	0.0820797	0.559117	0.126784	0.0279127	0.21473	0.0567669	0.0567656	0.265789	0	0.251507	0	0.0948645	0	0.169064	0.0642481	0.204822	0.096156
TMEM50A	chr1	3410	12.3762	14.1675	9.19147	9.08461	12.2656	11.464	8.21635	14.4506	9.5429	8.45501	13.6276	7.47259	16.8449	10.9179	13.0061	12.7383	12.7972	10.5295	10.7158	8.5254	16.1659	8.85954	8.61765	10.9879	8.32803	18.8422	16.0463	9.68122	11.4308	8.44319	8.44979	10.6301	9.59082	12.418	9.42544	10.1324	12.5829	22.7893	16.8518
RHCE	chr1	2433	0.244119	0.224168	0.355248	0.256264	0.35653	0.151224	0.44158	0.314681	0.501687	0.616154	0.0773274	0.196374	0.295503	0.22389	0.303982	0.301481	0.464664	0	0.43682	0.369553	0.165338	0.0970094	0.216788	0.316442	0.179389	0.2317	0.249812	0.278445	0.064255	0.160456	0.264102	0.616827	0.400797	0.402677	0.265916	0.223264	0.424227	0.115923	0.0634914
AL031284.1	chr1	478	1.58771	0.930822	1.14202	1.2671	1.81472	1.44323	1.14585	0.954213	1.88964	0.656414	2.519	1.33272	1.22703	1.27108	0.670478	1.0854	0.836888	1.02199	1.89643	1.56751	1.18442	1.31673	1.26107	1.34223	1.5218	1.39377	1.409	1.79885	1.63528	0.96985	1.55652	1.26792	1.15079	1.18422	1.74022	1.58285	1.48066	1.96681	1.84668
MACO1	chr1	3979	5.67222	5.2808	5.62105	4.52625	5.97141	5.77922	5.3737	5.83795	5.61987	4.53857	6.3075	3.61226	6.07208	5.38649	5.97272	5.34147	5.83545	5.02139	4.93346	5.4232	5.76632	5.65492	4.96142	5.56289	4.97989	8.42967	6.38661	4.68864	4.62305	4.69101	4.79365	4.94666	4.86373	5.59195	5.76639	5.21691	5.61782	6.12422	4.47013
LDLRAP1	chr1	5397	8.27823	6.47027	10.6119	11.503	12.2222	9.55271	9.32102	7.77515	10.6659	8.95957	6.22593	8.67562	7.32329	11.215	8.43691	7.538	9.43274	10.536	9.15104	14.8132	7.19129	10.5541	9.72405	11.0735	9.00349	6.71101	8.5467	10.1868	10.3073	11.0039	8.27147	8.02658	12.9581	11.4484	12.9338	10.525	10.1523	4.56044	6.02295
AL606491.1	chr1	483	0.0683163	0.475451	0.345338	0.258174	0.234253	0	0.785068	0.472167	0.606511	0.433079	0.233711	1.07162	0.235031	0.390391	0.510413	0.3704	0.648176	0.505705	0.129434	0.155128	0.0925392	0.407218	0.312005	0.332084	0.421694	0.424412	0.23807	0.377623	0.593395	0.808261	0.560149	0.657276	0.414138	0.180301	0.47839	0.522155	0.457917	0.272502	0.137067
MAN1C1	chr1	9026	11.8446	14.4608	14.0127	21.258	22.7642	11.485	7.56191	11.9692	9.69613	12.2325	8.79614	19.6163	29.0193	26.5891	14.0308	14.4137	10.0915	17.9958	11.7643	22.6457	10.4866	19.3026	17.2428	13.6371	15.8282	6.39603	18.4688	24.1681	13.377	19.9472	17.1343	33.6342	21.0284	24.4584	11.0693	15.6408	17.9419	18.336	18.3589
AL031280.1	chr1	2224	0	0.0129071	0.0136362	0	0	0	0	0	0	0	0	0.0358048	0.0170144	0	0	0.0321768	0	0.0439309	0	0	0	0	0	0	0	0	0.0295447	0	0	0.0219419	0.0152064	0.0778607	0	0.0097893	0	0	0.00662992	0.0169089	0.0198451
SELENON	chr1	4424	12.9481	8.90554	17.1789	15.6557	17.5189	19.4506	14.8138	10.866	18.6291	18.7553	15.233	12.3837	11.0509	23.7072	14.7728	11.4524	13.1507	19.6001	15.0993	8.32426	12.309	20.6556	19.9103	20.2309	17.3108	12.7193	11.7075	18.9884	18.1163	19.9817	11.5737	12.571	22.4546	19.7143	21.696	15.4666	18.3512	6.40923	6.55948
AL020996.2	chr1	792	0	0	0	0	0	0	0	0	0	0	0	0	0	0	0	0	0	0	0	0	0	0	0	0	0	0	0	0	0	0	0	0	0	0	0	0	0	0	0
AL020996.1	chr1	2793	0.307166	0.318606	0.36375	0.369929	0.486118	0.296398	0.422376	0.309115	0.262213	0.411914	0.282913	0.27085	0.514829	0.465077	0.176534	0.403541	0.38609	0.174906	0.346942	0.24144	0.309392	0.295769	0.714914	0.493882	0.375041	0.266055	0.405819	0.382491	0.391811	0.497947	0.363255	0.79565	0.277519	0.444314	0.297825	0.423704	0.311476	0.215426	0.42666
MTFR1L	chr1	5817	6.89772	6.77292	7.05909	7.18745	6.94386	6.3804	7.4457	6.29244	7.4575	6.68849	5.33008	6.99516	7.0027	6.80718	6.36561	5.55132	6.38959	6.59242	7.07706	7.17453	5.46572	7.01268	6.50254	6.45778	6.87781	6.05907	5.9698	7.1579	7.27868	6.69442	7.11031	8.49389	7.17827	7.79234	6.58986	7.02364	7.27995	6.08008	6.25956
AL020996.3	chr1	222	0	0	0	0	0	0	0	0	0	0	0	0	0	0	0	0	0	0	0	0	0	0	0	0	0	0	0	0	0	0	0	0	0	0	0	0	0	0	0
AUNIP	chr1	2408	3.50796	3.82659	3.41304	3.92085	4.36977	4.37373	4.2167	3.45008	2.85889	2.96798	4.54718	3.29035	3.40999	4.48949	2.56972	3.15755	2.63635	2.61702	3.98518	2.52038	3.44628	4.24738	4.05221	3.29053	3.87878	3.79889	3.82019	3.85214	5.66987	3.73894	3.16	3.42777	4.36109	3.9872	5.20082	4.64055	3.59438	3.97448	4.09647
AL033528.2	chr1	849	0.388654	0.169054	0.107162	0.377682	0.222112	0.162513	0.27294	0.115122	0.230031	0.246381	0.132959	0.984821	0.378845	0.0987089	0.0871129	0.442517	0.389236	0.230158	0.110454	0.176506	0.193035	0.185335	0.133126	0.340064	0.205632	0.286722	0.232181	0.153451	0.122758	0.316129	0.0796679	0.237954	0.353407	0.282079	0.136079	0.342757	0.208409	0.243615	0.129963
PAQR7	chr1	3297	24.2797	23.7035	26.1463	34.2556	32.0295	27.7732	28.9186	22.9895	24.6638	20.979	20.908	25.3115	44.9672	30.2668	28.9076	23.4251	23.5068	31.145	25.731	29.9866	24.3885	36.3426	31.4355	31.3691	30.862	19.0683	33.312	38.7244	26.2609	27.0636	24.6898	41.2116	34.3619	40.7826	24.4308	29.4384	27.625	28.3038	20.9299
STMN1	chr1	6261	15.4891	19.9507	13.3858	14.7781	13.0414	15.896	18.7949	22.2791	16.2279	10.6688	17.5727	14.8042	15.1064	13.7431	15.1595	17.1988	17.9177	13.8962	13.2802	23.8686	19.8365	14.3376	17.005	13.5163	13.4819	27.7172	21.7765	14.0122	17.7032	13.4916	11.3486	11.0906	14.6763	13.6554	17.504	16.2426	13.0564	26.2535	24.8452
SNRPFP2	chr1	251	0	0	0	0	0	0	0	0.129799	0	0.138896	0	0	0	0.16694	0	0	0	0	0	0	0	0	0	0	0	0	0	0	0	0	0	0	0	0.173477	0	0	0	0	0
AL033528.1	chr1	140	0.471382	0.205038	0.216621	0.508971	0	0	0	0	0	0	0	0	0	0.2993	0	0	0	0	0.446548	0	0	0	0.538209	0	0	0.183028	0	0	1.11666	0.174281	0	0	0.178597	0.62204	0	0	0.210642	0.26861	0
MIR3917	chr1	93	0	0	0	0	0	0	0	0	0	0	0	0	0	0	0	0	0	0.525281	0	0	0	0	0	0	0	0.275525	0	0	0	0	0	0	0	0	0	0	0	0	0
PAFAH2	chr1	3835	8.82782	10.6812	8.0147	8.98363	9.88351	7.99896	7.27284	8.4401	8.40896	8.42709	7.56474	7.32968	10.7205	10.7131	10.684	6.94153	6.42646	8.95498	9.70761	12.7874	8.34101	8.91372	9.93195	8.20596	9.29432	8.00119	9.77471	8.36374	9.90582	8.59546	9.77974	13.6588	10.2166	10.9907	8.2122	9.31304	10.7617	7.79073	7.61871
RNU6-110P	chr1	104	0	0	0	0	0	0	0	0	0	0	0	0	0	0	0	0	0	0	0	0	0	0	0	0	0	0	0	0	0	0	0	0	0	0	0	0	0	0	0
RF00492	chr1	554	0	0.0777221	0.0547418	0	0	0	0.0380252	0.117616	0	0	0.135839	0	0.0683031	0	0.178	0.193758	0	0	0.056423	0	0.0268932	0	0	0	0.157564	0.0462525	0.0593026	0	0	0.0880844	0.12209	0	0.0902656	0.0785971	0	0.0700363	0	0	0
RF00283	chr1	167	0	0	0	0	0	0	0	0	0	0	0	0	0	0.25091	0	0.214255	0	0	0	0	0	0	0	0	0	0	0	0	0	0	0	0	0	0	0	0	0	0	0
EXTL1	chr1	4537	2.40003	4.42254	1.30011	2.55607	4.68005	1.1556	1.16079	2.57434	1.49044	2.12082	2.42169	1.45675	3.08174	2.1519	0.603147	1.38012	1.2804	2.00271	2.06001	5.40028	2.11808	2.22828	2.77349	3.02622	4.34818	1.34981	2.71548	0.752334	3.30215	2.03283	6.06759	7.56337	6.89431	3.12871	1.82833	1.83011	3.37018	0.538758	0.325885
SLC30A2	chr1	3498	28.6293	21.3608	20.7122	39.0757	34.3723	20.5895	21.3912	14.3292	19.0453	15.5079	14.4465	24.5514	51.4593	41.2551	17.1753	21.6852	12.9525	29.9419	23.3231	45.6244	20.0653	34.3442	36.0267	25.2655	32.2744	15.3172	32.5108	25.7134	20.7743	36.9897	22.0529	47.2838	34.2602	40.1943	19.7308	27.88	30.2022	17.0611	24.8625
AL391650.2	chr1	941	2.66499	2.73021	2.70719	4.18373	4.88968	1.95499	1.94765	2.78709	2.33484	3.18619	2.1193	3.08872	6.31336	4.54197	2.80326	1.38788	2.3104	4.67226	1.86022	2.18968	2.12162	3.3861	4.76438	2.35226	3.71055	1.89252	3.98015	5.62101	2.60277	3.96717	3.45019	3.92575	4.06541	5.39079	1.86618	3.36048	5.26493	6.21427	1.66505
TRIM63	chr1	2573	0.179539	0.239862	0.182693	0.166162	0.307815	0.178745	0.253807	0.151945	0.142317	0.0948465	0.0584959	0.0618965	0.220598	0.122139	0.364093	0.222499	0.378543	0.265805	0.133635	0.407686	0.104228	0.0764425	0.146423	0.286757	0.214862	0.129464	0.268141	0.12152	0.324047	0.26552	0.170869	0.10095	0.262377	0.414613	0.260428	0.301594	0.44699	0.255769	0.394527
PDIK1L	chr1	4535	2.83037	3.15854	1.9527	1.79515	2.20383	2.5252	3.01473	2.7443	2.47081	2.32932	2.19874	2.80065	2.65338	2.45313	3.05512	2.3433	3.37883	2.31598	2.39176	1.09871	2.47383	2.57622	1.81935	2.07968	2.38036	2.68669	2.82896	1.37318	2.34987	2.16824	1.94636	2.03645	2.51414	2.38597	1.77819	2.30576	2.37675	2.39646	3.22623
FAM110D	chr1	2858	0.0230908	0.0903948	0.127335	0.286719	0.105569	0.305749	0.0589671	0.125394	0.05125	0	0.078994	0.0557242	0.05296	0.102629	0.284656	0.262909	0.212997	0.273484	0.185931	0.0524331	0.0625563	0.123875	0.0922751	0.112244	0.0203617	0.107588	0.120701	0.109402	0.1094	0.119521	0.0946648	0.0504905	0.0874863	0.167589	0.113187	0.278307	0.144457	0.0263158	0.0926569
C1orf232	chr1	761	0	0	0	0	0	0	0.0553639	0	0	0	0	0	0	0	0	0	0	0	0.0821507	0	0	0	0	0	0.0764702	0	0	0	0	0	0	0	0	0	0	0.0509857	0	0	0.0579968
AL391650.1	chr1	2073	0	0.0138473	0.0146295	0.0171867	0	0	0	0	0	0.0336352	0.0363024	0.0384128	0.0182537	0	0.0237848	0	0	0	0	0.289153	0.0143742	0	0	0	0.0280723	0.0123608	0	0	0.0251379	0	0	0	0	0.0210047	0.0668777	0	0.0284514	0.0181405	0
ZNF593	chr1	769	9.48281	10.3399	13.093	13.3199	11.9667	12.3799	17.8609	12.6463	10.4759	7.02698	12.2815	12.0118	11.539	14.5758	9.45724	10.7481	9.54451	9.59235	7.76378	43.4556	14.0851	13.7092	14.6485	10.9295	14.0376	13.4617	13.7139	13.2821	18.0253	14.3414	11.7421	16.4756	13.526	14.3538	21.2433	16.3727	11.3319	17.629	21.8095
CNKSR1	chr1	4043	7.45957	6.42551	7.89867	6.85594	6.91234	8.59986	9.56645	5.78583	7.77708	7.95042	5.7237	8.64642	4.74052	7.91815	5.0123	5.18611	4.74503	6.73017	7.48407	13.3712	4.62847	8.64973	7.49206	6.91892	8.0245	4.97837	5.74512	9.87332	7.5466	6.63243	7.48652	12.3208	8.33659	9.57446	7.824	5.38384	7.80464	4.08794	3.30225
CATSPER4	chr1	2030	0.0325091	0.0282811	0.0597576	0.0614275	0.0185787	0.15859	0.0830186	0	0.0240513	0.0686953	0	0.0588398	0.0559211	0.0825654	0.0728659	0.0264389	0.0599749	0.144388	0.0307964	0.147639	0.0366966	0.174402	0.0556768	0.126421	0.0430003	0.0126226	0.0566442	0.025671	0.0385055	0	0.0333192	0.142169	0.0369511	0.0643489	0.091059	0	0.0363176	0.0555744	0
AL355877.1	chr1	3191	0.134427	0.472276	0.180574	0.0949037	0.248201	0.100889	0.0990253	0.188882	0.221858	0.163881	0.0235835	0.199636	0.136371	0.203535	0.123612	0.179408	0.174418	0.137781	0.274282	0.316989	0.0887112	0.184914	0.153485	0.140743	0.191487	0.0361352	0.334611	0.293957	0.130645	0.0917558	0.190768	0.352728	0.141042	0.238796	0.188268	0.0911943	0.272627	0.0530317	0.449516
AL355877.3	chr1	899	0	0.0319303	0.0506012	0.0396307	0	0	0.070298	0	0.0271547	0.0387796	0.0837097	0.044288	0.0841823	0.0699143	0.0822679	0.119401	0.0386935	0	0.0347701	0.250034	0.0828633	0.0875135	0	0.0713667	0	0.0285026	0.0730893	0	0.0289827	0	0	0.0321028	0.0278127	0.0242173	0	0.0431592	0.0656059	0	0
CEP85	chr1	5145	19.5159	22.8332	15.5908	38.7303	19.616	12.8811	12.4021	8.89685	11.4492	9.62879	11.8477	15.1831	29.6578	21.0854	12.808	13.2517	13.7282	16.9673	22.5218	31.7766	9.83698	24.6575	28.7484	14.3967	30.064	13.6412	22.6942	17.1681	17.7197	22.7491	27.4825	35.6197	18.681	16.6681	12.9116	19.8035	18.6425	9.34834	19.2713
AL355877.2	chr1	358	0	0	0	0	0	0	0.0588435	0	0	0	0	0	0	0	0.137726	0	0	0	0	0	0	0	0	0	0	0	0	0	0	0	0	0.0806156	0	0	0	0	0	0	0
SH3BGRL3	chr1	1786	14.8171	16.7957	15.5965	22.9707	15.6476	18.8239	11.0874	12.4955	12.9715	11.3802	16.8755	10.1878	17.5958	13.7132	14.6455	14.9654	21.2783	18.5175	16.6618	11.9145	24.4671	15.5719	16.1794	19.7757	18.5399	23.974	20.4921	18.1779	17.4627	15.0413	16.3414	16.2239	15.6237	14.3842	19.0827	18.0749	15.3228	25.6247	23.7359
UBXN11	chr1	4704	2.11841	1.51338	1.50217	1.20047	1.05832	1.49588	1.91224	1.39904	1.07426	2.14928	3.49558	1.7182	1.01357	1.31834	0.576493	1.10293	0.931753	0.716566	1.50178	3.00249	1.07687	1.04532	1.25742	1.3571	1.52165	3.0668	1.07557	2.12702	2.35961	1.20337	2.1065	1.66266	1.29164	1.23575	1.68974	1.29911	1.44189	1.19515	0.558263
CD52	chr1	935	1.5175	1.87276	0.989276	1.65756	0.806731	1.03295	1.46448	1.62027	0.913821	0.74573	0.523163	2.12914	1.61882	0.380927	0.369135	2.14301	2.10201	1.25393	0.568334	0.240407	0.605513	1.30423	0.483524	0.480332	2.67629	1.0414	2.4772	1.53271	1.36547	0.41753	2.56807	1.79027	2.83463	0.884827	1.70517	0.539467	0.630799	2.69471	0.684456
CRYBG2	chr1	6895	16.0892	23.7303	19.7224	32.8712	24.237	16.6555	9.96624	10.459	11.7971	12.9036	11.0781	20.4127	26.8721	23.1296	15.5426	15.607	12.0778	22.1902	20.2284	57.4258	14.6806	33.1186	28.6371	17.7216	21.6781	8.33565	21.5109	28.331	21.2109	28.1787	23.4501	38.2447	29.2428	31.664	16.2397	17.3349	21.2139	11.1098	13.9672
AL451139.1	chr1	346	0	0	0	0	0	0	0	0	0	0	0	0	0	0	0	0	0	0	0.180684	0	0	0	0	0	0	0	0	0	0	0	0	0	0	0	0	0	0	0	0
ZNF683	chr1	2379	0	0	0	0.014976	0	0	0	0	0.0102615	0	0	0	0	0	0	0	0.0146219	0	0.0131393	0.0314951	0	0	0	0	0	0	0	0.0547625	0	0	0	0	0	0	0.0291377	0	0	0.0316144	0
LIN28A	chr1	4008	0	0.0286481	0	0	0	0	0.010512	0	0	0	0	0	0	0.0104546	0.0123019	0.00446365	0.0043395	0	0	0	0.00743454	0	0	0	0	0	0	0	0.0390051	0.0121753	0.0506273	0	0.00623842	0	0	0.029042	0.00367888	0.00938257	0.0165178
DHDDS	chr1	5596	6.43307	4.50637	4.90998	5.6186	5.70842	5.35028	5.83493	4.5906	5.22181	4.97151	6.12556	5.35751	4.57108	5.73943	4.31294	4.39265	4.64034	4.24261	5.9154	4.85364	4.79765	5.89075	5.91106	5.19942	5.74555	5.14904	5.05192	5.34065	6.02031	4.92261	5.72312	6.60653	5.37514	5.78911	6.16882	5.82071	5.79679	4.1933	4.0894
AL513365.1	chr1	535	0.308381	0.402412	0.226744	0.332972	0.704947	0.171929	0.393757	0.121793	0.22815	0.586478	0.210995	0.0744204	0.459737	0.117482	0.184321	0.10032	0.422627	1.18704	0.993256	0.840301	0.222786	0	0.352099	0.539653	0.652641	0.143685	0.245635	0.584434	0.243509	0.136819	0.252852	1.02495	0.233678	0.48833	0.0431892	0.290094	0.358288	0.421742	0.371234
AL513365.2	chr1	529	1.43464	1.51938	1.03192	0.97657	1.212	0.173879	0.438045	1.29333	1.43058	0.922647	0.711295	1.80635	1.1445	1.14854	1.39809	1.14985	1.31514	2.401	0.886343	0.141639	0.506954	1.11542	0.854622	0.788339	1.15508	0.678136	0.900526	0.492552	0.935828	1.66045	1.98183	1.36391	0.850783	1.3993	0.218395	0.880154	1.33791	0.995226	0.792605
HMGN2	chr1	2509	61.8771	75.6705	68.3233	70.9222	59.7212	58.9507	90.6786	76.1055	79.4341	48.0771	58.7283	87.596	72.6786	67.9466	71.355	72.0033	78.5965	56.8924	63.1396	93.3823	77.095	61.2401	71.5052	61.9084	71.542	77.9388	91.2805	65.5191	72.5377	70.1932	59.8471	70.5578	72.33	74.6249	69.7147	78.8142	66.6901	80.6814	117.542
DPPA2P2	chr1	897	0	0	0	0	0	0	0	0	0	0	0	0	0	0	0	0	0	0	0	0	0	0	0	0	0	0	0	0	0	0	0	0	0	0	0	0.0216277	0	0	0
RPS6KA1	chr1	5884	1.32346	1.1489	1.27823	1.05964	1.08965	1.32877	0.683821	1.10739	0.688716	0.876904	3.01838	0.473665	1.00002	0.972062	0.649423	1.12499	0.96659	0.91326	1.01999	2.27939	1.499	1.02956	1.09489	1.2376	1.2066	1.99669	1.07483	1.38605	1.73142	1.04498	1.62658	1.33904	1.01986	0.906525	1.88494	1.18695	1.49604	2.60758	1.30892
MIR1976	chr1	52	0	0	0	0.342577	0	0	0	0	0	0	0	0	0	0	0	0	0.334475	0	0.601122	0.72045	0	0	0	0	0	0	0	0	0	0	0	0	0	0	0	0	0	0	0.848761
RN7SL679P	chr1	304	0	0	0	0	0	0	0	0	0	0	0	0	0	0	0	0	0	0	0	0	0	0	0	0	0	0	0	0	0	0	0	0	0	0	0	0	0	0	0
RNU7-29P	chr1	64	0	0	0	0	0	0	0	0	0	0	0	0	0	0	0	0	0	0	0	0	0	0	0	0	0	0	0	0	0	0	0	0	0	0	0	0	0	0	0
AL627313.1	chr1	238	0	0	0	0	0	0	0	0	0	0	0	0	0	0	0	0	0	0	0	0	0	0	0	0	0	0	0	0	0	0	0	0	0	0	0	0	0	0	0
RF01210	chr1	3224	0.0409389	0.0801328	0.0376265	0.0497288	0.0233962	0.0713261	0.0196023	0.0656846	0.0227159	0.118949	0.0816974	0.0864468	0.0176054	0.058486	0.0152934	0.0832366	0.0107895	0.0303047	0.0484776	0	0.0277273	0.061007	0.0233713	0.0199003	0.0722007	0.0715306	0.061142	0.0242457	0.0404085	0.121089	0.0734284	0.0895173	0.0387773	0.0202587	0.0215008	0.0481391	0.0548819	0.0116642	0.0547588
AL627082.1	chr1	235	0	0	0	0	0	0	0	0	0	0	0	0	0	0	0	0	0	0	0	0	0	0	0	0	0	0	0	0	0	0	0	0	0	0	0	0	0	0	0
AL512408.1	chr1	2000	0.230977	0.186585	0.356342	0.204861	0.113144	0.183964	0.21066	0.154753	0.231915	0.191746	0.112882	0.179167	0.11352	0.157132	0.0986118	0.214684	0.243498	0.244256	0.343842	0.0749268	0.260729	0.157349	0.188373	0.176436	0.290969	0.211397	0.180695	0.156336	0.117249	0.304992	0.169095	0.317464	0.362552	0.261257	0.0924249	0.203701	0.265409	0.084612	0.297915
ARID1A	chr1	15928	4.7813	3.1205	5.68726	5.22184	5.61411	4.61412	6.00846	3.07121	6.08156	8.20792	6.08069	5.05185	3.49939	6.31107	2.99494	4.1008	3.01708	6.35788	6.03854	3.03179	4.34861	5.56175	6.28462	5.92525	5.67397	3.62447	3.34869	6.17211	4.64084	7.40039	4.04053	5.44484	6.15671	5.33077	5.27318	4.88899	5.0489	3.49422	2.89702
PIGV	chr1	3382	5.28807	4.08258	4.95436	5.16721	4.40488	5.5483	7.54314	4.12784	5.93339	5.02017	5.88555	5.50957	5.05166	5.72404	4.2862	3.94095	4.14504	5.18556	3.36429	3.48935	4.3833	4.22219	5.24682	5.40663	4.7319	4.22771	5.50313	5.57793	4.56085	5.11507	5.48984	7.22789	5.31566	5.98681	5.09676	5.35194	5.59366	3.97514	3.53659
RN7SL165P	chr1	291	0	0.197288	0	0	0.259207	0	0	0	0	0	0.258608	0	0.260068	0	0	0.122957	0.119538	0	0	0	0.102397	0	0	0	0	0.0880545	0.112899	0	0.0895375	0.167693	0.232433	0.198353	0	0	0	0.266668	0	0	0
ZDHHC18	chr1	5436	7.14444	6.31032	7.1689	6.72448	8.1729	8.02897	8.1962	6.05622	7.59397	6.68269	7.94635	6.42341	7.39605	9.54279	5.56914	6.28596	6.2743	7.6386	6.34252	12.7842	7.28496	8.43045	9.21073	8.21458	7.57932	6.00059	6.85358	7.53496	7.65462	7.10078	5.72982	9.24318	7.66298	8.35852	8.9475	6.91279	7.99362	4.48621	4.30314
SFN	chr1	1320	2.42476	1.72885	0.941974	1.45751	1.82859	2.64797	1.48419	2.65326	1.03566	2.06008	9.29285	0.995373	1.08933	3.01567	0.298824	1.2469	1.29128	0.666152	1.89445	11.2958	1.58018	1.87746	2.05498	1.67687	2.44678	2.84386	1.21957	3.4544	4.18466	1.21997	2.92073	3.12654	0.681916	1.20402	5.33894	2.42501	1.86546	2.83464	1.25385
AL034380.1	chr1	306	0	0	0	0	0	0	0	0	0	0	0	0	0	0	0	0	0	0	0	0.244859	0	0	0	0	0	0	0	0	0	0.159473	0	0	0.081711	0	0	0	0	0	0
GPN2	chr1	4979	4.44684	4.73618	5.03724	5.17353	4.90086	4.84943	5.46641	4.98279	5.10403	4.01914	4.05824	4.57404	4.97794	5.53755	5.01575	4.18602	5.16996	4.06193	3.79821	7.42647	4.06957	5.57785	5.03186	4.57448	5.05499	4.42075	5.24576	4.48484	4.42194	4.38101	4.84972	6.28332	4.94146	5.34337	5.63385	5.56792	4.99592	3.54981	3.91804
GPATCH3	chr1	2225	3.67784	3.90909	4.14355	4.55557	4.22065	4.46475	5.13158	3.96079	4.25703	3.63514	4.10943	3.90097	4.22617	3.30507	4.25471	3.36901	4.40094	3.7544	3.04857	17.9656	3.64937	5.18015	4.2839	4.31089	4.06703	3.94435	4.71025	4.82475	4.47334	3.92583	3.67829	4.7344	4.40512	4.7261	5.61819	4.55139	3.77073	3.77744	4.89955
NUDC	chr1	2856	11.1029	12.8802	11.1815	11.9009	11.6076	11.6266	13.181	15.7936	11.0521	9.46034	13.1749	8.44812	12.7657	11.9867	14.5881	13.994	14.4208	12.1273	10.901	55.9984	15.8691	11.9692	13.4816	11.1649	10.4733	15.8624	15.196	12.0244	15.4544	10.3971	6.71407	11.9342	11.066	13.4165	16.3588	12.4647	11.3272	17.1634	17.8567
NR0B2	chr1	1156	0	0	0	0	0	0	0	0	0	0	0	0	0	0	0	0	0	0	0	0	0	0	0	0	0	0.022166	0	0	0	0	0	0	0	0	0	0	0	0	0
KDF1	chr1	1793	5.72336	5.2912	5.93685	6.40826	5.95274	5.69437	9.65769	5.66917	7.07991	3.88877	6.90432	6.88378	5.84588	6.8707	4.88109	4.1907	4.59796	5.88502	4.06202	4.82658	5.03552	8.09563	6.49272	5.76104	6.50745	5.60209	6.64219	6.08894	7.41119	5.19831	4.94176	8.20903	6.17768	7.04261	8.24762	6.82735	6.36508	4.72951	4.2831
RPL12P13	chr1	497	0.331959	0.144393	0.21357	0.394273	0.0758847	0.462687	0.423863	0.0655524	0.540307	0.140293	0.529965	0.320442	0.114205	0.0843097	0.148811	0.359966	0.104986	0.098292	0.440258	0.753791	0.23982	0.0791495	0.37902	0.387276	0.11709	0.18045	0.0661039	0.209706	0.576679	0.490933	0.204139	0.290346	0.251545	0.306639	0.232457	0.429378	0.326347	0.113497	0.044402
AL356390.1	chr1	397	0.0831153	0	0.152781	0.089743	0	0	0	0	0	0.175632	0.189559	0.401158	0	0	0	0	0.0876207	0.246101	0.314946	0	0	0	0.379593	0	0.293168	0	0.16551	0.196897	0	0.368757	0	0.0726962	0.125963	0.219359	0.232808	0	0.222845	0	0
OSTCP2	chr1	444	0	0	0	0.0401216	0	0.103583	0	0	0	0	0	0	0	0	0	0	0	0	0.140803	0	0	0	0	0	0	0	0	0.0586847	0	0.109907	0	0	0	0	0	0	0	0	0
TRNP1	chr1	1976	0.350674	0.29054	0.306953	0.54091	0.248123	0.67497	0.245201	0.247314	0.34592	0.388149	0.361803	0.141045	0.584068	0.455917	0.623809	0.470798	0.853792	0.321389	0.442932	0.265429	0.437313	0.437966	0.228793	0.503269	0.368129	0.324189	0.465538	0.237352	0.461508	0.654437	0.513447	0.0730273	0.430224	0.418681	0.33911	0.490892	0.447721	0.504323	0.714746
TENT5B	chr1	2368	0.989345	0.866737	1.69693	0.917781	0.70078	1.243	1.66357	1.06626	1.34019	0.53001	0.905729	0.958383	1.00672	1.2475	1.68656	1.2088	1.16049	0.577632	0.84482	1.70864	0.717257	0.89705	0.397747	0.975386	1.01987	0.676306	0.867126	0.990305	1.32038	0.556405	0.771211	1.03595	1.01366	0.570028	1.37584	1.04046	0.921558	0.682867	0.44732
SLC9A1	chr1	5974	20.1162	11.0636	18.6231	21.0285	25.0821	21.1094	22.6775	9.65007	21.1225	23.6874	16.3573	20.0074	19.2747	27.0322	11.53	14.3236	11.0197	24.7118	20.6418	17.3207	13.6643	27.3794	29.8799	23.7293	19.5505	9.95745	14.9117	23.4304	19.3955	28.986	13.9092	31.6285	21.8269	25.4449	20.0739	16.8638	20.365	11.721	11.3516
AL590640.2	chr1	527	0	0.0544694	0.0575464	0	0	0	0	0.0618208	0	0	0	0	0	0	0	0	0.0660065	0	0	0.284352	0	0	0	0	0	0	0	0	0	0	0.0641727	0	0.0474451	0	0.0438448	0	0	0	0
CHCHD3P3	chr1	640	2.26853	1.70438	1.87174	1.39172	3.00539	2.22769	0.691228	2.01077	1.2206	1.14394	2.70448	2.79949	1.892	1.96415	2.54234	1.76108	1.38598	1.45027	1.6606	5.73659	1.74596	2.08979	1.29506	1.65409	1.68216	2.58241	2.18169	1.26209	1.70989	1.86808	2.16653	2.11943	1.40645	2.44928	2.52724	2.24313	1.22106	1.76275	1.75853
NPM1P39	chr1	867	1.48428	1.95342	1.80143	1.80811	1.43551	1.69748	1.79802	2.31101	1.29522	1.12591	2.60398	0.642917	1.22205	1.28074	1.62078	1.13491	1.72523	1.29594	1.5503	2.98152	1.56377	1.31578	2.08579	1.11001	0.939692	1.78806	1.40206	0.991751	1.32231	0.647273	1.95035	1.66438	1.67267	1.40623	2.05211	2.23761	1.08844	2.08196	1.95988
SNRPEP7	chr1	220	0	0	0	0	0	0	0	0	0	0	0	0	0	0	0	0.162639	0	0	0	0	0	0	0	0	0	0	0	0	0	0	0	0	0	0	0	0	0	0	0
AL590640.1	chr1	379	0	0	0	0	0	0	0	0	0	0	0	0	0	0	0	0	0	0	0	0	0	0	0	0	0	0	0	0	0	0	0	0	0	0	0	0	0	0	0
WDTC1	chr1	6024	8.15059	5.40132	9.39411	8.82715	11.933	10.3526	11.1205	5.85177	10.8444	9.02823	6.19629	7.2571	8.47692	10.9207	6.74437	6.02877	6.56846	9.33394	8.50991	7.74891	6.41559	10.3371	9.66881	10.1073	9.47195	5.58714	6.5091	10.8437	8.98791	8.50171	6.473	10.7508	10.8913	10.0978	10.8128	9.50358	9.13726	4.3386	4.54983
FO393419.3	chr1	282	0.702059	0.356272	0.322627	0.694872	0.93618	0.326178	0.747021	0.519886	0.779109	0.247254	0.133431	1.27069	0.670921	1.04012	0.262265	0.76129	0.616763	0.346462	0.997607	0.265698	0.105665	0.278988	0.400794	0.34127	0.309541	0.18173	0.349507	0.369589	0.461976	0.865227	0.719553	0.409367	1.24131	0.694832	0.81937	0.412767	0.418296	0.466733	0.626037
TMEM222	chr1	4476	3.53115	3.23545	3.54696	4.30226	3.60632	3.56544	4.33933	2.84598	4.22139	3.74643	3.80814	3.40686	3.38158	4.14713	2.59969	3.38141	3.07365	3.74351	3.57557	3.18891	3.08228	4.53486	4.32635	4.37185	4.13441	3.32607	3.48281	3.81875	4.39496	4.38273	3.8836	4.59729	3.84885	4.52355	4.35178	4.18254	4.37143	2.7095	2.71657
RNU6-48P	chr1	107	0.308381	0.804823	1.13372	0.332972	0.704947	0	0.590635	0.304482	0	1.62911	0.703318	0.744204	0.353644	0.391607	0.230401	0.334398	0.325097	0.456553	0.584268	0	0.696206	0.735277	0.704198	0.899421	0.543867	0.119738	0	0.243514	0.243509	1.36819	0.632131	1.61834	0.934713	0.813884	0.215946	0	0.551213	0.527178	0
ACTG1P20	chr1	468	2.04467	1.28806	1.45803	1.59869	1.12822	1.08099	1.30537	0.87018	1.09541	1.41537	1.68841	1.44627	0.565982	2.90986	1.10622	0.840998	2.41565	1.35698	1.26904	0.880551	0.795877	1.68108	1.12702	1.64509	1.49215	0.793902	0.982802	1.44756	1.72589	1.51193	1.87883	1.29502	1.60279	1.30256	1.38242	2.19702	0.882176	0.522296	0.424381
SYTL1	chr1	5584	1.04592	0.516635	0.746769	1.09423	1.04013	1.87786	1.96173	1.16689	1.73123	1.04888	1.36117	1.75402	0.782685	1.43325	1.10815	0.775332	0.784915	0.796105	0.912448	3.0325	0.88315	1.3103	1.35612	1.39026	2.20415	1.18621	1.22378	1.76382	1.54447	2.02309	1.87143	2.22758	1.45526	1.25154	1.91173	1.70237	1.17241	0.697019	0.72321
MAP3K6	chr1	4951	1.63951	1.58862	2.79626	2.74172	2.25481	2.23871	1.49772	1.33253	1.41019	1.85194	2.02919	1.43144	1.03179	2.33165	1.24485	1.40564	1.63002	2.02272	1.84987	3.29914	1.98611	2.26442	2.47309	2.79909	2.3214	1.93822	1.01195	2.50508	2.78395	2.85834	2.06288	1.84203	2.85842	2.27784	2.73018	2.84477	2.36765	1.41656	1.44415
FCN3	chr1	2167	0.715666	0.476877	0.839695	0.739851	0.783185	1.33707	0.204147	0.405929	0.563269	0.305673	0.0868193	0.330719	0.471471	0.512414	0.796357	0.346743	0.939062	0.969358	0.302919	0.311187	0.357517	0.835033	0.799738	1.2583	0.308827	0.449334	0.469988	0.324648	0.625234	0.776907	0.405766	0.226408	0.438457	0.50234	0.76772	0.984775	0.966212	0.251628	0.397159
CD164L2	chr1	2041	0	0	0.0891533	0	0	0	0.051607	0.0159625	0	0	0	0	0	0.0205301	0	0	0	0	0	0	0	0	0.0369178	0	0	0.0251091	0	0	0.025532	0	0	0.0282806	0	0	0	0	0	0	0
FO393419.1	chr1	355	0	0	0	0	0	0	0	0	0	0	0	0	0	0	0	0	0	0	0	0	0	0	0	0	0	0	0	0	0	0	0	0	0	0	0	0	0	0	0
GPR3	chr1	2115	0	0.0135723	0.0645255	0.0336907	0.035664	0.173961	0.0199205	0.0616162	0.0692541	0.0329672	0.213489	0.03765	0.0536737	0.099059	0.0233125	0.118423	0.016447	0	0.0443381	0	0	0	0	0.0606702	0	0.0242306	0.0155336	0.0492785	0.0985548	0	0	0	0.0709321	0.0617628	0.0655496	0.0183452	0.0418296	0	0.0313018
WASF2	chr1	5676	20.3875	18.8309	20.437	17.7638	22.9039	23.1657	22.4652	21.7541	25.8142	27.0746	17.3752	18.0907	20.82	23.0106	21.0045	22.1391	22.6663	26.3793	22.3038	20.8702	24.7736	21.6508	25.7204	23.0761	22.4532	22.6127	22.7244	22.3423	18.9127	24.6057	14.8897	17.786	23.5543	22.2202	24.7386	19.113	19.7301	15.543	14.0742
FO393419.2	chr1	428	0	0	0	0	0	0	0	0	0	0	0	0	0	0	0	0	0	0	0	0	0	0	0	0	0	0.0299344	0	0	0	0	0	0	0	0	0	0	0	0	0.0515603
BX293535.1	chr1	283	0.466385	0.0507162	0.482231	0.251788	0	0.325025	0.297752	0.287805	0.345047	0.369571	0	0.844132	0.601695	0.44419	0	0.252867	0.676042	1.03571	0.662721	0.794278	0.26323	0.278002	0	0.226709	0.411264	0.407447	0.406317	0.552424	0.828618	0.344868	0.478007	0.20396	0.795167	0.461584	0.408237	0.205654	0.312613	0.797286	0.701803
AHDC1	chr1	8297	0.922653	1.17631	2.49648	2.46265	2.00006	1.71282	1.82807	1.26439	2.13021	1.83201	1.11109	2.01066	1.28611	1.89637	1.50051	1.71637	1.42336	2.42578	1.4693	3.53548	1.53352	2.42747	2.37481	3.15497	1.93933	1.0454	1.1008	2.55944	1.96271	3.09661	1.50814	2.0627	2.36565	2.0546	2.61223	1.81912	1.91043	1.03112	1.2022
FGR	chr1	3474	0.237455	0.458592	0.427755	0.487141	0.72737	0.476591	0.272875	0.206318	0.688654	0.421485	0.216623	0.55012	0.381231	0.217109	0.184507	0.839413	0.916196	0.66091	0.404901	0.248031	0.300206	0.566167	0.281963	0.42477	0.896191	0.272908	0.373552	1.14754	0.412507	0.365218	0.292047	0.456914	0.70534	0.451221	0.691724	0.463502	0.250418	0.893046	0.2795
AL031729.1	chr1	192	2.74973	9.11993	4.34371	5.19574	1.96431	2.87444	2.63325	7.21162	1.52575	4.90259	4.89941	1.86632	3.94166	6.21982	4.49403	6.61569	6.34109	4.32536	6.51216	29.0732	4.26789	3.27811	2.74711	2.67328	4.84948	6.73961	6.16006	2.17133	2.71411	1.77912	4.40352	2.85597	5.20908	3.51517	8.18346	4.74897	1.91991	7.34479	6.43644
LINC02574	chr1	441	0.224468	0.162729	0.137537	0.080789	0	0	0.143306	0	0.221425	0.316216	0.0853231	0	0.128707	0.0475079	0.111805	0	0.118318	0	0.283522	0	0.0675683	0	0	0.218227	0	0.087156	0.186245	0	0.23633	0	0	0.130886	0.113395	0	0.419161	0.0439911	0.0668705	0	0.0500403
IFI6	chr1	865	392.68	437.052	470.576	517.058	382.684	482.986	622.019	530.538	521.6	295.105	327.207	609.237	484.067	466.637	557.613	352.201	535.213	395.496	342.288	1670.09	379.377	443.898	381.189	395.559	499.996	467.525	552.112	421.866	384.717	344.892	594.941	563.728	474.316	469.734	616.442	604.833	451.723	506.216	470.873
AL445490.1	chr1	1651	0	0	0	0	0	0	0	0	0	0	0	0	0	0	0	0.0433442	0	0	0.037866	0	0	0	0	0.0388605	0	0	0	0	0	0	0	0	0	0	0	0	0	0	0
RNU6-949P	chr1	107	0	0	0	0	0	0	0	0	0	0	0	0	0	0	0	0	0	0	0	0	0	0	0	0	0	0	0	0	0	0	0	0	0	0	0	0	0	0	0
CHMP1AP1	chr1	662	0	0	0	0	0	0	0.0636434	0	0.110629	0	0	0	0	0	0	0	0	0	0.0944361	0	0	0	0	0	0	0	0	0	0.0787173	0	0	0	0	0	0.0349037	0	0	0	0
RNU6-424P	chr1	105	0	0	0	0	0	0	0	0	0	0	0	0	0	0	0	0	0	0	0	0	0	0.749282	0	0	0	0	0	0	0	0	0	0	0	0	0	0	0	0	0
FAM76A	chr1	4034	5.45583	5.27641	4.90163	4.75157	4.21649	5.3356	6.07853	6.33985	5.70664	4.66682	5.26076	5.78372	4.53535	4.81446	6.15407	4.55462	6.08788	4.63807	5.67981	2.38674	5.26297	5.04149	4.58558	5.78923	5.61165	6.49172	5.4281	4.52137	4.26291	4.57262	6.15348	4.61451	3.48959	4.38774	5.59613	4.98227	5.1282	5.29961	4.28336
AL020997.1	chr1	349	1.04001	0.370126	0.695174	0.765644	0.21613	0.263559	0.663971	0.793485	0.349743	0.599362	0.862521	1.82533	0.379484	0.600314	0.282555	0.92271	0.299015	0.419924	0.716524	0.21469	0.72573	0.450857	0.647701	0.643425	0.75035	0.220262	0.753092	0.0746591	0.149315	0.769035	0.872124	1.24042	0.573148	0.311911	0.463449	0.722639	0.422491	0.700386	0.316157
RPEP3	chr1	676	0.195247	0.318477	0.314037	0.0527041	0.111582	0.408205	0.249302	0.0240973	0.397238	0.515723	0.111324	0.412285	0.307869	0.12397	0.218813	0.10586	0.0257289	0.43359	0.0462402	0	0.0440793	0.232765	0.222927	0	0.301299	0.0568577	0.1458	0.192722	0.077087	0.324844	0.250141	0.341543	0.369875	0.386474	0.478531	0.315682	0.174496	0.111258	0.0652893
STX12	chr1	3846	11.119	11.662	9.20612	8.48086	11.3948	9.1719	9.93048	10.8556	9.2545	9.60859	9.5096	9.42059	14.2613	10.1377	11.7368	9.45684	11.7399	9.08179	10.1106	5.10422	11.8617	8.61207	9.89375	9.08331	8.55658	11.2463	11.4595	8.41435	8.88161	7.94915	9.25934	8.67462	9.60226	11.0272	8.75345	10.1792	10.5124	15.5271	16.8865
AL020997.2	chr1	184	2.51062	1.09205	1.48338	1.74267	2.25468	0.249951	2.97671	1.32797	2.65349	2.27366	1.63598	1.94747	1.23391	1.2525	1.87577	1.36122	1.03978	0.265495	1.69882	0	0.728746	0.641369	0.409507	1.91779	1.42322	0.974821	0.982039	0.424826	0.849633	1.32605	1.83799	1.8822	1.223	1.18323	1.25577	0.948916	0.881491	1.22626	1.799
AL020997.3	chr1	359	0.275739	0.799592	0.0844763	0	0	0	0.117359	0.771382	0.748002	0.97111	0.104812	0.88724	0.632422	0.291796	1.03007	0.598005	0.436029	0	0.870706	0	0.539511	0	0	0	0	0.356878	1.05242	0.0725794	0	0.271859	0.753627	0	0.278591	0.181934	0.257451	0.0540392	0.205361	0.366626	0.491761
RNU6-1245P	chr1	106	0	0.541611	0.572207	0.672226	0	0	0.198736	0	0	0	0	0	0.17849	0	0	0.168777	0.164082	0	0.88467	0	0	0	0	0	0	0.120867	0.30994	0.245811	0	0.230183	0	0.816803	0	0	0	0	0	0.177384	0.208187
PPP1R8	chr1	2819	12.3021	12.6521	11.2045	11.5137	12.2683	13.3617	14.7215	14.2326	12.9378	9.4361	14.6692	11.0448	13.0742	12.6717	12.567	11.2774	12.8394	10.6228	10.534	8.59838	13.0702	12.0286	11.7341	11.4366	12.0454	15.0116	13.5016	10.8975	13.476	10.8278	11.6369	12.142	11.5128	13.1988	15.5817	13.3646	12.3546	14.7607	16.4628
SCARNA1	chr1	166	2.98163	0.691695	4.47597	3.43402	3.40795	3.87876	0.761421	15.9954	2.79415	6.0905	3.85342	1.67894	0.79783	7.82506	19.0095	9.59179	11.4205	5.00283	13.1812	2.25683	9.3342	2.36972	2.0426	1.93249	3.68093	7.71803	9.79672	1.25571	2.04048	1.76381	3.05593	4.5203	2.86186	3.40998	2.08791	4.67471	2.8424	0.906153	0.797631
THEMIS2	chr1	4621	0.421296	0.649147	0.856453	0.890506	1.35482	0.766352	0.373817	0.412444	0.528286	0.5432	0.358279	0.542813	0.745171	0.430717	0.565508	0.836249	1.14797	0.740008	0.568211	0.454004	0.519089	0.681018	0.407646	0.694208	0.572997	0.368749	0.618539	1.12772	0.772472	0.617773	0.592802	0.487148	0.865737	0.654885	0.905048	0.646529	0.660507	1.55027	0.983762
RPA2	chr1	2019	22.7823	15.9664	14.9081	21.0962	16.1394	17.631	25.3334	20.5579	18.8864	11.7591	16.6239	17.5312	16.7365	18.8445	15.3119	19.379	20.5801	19.2356	15.0641	12.5249	17.2528	16.3662	18.6227	15.6186	15.8095	17.8631	18.0541	14.1701	20.7385	12.7858	20.2512	14.4802	17.4121	17.1022	26.9973	20.0823	15.0005	19.3708	23.8494
SMPDL3B	chr1	2670	0.81565	0.5053	0.227168	0.607143	1.0029	0.637329	0.978345	0.439275	0.50287	0.261145	0.775098	0.730686	0.843249	2.54237	0.701732	0.361827	0.149825	0.256148	0.737556	1.10847	0.463147	0.618789	2.15888	1.06931	0.348727	0.383878	0.978227	0.761187	0.878273	1.02349	0.58265	0.929585	0.402679	0.668635	0.17308	0.523148	0.712396	0.99295	1.23976
AL512288.1	chr1	491	0.134406	0	0.0617657	0.072562	0	0.187336	0.214521	0.132707	0.0994382	0.142008	0	0.405447	0.0385335	0.08534	0	0.072873	0	0	0	0.152601	0.0606876	0.24035	0	0.130669	0	0.0521871	0.200735	0.212269	0	0.198773	0.137756	0.235115	0	0	0	0	0	0.0382946	0.0898892
XKR8	chr1	2743	8.91382	6.95919	8.50769	9.50772	7.78218	10.2445	16.3428	6.94231	10.7064	7.65127	6.47473	11.7137	5.57322	10.3724	8.60112	7.42875	8.66148	7.87174	7.54394	11.9506	7.03932	9.85225	9.9028	10.5138	9.54692	7.3518	10.54	9.33761	10.9617	8.55713	6.966	7.3545	10.428	9.29431	13.0315	9.22971	9.85863	4.5173	4.97994
EYA3	chr1	6483	6.83043	5.08974	5.87079	5.5533	6.38177	5.96614	6.57032	5.58571	6.4278	6.5015	6.6398	5.10353	4.92042	6.8964	5.28957	5.19904	5.20467	5.63638	6.28253	2.95292	5.75913	6.80196	7.20019	6.97205	6.77716	6.32593	6.27883	5.82372	6.03659	6.70673	5.15919	6.45051	6.44855	6.24966	6.85738	6.25123	6.02261	5.23505	4.70766
AL512288.2	chr1	367	0.719275	0.469297	0.578444	0.339776	0	1.00253	0	0.310704	0.33259	0.759953	0.410109	0.43395	0.463977	0.570871	0.134348	0	0.0473916	0	0.255518	0.20416	0.0811925	0.750303	0.410622	0	0.554982	0.17455	0.179039	0.496981	0	0.59835	0.552899	0.786386	0.817556	0.23729	0.12592	0.370029	0.401769	0.409867	0
RN7SL559P	chr1	297	0.999902	0.386604	1.17428	0.299899	0.253971	0.309704	0.780222	0.603325	0.986346	1.17383	0.253384	0.134057	0.382221	0.70542	0.664053	0.843314	0.468491	0	1.5787	0.252279	0.752465	0.794693	1.14165	2.05221	1.37157	0.560792	0.497783	1.05277	0.70183	1.3966	1.36642	0.583038	0.420936	1.02626	0.466793	0.26128	1.14186	0.886321	1.41174
SPCS2P4	chr1	681	10.7567	9.10478	7.19208	5.0486	6.31347	4.65989	6.65079	12.606	8.02982	7.88382	6.63039	7.65896	14.0858	4.98393	12.3446	7.35578	14.0725	6.16916	7.80311	3.41077	12.6235	4.39007	9.07289	4.33377	7.9899	17.1766	18.8631	7.19314	10.5216	8.16896	8.98861	10.6372	8.37124	10.2303	6.41274	8.17595	5.7594	16.7319	17.6607
AL137792.2	chr1	235	0	0	0	0	0	0	0	0	0	0	0	0	0	0	0	0	0	0	0	0	0	0	0	0	0	0	0	0	0	0	0	0	0	0	0	0	0	0	0
AL137792.1	chr1	557	0	0	0.054447	0.15991	0.0677104	0.165138	0.0378204	0	0.0876556	0	0.135108	0	0	0	0	0.0321191	0	0.087704	0	0.403556	0	0	0.135277	0.115186	0.0522386	0.0230017	0.0294916	0.0467792	0	0	0	0.051814	0.179559	0.156348	0	0	0	0.0675141	0.079238
RNU6-176P	chr1	105	0	0	0	0	0	0	0	0	0	0	0	0	0	0	0	0	0	0	0	0	0	0	0	0	0	0	0	0	0	0	0	0	0	0	0	0	0.140428	0	0
PTAFR	chr1	4706	1.17094	2.04341	2.22651	2.30908	4.22347	2.30639	0.608792	0.941526	1.66517	1.80019	0.911503	0.998334	2.37605	1.21094	2.45167	2.09848	3.4852	2.64705	2.83623	1.24984	2.33645	2.01451	1.68119	2.55626	1.8116	1.31223	1.39625	2.68533	1.52258	1.73689	1.20731	1.03029	2.79471	2.71102	2.57772	1.81798	2.06479	3.82366	3.88742
DNAJC8	chr1	2888	17.0582	18.3931	17.7835	18.2396	19.7845	21.2756	18.1774	18.5065	16.5255	12.0233	19.3219	15.5234	16.9349	18.5788	17.0812	16.4098	19.0549	17.2366	16.9172	36.1403	19.4747	19.3009	18.7851	20.2273	17.299	21.3961	20.3743	17.1511	19.8393	16.6436	15.8907	19.167	18.3198	20.2486	21.4181	19.7359	19.5799	22.7416	28.6927
ATP5IF1	chr1	2225	4.95322	7.47629	5.94954	7.11759	6.59371	6.67645	7.96247	9.7153	5.92473	4.37157	4.38001	7.12195	6.81969	6.47832	7.97758	6.35207	7.87949	7.37707	5.57733	34.6516	6.60235	6.20557	7.264	6.22844	7.31019	7.60079	7.43452	6.85068	7.44775	6.37126	3.95188	6.03149	6.54026	7.59308	8.65056	8.29189	7.15047	9.03373	12.6258
AL353622.1	chr1	1945	0.424123	0.221378	0.350826	0.155701	0.368421	0.118229	0.162463	0.477387	0.225922	0.358487	0.328878	0.368467	0.19455	0.366238	0.316876	0.579481	0.438171	0.502325	0.658916	0.231137	0.229802	0.121349	0.891019	0.263892	0.463755	0.0922196	0.118239	0.361703	0.0937727	0.250893	0.608568	0.222574	0.308527	0.291031	0.225716	0.159589	0.348723	0.270681	0.283648
AL353622.2	chr1	425	0	0	0	0	0	0	0.099134	0.114987	0	0	0.177071	0	0	0.0985928	0	0	0.163696	0	0.073549	0	0	0	0	0	0	0	0.0773027	0	0	0	0	0	0.117664	0	0.163103	0.0912944	0	0	0
SESN2	chr1	3453	4.46264	3.38346	5.02815	4.47284	4.91503	4.95473	5.69813	3.5712	5.54981	3.26114	4.64214	4.32395	3.50126	5.90365	3.84823	3.07757	3.49063	4.11691	4.39047	9.53674	3.38276	5.32016	5.65174	4.45934	4.80314	4.02205	4.45756	5.7198	5.01791	4.70605	3.56505	5.86736	5.23533	5.35931	6.3236	5.38797	4.32569	2.82612	2.51802
MED18	chr1	2019	2.5005	2.88618	2.71125	2.69107	2.33499	2.91573	3.57882	2.5899	2.70842	2.74552	4.23053	3.41158	3.03619	2.61498	3.30904	3.4292	3.63533	1.71789	2.15201	10.3168	3.5642	2.43544	2.36982	2.01787	2.50761	4.51178	3.92161	2.59399	3.17466	2.12694	2.94807	3.68795	2.58829	2.7066	3.57065	3.09402	2.96505	4.57262	3.80366
PHACTR4	chr1	7322	3.10499	2.3797	3.1582	2.69083	3.29656	2.82027	3.0497	2.67418	3.43076	3.98052	2.54379	3.08862	2.75453	2.86996	2.66664	2.50934	2.71746	3.42265	3.70558	2.65038	2.85076	2.8313	2.88142	2.41406	3.06388	3.16186	2.67424	3.20629	3.19554	2.96245	2.04152	2.77094	2.7353	3.1548	2.96954	2.65486	2.69847	2.39335	2.33577
CR391992.1	chr1	394	0.0837481	0.619278	0.423346	0.72341	0.191445	0	0.427736	0.248068	0.309798	1.50424	0.286504	0.606318	0.0960404	0.10635	0.187713	0.408662	0.264864	0.371963	0.0793359	0.19017	0.226886	0	0.478104	0	0.51695	0.552799	0.208462	0.727452	0.330653	0.24771	0.51501	0.366248	0.253843	0.221029	0.234581	0.443149	0.149695	0.429503	0.392067
RNU6ATAC27P	chr1	119	0.277284	0.120611	0.382273	0.898184	0.31693	0	0.177025	0.273778	0.410287	0.58593	0.316197	1.00374	0.158991	0.528176	0.207168	0.451016	0.146157	0	0	0	0	0	1.58297	0.269574	0.978047	0.215327	0	0	0	0.410074	0	0.242524	0	1.28067	0	0.978155	0.371721	0.316011	0.185444
RCC1	chr1	3888	8.16432	6.98438	6.65353	7.53245	6.75139	6.70703	8.70706	7.03879	6.27255	4.58203	10.6263	6.14428	5.42586	8.64335	4.95215	6.39597	5.32786	6.4582	7.59751	22.8461	7.84027	7.27457	9.14733	8.03634	6.57823	8.33369	7.64304	8.38376	10.3672	6.60189	5.87136	7.41551	7.81362	6.61877	9.98417	8.58732	8.46848	7.95051	6.78834
SNHG3	chr1	4088	10.1299	6.95164	6.443	6.71075	6.21813	5.13012	8.09556	6.39159	5.42225	8.5281	14.2116	7.95714	5.06785	7.05199	3.22635	6.18809	3.92698	4.70825	6.92761	3.39077	4.41716	5.74471	6.59859	6.77998	6.52687	6.59714	5.56133	6.55225	6.74968	6.02822	9.21585	7.49043	5.59033	5.17656	5.5109	6.88114	6.56453	7.29477	6.07296
SNORA73A	chr1	206	0	0	0	0	0	0	0	0	0	0	0	0	0	0	0	0	0	0	0	0	0	0	0	0	0	0	0	0	0	0	0	0	0	0	0	0	0	0	0
SNORA73B	chr1	204	1995.66	394.488	2079.03	1992.63	1727.3	2019.32	1041.11	1906.14	1533.65	2173.46	2506.29	2438.66	577.059	2452.39	1620.45	1498.23	1546.84	1599.16	3479.94	1448.95	1133.84	2130.77	1223.5	1470.3	1976.73	1716.05	1518.11	687.93	1515.43	1257.05	1876.62	2065.21	1660.41	1742.14	1778.5	2580.3	1644.86	327.203	270.547
PRDX3P2	chr1	611	0	0	0.0248175	0.116622	0	0	0.172389	0.106643	0.0399543	0	0.0615835	0.0651635	0.0619311	0.0342896	0	0.175682	0.113864	0.239858	0.0511593	0	0.0487686	0	0.0616606	0	0	0	0	0.0852897	0.0426439	0	0	0.0944693	0.0818448	0	0.0378171	0.0317513	0.120662	0.0923208	0.0361175
AL513497.1	chr1	2083	0.031682	0.0344519	0.0727964	0.0684166	0.0362119	0.0441585	0.0505664	0.0547424	0.0234393	0.167369	0.0722563	0.152914	0	0.0502904	0.0946825	0.120242	0.0333994	0.0703569	0.150064	0.0359706	0.0858309	0.11331	0.0361734	0.0616022	0	0.0922607	0.055203	0.0250178	0.0500344	0.0819951	0.0811786	0.0277104	0.0960291	0.0209039	0.0443711	0.0558811	0.0424722	0.0180535	0.0105942
TRNAU1AP	chr1	4311	4.95219	4.21824	4.24549	4.19833	3.77934	4.40601	4.60314	4.13763	3.09752	3.10539	5.02747	4.47006	3.44957	4.54885	3.51695	3.84283	3.55843	4.27207	3.9517	3.75416	3.33504	4.36169	4.38707	4.26385	4.07667	4.06558	3.94	4.6479	5.14339	3.28834	5.02068	5.76404	3.81637	4.49972	4.5505	4.56313	4.38141	4.88494	4.57122
SNHG12	chr1	4266	4.42432	4.20218	4.10544	5.11118	3.97834	3.11566	3.94061	3.68486	2.92991	3.59579	5.34511	3.84523	3.6057	3.66863	2.34625	3.78272	3.18418	3.22926	3.20204	5.07592	2.09198	3.26428	3.27644	3.78245	4.34475	3.38468	3.52334	4.80686	4.63574	2.96842	5.48588	5.56777	3.8449	4.34815	3.94853	4.09284	4.24098	3.62302	2.89168
SNORD99	chr1	74	8.91804	14.9345	6.35227	4.57386	4.07726	4.3505	4.55481	18.4911	5.60818	7.53792	5.59328	8.07059	11.5054	5.94555	11.6602	23.4508	7.0511	7.9218	2.11205	69.358	3.22137	5.84744	4.07293	3.90154	5.50482	9.86865	13.763	9.85903	5.6336	3.62694	6.85521	6.24008	3.04098	7.3552	4.6837	4.71893	5.77842	5.33589	5.36784
SNORA61	chr1	130	0	0	0	0	0	0	0	0	0	0	0	0	0	0	0	0	0	0	0	0	0	0	0	0	0	0	0	0	0	0	0	0	0	0	0	0	0	0	0
SNORA44	chr1	132	0	0	0	0	0	0	0	0	0	0	0	0	0	0	0	0	0	0	0	0	0	0	0	0	0	0	0	0	0	0	0	0	0	0	0	0	0	0	0
SNORA16A	chr1	137	0	0	0	0	0	0	0	0	0	0	0	0	0	0	0	0	0	0	0	0	0	0	0	0	0	0	0	0	0	0	0	0	0	0	0	0	0	0	0
TAF12	chr1	2337	6.25484	5.18342	6.177	5.69407	5.26101	7.24207	7.32847	6.65671	6.68538	4.84828	6.58521	6.09916	4.97084	6.2844	5.6226	4.81515	6.11015	6.31281	5.84506	3.86337	6.40706	5.63885	6.69018	5.82013	5.15452	7.30779	6.15742	4.67157	5.70833	5.40817	5.6148	5.68069	5.82026	5.78521	6.55517	7.23041	6.09483	8.24678	9.0934
RAB42	chr1	2200	1.93481	2.06809	3.51517	3.48992	2.84574	2.82218	0.718158	0.955173	2.35244	1.77484	1.28276	0.904884	2.64879	1.39038	3.72035	2.03299	3.18603	3.21973	2.25913	1.78803	2.39058	2.69997	1.30149	3.10586	2.22194	1.64226	1.12001	2.21476	2.60554	2.82811	2.04451	1.56108	3.80736	3.66155	2.78325	2.41619	3.13665	3.39303	6.13886
LINC01715	chr1	978	0.33739	0.0146755	0.124037	0.127503	0	0.188102	0	0.0499686	0.224651	0.0356471	0	0.244263	0.0967278	0.149956	0.10083	0.073171	0.106704	0	0.063923	0.306449	0.0761698	0.160889	0	0.0656019	0.0595029	0.117901	0.117574	0.159853	0.213132	0.249483	0	0.236077	0	0	0.070878	0.0396729	0.271379	0.173031	0.135385
AL360012.1	chr1	131	0	0	0	0	0	0	0	0	0	0	0	0	0	0	0	0	0	0	0	0	0	0	0	0	0	0	0	0	0	0	0	0	0	0	0	0	0	0	0
RNU11	chr1	134	0.492489	0.535548	0.11316	0.26588	0	1.02965	0.786044	0.972524	0.18218	0.260171	0.280802	0.891379	0	0	0	0.26702	0.129796	0	0	0	0.22237	0	0.281154	0	0.434282	1.05173	0.367765	0	0	0.182085	0.252381	0	0	0.487419	0.517304	0.579106	0.220074	0.280637	0.164685
GMEB1	chr1	6459	3.49432	3.57761	2.57068	3.33995	3.04217	2.542	3.30389	3.56615	2.89891	2.84452	3.70508	2.68761	3.56781	3.06528	2.97332	3.08005	3.13171	2.75303	2.82627	3.37571	3.35852	2.49094	3.59306	2.92533	3.0588	3.55061	3.59869	2.99328	2.68259	2.95785	2.58656	3.80694	3.13174	3.18532	3.27687	2.97654	2.7691	3.19928	2.75719
RF00422	chr1	267	0.247167	0.215021	0.511129	0.066719	0.565014	0	0.0788988	0.610104	0.274293	0.130573	0.563708	0.447359	0.212584	0.0784681	0.553999	0.40203	0.195424	0.182963	0.585362	0	0.390606	0.441992	0	0.480589	0.217954	0.431863	0.246095	0.0975881	0.585515	0.365534	0.379989	0.216183	0.0936464	0.244622	0.0865402	0	0.165673	0.140844	0.247953
YTHDF2	chr1	3859	23.0353	22.178	19.0889	19.6835	21.501	19.3785	27.5566	25.6272	22.2865	18.52	23.8889	22.4713	23.0923	20.9184	22.2445	22.4707	21.9584	17.9125	20.1288	12.0186	23.8095	20.53	20.1211	17.7563	19.0385	26.1451	26.9197	21.5524	20.1138	18.8733	20.2791	22.1071	19.4443	19.4188	20.7232	20.501	20.7018	25.6533	21.1929
OPRD1	chr1	9345	0	0	0.00162263	0.00571877	0	0	0.00225425	0	0	0	0	0	0.00404922	0	0	0.00382885	0	0	0.0133797	0.0120268	0.00318862	0.0252567	0	0	0.00622727	0.00274199	0.00703128	0	0	0.00261096	0	0	0	0.00465947	0.00494515	0.00207598	0.00157784	0.00402411	0.00472291
AL009181.1	chr1	1085	0.0608235	0	0.0279511	0	0	0	0	0	0	0	0.0693594	0.0733915	0	0	0	0.0494663	0.0160302	0	0	0	0	0	0	0	0	0	0	0	0	0	0	0	0	0.0401316	0	0	0	0.0346593	0.040678
EPB41	chr1	19993	1.34674	1.22328	1.18923	1.46749	1.35254	1.16398	0.995716	1.05269	1.16242	1.34792	1.60161	0.957884	1.00784	1.52262	0.948238	1.2635	1.16746	1.22659	1.21794	0.577139	1.38757	1.57995	1.39822	1.50826	0.973632	1.38417	1.451	1.43489	1.37751	1.54258	1.27373	1.27319	1.41445	0.985501	1.23662	1.44581	1.35996	1.29878	1.06183
AL138785.1	chr1	331	0.199376	0.173446	0.458111	0.376731	0.569708	0.555783	0.572791	0.393711	0	0	1.13678	0.240574	0.34296	0.189888	0.14896	0.594542	0.735643	0.885519	0.566617	3.96139	0.315081	0.237688	0.455282	0.484582	0	0.928962	0.0992558	0.236157	0.393586	0.221143	0.715206	0.435957	0.302158	0.723521	0.558459	0.234442	0.26728	0.568056	0.866711
RF00017	chr1	48236	0.145023	0.119318	0.114427	0.156956	0.096171	0.136345	0.125341	0.16818	0.149298	0.258024	0.176296	0.173338	0.113357	0.169828	0.129306	0.155033	0.120793	0.137734	0.184688	0.256301	0.142082	0.124774	0.131216	0.123034	0.150805	0.152194	0.118512	0.134504	0.171773	0.162878	0.171072	0.155562	0.173132	0.131795	0.147061	0.157659	0.153147	0.0880961	0.0741144
TMEM200B	chr1	2639	0.812728	0.603694	0.775699	0.98554	0.457321	0.81909	0.207547	0.450608	0.675287	0.528425	0.442005	0.21122	0.774292	0.579546	0.68195	0.928751	0.692018	0.814494	0.639618	0.482666	0.287927	0.626058	0.956498	1.25205	0.485132	0.844743	0.566442	0.651647	0.513407	0.684181	0.320377	0.328083	0.559004	1.08073	0.656676	0.735129	0.866034	0.534369	0.869667
AL357500.1	chr1	279	0.709608	1.44041	1.08699	1.27699	0.540712	0.329685	0.377527	1.2845	1.31248	1.87435	0.944059	0.856235	0.881575	0.450559	2.20905	1.6672	1.30913	1.75094	0.896297	1.07422	1.01461	0.845963	0.945241	0.919838	0.73003	0.780655	1.76633	0.653735	0.186777	2.01142	0.848506	0.310327	1.4339	1.32657	0.496908	0.695343	0.845588	1.0109	1.50282
SRSF4	chr1	8893	9.27976	10.8747	8.54086	8.75575	8.83812	7.40573	8.876	10.3146	8.52076	11.898	8.36919	10.8077	9.10362	8.17024	8.26385	10.4187	9.15694	7.78937	10.6854	10.4222	8.70508	8.08155	8.87533	8.44459	8.43165	9.4566	9.45009	9.57507	8.97715	8.62882	8.80747	9.23285	8.1171	8.15479	7.78695	8.4424	8.4162	9.92674	8.98047
RF02271	chr1	6033	0.125796	0.214113	0.208614	0.150591	0.262559	0.137218	0.188557	0.126905	0.153764	0.248484	0.193345	0.257381	0.147396	0.163218	0.183886	0.204613	0.0980196	0.178141	0.176162	0.0558878	0.133356	0.104326	0.0749371	0.175471	0.101282	0.106182	0.130696	0.181394	0.120927	0.234571	0.252255	0.181783	0.145056	0.176827	0.107239	0.17043	0.173527	0.174532	0.131683
MECR	chr1	3922	4.67777	4.33288	4.8135	5.5504	4.88502	5.06582	6.67107	4.39434	5.58328	6.19567	5.22871	5.18751	3.99915	4.86114	3.88463	3.60361	3.6852	3.87371	4.74215	7.96647	4.41418	4.91465	6.5993	4.77673	5.76448	4.55049	4.04179	5.7201	5.26157	5.64259	5.47554	5.83536	5.3998	5.92857	5.21982	5.54994	4.7671	3.55247	4.02869
AL590729.1	chr1	573	0	0.0500966	0	0	0	0	0.0735287	0	0	0	0	0	0.0660383	0	0	0	0	0	0	0	0	0	0	0	0	0.0447188	0	0	0	0	0	0	0	0	0	0	0	0	0
PTPRU	chr1	6682	12.5725	10.6023	13.7338	14.9347	17.5874	17.9917	24.329	14.4468	20.0243	13.3462	20.2441	13.7702	10.887	21.2614	13.7727	12.3963	12.4524	16.1789	13.3276	23.5086	15.2779	16.9017	16.0858	16.5774	20.8059	14.1081	16.1023	23.1158	19.3446	17.2132	15.5531	16.0758	19.1026	16.2976	27.3561	19.9459	17.2561	8.98769	4.8779
LINC01756	chr1	2148	0	0	0	0	0	0	0	0	0	0	0	0	0	0	0	0	0	0	0	0	0.0138723	0	0	0	0	0.0119292	0	0	0	0	0	0	0	0	0	0	0.013729	0	0
AL671862.1	chr1	349	0	0	0	0	0	0	0	0	0	0	0	0	0	0	0	0	0	0	0	0	0.08538	0	0	0	0	0	0	0	0	0	0	0	0	0	0	0	0	0	0
AC092265.1	chr1	498	0	0	0	0	0	0	0	0	0	0	0	0	0	0	0	0	0	0	0	0	0	0	0	0	0	0	0	0	0	0	0	0	0	0	0	0	0	0	0
AL645944.2	chr1	1953	0	0	0	0	0	0	0	0	0	0	0	0	0	0	0	0	0	0	0	0	0	0	0	0	0	0	0	0	0	0	0	0	0	0	0	0	0	0	0
AL645944.1	chr1	493	0	0	0	0	0	0	0	0	0	0	0	0	0	0	0	0	0	0	0	0	0	0	0	0	0	0	0	0	0	0	0	0	0	0	0	0	0	0	0
LINC01648	chr1	1519	0	0	0	0	0	0	0	0	0	0	0	0	0	0	0	0	0	0	0	0	0	0	0	0	0	0	0	0	0	0	0	0	0	0	0	0	0	0	0
AL137076.1	chr1	551	0	0	0	0	0	0	0	0	0	0	0	0	0	0	0	0	0	0	0	0	0	0	0	0	0	0	0	0	0	0	0	0	0	0	0	0	0	0	0
AL021921.1	chr1	93	0	0	0	0	0	0	0	0	0	0	0	0	0	0	0	0	0	0	0	0	0	0	0	0	0	0	0	0	0	0	0	0	0	0	0	0	0	0	0
AL161638.2	chr1	507	0	0	0	0	0	0	0	0	0	0	0	0	0	0	0	0	0	0	0	0	0	0	0	0	0	0	0	0	0	0	0	0	0	0	0	0	0	0	0
AL161638.1	chr1	481	0	0	0	0	0	0	0	0	0.101506	0	0	0	0	0	0	0	0	0	0	0	0	0	0	0	0	0.026636	0	0	0	0	0	0	0	0	0	0	0	0	0
MATN1	chr1	4606	0.114622	0.0779021	0.105348	0.139232	0.0573172	0.0599102	0.0320152	0.0671962	0.0583007	0.0832591	0	0.0777973	0.0328614	0.0955211	0.0695806	0.0815668	0.0566415	0.0530299	0.0542915	0.0325345	0.0517545	0.0597831	0.0490768	0.0975056	0.0505374	0.0445052	0.053496	0.113139	0.073539	0.105946	0.0881086	0.0501266	0.0542848	0.037814	0.0601986	0.0673906	0.0384149	0.0408221	0.148524
MATN1-AS1	chr1	4024	0.2706	0.292475	0.418277	0.416132	0.318663	0.354305	0.523508	0.238841	0.327597	0.710426	0.355329	0.474929	0.244493	0.338423	0.202174	0.253416	0.276624	0.303499	0.349559	0.85652	0.203637	0.420354	0.280874	0.446432	0.397696	0.248343	0.240851	0.511537	0.317275	0.406252	0.344577	0.401635	0.391458	0.459883	0.424916	0.40015	0.315125	0.168215	0.301622
LAPTM5	chr1	3274	7.49835	12.3405	10.5598	9.48918	14.4684	11.1396	3.74478	7.27915	9.09674	8.23121	4.20637	6.34801	14.7823	4.59462	15.346	18.8958	25.4091	15.3984	10.2826	3.86763	10.3937	8.20628	5.86868	10.5919	9.44716	8.03779	11.4697	12.8529	7.77524	7.55681	5.09248	4.70722	10.035	9.44934	11.3202	7.59056	8.43983	23.7589	21.0837
MIR4420	chr1	77	0	0.745594	0	0	0	0	1.64151	0	0.31704	0	0	1.03415	0	0	0	0	0	0	0	0	0.580473	0	0	0	0	0.166389	0	0	0	0	0	0	0	0	0.600162	0	0.574478	0.488381	0
AL137027.1	chr1	444	0	0	0	0	0	0	0	0	0	0	0	0	0	0	0	0	0	0	0	0	0	0	0	0	0	0	0	0	0	0	0	0	0	0	0	0	0	0.0846967	0
LINC01778	chr1	1646	0	0	0.0368493	0	0	0	0	0	0	0	0	0	0	0.0254568	0	0	0	0	0	0	0	0	0	0	0	0	0	0	0	0	0	0	0	0	0	0	0.0268741	0	0.0268138
RN7SKP91	chr1	288	0.343716	0.0996714	0	0.0618541	0.130954	0	0	0.735302	0.0847641	0.242103	0	0.138246	0.131389	0.145493	0.342402	0.186357	0.120783	0.169622	0	4.42277	0.413856	0	0	0	0	0.133458	0.627414	0	0	0	0	0	0	0.226785	0.08023	0.0673613	0.0511977	0	0
AL445235.1	chr1	1747	0	0	0	0	0	0	0	0	0	0	0	0	0	0	0	0	0	0	0	0	0	0	0	0	0	0	0	0	0	0	0	0	0	0	0	0	0	0	0
SDC3	chr1	7067	2.72677	4.23858	3.51891	4.35078	5.14461	5.73993	2.9332	2.5125	3.7929	4.47934	4.91442	2.02821	4.03994	5.67132	3.54428	4.04538	2.83521	4.61068	4.02506	8.17972	4.90373	5.73333	5.59228	4.907	4.54137	4.34558	4.21421	5.81071	4.88147	5.71057	2.52195	3.1568	5.6963	4.59334	5.60736	3.42322	3.8495	3.98296	1.92043
RN7SL371P	chr1	267	0	0	0.0567921	0.133438	0	0	0	0	0	0	0	0	0	0	0	0	0	0	0	0	0	0	0	0	0	0	0	0	0	0	0	0	0	0	0	0	0	0.140844	0
PUM1	chr1	6621	19.2568	16.7827	16.3063	15.5862	18.8431	17.0947	22.2941	18.5779	20.6992	21.8518	19.527	16.8917	18.5685	19.5745	18.8258	16.9608	18.01	17.6634	21.2213	11.7296	21.4673	18.6913	19.9953	17.9898	17.4555	22.8838	19.9623	19.4958	17.9212	18.1715	14.7719	18.9351	18.3458	17.4013	18.4822	17.7241	18.9206	16.3178	14.6552
AL356320.2	chr1	507	0	0	0	0	0	0	0	0	0	0	0	0	0	0	0	0.0705732	0	0	0	0	0	0	0	0	0	0	0	0	0	0	0	0	0	0	0	0	0	0	0
AL356320.1	chr1	163	0	0	0	0	0	0	0	0	0	0	0	0	0	0	0	0	0	0	0	0	0	0	0	0	0	0	0	0	0	0	0	0	0	0	0	0	0	0	0
SELENOWP1	chr1	252	0	0	0	0	0	0	0	0	0	0	0	0	0	0	0	0	0	0	0	0	0	0	0	0	0	0	0	0	0	0	0	0	0	0	0	0	0	0	0
AC114495.1	chr1	436	0	0	0	0	0	0	0	0	0	0	0	0	0	0	0	0	0	0	0	0	0	0	0	0	0	0	0	0	0	0	0	0	0	0	0	0	0	0	0
NKAIN1	chr1	2987	0.0662807	0.0720757	0.0456884	0.0834937	0.20202	0.0923824	0.0564204	0.0218142	0	0.0817007	0.0629854	0.159953	0.0886774	0.0911827	0.00825341	0.0239576	0.058228	0.0981275	0.146507	0.0877951	0.089782	0.210712	0.52974	0.107397	0.0487059	0.0943631	0.115488	0.174463	0.104675	0.204213	0.0566103	0.202902	0.083708	0.28426	0.0928272	0.077938	0.177709	0.037769	0.0664915
SNRNP40	chr1	3881	10.4491	10.2181	10.768	10.9151	9.59144	10.2505	14.4384	11.3789	10.6241	8.00382	12.8851	9.93065	8.33141	11.4715	9.76336	9.33007	10.0475	9.80547	10.1644	14.5182	11.3133	10.815	11.8916	10.9025	10.9385	13.2213	11.2927	10.836	13.3667	9.61893	10.9012	10.9835	11.6159	10.1256	13.5565	12.4718	11.2344	13.5606	14.5394
AC114495.2	chr1	437	0.377537	0.492655	0.72868	0.733757	2.3302	0.526213	0.626677	0.708251	0.167589	1.35622	0.43052	0.546658	0.692722	1.0068	0.0564141	0.491267	0.199001	0.8943	0.500706	0.171457	0.306841	0.450083	0.862119	0.734081	0.665833	0.439769	0.3759	0.417373	0.238494	0.390837	0.77389	1.58501	0.343299	0.697482	0.317248	0.221969	0.26993	0.731454	0.403987
ZCCHC17	chr1	1921	13.2777	10.8336	10.1669	11.5731	10.0324	12.4015	14.4973	11.8294	10.8018	8.36636	11.6349	11.959	11.0506	11.7679	11.0111	10.1884	10.9101	11.4435	9.27499	6.12364	11.2846	11.5493	11.728	10.387	11.5418	12.8053	12.0059	10.0779	11.122	8.94179	10.8798	12.6198	9.78797	12.0587	13.5077	11.9773	10.9225	13.018	15.336
AL451070.1	chr1	439	0	0.0980821	0	0	0	0	0	0.0371066	0	0.158829	0	0	0.0861957	0.0954486	0.112314	0.0815048	0.0792379	0	0	0	0.101814	0	0	0	0	0.0291844	0.149675	0	0.0593518	0.0555795	0	0	0	0	0	0.0441915	0	0.0428307	0
FABP3	chr1	1026	3.15174	3.44129	3.10364	5.1914	2.46285	4.52738	1.84789	1.54007	3.06935	1.83489	0.953523	1.43582	2.69231	2.59335	3.77243	2.04012	3.25478	3.99951	2.55916	2.00827	1.90229	3.71902	2.09303	4.0959	3.37479	2.1603	2.00132	3.86015	1.90464	3.92388	2.99954	2.10968	3.33868	2.3766	4.59422	2.74172	4.48384	4.9664	7.57102
SERINC2	chr1	3549	23.9038	16.8075	18.385	29.8155	26.7159	11.352	30.6047	12.269	24.8179	26.9748	23.2826	22.5719	20.2954	21.4705	25.7991	8.25707	13.7956	20.5783	20.2312	21.6082	18.0096	12.7688	22.6854	19.7321	20.267	14.3678	31.1318	35.916	21.5991	19.0231	14.5225	26.6322	35.9519	45.4936	17.4745	31.5736	23.6692	17.1126	13.5926
AC209007.1	chr1	1342	0	0.27807	0.0790942	0.146016	0.0562067	0.171353	0	0.352015	0.0363816	0.0779349	0.0560767	0.0296683	0.16918	0.109282	0.330665	0.306615	0.181444	0.0728035	0	4.41075	0.111019	0.263812	0.140367	0.0239041	0.0216817	0.0572814	0.146887	0.155326	0.0582461	0.0545441	0.100802	0.107527	0.149053	0.194677	0.0344355	0.0578243	0.12086	0.182142	0.131552
RNU6-40P	chr1	107	0	0	0	0	0	0	0	0	0	0	0	0	0	0	0	0	0	0	0	0	0	0	0	0	0	0	0	0	0	0	0	0	0	0	0	0	0	0	0
LINC01225	chr1	3555	0.241327	0.322986	0.37109	0.546195	0.456183	0.401047	0.177772	0.183289	0.144206	0.451109	0.0317532	0.257593	0.494953	0.194482	0.318997	0.0603892	0.264193	0.247347	0.21982	0.758753	0.0670552	0.30983	0.487491	0.14438	0.335576	0.10091	0.42049	0.315164	0.234535	0.432394	0.49468	0.722524	0.288368	0.581795	0.0584968	0.332884	0.203235	0.105782	0.180019
LINC01226	chr1	9848	0.120622	0.292942	0.190929	0.285805	0.264248	0.219494	0.115512	0.127367	0.210705	0.297368	0.126087	0.242577	0.351579	0.199979	0.217791	0.108999	0.134225	0.252986	0.234882	0.148362	0.163391	0.279611	0.248665	0.136813	0.18614	0.118388	0.233525	0.267228	0.179912	0.265103	0.315937	0.357531	0.2412	0.313925	0.08212	0.250184	0.128764	0.194747	0.190471
AC114488.1	chr1	591	1.5633	0.777133	1.41115	1.26597	2.04208	0.856009	1.53272	0.854455	1.23919	2.35958	1.08235	2.49264	0.640269	1.24075	0.792565	0.908138	0.912308	1.90114	1.79828	2.72577	0.705866	2.1965	1.2112	1.03132	1.82163	0.368533	1.00062	1.67534	1.41078	1.44497	2.11726	1.36733	1.35383	1.2525	0.821034	1.28021	1.44705	0.795375	0.672116
TINAGL1	chr1	5281	59.7703	63.3545	100.135	95.8602	87.0416	93.0533	139.233	77.3217	126.045	64.6359	55.8605	108.407	76.1384	97.1893	87.3473	59.1657	77.9988	86.1856	57.1363	196.043	66.0333	89.8925	90.0666	94.2942	86.2053	49.7703	68.9547	94.4549	94.1222	93.347	91.9344	112.146	104.342	105.831	110.145	118.311	87.121	46.8945	39.7438
HCRTR1	chr1	2558	0.0257989	0.0112218	0.112629	0.0766043	0.0294876	0	0.0329413	0.0254727	0	0.0408869	0.0147097	0.0155649	0.0147928	0.0573326	0.0385504	0.0349693	0.0135987	0	0.0244397	0.0878735	0.0465952	0.0615126	0.0294563	0.100326	0.0454994	0.0601029	0	0.0916748	0.0407434	0.0572308	0.0264418	0.0225648	0.0879719	0.0170222	0.0180659	0.0758408	0.0576424	0	0.00862697
PEF1	chr1	2227	26.67	22.4152	25.2135	24.6692	27.2318	30.0687	35.8793	23.6776	29.3668	25.2196	27.2871	26.1917	23.9069	31.4406	21.2766	19.5211	21.7897	24.9849	24.9983	16.5869	24.5325	30.3817	30.7216	26.8648	25.0466	22.966	25.3889	28.2088	31.7649	26.5797	22.384	34.4199	29.7303	32.8868	34.9239	31.2561	27.8545	26.3761	27.3296
AC114488.2	chr1	2216	0.238244	0.24612	0.0615846	0.0643104	0.102116	0	0.152101	0.132318	0.132195	0.0629294	0.254699	0.125769	0.0939168	0.170179	0	0.0807325	0.078487	0.110224	0.112846	0.338118	0.127743	0.0710059	0.119008	0.11581	0.0919126	0.0867234	0.0889539	0.0823069	0.16461	0.0330317	0.198397	0.338615	0.101549	0.0491232	0.145978	0.113809	0.133077	0.110304	0.0398336
AC114488.3	chr1	480	0	0.0598028	0.126362	0	0	0.383259	0.0438875	0	0.203434	0	0.235172	0	0	0.0436479	0	0.149086	0	0.203546	0	0	0.186235	0.327811	0.156978	0.066832	0.121237	0.0800746	0	0.0542834	0	0.0508321	0.140913	0	0.0520908	0	0.096276	0.0808336	0.0614372	0.0783445	0
COL16A1	chr1	9269	2.93336	3.29048	6.61082	5.8041	4.32118	4.87746	2.39092	2.93669	4.66698	2.98266	2.89442	1.7182	3.43127	3.12603	4.4178	4.00308	4.84497	5.77633	3.11943	8.24123	3.68573	5.02061	4.84905	5.68631	4.74014	2.46038	2.51303	4.81259	4.35147	5.6122	4.07185	1.87441	3.86828	3.96484	5.4394	4.23624	4.46532	2.62901	3.38552
ADGRB2	chr1	7756	1.16995	1.38419	2.88177	2.26694	1.42476	2.11692	1.33088	1.30847	1.67447	1.14621	1.33414	0.749481	1.38558	1.62076	1.84039	1.76689	1.79623	2.9099	0.951131	1.99489	1.93055	2.42942	1.78269	2.82907	1.80824	1.20587	1.4042	1.88802	1.83759	2.53243	1.55229	1.08282	1.5732	1.64212	2.57696	2.17613	1.86688	1.11032	1.61326
MIR4254	chr1	76	0	0	0	0	0	0	0	0.428678	0	0	0.495099	0	0	0	0	0	0	0	0.411294	0	0	0	0	0	0	0	0	0	0	0	0.444987	0	0	0	0	0.255264	0	0	0
AL354919.2	chr1	537	0	0	0	0	0	0.0856444	0	0	0	0	0	0	0	0	0	0	0	0	0.0582092	0	0	0	0	0	0	0.0238584	0	0	0	0	0	0	0	0	0	0	0.027458	0.0700286	0
SPOCD1	chr1	7085	0.0652018	0.0486188	0.0470849	0.12823	0.0638781	0.038948	0.0862263	0.0988653	0.120596	0.0639686	0.0212435	0.179827	0.0453972	0.0384422	0.034796	0.0858533	0.0810105	0.0689501	0.110298	0.0634525	0.0504688	0.0333132	0.0744452	0.140361	0.217662	0.0922242	0.139112	0.0661974	0.0882611	0.055101	0.0906932	0.114057	0.109402	0.0553119	0.0750096	0.0547638	0.070759	0.0504235	0.0809827
AL354919.1	chr1	2257	0	0	0	0	0	0	0	0	0	0.0308931	0.0333429	0	0	0	0	0	0	0.0216443	0	0	0.0132023	0	0	0	0	0	0	0	0.0461771	0	0.0299681	0.0511482	0	0	0.0204752	0.017191	0	0	0.019555
AL136115.2	chr1	587	1.57395	1.90717	0.800797	0.576602	1.6705	0.626795	0.717751	1.5263	0.540642	1.84114	1.28203	1.42438	1.3215	0.642449	1.09195	1.61531	0.888895	0.416108	1.65078	0	0.659914	0.871184	0.641816	0.765095	0.644395	1.33139	1.20333	1.19849	0.621424	1.20542	1.20988	0.393327	0.809315	0.927231	0.275543	0.826238	1.28108	1.85784	2.06768
PTP4A2	chr1	6719	13.5051	13.9532	11.6474	10.9657	12.4275	12.4715	14.6794	15.8825	11.0198	11.109	15.1204	12.1359	15.0059	13.5547	13.5098	14.4369	15.3659	13.138	14.0823	5.53114	15.9077	11.5746	12.2965	13.7694	12.0735	18.5095	15.664	10.8622	12.4518	11.152	11.8736	11.1851	12.2022	12.5107	12.896	12.5282	13.2614	21.1757	19.772
AL136115.1	chr1	517	0	0	0.0586595	0	0	0	0	0	0	0	0	0	0	0	0	0	0	0	0	0	0	0	0	0	0	0	0	0	0	0	0	0	0	0	0	0	0	0	0
AL136115.3	chr1	1873	0	0	0	0	0	0	0	0	0	0	0	0	0	0	0	0.00955169	0	0	0	0	0	0	0	0	0	0.0136807	0	0	0	0	0	0	0	0	0	0	0	0	0
KHDRBS1	chr1	3588	19.9378	26.1932	20.8012	19.2588	17.6696	18.5477	24.031	30.6818	21.5273	24.2427	21.7082	19.0197	25.2161	19.5963	26.1165	28.5457	28.571	18.9659	23.1476	30.2589	32.6462	17.8377	20.2968	17.4702	16.9975	35.2971	31.0819	20.9218	21.9743	22.8965	19.3036	18.0257	19.3102	17.2933	19.0749	20.568	19.0147	34.5187	30.7645
AL445248.1	chr1	624	0	0	0	0.0570961	0	0	0	0.0522108	0	0	0	0	0	0.0335753	0	0	0.0278729	0	0	0	0	0	0	0	0	0	0.026325	0.0417564	0	0	0	0	0	0	0.148117	0	0	0.0301325	0
TMEM39B	chr1	2820	3.32308	3.12502	3.46287	3.84706	3.62435	4.24031	3.88451	2.46657	3.3242	2.68271	2.90879	2.99318	3.78399	3.95245	2.82372	2.82946	2.60274	2.84099	3.61355	2.90939	3.02731	4.17087	4.00794	3.52645	4.0034	2.91676	3.33779	3.67741	3.76972	3.8243	3.09408	4.35976	4.24706	4.30796	3.73633	3.40533	3.70715	2.48702	2.80934
MIR5585	chr1	59	0.559267	0.486531	0.257008	0.603864	0.639232	0	0.714101	1.38049	2.06882	0.590896	1.91326	0	1.28271	0.355101	0.417847	0	0.294792	0	0.529802	1.26995	0.252522	0	0.638553	0.543718	0.493168	0.434303	0.556842	0	0.883235	0	1.71961	0.489159	0	0.738013	0.391631	0.657629	0	0.318689	0.37403
KPNA6	chr1	7480	21.8317	15.6613	19.5098	21.5935	25.5885	18.8022	21.4743	16.9954	20.9918	19.8737	23.99	16.9905	22.2436	28.7964	17.3362	16.5198	15.3698	21.4997	21.2498	14.4695	19.9341	24.1651	23.0782	21.5678	20.9163	17.4246	21.032	21.3569	20.3253	22.7717	19.2877	25.0522	22.7539	26.6467	21.4752	20.6424	24.272	15.5926	15.4858
AL049795.2	chr1	667	0	0	0	0	0	0	0	0	0	0	0	0	0	0	0	0	0	0	0	0	0	0	0	0	0	0	0	0	0	0	0	0	0	0	0	0	0	0	0
TXLNA	chr1	5103	15.8097	13.6495	16.0995	15.318	14.7814	15.5196	16.1411	13.0912	14.0885	13.2401	17.2542	10.2054	13.5699	15.9914	14.1019	13.1364	15.3511	14.3978	14.3214	23.3825	16.6418	16.2576	15.659	16.596	14.3346	15.1745	13.6005	15.0015	16.9414	15.31	13.407	15.1626	15.694	16.3061	18.0032	15.9291	16.1405	11.6803	11.8707
CCDC28B	chr1	2818	0.32786	0.789448	0.882474	1.09994	0.468422	0.620177	0.306496	0.514475	0.485123	0.346402	0.413929	0.494507	0.45655	0.877294	0.796103	0.914196	0.814705	0.589403	0.598989	0.757777	0.697886	0.628168	0.574879	0.796861	0.485292	0.581947	0.617901	0.443821	0.656471	0.666697	0.912081	0.276519	0.780807	0.865293	0.582165	0.736624	0.821489	0.660562	1.71499
AL049795.1	chr1	1357	0.291792	0.338457	0.547539	0.341314	0.389098	0.338917	0.51229	0.39614	0.66562	1.05334	0.332741	1.05625	0.320677	0.262466	0.345178	0.355961	0.21789	0.431992	0.737116	0.276075	0.219585	0.753699	0.444211	0.330959	0.857683	0.236034	0.205789	0.65284	0.345614	0.341627	0.598126	0.297749	0.405364	0.320875	0.459741	0.371704	0.293377	0.0831363	0.0975731
IQCC	chr1	2478	0.785637	0.932519	0.764906	1.08552	0.715331	1.09502	1.36019	1.0781	1.01471	0.886344	1.00218	0.755166	1.07656	0.930027	1.10431	0.815821	0.968601	1.28141	0.971305	1.4816	0.992052	0.904853	1.03385	0.750848	1.27989	0.873776	0.715939	0.588837	0.946323	1.01418	0.750624	1.0249	1.19065	0.940088	1.28679	1.11954	1.18412	0.698081	0.90836
DCDC2B	chr1	1869	0	0.0153587	0.0486789	0.0381252	0.0201791	0	0	0	0.0391847	0	0	0.0213028	0	0	0.0527618	0	0	0.0261376	0	0	0	0.0420945	0.0604729	0.0343278	0.0311363	0.0137099	0	0	0	0	0	0.0154416	0.0535122	0	0.0247258	0	0.0315568	0	0
TMEM234	chr1	3571	2.92914	2.08598	2.70064	3.14775	2.76708	2.56293	2.64873	2.23979	2.46787	2.98741	2.54994	3.02152	2.18817	2.4876	1.87089	1.95386	1.90438	2.35295	1.99577	3.25222	2.01933	2.91918	2.58479	2.56024	2.87628	2.22442	2.14823	2.7654	2.46618	2.58274	2.9169	3.07919	2.69571	2.70085	2.68527	2.7109	2.80777	2.11668	1.7674
EIF3I	chr1	1725	59.5089	54.8896	56.8037	56.4987	50.0895	63.321	80.5392	60.0786	59.2258	37.7125	74.7315	56.1333	50.4861	65.112	47.9339	46.0481	50.817	48.3414	49.7778	63.8507	60.0098	57.0562	58.8379	46.3988	52.7961	65.8719	58.7652	54.7252	66.3394	45.2343	53.8752	63.1582	57.327	60.9599	73.7792	65.7016	62.869	77.5324	82.8086
MTMR9LP	chr1	2961	1.03637	0.620447	1.53632	0.902431	1.17182	1.13386	0.469556	0.693182	0.948122	0.953695	0.864123	0.470625	0.581465	0.700488	0.449598	0.996927	0.863468	1.07238	0.738968	0.759137	0.613865	1.12924	1.06878	1.30007	0.963018	0.709611	0.355055	1.13517	0.677564	1.07947	1.00509	0.58481	0.869763	0.874973	1.23296	0.792775	1.0557	0.520709	0.491886
FAM167B	chr1	936	0.246771	0.153341	0.55081	0.323544	0.765576	0.491357	0.382609	0.313265	0.20865	0.33522	0.160801	0.170149	0.202136	0.179068	0.500434	0.53518	0.576041	0.991636	0.23377	1.68105	0.334268	0.840541	0.322005	0.479819	0.279778	0.438015	0.22815	0.612428	0.612414	0.33888	0.50584	0.370005	0.293845	0.395421	0.715898	0.704703	0.614372	0.200883	0.165037
LCK	chr1	3339	0.0395289	0.0859699	0.0363306	0.0320107	0.135542	0	0	0	0.0146224	0.0208822	0.0225382	0.0238484	0.0113327	0.0125492	0	0.0428639	0.0520896	0	0.102977	0	0.00892412	0	0.0225664	0	0	0.0306965	0.078715	0.156071	0.0156067	0.0292296	0.0405139	0	0.0299534	0.0130407	0.069201	0.040671	0.0220799	0.287193	0.0594819
HDAC1	chr1	3963	18.734	18.7168	17.7424	19.5356	18.7289	18.7539	22.1451	20.4455	19.2685	15.1486	21.4105	16.8482	16.6427	20.417	16.5535	16.3509	17.6034	16.8138	16.6664	24.3612	20.2298	18.0358	18.7755	19.0307	18.0176	22.2778	19.9211	18.6856	20.5919	17.2267	17.0418	16.2763	18.1517	17.9093	21.3571	19.4637	18.3688	23.068	24.0669
MARCKSL1	chr1	1699	5.41854	8.02534	8.13063	9.55182	7.43639	7.0922	3.36014	6.96079	5.21576	4.71952	11.4056	2.41374	5.37866	6.60961	7.11003	9.04519	9.77636	8.71212	6.6969	14.1122	9.75132	8.56669	9.04723	10.0449	5.37753	10.61	7.24173	7.36132	7.89791	7.76932	5.35451	4.63737	8.59452	6.31742	9.32953	8.3241	8.82613	10.5689	10.1961
AL109945.1	chr1	687	0	0.0417836	0.11036	0.0518602	0	0	0.0306637	0.0474229	0.106603	0	0.0547707	0	0.05508	0.0609926	0	0	0.101268	0.0711079	0.0454998	0	0	0	0	0.0466948	0.0423536	0.0559473	0	0.0758545	0	0.0710317	0	0	0	0.126762	0.067267	0.0564776	0.0643884	0.0547385	0
TSSK3	chr1	2191	0.210842	0.203073	0.297595	0.260177	0.223775	0.188918	0.0961478	0.118958	0.200556	0.365973	0.120216	0.18172	0.224518	0.181683	0.303802	0.138811	0.166703	0.200666	0.0856002	0	0.0952001	0.125678	0.257927	0.395318	0.292164	0.140341	0.134953	0.214061	0.107028	0.367494	0.324144	0.35565	0.171179	0.139114	0.0316379	0.150525	0.235542	0.0858178	0.161152
FAM229A	chr1	2845	0.823469	0.711328	0.692883	0.970533	0.636311	0.646623	0.636792	0.589753	0.780843	1.07836	0.872905	0.783703	0.671675	0.751142	0.381276	0.584815	0.464621	0.515126	0.538369	0.474054	0.340395	0.843436	0.794543	0.845677	0.889782	0.391788	0.415723	1.05323	0.567816	0.789014	0.820215	1.15644	0.922803	0.734641	0.38172	0.634167	0.720403	0.317233	0.310268
BSDC1	chr1	6271	13.0651	9.44791	12.3368	12.8257	13.0086	12.4457	14.4146	8.81638	13.1033	10.7018	11.4305	10.3997	12.2975	14.3125	9.67091	8.63847	9.74336	11.5915	11.2951	15.8851	9.48193	13.9258	13.7698	12.5535	12.2308	9.09564	10.6273	12.332	12.365	12.544	12.3228	16.8809	12.6593	15.0987	12.5572	12.161	14.0701	8.39239	10.2615
GAPDHP20	chr1	1007	0	0	0	0	0	0	0	0	0	0	0	0	0	0	0	0	0	0	0.0620821	0	0	0	0	0	0	0	0	0	0	0	0	0	0	0	0	0	0	0	0
AL356986.1	chr1	341	0	0	0	0	0	0	0	0	0	0	0	0	0	0	0	0.104929	0	0	0	0	0	0	0	0	0	0	0	0	0	0	0.198352	0	0	0	0	0	0	0	0
LRRC37A12P	chr1	1801	0	0	0	0	0	0	0	0	0	0	0	0	0	0	0	0.0198671	0	0	0	0	0	0	0	0	0	0	0	0	0	0	0	0	0	0	0	0	0	0	0
RN7SL122P	chr1	301	0	0	0	0	0	0	0	0	0	0	0	0	0	0	0	0	0	0	0	0	0	0	0	0	0	0	0	0	0	0	0	0	0	0	0	0	0	0	0
AL033529.1	chr1	3447	0	0	0	0	0	0	0	0.00945157	0	0	0	0	0	0	0	0.0103802	0.0100915	0	0	0.0434737	0	0	0	0	0.00844122	0	0	0	0	0	0	0	0	0.00631604	0	0	0.00427761	0.00545479	0
ZBTB8B	chr1	12834	0.105413	0.139792	0.0803426	0.104102	0.0440798	0.0752542	0.154293	0.123119	0.148367	0.149405	0.152457	0.158217	0.10172	0.107742	0.0941246	0.140792	0.0840228	0.0685149	0.114473	0.0729769	0.10448	0.101148	0.0469685	0.0799859	0.0906869	0.0848539	0.106236	0.103542	0.0893282	0.117871	0.094864	0.0472236	0.107153	0.127229	0.0720157	0.139069	0.0631893	0.0937643	0.0808155
ZBTB8A	chr1	7075	0.489705	0.529477	0.300055	0.254306	0.314511	0.396531	0.36028	0.568703	0.358849	0.512472	0.558429	0.168826	0.427872	0.328701	0.613275	0.538606	0.548209	0.400476	0.631794	0.444795	0.732832	0.328042	0.266252	0.376337	0.23442	0.675456	0.517764	0.268847	0.265158	0.334522	0.348945	0.252911	0.197908	0.258487	0.303729	0.287916	0.3668	0.449138	0.311912
ZBTB8OS	chr1	3531	3.86878	3.82088	3.12202	3.41548	2.74502	3.52976	3.99723	3.64917	3.16645	2.73492	4.01744	3.70974	3.63825	3.54226	2.99522	3.02479	3.48741	2.83616	3.58528	1.70819	3.02533	3.73209	3.12621	3.38873	3.76587	3.54496	3.91248	3.70437	3.5567	2.86076	3.68743	4.11123	2.98825	3.90911	3.62528	3.72508	3.26134	4.7233	4.81229
RBBP4	chr1	9470	12.913	13.7131	13.0563	12.0954	11.9715	12.9134	17.073	17.9274	14.8174	13.7427	13.5769	14.3662	14.139	13.6524	15.112	15.0452	15.4845	13.4121	13.8336	6.73709	15.3016	13.4669	13.3711	10.8297	13.725	17.3888	16.5292	12.8051	13.2231	14.1192	12.1527	12.1171	12.8424	12.9962	14.8056	13.3486	12.9855	16.2811	16.4891
SYNC	chr1	3487	0.321735	0.502159	0.547921	0.623259	0.584053	0.382489	0.211445	0.23825	0.511064	0.189961	0.194234	0.148435	0.580567	0.450623	0.721136	0.400185	0.603533	0.784532	0.412356	0.247106	0.452904	0.406121	0.334933	0.561182	0.750995	0.260868	0.409846	0.590314	0.336247	0.545785	0.378245	0.380722	0.5593	0.64309	0.377704	0.489592	0.537025	0.576967	1.1961
AC114489.1	chr1	395	0	0	0	0	0	0	0	0	0	0.176521	0	0	0	0	0	0	0.0880644	0	0	0	0	0.0995881	0	0	0.147326	0	0	0	0	0	0	0	0	0	0	0	0	0	0
KIAA1522	chr1	5965	7.41805	4.06399	7.40507	6.97328	8.02346	7.58679	7.61766	5.28974	7.5262	8.38111	7.12178	8.33009	4.4025	8.08887	4.5297	4.75975	4.73817	7.7392	6.53989	6.75786	4.45591	8.5665	7.51597	7.81951	7.43885	2.91034	4.54939	9.65798	6.67001	7.84544	5.21034	9.25564	7.16364	8.70856	9.23474	6.40381	6.14516	3.04184	2.4861
YARS	chr1	8212	5.85038	6.86698	5.93282	7.08915	5.9842	6.31173	7.87024	6.79005	6.31706	5.42981	7.56949	5.73079	6.02481	6.78126	6.09719	6.59885	5.76086	4.93746	6.12453	14.8494	6.98133	6.32309	6.72564	6.12523	6.23252	7.43098	6.67315	6.96773	8.12566	5.84433	5.19722	6.81094	6.78373	6.54839	7.6308	7.29747	6.45315	7.62914	7.58614
S100PBP	chr1	9194	4.21342	3.9121	3.7752	3.28611	3.47448	3.87177	4.86209	4.14243	4.06248	3.97772	4.63284	4.03173	4.03341	3.93315	4.46456	3.78861	4.23373	3.27304	4.13763	3.18239	3.95724	3.32874	3.52405	3.59732	3.7819	4.62227	3.87533	3.59921	4.09791	3.55349	5.06881	3.5377	3.65508	3.88589	3.9256	3.92053	3.70788	3.98999	3.57636
FNDC5	chr1	3139	0.252285	0.36579	0.545866	0.692356	0.192238	0.307681	0.268442	0.192011	0.279973	0.233234	0.167819	0.253679	0.446027	0.120139	0.746107	0.393256	0.781259	0.731444	0.3087	0.0954786	0.398694	0.802035	0.372065	0.613176	0.36151	0.322441	0.188393	0.464841	0.290519	0.637385	0.377084	0.1563	0.677064	0.31211	0.368051	0.346099	0.305327	0.443261	1.00532
HPCA	chr1	1991	0.0497189	0	0.0609281	0	0.0568278	0	0	0.0327268	0.0735673	0	0	0.0399949	0.038011	0.0420914	0	0.0179712	0.0349427	0.024536	0	0.0940819	0.00748308	0	0	0.0483365	0.0584569	0.0128698	0	0.0785214	0.0261732	0	0	0.0144954	0	0.0109349	0	0	0	0.0283315	0.0221675
TMEM54	chr1	1417	9.78027	11.2127	11.6642	13.9796	16.3421	10.1589	13.0529	9.27724	7.64923	6.56908	13.9145	12.4193	20.5356	18.0974	7.28976	10.8074	7.46279	11.6526	9.88267	33.3126	12.5226	18.2667	19.6216	10.7761	10.9652	9.73779	12.6244	17.1194	13.5334	16.9091	10.0001	26.7626	16.6573	24.6599	14.0072	13.2528	13.746	13.7205	14.608
RNF19B	chr1	2610	13.4263	11.3832	15.1635	13.0499	12.0658	14.6431	20.9449	13.6372	19.1088	11.5141	11.8649	13.9123	10.4748	14.754	12.931	11.3922	14.7338	11.2676	11.4973	19.4494	12.136	14.0469	13.713	13.8888	13.3667	14.8147	12.7701	14.0163	14.2756	12.3493	12.0375	13.3797	13.0862	13.6384	19.0958	14.5686	11.8185	11.613	10.4336
AL031602.1	chr1	911	0	0.0787743	0.0665795	0.156435	0	0.100968	0	0.0715248	0	0.0765376	0.082607	0.174819	0	0	0	0.0392762	0	0	0.205873	0	0	0	0	0.10564	0.063879	0.0281272	0	0.114406	0.0286009	0.160699	0	0.0633598	0	0.0477967	0.101454	0.127772	0.0323709	0	0
AL355864.1	chr1	526	0	0	0	0	0	0	0	0	0	0	0	0	0	0	0	0	0	0	0	0	0	0	0	0	0	0	0	0	0	0	0	0	0	0	0	0	0	0	0
AL355864.2	chr1	863	0	0	0	0	0	0	0	0	0	0	0	0	0	0	0	0	0	0	0	0	0	0	0	0	0	0	0	0	0	0	0	0	0	0	0	0	0	0	0
AL020995.1	chr1	1680	0	0	0	0	0	0	0	0	0	0	0	0	0	0	0	0	0	0	0	0	0	0	0	0	0	0	0	0	0	0	0	0	0	0	0	0	0	0	0
AK2	chr1	5727	16.1786	15.087	15.2085	15.6211	16.0421	17.33	20.2898	16.5145	16.1255	14.0681	17.9629	16.7199	13.7233	17.8744	12.9184	13.9668	13.9974	13.3665	15.0643	26.2447	15.5856	15.9149	17.5183	14.9558	17.071	15.9484	15.5262	14.9548	18.6533	14.741	15.1468	17.4362	15.6911	17.2438	18.0993	16.5851	16.887	14.9581	16.8813
AZIN2	chr1	6559	0.120738	0.0875297	0.240433	0.119502	0.212752	0.210357	0.167012	0.109277	0.141433	0.271079	0.120472	0.163897	0.141344	0.121381	0.169139	0.160928	0.145845	0.0744795	0.0857829	0.2913	0.138562	0.167929	0.235502	0.127163	0.128649	0.138687	0.0500894	0.278079	0.0913668	0.264119	0.15984	0.0792021	0.106739	0.132773	0.109208	0.171551	0.197828	0.140468	0.185048
AL662907.1	chr1	1360	0.679345	1.37195	0.680127	1.7421	0.748747	0.642522	0.263325	0.682733	0.484651	0.897206	0.581013	0.87827	0.973822	1.10917	0.924486	0.618268	0.844058	0.862079	0.436697	0.991679	0.482021	1.1859	0.609442	0.589694	0.513475	0.536971	0.350278	1.13037	0.306534	0.699688	0.944943	0.997381	0.845709	1.24865	0.390767	0.427943	0.791456	1.03691	0.713958
TRIM62	chr1	3646	3.85535	5.0506	4.0009	8.99982	7.52018	3.79685	2.16091	3.25706	2.82553	4.23594	3.74624	5.83137	7.54515	8.37809	4.04346	3.62124	3.40126	4.24734	3.62652	7.91191	4.00871	8.31845	4.67058	4.75999	4.18178	2.32625	3.26194	6.56046	4.40927	4.63762	4.42448	9.19004	5.40395	8.12695	3.43488	3.2564	4.53753	3.66668	4.44261
AL662907.2	chr1	3448	0.0191397	0.0499513	0.0439776	0.0103329	0.0437525	0.0266769	0.0122192	0.0472441	0.0424804	0.0202221	0	0.046189	0.0219489	0.0607627	0.0142999	0.0311316	0.0252215	0.0708398	0.0815908	0.0543263	0.00864201	0.0228175	0.0655591	0.0465188	0.0168776	0	0.00952832	0.0226705	0.0151134	0.0566111	0.0882747	0	0.0580129	0.0126284	0.0804161	0.0450118	0.0384874	0.0327193	0.0128003
AL662907.3	chr1	1947	0	0	0	0.00914945	0	0	0	0.0334664	0.0250766	0.0716238	0	0.0408987	0	0.0215213	0.0506481	0.0367546	0.0178662	0	0.0321092	0.0192416	0.0153044	0.0202041	0	0.0659052	0.029889	0	0.016874	0	0	0	0	0	0	0.0335461	0	0.00996408	0	0.038629	0.045337
ZNF362	chr1	3331	4.74496	7.77311	6.99678	6.13408	7.16704	8.91931	5.81828	4.74854	6.55923	5.87153	4.7105	4.42255	5.49253	6.24567	6.16509	4.41484	5.19014	9.66463	5.78997	6.17455	4.88427	8.3729	7.83804	8.94678	6.87459	4.05397	5.70081	6.08573	6.49234	6.4899	6.94452	8.42158	8.63978	7.70594	9.1426	6.1386	6.35657	3.24573	3.74974
AL513327.3	chr1	469	1.19604	2.99907	2.39253	1.40537	2.49287	1.47093	0.718669	0.451529	2.29026	2.82471	0.641834	2.20722	1.97671	1.56351	1.20899	1.3351	0.333762	3.02065	1.06638	0.319517	0.953016	1.6775	1.12462	1.98358	1.61305	0.464398	1.01573	2.05559	1.99999	2.23704	2.16326	3.38448	2.18581	2.46031	0.394136	1.5305	2.04354	0.521183	0.32937
A3GALT2	chr1	1023	0	0	0.0592903	0.0174135	0.0368667	0	0.0411847	0.0796177	0.0715897	0.306711	0.0367815	0.0389198	0	0.1024	0	0.0349762	0.0340034	0.0477528	0.0305556	0	0.0728192	0	0	0	0.0284427	0.0250478	0	0.0764106	0	0	0.0330587	0.0282115	0	0.0425638	0.0451735	0.0189639	0.0144134	0.0183799	0
AL513327.1	chr1	4015	0.00821837	0	0.00755342	0	0	0	0	0	0.0486417	0.00868315	0	0.0198331	0	0.0208727	0.0122804	0.00445587	0	0.0243343	0	0.0186617	0	0	0	0	0	0.0127641	0.00818273	0.00648967	0.012979	0.00607706	0	0	0	0.010845	0	0.00966379	0.00734492	0.00936621	0
PHC2	chr1	4975	10.2671	7.57302	10.8933	10.2193	9.50637	10.7605	12.4744	7.87476	10.0445	7.75743	11.0349	7.57884	8.34	11.6736	8.70162	7.49775	9.33089	9.91751	8.80888	9.94004	9.3915	10.5242	10.9275	10.7039	9.89587	8.54472	8.8028	10.7471	11.1187	9.8137	10.4822	11.4513	10.6297	11.7894	12.6469	10.8757	10.2844	6.69715	6.64473
MIR3605	chr1	100	0	0.287054	2.27452	1.06884	0	0	0	0	0.732362	0.348629	0.376275	1.5926	0.756799	0	0.246529	0.715613	0.695709	2.93107	0.625167	0	1.04292	0.393373	2.26048	0.641587	1.16388	0.256239	0.657073	1.04224	0.521108	0.487988	1.01457	1.15442	0.750107	1.30628	0.231062	1.164	1.03215	0.376053	0.441356
RN7SKP16	chr1	299	0.772499	1.10405	1.57213	0.774521	0.882952	0.615265	0.915912	0.708251	0.898103	2.33196	1.1326	2.13056	1.26555	0.980982	0.742062	2.21385	0.407187	1.63382	0.313629	0	0.448459	1.0525	1.51202	0.643733	1.26508	0.59989	0.274696	1.22001	0.697135	1.46886	0.791749	0.868707	0.41812	1.60191	0.618227	0.908364	1.23285	1.00616	0.295221
AL513327.2	chr1	490	0.202021	0.351494	1.17594	0.363551	0.461812	0	0.386926	0.365689	0.199282	0.426892	0	0.48753	0.154449	0.384814	0.452809	0.365108	0.177477	0.199392	0.574133	0.611648	0.152029	0.240841	0.615096	0.32734	0.712577	0.313762	0.201145	1.11669	0.212697	0.448152	0.759202	0.824582	0.459249	0.355451	0.0943111	0.158368	0.120367	0.115118	0.180145
TLR12P	chr1	2706	0	0	0	0	0	0	0	0	0	0	0	0	0	0	0	0	0	0	0	0	0	0	0	0	0	0	0	0	0	0	0	0	0	0	0	0	0	0	0
ZSCAN20	chr1	5308	1.16869	0.865271	1.09127	0.792031	1.11552	0.83179	1.06362	0.936018	0.712862	1.30703	1.50283	0.712588	0.859026	1.09728	0.961409	1.02461	0.753641	1.08599	0.871559	2.00445	1.27431	1.20798	0.936897	1.12411	0.827738	1.21651	0.928419	1.06031	0.87375	0.997488	0.904729	0.891692	0.909135	0.931068	1.05345	0.950267	1.17226	0.931632	0.723398
AC115285.1	chr1	736	0	0	0	0	0	0	0	0	0	0	0	0	0	0	0	0	0	0	0	0	0	0	0	0	0	0	0	0	0	0	0	0	0	0	0	0	0	0	0
CSMD2	chr1	18157	0	0.00158095	0.00501079	0.00196222	0.0166171	0	0.0104419	0.00538297	0.0094115	0	0	0.00438563	0.00416808	0.00230776	0.00814659	0.00492656	0	0.00538097	0	0.00412661	0	0.00433302	0	0.0070671	0	0.00282248	0.00180942	0.0071752	0.00287001	0	0.0111755	0.00158949	0.00275415	0.00479625	0.00127258	0.00427385	0	0.00310668	0
HSPD1P14	chr1	1618	0	0	0	0	0	0	0	0	0	0	0	0	0	0	0	0	0	0	0	0	0	0	0	0	0	0	0	0	0	0	0	0	0	0	0	0	0	0	0
HMGB4	chr1	2561	0	0	0	0	0	0	0	0	0	0	0	0	0	0	0	0	0	0	0	0	0	0	0	0	0	0	0	0	0	0	0	0	0	0	0	0	0	0	0
CSMD2-AS1	chr1	2253	0	0	0	0	0	0	0	0	0	0	0	0	0	0	0	0	0	0	0	0	0	0	0	0	0	0	0	0	0	0	0	0	0	0	0	0	0	0	0
RNA5SP42	chr1	115	0	0	0	0	0	0	0	0	0	0	0	0	0	0	0	0	0	0	0	0	0	0	0	0	0	0	0	0	0	0	0	0	0	0	0	0	0	0	0
C1orf94	chr1	2576	0	0	0.0117729	0	0	0	0.00817779	0	0	0	0	0	0	0	0	0	0	0	0	0.058173	0	0	0.0292505	0	0	0	0	0	0	0	0	0	0	0	0	0	0	0.0218975	0
AC115286.1	chr1	434	0	0	0	0	0	0	0	0	0	0	0	0	0	0	0	0	0	0	0	0	0	0	0	0	0	0	0	0	0	0	0	0	0	0	0	0	0	0	0
MIR552	chr1	96	0	0	0	0	0	0	0	0	0	0	0	0	0	0	0	0	0	0	0	0	0	0	0	0	0	0	0	0	0	0	0	0	0	0	0	0	0	0	0
SMIM12	chr1	8091	2.5815	2.41961	2.58441	2.41747	2.31201	2.35895	2.40836	2.06969	2.46504	2.02085	2.44618	2.07169	2.38049	2.46771	2.34616	2.32391	2.40329	2.21584	2.09007	2.69018	2.42881	2.56706	2.71466	2.44629	2.04624	2.34672	2.31044	2.2929	2.65997	2.26473	2.28637	2.58962	2.6422	2.73387	2.77583	2.76699	2.80283	2.58418	2.60199
GJB5	chr1	1355	0.754907	0.127109	0.201434	0.236643	0.918513	0.339417	0.139922	0.456835	0.97288	0.591768	1.02747	0.528907	0.893637	0.912256	0.618598	0.0528127	0.667469	0.324472	0.922756	0.0552966	1.08855	1.33544	0.556083	0.733919	0.322106	0.595684	0.93348	1.09608	0.269207	0.486187	0.74876	0.638975	2.14053	0.610563	1.02315	0.114539	1.10995	0.513431	0.13029
GJB4	chr1	2840	0.0464743	0	0.0266963	0.131723	0.292156	0	0	0	0.0515748	0.0491026	0.0529965	0.0280387	0.239831	0.0959023	0.199654	0.0251976	0.0183726	0.172011	0.0330194	0.0923394	0.157382	0.221619	0.0397971	0.124251	0.0614723	0.0541349	0.0809773	0.201842	0.0550467	0.0343653	0.0357243	0.0203242	0.528245	0.199316	0.065088	0.027324	0.124605	0.218482	0.0466221
AL121988.1	chr1	560	0	0	0	0	0	0	0	0.0290889	0.043593	0	0	0	0.0675713	0.0748249	0	0	0	0	0.167455	0	0	0.210736	0.134552	0.114569	0	0	0.0293336	0	0	0.0435703	0	0.0515364	0.133948	0	0.0412611	0	0	0	0
GJB3	chr1	2387	0.0276471	0.0240514	0.0381152	0.0298517	0.0632001	0.0770692	0	0.0955412	0	0	0.063054	0.0333598	0.166451	0.0702169	0.041312	0.0149898	0.0582915	0.040931	0.157143	0	0.0249666	0.0988788	0	0	0.109708	0.128817	0.0412907	0.109158	0	0.0204436	0.198352	0.0725439	0.209498	0.0273625	0.0387201	0.0325095	0.105012	0.0630169	0.03698
GJA4	chr1	1717	2.63282	3.04273	6.34977	6.64004	4.04164	4.84821	1.25144	2.13465	3.5829	2.76141	1.09573	1.46089	2.32505	3.55081	3.73312	5.37647	4.31526	8.08021	4.8972	2.55284	4.16507	5.56725	5.59524	8.61303	2.86393	3.11904	3.1476	3.96076	4.90151	5.99682	2.97418	2.05065	8.57723	3.82933	6.98435	3.33315	6.18308	1.2484	1.99214
AL122010.1	chr1	720	0	0	0.0421208	0	0	0	0	0	0	0	0	0	0	0	0	0	0	0	0	0	0	0	0	0	0	0	0	0	0	0	0	0	0	0	0	0	0	0	0
DLGAP3	chr1	3977	0.0165938	0.0360892	0.0343152	0.0089585	0.0189664	0.0925141	0	0.00819199	0.0245533	0	0.0189225	0.0200226	0.00951469	0.0158041	0	0.0359876	0.0481066	0.0737005	0.0235793	0	0.0337162	0	0.0568387	0.0322649	0.0292652	0.0451011	0.0165218	0.0131034	0.0589637	0.0613512	0.0170073	0.0217705	0.0251482	0.032846	0.122009	0.0487807	0.0370755	0.0472785	0.0221954
AC114490.3	chr1	3163	0.0521605	0.0453768	0.0575282	0.022528	0.0238474	0.0581613	0	0.0206004	0.015436	0.0661325	0.0118961	0	0.0239266	0.0132475	0.0155883	0	0	0.0617782	0.019765	0	0.00942069	0	0	0.0101421	0.0459957	0.0162023	0.0519343	0.0576643	0.0164751	0.046284	0.0213841	0.0182487	0.01581	0.0412989	0.0146103	0	0.0466169	0.0594457	0.0139537
AC114490.1	chr1	1887	0.0349727	0	0.0321431	0.0472019	0.0199866	0.0487451	0.0111637	0.00863263	0.0388109	0.0369506	0	0.0210996	0.0401059	0.0111028	0.0261293	0.0568849	0.00921712	0	0.0165651	0	0.0236865	0.0625394	0.0199653	0.0510005	0.0308393	0.0203687	0.0261158	0.0276163	0.0138079	0.051721	0.0358442	0.0152943	0.0662522	0.0230751	0.0489798	0	0.0390698	0.109608	0.0350839
AC114490.2	chr1	3099	0	0	0	0	0	0	0	0	0	0	0	0	0	0	0	0	0	0	0	0	0	0	0	0	0	0	0	0	0	0	0	0	0	0	0	0	0	0	0
TMEM35B	chr1	922	0	0	0	0	0	0	0	0.0176679	0	0	0	0	0	0	0	0	0	0	0	0.0406328	0	0	0	0	0.0315585	0	0	0	0	0	0	0	0	0	0	0	0	0	0
ZMYM6	chr1	9591	0.608949	0.612058	0.505924	0.44391	0.491537	0.508294	0.522751	0.692965	0.549787	0.825135	0.717947	0.689112	0.755536	0.362617	0.575775	0.787166	0.603876	0.51953	0.534498	0.171868	0.68195	0.447061	0.443878	0.471608	0.485403	0.681273	0.698795	0.309706	0.407498	0.480814	0.574757	0.340029	0.424938	0.338227	0.322827	0.499616	0.590351	0.909648	0.761593
ZMYM1	chr1	5220	3.17957	3.43694	2.50401	2.16361	2.42761	2.57268	3.82981	4.22224	3.7647	4.50145	4.62775	3.69165	2.809	2.41217	3.77823	3.79055	3.4319	2.41448	3.80849	0.545444	3.6876	2.22308	1.88373	2.5135	2.39687	4.93824	3.16893	1.76203	2.65546	2.53342	3.02557	1.61994	1.73875	2.02282	2.0052	2.47146	2.53376	3.86139	2.76482
RPL12P45	chr1	478	0	0	0	0	0	0	0	0	0	0	0	0	0	0	0	0	0	0	0	0	0	0	0	0	0	0	0	0	0	0	0	0	0	0	0	0	0	0	0
EFCAB14P1	chr1	463	0	0.185996	0.163753	0.0384751	0	0.595996	0.0909978	0.211099	0.105452	0.0752978	0.162538	0	0.204319	0.226252	0.106492	0.11592	0.150261	0.21102	0.135025	0.485487	0.128715	0	0.0813706	0.0692858	0.314221	0	0.141916	0.0562765	0.0562752	0.105397	0.21913	0.124667	0.0540034	0.0470224	0.149716	0.251405	0.222926	0.162442	0.0953252
AL590434.1	chr1	1886	0	0.0152202	0.0562802	0	0	0	0.033509	0.043186	0.0258877	0.129396	0	0	0	0.0444347	0.0522862	0.0379434	0.018444	0	0.0828694	0.0397279	0	0	0	0	0	0.0135864	0.0174198	0	0	0.155245	0	0	0	0	0.0490058	0.0411454	0	0	0.0234017
SFPQ	chr1	7426	33.7788	35.7909	32.7344	32.4902	28.7558	29.1888	41.8681	39.5618	34.9646	41.9519	36.305	35.4292	33.7889	33.139	28.0358	37.7128	31.9093	29.5107	33.6997	33.2055	36.0914	33.8123	33.7783	35.1551	33.693	43.5651	31.5176	33.6735	30.9711	32.4657	31.4099	33.4036	31.0676	28.2154	33.5921	33.7999	30.4906	36.5267	29.9903
ZMYM4	chr1	7647	9.02697	9.78617	9.46057	8.47253	9.16358	8.79886	9.95586	10.3252	11.2531	10.659	6.82973	8.96578	10.3692	9.07684	11.7188	10.3173	10.9151	10.6365	10.2069	3.40487	10.7099	8.89938	8.35571	9.05706	8.664	11.1918	11.1467	8.56608	8.97135	10.0029	8.59738	7.91802	8.64188	8.62087	8.4605	9.4679	9.08953	10.6861	10.7641
RN7SL503P	chr1	303	0	0	0	0	0	0	0	0	0	0	0	0	0	0	0	0	0	0	0	0	0	0	0	0	0	0	0	0	0	0	0	0	0	0	0	0	0	0	0
RF00091	chr1	813	0.202932	0.370733	0.167861	0.131468	0.0463895	0	0.233203	0.240439	0.180163	0.514581	0.0925645	0.783565	0.116359	0.15462	0.363881	0.308074	0.192539	0.420612	0.346033	0	0.12828	0.483854	0.139021	0.078916	0.250527	0.157588	0.222257	0.0640984	0.0320485	0.360139	0.249587	0.177493	0	0.214233	0.0284209	0.214761	0.217637	0.208148	0.0542873
RPL5P4	chr1	886	1.82488	2.55951	1.81414	2.3122	1.36216	2.43971	1.9259	2.3166	1.90117	2.00678	1.74123	1.93233	1.77241	2.31738	2.42077	2.20095	2.35567	2.42602	2.25794	3.129	1.73203	1.42076	2.93403	1.81035	2.75862	1.98108	1.98383	1.67629	2.35263	2.3408	2.44291	2.67105	2.3141	1.72009	1.72123	2.67134	1.48115	2.69519	2.64016
ZMYM4-AS1	chr1	459	0.0718884	0	0	0	0	0	0	0	0	0	0.0819771	0	0	0	0	0	0	0	0	0.326479	0.0649186	0	0	0	0	0.0279127	0	0	0	0	0	0	0	0	0	0	0	0	0
KIAA0319L	chr1	9629	9.95831	8.90912	10.5872	10.6081	10.2306	10.9903	13.0456	9.62432	12.5724	10.5686	8.57355	11.2262	11.0447	12.041	10.7839	9.02226	9.88038	11.2527	9.89139	12.9521	10.2771	10.5605	10.5875	10.1312	10.0052	9.81818	10.6879	10.8213	10.2744	11.461	10.224	14.2878	9.95573	12.3678	11.0096	10.3357	11.3133	6.32093	5.6768
AC004865.1	chr1	1003	0	0	0	0	0	0	0	0.0162411	0	0	0	0	0	0	0	0	0	0	0	0.0373514	0	0	0	0	0	0	0	0	0	0	0	0	0	0	0	0	0	0	0
NCDN	chr1	4917	1.92599	2.05205	3.09623	3.46353	2.33943	3.41402	3.60311	2.15342	3.3463	2.46032	1.74478	2.44541	2.05091	3.08065	2.45677	2.39411	2.48669	2.86132	2.21866	6.59058	2.29073	3.48811	3.37899	3.40562	2.88188	2.32684	2.43212	3.11591	3.08405	3.60259	2.47607	2.6941	3.50874	3.22342	3.58553	2.896	2.78585	1.7361	2.069
AC004865.2	chr1	1030	0.4485	0.334431	0.500542	0.518854	0.29293	0.446515	0.224976	0.173968	0.189608	0.169237	0	0.270587	0.128582	0.406815	0.287219	0.364754	0.287064	0.569139	0.424871	0.290978	0.159114	0.534682	0.146309	0.31145	0.451991	0.0995102	0.0637935	0.252971	0.126483	0.450086	0.295506	0.168119	0.36413	0.486157	0.224332	0.357865	0.31494	0.32859	0.385651
TFAP2E	chr1	2216	0.119122	0.161921	0.759543	0.369785	0.357405	1.01695	0.494328	0.323443	0.64996	1.32152	0.271679	0.539011	0.461046	0.860351	0.889998	0.379443	0.620047	0.396805	0.507807	1.11579	0.524417	0.195266	0.204014	0.332954	0.35452	0.104068	0.170495	0.446809	0.505588	0.583559	0.244181	0.156284	0.519027	0.687725	0.563058	0.7704	0.765193	0.169699	0.318668
PSMB2	chr1	4843	14.56	16.2435	14.9819	15.2061	13.9707	17.9767	20.8441	18.5198	16.9166	15.9377	16.0284	12.9565	14.2359	16.5341	16.0705	15.0976	18.524	13.9301	14.6449	11.3172	17.1138	14.4581	14.9283	15.3475	14.7858	18.9203	17.3935	14.7577	18.0607	14.5399	12.0458	15.3449	14.3836	16.0127	17.7245	16.5279	14.955	17.0517	18.3587
C1orf216	chr1	3629	1.10929	1.38029	1.39141	1.24683	1.11201	1.40673	1.49766	0.870823	1.47993	0.778146	0.756905	0.866734	1.26689	1.77237	1.77985	2.25293	2.14713	1.95189	1.12837	2.27114	1.55187	1.28993	1.3496	1.35248	2.09267	1.28155	1.13616	1.94576	1.63699	1.32452	0.838719	0.803224	2.44593	2.08775	1.64908	1.16539	1.36113	0.953346	2.62697
CLSPN	chr1	5411	3.1832	4.4509	3.20588	3.17366	3.22014	3.18733	3.52333	4.81077	2.60768	2.66739	5.25019	2.09707	2.89866	2.95815	2.89311	4.2089	3.84755	3.77375	3.12526	7.20743	4.74692	2.8716	3.93387	3.55713	2.82311	5.36534	3.88585	3.06258	4.23744	3.01216	2.23752	2.2828	3.43793	2.81648	4.1165	3.47416	3.40352	4.30887	3.64602
AL354864.1	chr1	539	0	0.15977	0.0562653	0.0661001	0	0.170653	0.156334	0.181333	0	0.194042	0.0698098	0	0.035102	0	0	0	0.0968055	0	0	0.139011	0.248774	0	0	0	0.107966	0.0475396	0	0	0.0483403	0	0	0	0	0	0	0	0.0273561	0.0697687	0
AGO4	chr1	7267	5.00831	4.96725	4.70742	3.94913	5.09125	4.35418	4.38887	4.89568	4.96505	5.83846	4.35976	4.77757	5.79549	4.97323	5.19724	4.42149	5.25587	4.92746	4.95092	1.81981	4.85693	3.94618	4.36521	4.55123	4.43641	5.37019	4.53676	5.6974	4.30253	4.45212	5.10054	3.97143	4.79978	4.73356	3.77738	4.06315	4.89604	5.43614	4.92251
AGO1	chr1	13886	2.03646	2.57368	2.53453	1.9551	2.34121	2.26213	2.25284	2.04942	2.57728	3.43457	4.19739	2.37123	2.46616	2.45328	3.54366	2.69785	3.19271	2.71591	3.52517	2.16913	2.52677	1.99434	2.31702	2.70524	2.90005	1.94218	1.79576	2.35116	2.29857	2.56715	1.7852	1.60035	2.62172	2.16836	2.26802	2.00902	1.85188	2.27078	2.18358
AL139286.1	chr1	483	0	0	0	0	0	0	0	0	0	0	0	0	0	0	0	0	0	0	0	0	0	0	0	0	0	0	0	0	0	0	0	0	0	0	0	0	0	0	0
AL139286.2	chr1	396	0	0.253709	0	0.179939	0.190478	0	0	0.164543	0.246587	0	0.0950189	0.201085	0.143333	0	0	0	0.087842	0	0	0	0.0752465	0	0	0	0.220431	0.0647067	0.248891	0.263192	0.131593	0.123229	0	0.437278	0.252561	0.219913	0	0.0979801	0.297877	0.189926	0.222907
AGO3	chr1	21157	1.90741	2.03381	1.6126	1.51306	1.82005	1.36949	1.52043	1.87174	1.8404	2.44206	1.94745	1.88	2.11047	1.5557	2.08811	2.05057	1.79871	1.92107	2.20583	0.683503	1.9774	1.63247	1.70771	1.75279	1.65722	1.89966	1.70658	1.69462	1.68473	1.76332	1.70078	1.78698	1.51154	1.65778	1.19807	1.57442	1.6336	2.06983	1.87332
AL138787.2	chr1	659	0	0	0.0460197	0	0	0	0	0	0	0	0	0	0	0	0	0	0	0	0	0	0	0	0	0	0	0	0	0	0	0	0	0	0	0.033037	0	0	0	0	0.0669736
AL138787.1	chr1	1674	0	0	0	0	0	0	0	0.00973105	0	0	0	0	0	0	0	0.0213743	0.0207798	0	0.0373457	0	0.0178003	0	0.0450115	0	0	0.0306139	0.0196258	0	0	0	0.0808101	0	0.0298729	0	0	0	0	0	0
TEKT2	chr1	1978	0.0166819	0.0362808	0.0306643	0.0360242	0	0	0.0319504	0.016471	0.061709	0	0	0.0603866	0	0.05296	0	0.0542679	0.0263792	0	0.063212	0	0.0527258	0.0397748	0	0.0486542	0.058841	0.0323861	0.0498286	0.0526916	0.0131726	0.0246708	0.0341952	0.0875441	0.075845	0.0220135	0.0116816	0.137311	0.0298179	0.0285177	0.0223132
ADPRHL2	chr1	1668	14.5795	12.0638	15.3635	14.2362	13.3403	14.6135	20.8134	12.2759	16.2601	11.9136	15.227	13.0091	12.7948	15.4369	12.4595	11.7338	13.4512	12.3592	12.4059	32.7019	12.0137	14.834	14.32	13.1164	14.9322	12.0822	14.5557	15.4337	16.9798	13.209	13.5438	18.0118	14.8702	15.7934	17.8976	16.8762	16.0709	12.118	14.0504
COL8A2	chr1	4670	4.91065	5.01575	8.35778	8.26996	5.56433	8.79443	2.67497	3.51608	6.28336	3.02344	2.40107	1.76482	5.53824	5.48225	8.34083	6.69259	9.08741	8.61956	4.83935	8.89656	4.63554	7.76638	5.92951	9.78867	6.0873	3.3525	4.76272	6.72323	5.91408	10.1046	4.25815	2.95402	6.0287	7.55239	8.31725	7.44015	7.44193	3.32972	5.09875
TRAPPC3	chr1	3527	10.9646	11.085	10.6923	12.5056	11.709	12.6746	12.1606	11.8282	11.4274	8.63911	10.5724	11.3338	13.7649	13.9059	10.8551	9.9013	11.2286	10.2772	10.0147	21.4031	10.7211	11.1197	11.6645	11.2783	11.4754	11.7403	12.6636	11.7093	11.8864	10.5083	11.3146	13.436	12.8456	14.8641	13.3645	12.8655	11.5175	13.9141	14.885
MAP7D1	chr1	5271	9.89715	10.821	11.6279	12.6837	10.5467	14.2135	11.3223	10.146	9.52678	7.67896	12.9137	8.18053	11.2744	14.0587	9.40563	9.23875	9.54273	9.20303	8.87165	45.4025	11.7839	13.1274	12.3867	13.377	11.5593	12.0487	9.76073	13.594	12.2244	10.9568	9.69466	11.3229	12.2101	12.796	15.7329	11.671	11.4748	11.3936	9.80093
RN7SL131P	chr1	256	0.128894	0	0	0	0	0	0	0	0	0	0	0	0	0	0.0963006	0.069884	0	0	0	0.292683	0	0	0	0	0	0.200186	0	0	0	0	0	0	0	0	0	0	0	0	0
THRAP3	chr1	4736	30.6558	33.2906	28.6941	29.3351	32.5385	30.1913	32.2573	33.9795	29.5306	26.2208	33.4723	21.5048	31.5399	31.6875	30.2852	32.4149	30.4776	30.6248	29.0473	51.7891	35.8534	31.4798	34.6835	30.3453	30.5284	39.9156	36.2736	32.372	30.2586	29.4225	27.8136	31.371	30.4256	28.5841	31.9077	30.1324	31.7004	34.2267	28.9547
UBE2V2P4	chr1	259	0	0	0	0	0	0	0	0	0	0	0	0	0	0	0	0	0	0	0	0	0	0	0	0	0	0	0	0	0	0	0	0	0	0	0	0	0	0	0
SH3D21	chr1	4474	6.83683	7.68321	8.92388	10.42	6.65107	5.64351	7.46773	5.97486	6.6623	6.8027	4.3481	9.7713	5.76395	5.87695	5.39455	7.52961	6.6282	6.19101	6.09237	19.3849	3.95948	6.92843	7.30082	6.03728	9.41715	4.49878	5.82319	7.10513	6.27217	6.57158	8.01255	12.0499	7.13111	6.91001	6.08901	6.85984	5.96521	2.57202	3.32447
EVA1B	chr1	1211	10.1361	23.5379	25.1556	51.9562	30.832	19.5206	14.9602	16.8278	10.805	7.57137	16.3125	23.0473	49.8856	34.0129	20.9072	25.6758	12.6675	25.1718	7.92429	214.448	24.0522	33.5877	23.3639	22.8343	20.4231	15.7531	32.9486	29.3695	22.656	38.1001	24.715	56.2908	31.6932	43.6866	25.1097	28.6275	21.3199	27.2957	41.7666
AL591845.1	chr1	1838	2.06454	1.81165	2.36775	3.03361	2.1135	1.97676	2.5215	1.06353	1.80633	3.49008	1.55587	3.85585	2.72785	2.08598	1.07303	2.54046	1.53298	2.47179	1.56462	2.81281	1.32938	2.39705	2.5622	1.97223	2.81787	0.878294	2.04665	2.06974	1.68694	2.56207	1.80319	4.53789	1.61884	2.75992	1.55885	2.38543	2.04568	0.777477	0.900481
STK40	chr1	5590	10.0171	10.5501	10.2835	14.7133	16.6984	10.1444	7.73675	6.52174	8.59008	8.10141	7.74763	10.406	15.8501	13.6875	8.18972	8.90355	6.88241	11.317	9.86399	15.0189	8.00911	14.0953	12.994	10.6682	10.098	7.01562	10.7054	12.3801	11.1819	12.754	9.09302	20.1403	13.1817	17.2302	9.65997	10.8626	11.031	7.24525	9.91274
LSM10	chr1	1496	1.9851	3.48264	2.61509	4.10817	2.89919	3.07427	3.16835	3.60422	2.7741	2.44693	2.69127	2.87434	3.98382	3.97732	5.07561	3.81485	4.02265	3.52669	3.25956	9.46603	3.74462	4.41756	3.32423	3.32373	3.63711	3.41709	4.97417	4.2672	6.06102	4.0122	2.48669	3.10596	3.49315	3.8129	3.70688	3.54025	2.8386	4.52471	6.01849
RNU4-27P	chr1	139	0	0	0	0	0	0	0	0	0	0	0	0	0	0	0	0	0	0	0	0	0	0	0	0	0	0	0	0	0	0	0	0	0	0	0	0	0	0	0
OSCP1	chr1	2788	1.92915	1.51867	1.39234	2.09576	1.69094	1.81457	1.72276	1.65352	2.12774	1.86319	0.782781	2.32777	1.99515	1.64572	2.19295	1.80315	1.6407	1.87485	1.92842	1.6528	1.65127	2.10232	2.20264	1.99058	1.75333	1.23616	1.37283	2.28037	1.65416	1.74156	2.59586	3.98538	1.48874	2.77999	1.83159	1.87181	1.90394	1.81417	1.9709
SNORA63C	chr1	129	0.767366	0.333783	0.705278	1.79521	1.46181	0	0.163302	2.27299	0	2.16204	0.583372	0.617285	0.586666	1.62411	3.82216	1.38685	2.15724	1.51476	7.75401	0	1.96341	0	0	0.497354	0.902229	1.19181	3.05615	0	0	1.51314	1.04865	0.894895	0.775305	0.506311	1.43294	0.902329	1.14302	0	0.171068
MRPS15	chr1	2916	16.3626	15.1451	15.7927	16.8182	14.2012	17.6015	23.1032	15.5859	16.551	11.1905	18.2331	19.0063	12.7041	17.0496	12.0982	12.43	13.2533	14.5582	13.5174	14.7233	15.7981	17.6316	17.3644	15.5776	15.9754	16.6608	15.3396	15.7623	18.3621	13.4632	14.9379	18.8741	17.5694	17.0528	20.4517	18.5418	15.4124	20.3115	21.6137
CSF3R	chr1	8429	85.6687	47.0647	69.7261	73.0185	88.0337	68.2909	107.914	36.5124	90.9378	57.5161	55.5016	106.54	64.2255	105.257	39.1832	43.7993	37.342	75.1574	64.7306	104.563	37.5131	96.6982	90.3627	73.4411	76.4342	30.8192	52.0751	75.8682	62.9454	84.6612	84.2887	141.333	87.4873	111.448	68.2852	79.5819	90.2592	38.5065	43.5884
FTLP18	chr1	523	0	0	0.0579866	0	0.0721122	0	0	0	0	0	0	0	0	0	0	0	0	0	0	0	0	0	0	0	0	0	0.0314088	0	0	0	0	0	0	0	0	0	0.112772	0	0
AL596257.1	chr1	2694	0	0	0	0	0	0	0	0	0	0	0	0	0	0	0	0	0	0	0	0	0	0	0	0	0	0	0	0	0	0	0	0	0	0	0	0	0.0109465	0	0
AC117945.2	chr1	1521	0	0	0	0	0	0	0	0	0	0	0	0	0	0	0	0	0	0	0	0	0	0	0	0	0	0	0	0	0	0	0	0	0	0	0	0	0	0	0
AC117945.1	chr1	463	0	0	0	0	0	0	0	0	0	0	0	0	0	0	0	0	0	0	0	0	0	0	0	0	0	0	0	0	0	0	0	0	0	0	0	0	0	0.081221	0
GRIK3	chr1	10111	0.0065269	0	0	0	0	0	0	0	0	0	0.00372144	0	0	0	0	0	0	0	0	0	0	0	0	0	0	0	0.0032493	0	0	0	0.00668955	0	0	0.00430648	0.00457051	0	0	0.00185963	0
AL031430.1	chr1	1039	0	0	0	0	0	0	0	0	0	0	0	0	0	0	0	0	0	0	0	0	0	0	0	0	0	0	0	0	0	0	0	0	0	0	0	0	0.0141915	0	0
MIR4255	chr1	72	0	0	0	0	0	0	0	0	0	0	0	0	0	0	0	0	0	0	0	0	0	0	0	0	0	0	0	0	0	0	0	0	0	0	0	0	0	0	0
RNU6-636P	chr1	107	0	0	0	0	0	0	0	0	0	0	0	0	0	0	0	0	0	0	0	0	0	0	0	0	0	0	0	0	0	0	0	0	0	0	0	0	0	0	0
AL353604.1	chr1	596	0	0	0	0	0	0	0	0	0	0	0	0	0	0	0	0	0	0	0	0	0	0	0	0	0.0488203	0	0	0	0	0	0	0	0	0	0	0	0	0	0
RNA5SP43	chr1	110	0	0	0	0	0	0	0	0	0	0	0	0	0	0	0	0	0	0	0	0	0	0	0	0	0	0	0	0	0	0	0	0	0	0	0	0	0	0	0
RPS29P6	chr1	145	0	0	0	0	0	0	0	0	0	0	0	0	0	0	0	0	0	0	0	0	0	0	0	0	0	0	0	0	0	0	0	0	0	0	0	0	0	0	0
LINC01137	chr1	1395	0.804222	1.21406	0.815241	1.04713	1.43289	1.02202	0.317122	0.420381	0.787486	0.399861	0.620382	0.799152	2.44129	1.81725	1.00732	0.64123	1.10964	0.875468	1.47889	1.18164	0.523328	1.57913	1.72844	0.96583	0.83432	0.385736	0.600551	1.99856	1.19537	1.90648	1.23639	1.82058	1.12919	1.42021	1.07663	1.4185	1.36351	0.593059	1.74011
ZC3H12A	chr1	3121	2.19908	1.75212	1.86568	2.35161	2.91228	2.5788	2.92264	1.74328	1.99458	1.46332	2.17012	2.69175	2.29149	3.02752	1.13746	1.53051	1.48237	2.12873	1.98307	3.50507	1.55624	1.96623	2.84883	2.0146	2.12563	1.2972	1.16319	5.86073	2.62975	1.91536	2.48143	2.05287	3.14047	3.06237	2.44314	2.26883	2.48032	1.7893	1.28688
MIR6732	chr1	60	0	0	0	0	0	0	0	0	0	0	0	0	0	0	0	0	0	0	0	0	0	0	0	0	0	0	0	0	0	0	0	0	0	0	0	0	0	0	0
MEAF6	chr1	3487	6.07511	6.6145	5.76186	5.21086	6.69498	5.96156	5.79964	6.58692	5.74772	5.41889	6.89532	6.26854	7.63418	5.88814	6.32761	5.19727	7.02293	5.91201	6.35565	3.56692	5.84929	4.91857	5.86674	5.71301	5.90783	7.26389	6.45861	3.96034	6.3065	5.03802	5.49911	5.78532	5.63602	6.6744	6.49386	5.9975	6.39356	8.23392	9.7397
MIR5581	chr1	60	1.64984	0.956845	3.53815	2.0783	1.88573	3.06607	1.0533	1.35748	1.62747	6.39152	1.25425	5.97224	1.26133	2.0951	0	1.19269	1.15951	1.62837	2.08389	3.12195	0.496627	0	1.88373	2.13862	3.39464	0.640597	0.547561	3.03987	0.868514	3.65991	1.1273	0.481006	3.33381	3.62857	0.770208	2.26334	1.96599	0.940133	1.47119
SNIP1	chr1	5769	2.734	3.09743	2.4208	2.52897	2.5823	2.52716	2.38083	2.85473	2.22582	2.24805	2.67417	2.2637	3.09921	2.65473	3.08108	2.63905	2.76161	2.17624	2.35156	2.57809	2.71428	2.46156	2.53384	2.23538	2.60757	2.84488	3.30302	2.23118	2.10918	1.90323	1.94625	2.92156	2.48345	2.88323	2.45121	2.29008	2.63768	2.94637	2.86893
FTH1P1	chr1	532	0	0	0	0	0	0	0.0395977	0	0.183549	0	0	0	0.0355638	0	0	0.0672568	0	0	0	0	0.168032	0	0	0.0602995	0	0.0481652	0.0308775	0	0	0	0.127139	0.0542488	0	0	0	0	0	0	0
AL034379.1	chr1	253	3.39097	2.2692	1.85798	4.01343	1.34163	2.18139	2.49794	3.15494	3.66664	1.51578	3.86686	0.944227	2.09391	3.72646	1.85141	2.12138	1.51241	2.31705	3.33587	4.88653	1.35444	3.26515	1.93585	1.90194	2.18514	1.87368	2.79191	1.54482	2.8836	1.35016	2.94078	2.73774	2.56954	2.66764	3.83582	4.44745	2.15637	1.41206	1.30837
DNALI1	chr1	4456	0.570186	0.418727	0.629543	0.579674	0.406262	0.681196	0.21274	0.537387	0.580718	0.61808	0.506654	0.303794	0.382136	0.413753	0.298757	0.224833	0.476192	0.701632	0.526117	1.00889	0.417943	0.688579	0.43965	0.58313	0.287312	0.669924	0.379705	0.350844	0.456087	0.372343	0.432604	0.524616	0.662123	0.649819	0.705217	0.626932	0.645256	0.519014	0.678476
GNL2	chr1	5745	7.32304	7.54234	6.31614	6.86823	6.85363	6.64449	7.15767	7.94782	6.08496	5.77103	9.83751	5.95318	6.03331	6.84873	6.40676	6.34335	6.71489	5.7652	6.19726	10.3685	7.3729	6.68289	7.3054	6.37678	6.67532	8.8312	7.76307	6.89838	7.63748	5.65709	7.66447	7.86188	5.95385	6.3173	7.41652	7.267	6.77831	9.24587	7.93211
AL513220.1	chr1	1326	0	0	0	0.0268687	0	0	0	0	0.0736412	0	0.0567534	0.0600527	0	0	0	0	0	0	0	0	0	0	0	0	0.0438867	0	0.0247765	0	0.0392993	0	0.0510091	0.04353	0	0	0	0	0.0444794	0	0
RSPO1	chr1	3089	0.149548	0.120806	0.117813	0.173007	0.0366281	0.148887	0.0409181	0.0421878	0.110641	0.135434	0.0487245	0.103114	0.153124	0.0881718	0.207503	0.0984575	0.202699	0.284662	0.111312	0.24256	0.139872	0.19102	0.109767	0.270011	0.150712	0.170052	0.0531785	0.0337404	0.0759141	0.126381	0.131378	0.112115	0.267115	0.126865	0.089762	0.144449	0.0572804	0.152174	0.364344
C1orf109	chr1	4434	2.63438	2.68668	2.62984	3.25425	2.78139	2.67607	3.0454	2.63414	2.95103	1.95779	3.87816	2.53221	3.22587	2.63187	2.82447	2.22721	2.89094	2.58909	2.2559	5.04413	3.08796	3.13172	3.6621	2.80712	2.63145	2.73633	3.03789	3.23203	3.05567	2.80643	2.89834	3.43018	3.18607	2.83313	2.76191	2.98833	3.02281	3.032	2.90654
CDCA8	chr1	2469	5.22549	6.98741	5.24488	5.13712	4.23125	4.47058	6.39914	6.34041	5.39854	4.26431	7.86383	4.22499	3.84683	5.32896	3.84422	5.51419	4.79022	5.02559	5.30468	2.64019	7.29553	5.43298	7.59901	4.92429	5.31499	8.36486	6.16089	4.92838	6.20518	5.34632	3.49285	3.84571	6.6737	4.25905	7.84245	6.27025	4.8254	6.15332	4.55835
EPHA10	chr1	8152	0.0202384	0	0.00186009	0.0218523	0.00925287	0	0	0.00399651	0	0.0085532	0.0184629	0.00976813	0	0.00257004	0.0120966	0	0.0128013	0.0119851	0.00383444	0.0275737	0.00365525	0.0193019	0.0415936	0.0157406	0.0214158	0.0157163	0.00806027	0	0.0063924	0.0119722	0	0	0.00613434	0	0.00566885	0.00951917	0	0.00230651	0
ACTN4P2	chr1	1892	0	0	0	0	0	0	0	0	0	0	0	0	0	0	0	0	0	0	0	0	0	0	0	0	0	0	0	0	0	0	0	0	0	0	0	0	0	0	0
AL929472.1	chr1	429	0	0.0334561	0	0	0	0	0	0	0	0	0.0877098	0	0	0	0.0574661	0	0	0	0	0	0	0	0	0	0	0	0	0	0	0	0	0	0	0	0	0	0	0.0438291	0
MANEAL	chr1	3018	0.798132	0.665797	0.477313	0.383668	0.324911	0.472406	0.565389	0.663897	0.331642	0.427411	2.34393	0.184695	0.363604	0.659491	0.294071	0.432735	0.328491	0.226612	0.600724	0.906173	1.01695	0.325856	0.711548	0.552726	0.366363	1.33723	0.642268	0.353975	0.759734	0.274877	1.04214	0.478137	0.323108	0.252485	1.60013	0.668524	0.591165	0.672859	0.307106
AL929472.3	chr1	700	0.141415	0.164031	0.0649864	0.17814	0.107756	0.131403	0.150471	0	0.174372	0.0996082	0.161261	0.113757	0	0.23944	0.0352185	0.0511152	0.0496935	0.139575	0.0893096	0	0.0851361	0	0	0	0.083134	0.0915138	0.0469338	0.0372229	0.0744441	0.104569	0	0.123687	0	0.248816	0.0330089	0.0554288	0.0842568	0	0.0315254
YRDC	chr1	1826	8.89069	10.006	8.52842	9.12162	9.31507	8.11014	11.9289	10.2681	9.55894	7.98066	13.8682	10.0518	9.25275	11.0033	7.23657	7.50492	8.13438	7.86541	7.77179	8.617	9.2934	10.2329	9.24328	8.66107	8.1586	10.8263	10.5344	7.79112	12.3428	8.485	9.5197	9.97311	9.66732	10.7188	12.2111	10.72	10.8851	11.955	13.741
C1orf122	chr1	2231	6.25622	7.81645	9.03964	12.0889	7.08313	8.32828	12.5962	8.4406	8.56775	3.87539	8.17989	7.2991	7.17449	8.36724	8.02243	7.21707	8.20911	6.78792	4.04915	36.4727	7.6798	8.69264	9.59174	7.11756	9.35118	7.47124	8.60733	9.68195	10.7795	8.76016	8.5495	10.3489	10.1202	9.35848	12.9254	11.287	8.30105	8.21721	11.6521
MTF1	chr1	8024	3.03485	2.63657	2.35654	2.9949	2.97525	2.4245	1.89552	2.35698	2.12663	3.19345	3.2216	2.6497	4.04619	3.16197	2.26743	2.56404	2.00068	2.78836	3.36191	2.2084	3.0934	2.66203	3.21154	2.29481	2.77769	2.88205	2.80468	2.8998	2.4776	3.19284	2.72272	4.42401	2.53339	3.79588	2.61183	2.42501	2.91812	3.29	2.50545
AL929472.4	chr1	691	0	0	0	0	0	0	0	0	0	0	0	0	0	0	0	0	0	0	0	0	0	0	0	0	0	0	0	0	0	0	0	0	0	0	0	0	0	0	0
AL929472.2	chr1	481	0.0686003	0.0895177	0.0315249	0.0740706	0.156818	0	0.394166	0.101599	0	0	0	0	0.0786693	0.0871142	0.153761	0.074388	0.072319	0.203123	0	0.467319	0	0.163565	0.0783256	0	0	0.106544	0.0683028	0.108341	0	0.202906	0	0.120002	0	0.0905255	0.0960758	0.161331	0	0	0
INPP5B	chr1	8930	5.24696	4.5501	3.69154	3.38924	4.84843	4.07894	3.68714	3.96573	3.69052	3.97819	5.80213	3.52226	5.48531	5.08173	2.59505	3.26353	3.17665	3.26586	4.74651	5.40765	3.78727	4.50639	4.51842	4.50835	4.84514	7.24097	4.28238	6.26745	5.05644	3.65854	4.53319	5.19681	4.33993	6.62162	4.56691	3.77791	4.69923	4.68066	3.37071
RF00092	chr1	961	0	0	0	0	0	0	0	0	0.0254028	0.0362777	0	0	0	0.0872049	0	0.0186164	0.0180986	0	0.0650538	0.428822	0	0	0	0	0	0.0266638	0	0	0	0	0	0	0	0	0	0.0201874	0.0153433	0	0
RNU6-584P	chr1	95	0	0	0	0	0	0	0	0	0	0	0	0	0	0	0	0	0	0	0	0	0	0	0	0	0	0	0	0	0	0	0	0	0	0	0	0	0	0	0
SF3A3	chr1	4740	12.0222	12.0272	11.0303	11.6054	11.4258	13.2443	13.0485	14.1212	11.1399	9.15702	14.8287	11.2137	12.3419	12.27	10.7974	11.8363	11.9914	10.9967	11.8241	23.2763	13.3272	12.2244	11.9382	11.7015	12.7928	15.3365	12.4276	11.3019	13.5004	10.0995	11.8295	12.013	12.1378	13.2557	13.9125	12.0657	11.8737	15.1334	14.4046
RNU6-510P	chr1	108	0	0	0.140403	0	0	0.425843	0	0.150831	0.226038	0	0	0	0.525555	0	0	0	0	0	0	0	0	0	0	0	0	0	0	0	0	0	0	0	0	0	0	0	0	0	0
FHL3	chr1	2004	2.38749	1.52551	2.64075	2.59565	2.25836	1.97367	2.20751	1.51193	1.64453	1.98322	3.30461	1.54968	1.16126	2.20592	1.27939	1.87473	2.37805	1.87701	2.51127	0.897327	1.79172	3.1407	2.87635	3.52168	2.06176	2.11614	1.31972	3.78358	2.3143	2.90991	2.44698	2.14581	2.07115	2.06415	2.9171	2.59442	2.47956	2.33626	2.81904
UTP11	chr1	3385	7.11599	7.38622	5.34418	6.09412	6.5179	6.82053	7.26885	7.75749	5.93534	5.46889	7.55885	6.13985	6.53395	6.18936	7.30485	6.49548	7.78947	6.36436	6.18703	3.66334	7.67608	7.55369	6.6334	6.66227	6.1804	8.53877	7.48306	6.56596	7.35094	5.89622	6.6539	6.47973	6.61838	7.08133	6.90115	6.64244	6.54266	10.3151	11.4218
POU3F1	chr1	2184	0	0	0	0	0	0	0.0192912	0	0	0	0.0344574	0	0	0	0	0	0.0159274	0	0	0	0	0	0	0	0	0.0117325	0	0	0	0	0	0	0	0	0	0.0355313	0	0	0
AL139158.2	chr1	684	0	0	0	0.0260438	0	0	0	0	0	0	0	0	0	0	0	0	0	0	0	0	0	0	0	0	0	0	0	0	0	0	0	0	0	0	0	0	0	0	0
AL139158.1	chr1	340	0	0	0	0	0	0	0	0	0	0	0	0	0	0	0	0	0	0	0	0	0	0	0	0	0	0	0	0	0	0	0	0	0	0	0	0	0	0	0
MIR3659	chr1	99	0	0	0	0	0	0	0	0	0	0	0	0	0	0	0	0	0	0	0	0	0.300986	0	0	0	0	0	0	0	0	0	0	0	0	0	0	0	0.297877	0	0
AL139158.3	chr1	1562	0	0	0	0	0	0	0	0	0	0	0	0	0	0	0	0	0	0	0	0	0	0	0	0	0	0	0	0	0	0	0	0	0	0	0	0	0	0	0
LINC01343	chr1	2573	0	0	0	0	0	0	0	0	0	0	0	0	0	0	0	0.0139062	0	0	0	0	0	0	0	0	0	0	0	0	0	0	0	0	0	0	0	0	0	0	0
AL513479.1	chr1	585	0.112809	0	0	0	0	0	0	0	0	0	0	0.136119	0	0	0	0	0	0	0	0	0	0	0	0	0	0	0	0	0	0	0	0	0	0	0	0.066325	0	0	0
RNU6-753P	chr1	107	0	0	0	0	0	0	0	0	0	0	0	0	0	0	0	0	0	0	0	0	0	0	0	0	0	0	0	0	0	0	0	0	0	0	0	0	0	0	0
LINC01685	chr1	1497	0	0	0	0	0	0	0	0	0	0	0	0	0	0	0	0.0239016	0	0	0	0	0	0	0	0	0	0	0	0	0	0	0	0	0	0	0	0	0	0	0
AL354702.1	chr1	1960	0.555558	0.73228	0.224358	0.545326	0.423328	0.375437	0.128975	0.664889	0.161917	0.302382	0.268768	0.0812549	0.656407	0.384814	0.389919	0.748472	0.496935	0.373861	0.382755	3.28761	0.410478	0.240841	0.172996	0.245505	0.311752	0.607913	0.628578	0.358935	0.37222	0.336114	0.276074	0.147247	0.369951	0.255481	0.365456	0.465206	0.188073	1.05525	0.675545
AL354702.2	chr1	1240	0	0	0	0	0	0	0	0	0	0	0	0	0.0305161	0	0.0198814	0	0	0.0787921	0	0	0	0	0	0	0.0234652	0	0	0	0	0	0.0545468	0	0	0.0351152	0	0	0	0	0
RRAGC	chr1	5167	2.91204	3.64164	3.41597	2.4823	2.76638	2.38545	4.42765	4.30653	4.38444	3.77844	2.91291	4.15333	4.54782	3.45061	3.41143	3.95408	3.57818	3.86687	4.27708	1.07308	4.14353	2.26111	2.55928	2.43994	2.59603	4.0417	3.8182	2.85925	2.77346	3.69273	3.15478	2.15601	2.81151	2.73459	2.1465	3.76587	3.1847	5.43301	4.85175
AL139260.2	chr1	2171	0	0	0	0	0	0	0	0	0	0	0	0	0	0	0	0	0	0	0	0	0	0	0	0	0	0	0	0	0	0	0	0	0	0	0	0	0	0	0
AL139260.1	chr1	976	1.14948	0.779398	1.13415	1.14988	0.92741	0.23561	1.14395	1.05149	1.17558	1.25021	0.886713	1.06064	0.736638	1.11624	0.505183	1.22813	0.926661	0.700733	1.47324	0.383847	0.625872	0.644874	0.772021	0.690232	0.834747	1.24706	0.858369	1.12126	1.22802	1.22497	1.52463	0.620971	0.999118	0.803043	0.828605	1.23238	0.921558	0.828396	0.904418
MYCBP	chr1	3039	8.05646	8.16577	6.13725	5.87938	5.59701	5.81131	11.2504	10.0129	8.41851	5.96535	9.43473	8.73858	6.4872	7.33525	7.00082	7.07606	7.22836	5.9155	5.66744	0.825946	8.16273	5.44949	6.95474	5.05627	6.36704	9.78075	8.02693	6.49043	8.07641	5.32307	7.13326	6.45774	6.73015	6.20402	7.49679	8.44564	6.30262	8.6991	7.81341
GJA9-MYCBP	chr1	3251	0	0	0	0	0	0	0	0	0	0	0	0	0	0	0	0	0	0.0150265	0	0	0	0	0	0	0	0	0	0	0	0	0	0	0	0	0	0	0	0	0
GJA9	chr1	2057	0	0	0	0	0	0	0	0	0	0	0	0	0	0	0	0	0	0	0	0	0	0	0	0	0	0	0	0	0	0	0	0	0	0	0	0	0	0	0
RHBDL2	chr1	2795	0.0944451	0.0667566	0.0922287	0.0956028	0.0269873	0.0493643	0.0602962	0.0699382	0.157216	0.0748398	0.0134624	0.0569802	0.135384	0.164909	0.246971	0.140818	0.217798	0.244693	0.100653	0.0268075	0.165246	0.084445	0.0539171	0.0803418	0.0832827	0.105429	0.0646494	0.15848	0.102544	0.0698373	0.0967986	0.0206514	0.0715666	0.147999	0.0826699	0.159643	0.0527547	0.181636	0.300027
RNU6-605P	chr1	108	0	0	0.140403	0	0	0.425843	0	0.301663	0	0	0	0	0	0.387981	0	0	0	0	0	0	0	0	0	0.594062	0	0	0.304201	0	0	0	0	0	0	0	0	0	0	0	0
EIF1P2	chr1	350	0.0942765	0	0	0.101794	0	0	0.0601885	0.0465422	0	0	0	0	0	0	0	0	0	0	0	0	0	0	0	0	0.083134	0	0	0	0	0	0	0	0	0	0.396107	0	0	0	0
AKIRIN1	chr1	2741	22.8004	19.7565	15.4235	17.4695	21.0795	17.2655	25.2392	21.6385	19.8699	16.2931	21.6348	21.0187	24.1176	20.4694	17.5566	17.4856	18.1669	16.4144	21.8729	10.5515	22.1118	16.5759	19.4764	18.9831	16.4539	23.3335	23.2708	19.4493	20.5516	16.1476	16.0397	20.8056	19.0104	19.1264	18.7143	20.7661	18.0425	26.8629	24.7166
NDUFS5	chr1	548	93.5109	74.4611	84.8934	75.4168	92.0156	104.487	129.048	94.8255	85.5759	48.0319	97.5019	90.1648	89.5591	97.9879	82.9563	52.8221	79.505	84.3306	84.9908	45.0518	76.8322	55.0579	101.336	71.4761	85.0075	116.359	88.1293	81.0684	85.0129	61.6218	74.9202	91.163	84.9574	82.3181	114.604	90.4864	90.0033	141.123	158.783
MACF1	chr1	40739	9.32582	10.3938	12.612	10.4355	12.0544	7.85954	12.4734	11.0069	14.6093	15.9719	11.2691	11.6389	11.597	12.7144	11.3725	12.827	9.04409	13.6244	14.9121	13.7406	12.8058	11.2472	11.5209	10.2697	12.0762	14.0837	11.7599	12.6139	9.20404	14.3429	11.2907	12.6503	12.3971	9.77653	8.34885	10.9046	12.692	12.054	10.4627
RNU6-608P	chr1	104	0	0	0	0	0	0	0	0	0	0	0	0	0	0	0	0	0	0	0	0	0	0	0	0	0	0	0	0	0	0	0	0	0	0	0	0	0	0	0
RNA5SP44	chr1	133	0	0	0	0	0	0	0	0	0	0	0	0	0	0	0	0	0	0	0	0	0	0	0	0	0	0	0	0	0	0	0	0	0	0	0	0	0	0	0
AL356055.1	chr1	446	0.443903	0.128724	0.135995	0	0	0	0.188933	0.219145	0.0547356	1.17252	0.0843666	0.267813	0.254529	0	0.331654	0.401128	0.194986	0	0.70086	0	0.133622	0.1764	0.337889	0	0	0.0861789	0.294652	0.233686	0.233681	0	0.151655	0	0	0	0	0	0.0330604	0	0
AL442071.1	chr1	558	0	0	0.0271747	0	0	0	0	0	0	0.124956	0	0	0	0	0	0.0320615	0	0	0	0	0	0.0704969	0.202552	0	0	0.114802	0.0294388	0	0	0.0437265	0.0606076	0	0	0	0	0.0695343	0	0.0673931	0
HSPE1P8	chr1	288	0	0	0	0.0618541	0.261908	0	0.0731458	0.113123	0	0	0	0	0	0	0.256802	0.0621191	0	0	0	0.260163	0	0	0.130815	0	0	0.0889718	0	0.0904723	0.18094	0.0847201	0.117427	0	0	0	0	0	0.102395	0.065287	0.0766243
BMP8A	chr1	1692	0.0780065	0.00848267	0.0537712	0.0210567	0.04458	0	0	0	0.0288559	0	0	0	0	0.0371471	0	0.0422939	0.0411175	0.115487	0.0184742	0.044283	0.0528327	0.069747	0.0445326	0.0379188	0.0343935	0	0	0.0615981	0	0.0721022	0	0	0.0738876	0.0772035	0	0	0.017429	0.0222254	0
OXCT2P1	chr1	1535	0.107481	0.0187006	0	0.0928416	0	0.0599232	0	0.0424489	0.0318073	0	0.147078	0	0	0.0272977	0.0321211	0.0932394	0.0679845	0	0	0	0	0	0	0.104493	0.0758225	0.0166931	0.021403	0.0339492	0.0678969	0.0635815	0	0	0.0977339	0	0	0.025277	0.0576349	0	0.0287528
PPIEL	chr1	5416	0.901684	0.469059	0.207182	0.746635	0.619758	0.390618	0.688456	0.508304	0.991628	1.06211	0.903171	0.198486	0.387761	0.665356	0.459739	0.644131	0.934505	0.739622	0.709892	0.719386	0.110036	0.740843	0.751266	0.977307	0.881073	0.629242	0.427656	0.966998	0.562866	0.887496	0.312214	0.777994	0.775591	0.723569	0.686873	0.587447	0.495491	0.350641	0.342263
PABPC4	chr1	6782	15.2918	16.2214	15.2552	13.1149	13.8191	15.1427	18.2487	16.1433	14.7869	14.2392	16.711	13.0212	13.5944	17.0864	13.6642	17.2018	13.71	14.0532	15.4264	18.7317	17.7745	12.7141	15.9042	13.405	15.2478	16.6242	17.4029	17.0851	16.5853	15.5239	12.1473	15.8983	14.1866	12.5967	15.5223	14.992	13.9709	14.8935	13.8875
AL365277.1	chr1	736	0	0	0.123615	0	0	0	0	0	0	0	0	0	0.0514129	0	0	0.048615	0.0472628	0	0	0.203606	0.0404859	0	0	0	0	0.034815	0.0446381	0	0.0708028	0.132605	0	0.0784249	0	0.0591614	0.0313943	0	0	0.102188	0.0299834
SNORA55	chr1	135	1.95536	2.23264	3.48199	4.09062	0.558736	4.76944	4.36924	9.77387	2.53162	6.71433	3.34467	3.83403	2.52266	4.035	8.94811	4.90327	6.05524	1.44744	1.85235	6.93767	3.86266	1.45694	3.34885	2.13862	3.44852	3.98594	6.08401	2.12308	3.28105	3.79546	2.50511	2.77915	2.03733	3.22539	0.684629	3.4489	2.5121	2.50702	2.94237
HEYL	chr1	3661	2.09103	2.06214	4.5768	5.48871	3.83225	3.73104	1.09904	1.20138	2.92065	2.90445	1.38752	1.10929	1.73644	2.93577	3.08414	3.11285	3.43959	4.36338	3.18475	0.839115	2.5435	4.11532	4.35301	6.17753	2.10617	2.24673	1.80825	2.90381	2.9251	4.28539	2.3556	1.06423	4.61006	2.94963	4.20974	2.25212	4.382	1.48429	2.30865
AL035404.2	chr1	304	0	0	0	0	0	0	0	0	0	0	0	0	0	0	0	0	0	0.321389	0	0	0	0	0	0	0	0	0	0	0	0.0802612	0	0	0	0	0	0	0	0	0
NT5C1A	chr1	1107	0.178844	0.0518615	0.0273956	0.0482764	0.0681385	0	0	0	0.132315	0.0629862	0	0	0.085456	0	0	0.0323222	0.0314232	0	0.028237	0	0.0538349	0	0	0.144893	0.0525689	0	0.0296781	0.047075	0	0.176328	0.0305501	0	0	0	0.0417457	0	0.0532789	0.0509557	0.159478
HPCAL4	chr1	4962	0.0132998	0.0173551	0.0183355	0.0143603	0.0152014	0.027806	0.00849092	0.0590923	0.0196792	0	0.0303325	0.0641917	0.0114389	0.0126669	0.00496835	0.00721093	0.0175259	0	0.0125991	0	0.00600517	0.0317108	0.0227779	0.01293	0	0	0.0132421	0.0105022	0.031506	0.019669	0.034078	0.0116326	0.020156	0.0263257	0.00931327	0	0.0118863	0.0871547	0.0355789
PPIE	chr1	8071	2.68602	2.35447	3.07929	2.2204	2.84577	2.97452	3.10339	2.70655	2.54677	2.71266	3.41263	1.89924	1.97146	3.16173	2.08623	2.01047	2.31874	2.2637	2.03328	3.69018	2.55851	2.53931	3.39356	2.50005	2.21715	2.31761	2.41385	2.58914	2.72467	1.99826	3.10074	3.62945	2.02606	2.46011	3.14343	2.57674	2.86458	3.2522	3.23183
AL035404.1	chr1	568	0	0	0	0	0	0	0.037088	0	0	0.0613783	0.0662456	0.0700967	0	0	0	0	0	0.0860055	0	0	0	0	0.132657	0.0564777	0	0	0	0	0	0	0	0	0	0	0	0	0	0	0
RNU7-121P	chr1	62	0	0	0	0	0	0	0	0	0	0	0	0	0	0	0	0	0	0	0	0	0	0	0	0	0	0	0	0	0	0	0	0	0	0	0	0	0	0	0
BMP8B	chr1	4822	0.0821155	0.136919	0.198113	0.0923578	0.062571	0.267057	0.0698996	0.0945902	0.17213	0.0650696	0.0624264	0.0743124	0.0863209	0.0521385	0.0971394	0.166956	0.0504973	0.23301	0.116684	0.101001	0.12668	0.130526	0.20314	0.14636	0.060342	0.204587	0.166925	0.129686	0.102665	0.1265	0.0280539	0.0359109	0.0570384	0.103845	0.148547	0.0764416	0.110082	0.0896851	0.0183059
OXCT2	chr1	1826	0.036141	0.0314407	0.0332168	0.107313	0.0413085	0.151121	0.0461467	0	0.106953	0.038185	0	0	0.0414457	0.0229474	0	0.0293926	0.0190501	0	0.102711	0.0410333	0.0489556	0.129257	0	0.0351362	0	0.0561311	0.0179921	0.142695	0.114153	0.0801732	0.0740833	0	0.0273862	0	0.101232	0.0849948	0.0888249	0.0205944	0
AL033527.6	chr1	1218	0	0	0	0	0	0	0	0	0	0	0	0	0	0	0	0	0	0	0	0	0	0	0	0	0	0	0	0	0	0	0	0	0	0	0	0	0	0	0
AL033527.3	chr1	1196	0	0	0	0.0297893	0	0	0	0	0	0	0	0	0	0	0	0	0	0	0	0	0	0	0	0	0	0.0214246	0	0	0.0871419	0	0	0	0	0.036407	0	0	0	0	0
AL033527.1	chr1	154	0	0	0	0	0	0	0	0	0	0	0	0	0	0	0	0	0	0	0	0	0	0	0	0	0	0	0	0	0	0	0	0	0	0	0	0	0	0	0
AL033527.5	chr1	1744	0	0.0576082	0	0	0	0	0	0	0	0	0.0215754	0	0.0867888	0	0.0565435	0.0205164	0.00997289	0	0.0358467	0	0.0085429	0.0225558	0	0	0	0.0146926	0	0.0149404	0.01494	0.027981	0	0	0	0.0124836	0.0529959	0.0444956	0.0338187	0.032344	0.0126536
AL033527.4	chr1	673	0.0980587	0	0.0450624	0.0264695	0	0	0	0.0484094	0.072547	0.103604	0	0.0591603	0.0281129	0	0.146526	0	0	0.0725871	0	0	0.177103	0	0	0	0	0.152296	0	0	0.154861	0.0362547	0	0	0	0.0646995	0	0	0	0.167632	0
TRIT1	chr1	6533	4.74268	4.07974	2.65761	3.74931	2.67288	3.85077	5.28181	4.58547	4.30845	3.83689	4.67104	4.51597	3.24359	4.02792	3.91323	3.49974	4.07862	2.27319	3.4067	2.959	3.67396	3.13109	3.8926	2.85783	4.25787	4.90474	3.74903	3.20266	3.56153	3.4136	4.21896	3.94494	3.38331	2.86597	3.82687	4.09204	3.70824	3.28104	3.48261
MYCL	chr1	5063	9.43696	6.96231	7.93665	5.68584	6.71907	9.38352	13.639	9.05381	9.75904	5.8736	7.34267	7.84031	7.37292	8.81406	9.57292	4.64661	8.80113	7.1207	5.05641	17.6477	9.0311	7.249	7.62719	7.8947	7.41359	9.29201	10.311	7.27695	7.82743	7.17572	8.5633	11.2808	5.79779	8.7163	9.78923	8.1386	7.57196	5.10639	3.72228
AL033527.2	chr1	785	0	0.0365673	0.0386331	0	0	0	0.161014	0.103757	0	0.0888226	0.0958662	0	0.0964075	0.106757	0	0	0.0443126	0.124461	0	0.0954482	0.0759175	0	0	0	0	0	0.0627777	0.0663848	0.132766	0	0.0861631	0.0735296	0.0318517	0	0.0588694	0	0.0563501	0.0718573	0
MFSD2A	chr1	4007	16.0825	15.0941	14.751	17.9696	32.8392	16.0228	4.01657	9.0169	8.15767	13.7903	12.0855	12.4403	46.2399	28.0253	13.8369	12.8675	6.35895	23.5539	13.5112	30.9094	13.6421	29.3631	20.0361	17.4047	14.3633	7.68972	17.1196	22.1479	13.4926	25.6172	17.2429	45.03	31.8613	49.2261	11.6944	15.2024	25.593	36.0897	26.7545
AL663070.1	chr1	725	4.82435	4.07814	4.64316	4.7422	5.25405	3.61585	2.70226	3.46017	2.79476	4.80867	3.633	3.40486	4.14934	5.08603	3.80846	3.13389	2.18309	7.27713	3.92346	10.8515	2.32216	4.66622	3.74148	5.17694	5.09697	2.70376	5.23393	5.92999	7.11583	3.43274	6.62386	7.64302	6.27676	7.71758	2.77275	4.95036	6.48777	2.36006	1.58279
CAP1	chr1	3814	61.6505	58.1709	52.3645	51.924	54.5449	64.4405	57.9066	61.832	51.1988	37.3309	83.9959	36.2238	56.8938	59.178	50.1785	47.118	56.2915	45.7515	51.8787	27.6113	69.8455	50.9405	50.0221	55.5543	55.1346	89.5794	64.6004	54.4416	63.6015	43.5914	58.966	55.655	50.1579	54.7253	70.5849	55.662	61.8483	99.5743	70.1899
PPT1	chr1	5088	9.54623	10.3103	11.1491	10.2269	10.9779	11.8412	9.82913	11.0263	10.5987	7.85922	9.50301	8.38085	14.1639	11.1673	12.4137	11.9972	14.1453	12.6736	8.59482	5.83157	12.4186	11.0559	10.3961	9.55193	10.6712	10.4072	11.0674	10.9847	11.7014	10.1856	8.69404	10.851	14.0645	12.5802	11.812	12.7351	9.51987	14.5565	13.8488
AL512599.1	chr1	685	0	0	0.044273	0	0	0	0	0	0.0712761	0	0	0	0	0	0	0	0.101563	0	0	0.0546911	0.0435002	0	0.164998	0	0	0	0	0.038038	0	0	0	0	0	0	0	0.0566425	0.0430509	0.0823475	0.0644315
RLF	chr1	6246	4.91306	5.4667	5.2827	4.23531	4.88492	4.11607	5.82131	6.86174	5.378	4.67741	6.24113	5.04858	5.83714	5.4541	5.75472	5.47651	5.64163	5.1307	5.43493	2.65711	6.70041	4.88095	4.48766	4.98704	4.60724	6.49212	5.8254	4.55542	4.66378	5.2463	4.86764	4.78696	4.36742	5.05071	3.89173	5.05967	5.32102	7.09841	6.03455
RNU6-1237P	chr1	107	0	1.0731	0.566859	0.998915	0	0	0.196878	0.608964	0.22815	0.977463	0	0	1.94504	0	0.921606	0.167199	0.487646	0.913105	1.16854	0	0.139241	0	1.0563	0.599614	1.08773	0.119738	0.460565	1.46108	1.46105	0.912127	0.316066	0.809169	0.934713	0.203471	0.431892	0.362618	0.551213	0.702904	0
TMCO2	chr1	889	0	0.0161447	0	0	0	0	0	0.0183237	0.0274602	0	0	0	0	0	0	0	0	0	0	0	0	0	0	0	0	0	0	0	0	0	0	0	0	0	0	0	0	0.0423007	0
AL050341.2	chr1	1541	1.86289	1.76032	0.895443	1.06352	1.68872	0.746123	1.16198	1.01481	1.64754	0.7692	1.75807	1.21434	1.39966	1.68587	1.67979	1.26544	1.42212	1.36314	1.01422	1.06969	1.26654	1.53163	1.22241	1.24903	1.13291	1.15565	1.57766	0.997602	1.84299	1.26668	1.95321	1.16116	0.957308	1.08786	1.13957	1.32187	1.6362	1.76923	2.20535
ZMPSTE24	chr1	3572	11.8057	14.1558	8.38831	8.34345	9.54481	10.4677	11.2997	16.2305	10.0942	10.17	13.8733	13.097	14.8944	10.2761	13.976	12.7917	14.291	9.163	12.3038	9.86928	15.9749	7.92913	8.14244	10.2291	7.15204	17.9733	16.1739	7.77596	10.6935	7.68458	9.6477	8.03922	8.80585	8.85606	8.46107	9.23295	10.8895	15.8128	12.6772
AL050341.1	chr1	313	0	0	0	0	0	0	0	0	0	0	0	0	0	0	0	0	0	0	0	0	0	0	0	0	0	0	0	0	0	0	0	0	0	0	0	0	0	0	0
COL9A2	chr1	4217	0.563378	0.622846	1.12908	1.3898	0.813857	1.15605	0.774301	0.563981	0.642575	0.479499	0.276607	0.830854	0.892832	0.869438	0.719069	0.797576	0.944494	1.06576	0.504047	2.20321	0.664211	1.11006	0.973804	1.88657	0.786589	0.522564	0.76739	0.963893	0.766154	0.838964	0.76989	0.787039	0.960536	0.717625	1.03559	1.11331	0.97204	0.575182	1.22453
AL031985.2	chr1	480	0	0.119606	0.315906	0.222675	0.0785723	0	0.219437	0.203622	0.152575	0	0.156781	0.331791	0.11825	0.218239	0.102721	0	0.217409	0	0.0651216	0.390244	0.0310392	0	0	0.066832	0.121237	0.133458	0.0684451	0	0.162846	0.0508321	0.422738	0.240503	0.0520908	0.0453571	0.144414	0.0808336	0.0614372	0.235033	0.137924
SMAP2	chr1	3631	4.53467	4.05559	6.5231	6.6134	6.81378	7.38441	5.25054	3.38716	4.88107	4.49348	5.48194	3.72819	4.35612	4.97953	4.84776	4.18804	5.88699	7.0633	5.79368	5.03502	4.71871	5.4277	5.68595	7.43894	6.10626	4.70347	3.80473	5.53269	4.52795	5.26156	4.31237	4.18877	5.5158	5.79811	7.08269	5.50319	5.7461	7.43614	8.84292
AL031985.1	chr1	418	0	0.137346	0	0	0	0	0.100794	0.0779415	0	0	0	0	0	0	0	0	0	0	0.224342	0	0	0	0	0	0.13922	0.52106	0.0785973	0.12467	0	0	0.161813	0.138088	0	0.0520847	0	0	0.0705499	0.449825	0
AL031985.4	chr1	673	0	0	0	0	0	0	0	0	0	0	0	0	0	0	0	0	0.0516871	0	0	0	0	0	0	0	0	0	0	0	0	0	0	0	0	0	0.0686664	0	0	0	0
ZFP69B	chr1	2386	0.497856	0.24663	0.413087	0.231447	0.648073	0.289131	0.309015	0.293571	0.460412	0.321451	0.709655	0.500607	0.222028	0.307328	0.392629	0.314917	0.218685	0.348059	0.314418	0.486742	0.493297	0.131894	0.347377	0.268896	0.231702	0.397353	0.240964	0.251169	0.535086	0.398817	0.510262	0.133053	0.272461	0.301113	0.513257	0.300839	0.395505	0.472825	0.157231
AL031985.3	chr1	2449	0.161683	0.152376	0.142409	0.14548	0.1232	0.112677	0.068815	0.106426	0.139555	0.25624	0.445568	0.0325152	0.0309023	0.145433	0.130865	0.116882	0.0852236	0.239369	0.280802	0	0.20076	0.160626	0.215371	0.196484	0.0712868	0.146482	0.107321	0.106395	0.170227	0.069741	0.220949	0.0353537	0.122517	0.0711193	0.0566098	0.063373	0.15052	0.261042	0.0540656
AL603839.4	chr1	1005	0	0.0285625	0	0	0	0	0	0	0	0	0	0	0	0	0	0	0	0	0	0	0	0	0	0.0638395	0	0	0	0	0	0.097112	0	0	0.0497584	0	0	0	0	0.0374182	0
ZFP69	chr1	3248	0.68066	0.755637	0.943049	0.663637	0.90571	0.580552	1.01828	0.977988	0.759119	0.611817	1.28591	0.992921	0.716489	0.7676	0.7742	0.842739	1.06563	0.752019	0.59668	1.03809	0.995395	0.859898	0.974343	0.888898	0.591255	1.0887	0.874951	0.85035	1.03484	0.969064	0.957928	0.728618	0.531172	0.91161	0.91059	0.740643	0.853463	1.19832	0.991964
AL603839.3	chr1	605	0	0.189787	0.2757	0.353335	0.561045	0.152037	0.104459	0.161551	0.201753	0.288123	0.435359	0.394859	0.46909	0.484816	0.285241	0.413991	0.373728	0.484474	0.155	0.247692	0.221635	0.390122	0.622721	0.212095	0.192376	0.211768	0.29867	0.215339	0.387601	0.403296	0.335395	0.333922	0.371954	0.287886	0.0763842	0.160331	0.194974	0.279709	0.437708
EXO5	chr1	3092	1.59008	1.55503	1.53498	1.28477	1.21975	1.62129	1.79183	1.49095	1.46851	2.07463	1.77672	1.62247	1.54811	1.38228	1.38733	1.54486	1.53564	1.07435	1.61751	1.62358	1.78285	1.48851	1.41341	1.58737	1.75974	1.73616	1.76381	1.52527	1.7359	1.38884	1.42189	1.54943	1.63348	1.5209	1.78602	1.51838	1.59276	2.14662	1.73431
AL603839.1	chr1	432	0	0	0	0	0	0	0	0	0	0	0	0	0	0	0.057067	0	0	0	0	0	0	0	0	0	0	0	0	0	0	0	0	0	0	0	0	0	0	0	0
AL603839.2	chr1	546	0	0	0	0	0	0	0	0	0	0	0.0689148	0	0	0	0	0	0	0	0	0	0.0545744	0	0	0	0	0	0	0	0	0	0	0	0	0	0	0	0	0	0
ZNF684	chr1	3115	0.540236	0.783292	0.5306	0.468939	0.326901	0.516753	0.412528	0.475881	0.431032	0.492445	0.905959	0.319542	0.473758	0.336292	0.364056	0.476692	0.55277	0.486159	0.622156	0.577285	0.535688	0.580904	0.495878	0.484022	0.504409	0.489445	0.574807	0.384776	0.694254	0.407309	0.325705	0.287214	0.6582	0.377417	0.422811	0.417273	0.397616	1.11066	0.956389
AL356379.1	chr1	126	0	0	0	0	0	0	0	0	0	0	0	0.947974	0	0	0	0	0	0	0	0	0.236489	0	0	0	0	0	0	0	0	0	0	0	0	0	0	0.307938	0	0	0
GTF2F2P2	chr1	721	0	0	0	0	0	0	0	0	0	0	0	0	0	0	0	0	0	0	0	0	0	0	0	0	0	0	0	0	0	0	0	0	0	0	0	0	0	0	0
RIMS3	chr1	7235	0.419586	0.654649	1.12338	0.943021	0.677665	0.451329	0.320284	0.409777	0.627594	0.505957	0.452466	0.23113	0.627615	0.515449	1.05631	0.98168	1.21881	1.49896	0.777678	0.631726	0.646611	1.19616	0.864407	1.05527	0.784229	0.308124	0.413225	0.651851	0.871515	1.12301	0.495482	0.422833	1.05406	0.884698	0.74732	0.88755	0.99862	0.431409	1.00045
AL031289.1	chr1	471	0	0	0	0	0	0	0.0447261	0	0.207321	0	0	0.0845327	0	0.0444819	0	0.0759674	0.147709	0	0	0.0795402	0	0	0.0799885	0.068109	0.0617769	0.0816047	0.0348765	0	0	0	0	0	0.0530862	0.0462238	0	0.123567	0.0939168	0	0
NFYC-AS1	chr1	1687	0.625902	0.765703	0.647167	0.707491	0.670682	0.109048	0.711773	0.627644	0.41965	0.826624	0.758349	0.92044	0.515897	0.496763	0.496858	0.710522	0.463943	0.608105	0.611455	1.2436	0.406251	0.629583	0.558308	0.722593	0.620918	0.493643	0.36028	0.633252	0.4479	0.781012	0.721686	0.684301	0.592853	0.400067	0.273933	0.620986	0.5419	0.947378	0.706379
NFYC	chr1	5990	5.39296	5.36488	5.69074	5.98657	4.98665	6.11934	7.09702	5.38188	6.4474	5.83182	4.89346	6.08856	5.81181	6.47417	5.12403	5.17296	5.4472	6.21445	5.33323	3.63376	5.60136	5.88418	6.42166	5.60184	5.97968	5.30016	6.46104	6.52488	6.25939	6.45219	4.25137	6.91878	5.92739	6.48417	6.57698	6.10827	5.59766	4.91883	5.90562
MIR30E	chr1	92	0.717321	0.468022	1.48338	2.51719	0.819884	0.499903	1.14489	0.708251	2.12279	1.51578	0.817989	1.73108	1.64521	0.910912	0	0.77784	0.378102	1.06198	0.679529	2.03606	0.323887	0	0.819013	0.348689	0.316271	0.696301	1.07131	0	1.41606	1.59126	1.47039	2.8233	1.63067	0.946582	0.251155	1.05435	0	0	0.239867
MIR30C1	chr1	89	0.37075	0	0.851881	1.60126	3.81384	0	0.946786	0.549094	0.822879	1.56687	0	2.68415	0.425168	1.64783	0	1.00507	0.977119	0	1.75609	0	0.167402	0	0.84662	0.360442	1.30773	0	0.369142	1.46382	0	1.91905	1.13997	0	0	0.733867	0.519241	0	0.662694	0.211266	0
KCNQ4	chr1	4381	0.120509	0.11794	0.321891	0.386288	0.223826	0.314935	0.192339	0.111548	0.211746	0.310352	0.171776	0.127233	0.181383	0.114774	0.202581	0.302187	0.111161	0.312219	0.135565	0.145373	0.112226	0.269372	0.309584	0.410053	0.225815	0.108204	0.0749912	0.33306	0.279526	0.323023	0.262462	0.13834	0.342437	0.178902	0.205693	0.278978	0.242327	0.193134	0.266969
RN7SL326P	chr1	296	0	0	0.051228	0.0601824	0	0	0	0	0	0.11778	0	0	0	0	0	0	0	0	0	0.253131	0.100668	0	0	0	0	0	0	0	0	0	0.228507	0	0	0	0	0	0.0996279	0	0.0745534
CITED4	chr1	1316	0.050147	0.687096	0.33415	0.771578	0.80244	0.594109	0.40019	0.235187	0.296803	0.556322	0.171554	0.121018	1.06389	0.286563	0.974129	0.36705	0.634385	0.445451	0.0475051	1.0533	0.396245	1.10599	0.486678	0.316893	0.221101	0.331007	0.149789	0.197994	0.712762	0.33373	0.642458	0.679842	0.455992	1.34003	0.491622	0.280092	0.190474	0.185741	0.486296
AC119677.1	chr1	471	0	0	0	0	0	0	0	0	0	0	0	0	0	0	0	0.0759674	0	0	0	0	0.0632646	0	0	0	0	0	0	0	0	0	0	0	0	0	0.0981156	0	0	0	0
AL391730.1	chr1	921	0	0	0	0	0	0	0	0	0	0	0	0	0	0	0	0	0.0188846	0	0	0	0	0	0	0	0	0	0.0178359	0	0	0	0	0	0	0	0	0	0	0	0
UBE2V1P8	chr1	265	0	0	0	0	0	0	0	0	0	0	0	0	0	0	0	0	0	0	0	0	0	0	0	0	0	0	0	0	0	0	0	0	0	0	0	0	0	0	0
CTPS1	chr1	11517	2.45535	2.76411	2.71487	2.5011	1.46051	1.43759	2.74002	2.26872	1.81019	2.53669	3.30306	2.45797	1.45715	1.65723	1.55834	2.67337	2.36947	1.7009	2.32056	2.80073	2.36736	1.77269	1.91039	2.43165	2.04641	2.53969	1.70587	2.3823	2.77137	1.72874	1.42124	1.87441	1.88878	1.87714	2.45367	2.27067	1.43903	2.48319	1.83755
SLFNL1-AS1	chr1	4800	0.192481	0.257152	0.477018	0.515863	0.212145	0.210792	0.447652	0.227378	0.315323	0.835256	0.572251	0.738235	0.283799	0.253158	0.169489	0.596344	0.279008	0.254433	0.455851	0.32	0.257625	0.417959	0.376746	0.494557	0.412206	0.18951	0.171113	0.55369	0.255126	0.401573	0.345236	0.300629	0.328172	0.28575	0.197366	0.371835	0.236533	0.176275	0.119534
SLFNL1	chr1	4310	0.107182	0.0599416	0.214611	0.0785303	0.0262515	0.096037	0.146631	0.0377953	0.0849608	0.0889771	0.0523817	0.138567	0.0702365	0.0680542	0.0857991	0.070565	0.0484252	0.124678	0.0507676	0.130383	0.034568	0.0456349	0.0262236	0.156303	0.0742612	0.0445891	0.0724153	0.0846367	0.102771	0.164172	0.133393	0.200884	0.174039	0.0707191	0.0428886	0.135035	0.0855275	0	0.112643
SCMH1	chr1	4447	4.87494	3.38242	5.29205	4.37839	3.91819	4.98486	5.44295	3.37737	5.37428	5.94244	3.8499	5.0138	3.75676	4.20244	3.93605	3.34312	4.1888	4.94333	4.88521	1.87865	3.44747	5.02442	3.93097	5.19387	4.72407	3.17777	3.46858	4.79871	4.31816	5.08618	4.48689	5.25029	4.21693	5.11606	4.27104	4.46284	4.9205	2.91321	4.63488
RPL23AP17	chr1	499	0	0	0	0	0	0	0	0	0	0	0	0	0	0	0	0	0	0	0	0	0	0	0	0	0	0	0	0	0.104431	0	0	0	0	0	0	0	0	0	0
AC093151.3	chr1	1468	0	0.0391081	0.0206587	0.0242697	0	0.156645	0	0.0221932	0.033259	0.16624	0	0.108488	0.128883	0.0713589	0.0839678	0.0365606	0.0118479	0	0	0	0.0202981	0	0.102656	0.0437048	0	0	0.0447597	0	0.0354978	0.0166208	0	0.0393193	0.0340648	0.0593226	0	0.0264306	0.0200885	0.0256167	0
AC093151.1	chr1	313	0	0	0	0	0	0	0	0	0	0	0	0	0	0	0	0	0	0	0	0	0	0	0	0	0	0	0	0	0	0	0	0	0	0	0	0	0	0	0
FOXO6	chr1	2398	0.921928	0.514733	0.878951	0.668581	0.754923	0.901409	1.2123	0.740444	0.855135	0.741454	0.737486	0.830169	0.331376	1.29305	0.555154	0.559539	0.522217	0.713006	0.456231	1.70288	0.615089	0.803806	1.4454	0.842785	0.994973	0.544961	0.60967	1.06484	0.967028	0.824166	0.747459	1.01096	0.875855	0.971451	1.34899	0.841371	0.688671	0.297957	0.32209
AC093151.2	chr1	394	0.167496	0	0.076972	0	0	0	0	0	0	0	0	0	0	0	0	0	0.0882879	0	0	0	0	0	0	0.244259	0	0	0.0416925	0	0	0	0	0	0	0	0	0	0	0	0
RNA5SP45	chr1	92	0	0	0	0	0	0	0	0	0	0	0	0	0	0	0	0	0	0	0	0	0	0	0	0	0	0	0	0	0	0	0	0	0	0	0	0	0	0	0
EDN2	chr1	1639	0	0	0.0185033	0.0217376	0	0	0.0257059	0	0	0	0	0	0	0	0	0.0218308	0	0	0	0	0	0	0	0	0	0	0.0200449	0	0	0	0	0	0	0	0	0.0118365	0	0	0
HIVEP3	chr1	14410	0.203797	0.210161	0.297798	0.18667	0.23817	0.23937	0.105257	0.149219	0.216846	0.365322	0.164506	0.113283	0.182503	0.18174	0.217274	0.229681	0.261917	0.250866	0.305859	0.0675954	0.220225	0.19928	0.214387	0.240428	0.280671	0.176042	0.111716	0.292927	0.148268	0.353884	0.213569	0.0881233	0.317533	0.238715	0.222885	0.15617	0.274229	0.24009	0.274125
AL445933.2	chr1	265	0	0	0	0.0672226	0	0	0	0	0	0	0	0	0	0	0	0	0	0	0	0	0	0	0	0	0	0	0	0	0	0	0	0	0	0	0	0	0	0	0
AL445933.1	chr1	2242	0	0	0	0	0	0	0	0.0145315	0	0	0	0	0	0	0	0	0	0	0	0	0	0	0	0	0	0	0	0	0	0	0	0	0	0	0	0	0	0	0
AC119676.1	chr1	81	0	0	0	0	0	0	0	0	0	0	0	0	0	0	0	0	0	0	0	0	0	0	0	0	0	0	0	0	0	0	0	0	0	0	0	0	0	0	0
HNRNPFP1	chr1	1133	0	0	0	0	0	0	0	0	0	0	0	0	0	0	0	0	0	0	0	0	0	0	0	0	0	0	0	0	0	0	0	0	0	0	0	0	0	0	0
AC114492.1	chr1	454	0	0	0	0	0.166144	0	0	0	0	0	0	0	0	0	0	0	0	0	0	0	0	0	0	0	0	0	0	0	0	0	0	0	0	0	0	0	0	0	0
GUCA2B	chr1	597	0	0	0	0	0.126347	0	0	0	0	0.116794	0	0	0.126767	0	0	0	0.233068	0	0	0	0	0	0.126213	0	0	0.128763	0	0	0.0436439	0	0	0	0.041882	0	0	0.0649918	0.123492	0	0
GUCA2A	chr1	569	0.231963	0.252244	0.186546	0.12523	0.26513	0.646623	0.148091	0.372174	0.171614	0.245082	0.330646	0.139947	0.931035	0.147283	0.0866536	0	0.152836	0.171709	0	0	0.209474	0.967877	0.397272	0.169135	0.306821	0.225166	0.202088	0.641097	0.457916	0	0.237744	0.202885	0.351544	0.612201	0.081217	0.06819	0.0518275	0.231316	0
FOXJ3	chr1	6893	11.9053	7.30856	8.02501	6.05515	8.71054	8.72048	9.27539	9.2757	7.42668	10.2014	15.2191	7.3588	9.13747	8.96944	6.03359	6.64171	6.17438	7.5619	9.0968	4.348	9.07805	8.01812	7.15998	8.99134	9.75947	15.3137	7.58546	8.13471	9.89599	7.25292	8.95397	10.8943	6.93919	10.8462	8.74906	8.07468	8.69551	8.42069	5.06154
AC096540.1	chr1	661	0.0998389	0.217136	0.481745	0.1617	0.114114	0.278312	0.956096	0.345018	0.221592	0.263713	0.341551	0.0602344	0.171739	0.190175	0.149186	0.0541311	0.368378	0.0739049	0.094579	0.340061	0.270478	0.238047	0	0.0970631	0.220098	0.484566	0.149109	0.43361	0	0	0	0	0.0756538	0.0329371	0.279652	0.469593	0.111535	0.0284458	0
RIMKLA	chr1	8981	0.426191	0.250904	0.175593	0.170583	0.193172	0.307256	0.243944	0.375457	0.176682	0.155274	0.800228	0.155163	0.23384	0.258942	0.0768603	0.211154	0.127816	0.130545	0.330647	0.229427	0.399801	0.280324	0.121653	0.310756	0.466535	0.927264	0.261556	0.235	0.426472	0.184741	0.150625	0.215304	0.161475	0.198781	0.295871	0.213852	0.361194	0.395691	0.0909151
AL513331.1	chr1	397	0	0	0	0	0	0	0	0	0	0	0	0	0	0	0	0	0	0	0	0	0	0	0	0	0	0	0	0	0	0	0	0	0	0	0	0	0	0	0
ZMYND12	chr1	2195	0.315687	0.228858	0.221062	0.28405	0.360824	0.125716	0.604627	0.237482	0.444867	0.206477	0.222851	0.562306	0.370642	0.257711	0.449256	0.277116	0.29318	0.222556	0.284814	0.204811	0.162903	0.609325	0.377604	0.204606	0.490472	0.332702	0.366704	0.462954	0.225537	0.133391	0.385182	0.775746	0.0911292	0.386827	0.231589	0.300502	0.100763	0.291249	0.291556
PPCS	chr1	2590	11.568	12.1083	12.6401	13.4121	14.1976	12.9095	13.9003	15.491	13.6858	8.93782	13.0171	14.7269	14.4274	13.8325	14.6775	11.2453	12.2219	11.2603	9.70336	8.93915	13.5758	12.3935	13.1352	13.3767	13.2228	14.0733	15.2535	11.7001	13.0177	11.2859	14.3502	12.9147	12.9073	14.8533	14.5774	15.9021	12.3937	18.0549	18.7789
CCDC30	chr1	13504	0.188148	0.225323	0.141484	0.1583	0.2346	0.187315	0.121679	0.173706	0.157276	0.242677	0.0696599	0.153316	0.15832	0.167558	0.164304	0.149704	0.195771	0.202582	0.245363	0.0749047	0.176526	0.145651	0.156234	0.19717	0.237016	0.244778	0.12651	0.181373	0.165934	0.209592	0.282994	0.121819	0.161086	0.108019	0.0855533	0.150845	0.153957	0.189363	0.158514
AL445669.1	chr1	755	0.0437043	0.0190102	0.0401682	0	0	0	0.111608	0	0	0.138528	0	0.21094	0	0	0.0653058	0.0473916	0.0460734	0.129407	0	0.0496204	0.0394671	0	0.0998003	0.0849784	0	0	0.0435148	0	0.069021	0	0	0	0	0	0	0	0.0390594	0.0249042	0.0584577
TMSB4XP1	chr1	135	5.62167	8.39898	7.86255	7.3895	10.3366	9.53888	3.58902	7.11924	7.23321	6.19784	2.78722	2.65433	11.7724	3.10385	10.409	7.15613	14.5583	8.32278	14.3557	52.7263	7.94604	3.49665	3.907	6.89112	6.03491	6.83303	7.30081	4.82519	7.14112	6.5065	4.25869	5.77208	5.55635	7.74094	7.53092	6.46669	5.78875	22.2846	22.8851
RNU6-536P	chr1	107	0	0.134137	0	0	0	0	0	0	0	0.651642	0	0.372102	0	0	0	0	0	0	0	0	0	0.367638	0	0	0	0	0.307044	0	0.243509	0	0	0	0.233678	0	0	0.181309	0	0.351452	0
AL445669.2	chr1	421	0	0	0	0	0	0	0	0	0	0.0828097	0	0.0945722	0	0	0.29279	0	0	0	0	0	0	0.0934378	0	0	0.138228	0	0.0780372	0	0	0	0	0.137104	0	0.103427	0	0.0921618	0.140094	0.133986	0
PPIH	chr1	1444	9.30033	9.23382	9.58744	8.61091	8.51453	8.44019	11.5688	9.49861	8.25006	6.20482	14.3057	9.73315	7.48151	9.08262	7.69978	8.27613	8.27479	6.5631	7.42494	12.998	9.97725	7.79118	8.87075	8.86403	8.42279	10.6559	8.3613	9.31088	9.34675	8.22888	11.4994	7.53488	9.36768	9.25737	10.801	10.1971	9.3228	13.1645	11.4312
AC098484.4	chr1	2041	0.16167	0.0421931	0.0891533	0.148377	0.0739141	0.112668	0.154821	0.0957753	0.107648	0.0683251	0.129051	0.117045	0.166859	0.102651	0.10871	0.149013	0.119303	0.0478698	0.107206	0.0734217	0.0656979	0.192735	0.16613	0.18861	0.171074	0.188318	0.112678	0.140429	0.038298	0.215183	0.0828491	0.0282806	0.0612533	0.0426681	0.124531	0.0950518	0.0505706	0.128975	0.0324367
AC098484.2	chr1	601	0.109806	0	0	0.0592811	0	0.229573	0.280412	0.0542089	0.284334	0.232032	0	0.264991	0.125923	0.104581	0.12306	0	0.0868189	0.162566	0	0.249341	0	0	0.250746	0.16013	0.0484141	0.0426354	0.10933	0.260127	0.13006	0.040598	0.112542	0.0480206	0.0832066	0	0.0768926	0.0968389	0.12267	0.156428	0.220311
YBX1	chr1	1930	115.318	125.196	96.4963	102.14	93.7005	133.946	115.284	130.588	88.3768	67.9916	165.093	67.6441	95.6586	94.1274	99.6592	106.674	114.215	92.1084	90.4387	55.0693	136.39	100.076	110.701	107.94	96.2308	170.883	120.231	103.36	122.082	79.7595	95.6745	98.7384	97.9415	90.3569	145.414	114.591	105.239	183.243	153.411
CLDN19	chr1	3602	13.1456	8.31196	5.7463	5.17802	5.76924	8.83559	5.64957	12.9658	5.2999	5.30396	41.0748	1.47012	6.11406	6.36323	2.27913	6.97335	3.31244	2.18352	6.13538	16.5476	15.9825	6.4106	5.52254	8.38943	11.7696	22.4796	10.7262	11.8489	13.4473	3.59014	12.8535	15.0071	2.31849	6.98715	12.5667	8.06271	10.4303	11.3014	1.75219
P3H1	chr1	6766	11.563	7.28877	10.5445	9.37564	9.22521	14.1114	10.5517	8.96588	10.8205	7.66715	10.8278	9.27995	10.4946	8.94271	9.32046	7.88221	8.95342	9.08287	9.06889	16.2677	10.7348	9.34886	8.63075	10.9713	10.6522	11.7231	9.38364	11.0794	10.2127	8.49615	8.34729	11.4315	7.79006	10.4127	12.6425	9.82333	10.1968	6.43893	3.90084
C1orf50	chr1	5263	0.495296	0.801765	0.743336	0.676952	0.630608	0.550529	0.680452	0.609745	0.821003	1.11948	0.486162	0.711116	0.729765	0.537409	0.543367	0.625464	0.660943	0.612611	0.718651	0.626407	0.801133	0.530676	0.794581	0.499811	0.834815	0.676747	0.674177	0.960454	0.668342	0.667587	0.526916	0.630618	0.916909	0.823201	0.619034	0.519743	0.523903	0.689515	0.524126
AC098484.3	chr1	1582	0	0	0	0	0	0	0	0.010297	0	0	0	0.0251675	0	0	0.0155834	0.0226173	0.0109941	0	0	0.165767	0	0	0.0238145	0.0202777	0.0183925	0.00809857	0	0	0	0	0.0213774	0	0	0	0	0	0.00932044	0	0.0139493
AC098484.1	chr1	484	0	0	0	0	0	0	0	0.0673131	0	0	0	0	0	0	0	0	0	0	0	0	0	0	0	0	0.120235	0	0	0	0	0	0	0	0	0	0	0	0.0609295	0	0
TMEM269	chr1	4373	0.0679101	0.0328211	0.0242727	0.0122209	0	0.0210341	0.00963457	0.0260756	0.0223298	0.111612	0.0430225	0.00910471	0.0346123	0.0527008	0	0.0368198	0.0357957	0.0223422	0.0571843	0.00856698	0.030663	0.017991	0.0172306	0.0366789	0.0399226	0.0234383	0.0150257	0.0536255	0.0119165	0.0334773	0.0154672	0.0461977	0.0114354	0.0298716	0.0105677	0.0177453	0.0303463	0.00429972	0.0252319
SVBP	chr1	1208	5.9274	6.42781	6.1633	7.35859	7.24322	7.72863	7.74279	7.90216	7.2347	4.67532	4.95262	6.13044	7.12631	8.15145	6.85711	5.46484	6.06153	6.71299	5.58924	11.2576	8.02908	6.57793	8.67015	7.30283	8.2377	7.40292	7.26153	7.33365	6.94524	6.74619	5.4032	9.3414	8.09305	8.93925	8.05275	7.66046	6.8354	11.1291	11.856
ERMAP	chr1	5756	1.90895	2.01227	2.19971	2.29638	2.26052	1.89366	1.77136	1.46031	2.02727	1.87155	1.01325	1.79845	2.26474	2.13659	2.12437	1.82136	2.05171	2.35938	2.05275	1.19758	1.39515	2.10491	2.40212	2.08995	2.19895	1.3177	2.00341	2.26338	1.60244	2.36533	2.3208	2.43177	2.65848	2.38668	1.92686	2.06606	2.07239	1.46671	1.79042
AL512353.1	chr1	1617	0.346905	0.0887612	0.281326	0.209317	0.163267	0.142211	0.0521113	0.181333	0.135874	0.107801	0.0465399	0.0492454	0.257414	0.336874	0.121969	0.165958	0.204367	0.0906329	0.0966554	0.0463369	0.101352	0.194619	0.186393	0.15871	0.269916	0.087156	0.193018	0.112797	0.0161134	0.286697	0.209147	0.356962	0.201018	0.134641	0.242923	0.239951	0.227967	0.151166	0.191063
ZNF691	chr1	2036	2.80375	2.62944	2.65882	2.55485	3.26021	3.41093	2.50391	2.56028	2.80571	2.4315	2.56887	2.69865	2.68559	2.67547	2.44592	2.57459	2.65675	2.59132	3.45439	2.20806	2.40752	2.84017	2.94217	2.26887	3.31556	2.14581	2.55762	3.13542	2.80262	2.78028	2.70751	3.38783	3.65966	3.16519	2.49674	2.85856	3.03444	2.51195	2.78557
AL512353.2	chr1	1962	0	0	0	0	0	0	0.010737	0	0	0	0	0	0.0192864	0	0	0.0182368	0	0	0	0	0	0	0	0.0327007	0	0	0	0	0	0	0	0	0.0254878	0	0	0	0	0.0383337	0
AL512353.3	chr1	1326	0.0248844	0	0.022871	0	0	0	0	0.0491396	0	0	0	0	0	0	0	0	0	0	0.0235734	0	0	0	0	0	0	0	0	0	0.0589489	0	0	0	0	0	0	0	0.0222397	0	0
ATP6V1E1P1	chr1	681	0.436081	1.7493	1.02426	1.20329	0.609195	0.472742	0.773347	0.861134	0.286779	0.409549	0.49728	0.701584	1.278	1.19984	1.12223	0.761849	1.09822	0.789078	1.51472	0.275062	0.91887	1.38634	1.54903	0.423956	1.11089	1.20406	1.54378	0.841751	0.650429	0.931548	0.993216	1.14424	1.43192	1.02303	0.848246	0.883116	0.736164	1.40813	1.2962
SLC2A1	chr1	4724	162.972	148.734	192.548	217.712	205.882	192.317	261.3	203.019	220.019	139.813	171.57	218.089	200.262	263.595	182.434	164.861	149.322	185.001	165.615	316.924	179.713	209.643	196.659	209.724	192.148	175.182	211.671	269.021	222.552	192.458	165.637	303.847	231.4	225.263	223.124	219.713	236.634	213.401	94.7271
ATP6V0CP4	chr1	440	5.99941	3.29459	9.47718	8.29969	7.37151	3.86743	6.36767	2.92476	5.32627	7.76491	6.41378	11.2206	3.69799	10.1898	3.24971	4.10664	1.62068	6.66152	6.74896	1.36231	3.28451	6.34761	6.59306	6.27005	6.81132	1.98003	4.29338	15.3375	7.22446	11.1461	5.3803	8.98607	4.88706	6.18506	5.72404	4.32092	10.0199	2.35033	1.70524
SLC2A1-AS1	chr1	3364	1.92252	1.96261	2.35746	2.20292	2.99341	2.58392	2.22934	2.58099	2.15529	3.02615	2.16996	3.97676	2.51404	2.59707	1.83212	2.68567	2.19219	2.83174	2.10929	3.29642	1.00536	2.15162	3.3934	2.49845	2.56025	1.24158	1.73351	3.73335	2.32361	3.51775	3.41809	2.95982	2.33387	2.1163	1.54545	1.96653	2.66058	1.14023	1.27264
AC099795.1	chr1	852	0.0774572	0.0168459	0.106785	0.209084	0.398395	0	0.420331	0.286792	0.0573053	0.0409189	0.176655	0.0467311	0.0888261	0.295084	0.115742	0.0629941	0.040828	0.057337	0.0733764	0	0	0	0.176876	0.564777	0.204908	0.2406	0.115682	0.27524	0.183489	0.114551	0	0.270989	0.117388	0.178873	0.02712	0.15939	0.190369	0.220689	0.155407
RNU6-880P	chr1	107	0.925143	0.804823	0.850289	0.998915	1.40989	2.14911	1.96878	0.608964	1.3689	0.325821	2.81327	0.744204	0.530466	0.195803	1.61281	0.835996	1.62549	0.456553	0.876402	0	0.417724	1.47055	0.352099	0.899421	0.271934	0.718426	1.07465	2.43514	0.974034	1.36819	1.26426	1.07889	0.467357	1.4243	1.29568	0.181309	0.137803	0.175726	0.206241
AL161637.1	chr1	412	0	0.0348366	0.0736092	0.0864756	0	0	0.102262	0	0.23701	0	0	0.386553	0.0918445	0	0.239349	0.0868462	0	0	0.15174	0	0.253135	0	0	0	0	0.0621939	0.159484	0.126486	0	0	0	0.140099	0.121377	0	0	0.329613	0.143155	0.0912751	0
FAM183A	chr1	843	1.68311	1.22585	1.7268	1.79619	0.178955	1.20024	0.924604	0.927532	1.24522	0.744403	0.401717	1.4169	0.740639	0.944409	1.31599	1.18844	1.21728	0.927186	0.630358	1.99983	0.636248	1.07326	1.38542	0.951345	0.793866	0.927079	0.720988	1.29816	1.42177	1.27352	1.52446	1.6433	0.800826	1.188	0.383733	0.828473	0.68215	0.802961	1.02093
EBNA1BP2	chr1	3561	8.74725	8.46409	8.29074	9.10459	9.25657	9.49268	9.84381	8.92484	7.95912	7.13705	9.45706	8.6316	9.02165	8.34273	7.79534	8.11872	8.39109	6.95521	8.2074	26.6484	9.52671	9.79842	9.82862	7.90047	8.35892	9.23567	10.1255	7.79998	9.41683	6.82443	8.0535	9.34457	8.89625	9.24413	10.0056	11.0702	9.76785	13.1951	13.8505
MIR6733	chr1	61	0	0	0	0	0	0	0	0	0	0	0	0	0	0	0	0	0	0	0	0	0	0	0	0	0	0	0	0	0	0	0	0	0	0	0	0	0	0	0
CFAP57	chr1	5764	0.0629709	0.109562	0.115752	0.126713	0.117777	0.143622	0.186392	0.113045	0.114352	0.1875	0.137088	0.131243	0.0689312	0.0981395	0.0684329	0.046557	0.132769	0.101703	0.0921915	0.162489	0.0982226	0.122844	0.0849705	0.0556547	0.186777	0.0666825	0.29069	0.0316433	0.113009	0.182022	0.117346	0.0500701	0.0824198	0.101983	0.0601307	0.144726	0.115115	0.104387	0.0880568
RNA5SP46	chr1	120	0	0	0	0	0	0	0	0	0	0	0	0	0	0	0	0	0	0	0	0	0	0	0	0	0	0	0	0	0	0	0	0	0	0	0	0	0	0	0
TMEM125	chr1	2127	4.59193	2.6789	4.4913	5.32661	3.06753	3.58933	8.19068	4.48792	5.25657	3.60594	3.09582	4.64227	3.40684	4.26505	5.77206	3.0448	4.61189	4.34079	3.02737	4.94933	2.52867	4.93797	4.55213	4.35869	3.32419	3.04186	3.92329	3.56479	4.65494	3.52168	4.11807	4.04344	3.47958	4.38089	5.45337	4.54219	4.13163	1.93596	2.46927
C1orf210	chr1	1516	1.80655	1.34438	1.44033	2.53814	1.31852	0.879776	3.20992	1.62253	1.73912	2.00071	1.66296	2.54752	1.68483	2.40466	1.7888	1.28631	1.29642	1.70786	1.50518	1.50743	1.06139	2.0499	2.13721	2.03141	2.09206	1.26767	1.98292	1.68436	2.16556	1.73822	1.74003	1.86564	2.14411	1.98183	1.78326	2.40581	1.97442	1.48834	1.47022
TIE1	chr1	6694	1.36049	2.40569	5.06507	4.63845	3.08749	3.5383	1.35321	2.0709	3.68333	1.87491	1.00055	1.30853	2.38831	3.26127	4.07322	4.70643	4.17799	5.07923	2.2274	2.35056	3.18497	3.7022	3.70893	4.59098	2.76451	2.29673	2.30673	2.54566	2.98154	3.71057	2.10674	1.65126	5.44222	2.6702	3.79006	4.13853	4.43626	0.797723	0.712077
MPL	chr1	2212	0	0.0129771	0.0274204	0.04832	0.0341001	0.0415832	0.019047	0.0147285	0.0331086	0.0157608	0.0170106	0.071998	0	0.0757721	0	0.0242635	0.0157258	0.0441692	0.056525	0	0.0673545	0.106702	0.0340638	0.116019	0.0526165	0.0231681	0.0297049	0.0471176	0	0.0992742	0.0611555	0.0652359	0.0678216	0.098424	0.0626751	0.0350815	0.0133318	0.0170006	0.0099764
AL139289.2	chr1	661	0.449275	0.347417	0.367044	0.24255	0	0.139156	0.796747	0.29573	0.55398	0.369198	0.740026	0.120469	0.228986	0.507134	0.111889	0.270655	0.236815	0.443429	0.189158	0.90683	0.270478	0.595118	0.341978	0.582378	0.484215	0.135679	0.17396	0.512448	0.512436	0.442954	0.409307	0.349294	0.340442	0.526993	0.279652	0.264146	0.178456	0.483578	0.267084
CDC20	chr1	2038	17.6155	16.057	17.3956	17.1846	12.6949	16.2255	22.7302	15.6184	15.1647	8.94665	28.7468	13.9294	7.30619	16.2838	8.66119	13.9752	10.7702	12.057	14.5095	23.8604	19.2339	14.2448	23.2185	17.2045	17.1326	20.142	15.2661	16.6845	25.4162	13.5166	13.7566	13.3539	19.4949	11.5908	27.1198	20.4186	17.0095	20.1128	13.2862
ELOVL1	chr1	2507	23.8493	16.6599	19.3611	20.7415	19.3463	21.7205	28.3849	17.4269	20.2249	15.7001	30.108	20.2171	16.6936	24.252	14.1998	14.4364	15.0408	18.2193	19.1515	13.3147	20.0513	20.1786	23.1127	21.7658	19.3825	21.1011	17.9928	21.7324	24.2574	17.3141	17.9145	22.0108	19.937	22.3359	27.5579	22.1627	23.6437	18.6002	15.2635
MIR6734	chr1	68	0	0	0	0	0	0	0	0	0	0	0	0	0	0	0	0	0	0	0	0	0	0	0	0	0	0	0	0	0	0	0	0	0	0	0	0	0	0	0
MED8	chr1	2704	12.9229	9.97893	12.0399	11.2326	12.1624	12.5013	12.1535	10.0185	12.2692	7.85188	12.19	9.9979	11.1743	14.2101	9.67337	8.70036	9.23023	10.2797	9.81447	14.7138	10.7058	10.7217	11.425	10.0485	11.4278	9.87429	10.2242	12.4691	12.7386	11.1169	11.0937	12.6584	12.4278	14.6458	12.946	13.603	13.5671	13.1494	14.6085
AL139289.1	chr1	731	0	0	0	0	0	0.0629153	0	0	0.0333954	0	0	0	0	0	0	0.0489475	0	0	0	0.102499	0	0.107626	0	0	0	0.0175266	0	0.0356443	0.0712871	0	0	0.118442	0	0.029783	0.0316091	0	0.0201709	0	0
SZT2	chr1	26354	2.83591	2.32658	3.08747	3.18508	3.02387	2.51298	2.98396	1.98909	2.96513	4.15248	3.02259	3.53521	2.23774	2.9947	2.20486	2.44385	2.01817	3.09374	3.57608	2.87721	1.99337	3.16442	3.33373	3.34378	3.43258	2.23433	2.18659	3.62949	2.80585	3.71074	3.34161	3.76825	3.17929	3.18797	2.39444	2.85546	3.10352	1.54893	1.32722
SZT2-AS1	chr1	699	0.424851	0.307997	0.195238	0.15291	0.0539552	0.263182	0.512334	0.396175	0.454016	0.0997507	1.72257	0.341759	0.243605	0.389646	0.141076	0.102377	0.149294	0.559097	0.357749	1.2327	0.319717	0.450212	0.431183	0.413039	0.249759	0.238276	0.164503	0.298209	0.596404	0.418874	0.096764	0.536745	0.286164	0.186879	0.231393	0.305294	0.189849	0.0268994	0
MIR6735	chr1	73	0	0	0.415438	0	0	0	1.1543	0.669443	0.668824	0	1.03089	0	0	0	0	0.490146	0.238256	0	0	0	0	0	0	0	0	0	0.225025	0	0	0	0.463274	0	0.342515	0.298238	0	0.265754	0	0	0
HYI	chr1	2740	4.92543	3.66674	3.80747	2.93866	3.44112	3.55843	2.99075	4.41726	2.93123	3.40994	10.327	2.01981	2.50655	2.48506	1.85347	2.28526	2.64699	2.22861	3.354	8.36774	3.94764	2.71341	3.86371	4.01577	4.69373	6.21893	2.71582	3.8038	5.08746	2.50227	4.97411	5.05583	2.28135	2.74923	5.33804	3.42687	4.46653	4.41245	3.87394
HYI-AS1	chr1	545	0.181634	0.0263352	0.250406	0.0653724	0.138403	0	0.193266	0.059779	0.268757	0.383811	0	0.14611	0.0694311	0	0	0.26261	0.0638265	0	0.172064	0	0.218698	0	0	0	0	0.164557	0	0.0956184	0.0956162	0.089539	0	0.10591	0	0.079895	0	0.142386	0	0	0
PTPRF	chr1	10712	66.0828	46.6047	39.6343	31.5004	49.7945	67.5526	45.5066	60.9346	34.2526	41.9253	90.384	33.0354	74.4152	65.906	29.0188	38.2324	26.7645	42.6353	51.501	133.213	84.7586	52.7851	44.0053	52.8027	59.5193	139.195	79.5103	64.9503	58.1431	39.9861	50.3497	77.5421	37.8975	59.9181	62.9748	42.3063	52.6369	53.1993	21.7135
AL451062.3	chr1	4037	0	0	0	0	0	0	0	0	0	0	0	0	0	0	0	0	0	0	0	0	0	0	0	0	0	0	0	0	0	0	0	0	0	0	0	0	0	0	0
KDM4A	chr1	5172	4.05123	4.09601	3.93453	3.49598	3.74813	3.7081	3.95089	4.26142	3.84212	4.2399	3.53576	2.99459	3.6801	3.68627	4.21846	3.83265	4.02871	3.17362	4.00702	5.25879	4.14816	4.16799	4.05738	3.40517	3.51053	4.23101	3.76686	3.80361	3.48615	3.46271	3.36098	3.39829	3.73217	3.80957	3.90912	3.2371	3.62636	3.29737	3.80597
KDM4A-AS1	chr1	1931	0.0512637	0.170954	0.0785266	0.0645768	0.195312	0	0.0654562	0.0927952	0.151706	0.0541629	0.175374	0.123713	0.0979801	0.151897	0.0383008	0.0370592	0.0630497	0.202387	0.0809382	0.135807	0.108018	0.183343	0.0780416	0	0.120546	0.112793	0.119097	0.0539741	0.0809594	0.0884494	0.0350275	0.0597833	0.0906396	0.0225493	0.0717956	0.170793	0.0916309	0.136322	0.0571408
ST3GAL3	chr1	19475	0.210095	0.316901	0.377627	0.335699	0.290485	0.25977	0.177398	0.247588	0.394855	0.642658	0.278221	0.562213	0.223445	0.343176	0.206338	0.417977	0.251848	0.421411	0.399657	0.402046	0.197376	0.234307	0.354016	0.243787	0.22411	0.152625	0.383785	0.338494	0.236807	0.379616	0.35599	0.518672	0.270899	0.304073	0.121019	0.304823	0.434588	0.186337	0.20963
AL451062.1	chr1	469	0	0	0	0.0759658	0	0	0	0	0	0	0	0	0	0	0	0	0	0	0	0	0	0	0	0	0	0	0	0	0	0	0	0	0	0	0	0	0	0	0
AL451062.2	chr1	271	0.121759	0.0529619	0.223815	0.131468	0	0	0.155468	0.240439	0.180163	0.514581	0.138847	0.440756	0.139631	0.23193	0	0.396095	0.320899	0	0.692067	1.10593	0	0	0.139021	0.236748	0	0.425489	0.181847	0.192295	0	0.270104	0.124793	0.638975	0	0.160674	0	0	0.217637	0.208148	0.244293
MIR6079	chr1	62	0	0	0	0	0	0	0	0	0	0	0	0	0	0	0	0	0	0	0	0	0	0	0	0	0	0	0	0	0	0	0	0	0	0	0	0	0	0	0
SHMT1P1	chr1	1312	0	0.0437582	0	0	0	0	0.0321128	0	0	0	0	0	0	0	0	0	0	0.0372341	0.0476499	0.0571089	0	0	0	0	0	0	0	0	0	0	0	0	0	0	0	0	0	0	0
ARTN	chr1	2658	0.0744848	0.188993	0.285242	0.502652	0.198648	0.294149	0.0713295	0.183858	0.0918438	0.10493	0.0849379	0.239668	0.185071	0.197056	0.371	0.188461	0.20285	0.312441	0.141121	0.140946	0.100895	0.207194	0.311829	0.289655	0.153257	0.033741	0.129783	0.117634	0.137237	0.257029	0.178129	0.347454	0.329242	0.352208	0.130396	0.211664	0.23299	0.0990359	0.107931
AL357079.1	chr1	557	0.17772	0.309214	0.245011	0.543694	0.0677104	0.247708	0.151282	0.175473	0.0438278	0.250362	0.270215	0.142962	0.101903	0.225684	0.354082	0.256952	0.21858	0.701632	0.336715	0.201778	0.106993	0.211871	0.202915	0.345558	0.574625	0.069005	0.147458	0.0935584	0.280669	0.43805	0.242865	0.310884	0.0897795	0.0390869	0.165933	0.0696591	0.185304	0.135028	0.316952
IPO13	chr1	5083	4.51815	4.10843	5.41148	5.89126	5.31255	4.89497	5.11004	3.35538	5.18691	4.47188	4.21949	3.62666	4.74209	5.97657	4.24867	4.61072	4.35246	6.06434	5.16565	4.98972	4.75132	5.98224	5.77386	6.1975	4.77984	3.3977	4.33697	5.40805	5.37204	5.79384	4.17831	5.66079	6.02093	6.4676	5.44131	5.0418	5.81037	4.20221	5.50935
AL357079.2	chr1	2044	0.0322865	0.0210656	0	0	0	0	0	0	0	0	0	0.0389578	0	0	0	0	0	0.0477995	0	0.036657	0	0.0192453	0	0.0156944	0	0.0250723	0.0482197	0.0254951	0	0	0	0.0141196	0	0.0213027	0.0113044	0	0	0	0.0215928
DPH2	chr1	2930	4.79748	4.15395	4.44554	5.70291	4.69825	4.81886	5.93874	3.98071	4.66579	4.15261	6.90907	3.31564	3.3901	5.6346	3.05427	3.84672	4.18494	3.91809	4.67275	8.01692	3.88996	4.88695	5.50332	4.79548	4.48867	4.66564	4.35619	5.5847	5.96696	3.83062	3.85514	5.10228	5.07752	4.97844	6.69529	4.95927	4.95692	3.36266	3.69805
ATP6V0B	chr1	3535	13.7588	12.956	16.253	21.9109	20.0043	15.287	14.916	11.4651	14.3779	10.6512	14.7636	17.6492	22.8271	24.3885	12.3509	13.4519	11.6657	18.1447	12.8128	14.1693	14.3593	19.0622	21.6349	16.6431	15.2934	11.0396	16.1991	19.039	18.8248	19.6299	14.8957	23.9455	22.825	27.0433	19.1778	20.2781	18.9244	22.7813	30.5328
B4GALT2	chr1	3772	2.85179	3.01741	3.36475	4.26459	3.76947	3.79194	2.60812	2.91074	2.31047	1.76533	4.07997	1.40387	3.19011	3.29372	3.04567	3.22519	2.86343	3.06938	2.29548	4.26082	3.87875	3.74393	3.91528	3.80156	3.19356	3.42037	2.91781	3.51604	4.31033	2.71679	2.89595	3.29767	3.72535	3.94217	4.68618	3.42021	4.22959	2.78152	3.62141
CCDC24	chr1	3554	0.584917	0.65423	0.831986	1.11275	0.880788	0.841142	0.829836	0.760862	0.961646	0.617997	0.794052	0.795402	0.628181	0.890151	0.721414	0.850721	0.670456	1.0584	0.483739	1.21224	0.599474	0.697313	0.752644	0.559628	0.777773	0.461431	0.383632	0.997079	1.13635	0.672803	0.827871	0.747089	0.999017	0.753484	0.793179	0.944348	0.796575	0.492023	0.490533
SLC6A9	chr1	5159	0.326194	0.264296	0.329194	0.50759	0.241245	0.213953	0.204167	0.337857	0.255525	0.168942	0.444907	0.154351	0.289722	0.272091	0.253267	0.319036	0.232622	0.255666	0.139357	0.268685	0.254138	0.19825	0.343227	0.373088	0.321482	0.275659	0.331148	0.398997	0.31313	0.321605	0.229437	0.352433	0.499199	0.189904	0.376221	0.383564	0.265803	0.25148	0.226709
AL139220.2	chr1	7999	0	0.023326	0.0246437	0.0200432	0	0	0.0105343	0.00814591	0.00305189	0	0.0329282	0.0298649	0.00473058	0.0157152	0.012328	0.0246023	0.00434872	0.0122143	0.00781556	0.0281011	0.0242136	0.00983555	0.00470991	0.0160417	0	0.0112118	0.0246433	0.00651482	0.0228013	0.0122012	0.00845581	0.021648	0.0250067	0.0108871	0.0288864	0.0557822	0.0129034	0.00470126	0.030347
AL139220.1	chr1	520	0	0	0	0	0	0	0	0	0	0	0	0	0	0	0	0	0	0	0	0	0	0	0	0	0	0	0	0	0	0	0	0	0	0	0	0	0	0	0.0848761
KRT8P47	chr1	1398	0.0472057	0.0718661	0.0433862	0.0509699	0	0	0	0.0349566	0.0174621	0.0249377	0	0.0284799	0.067668	0	0.141076	0.0511883	0.0373234	0	0.0447187	0.267979	0.0532862	0.0281383	0	0.0229466	0	0.0549868	0.0470009	0.0372761	0	0.0174531	0.024191	0.0412881	0.0178852	0.0467197	0.0495842	0	0	0.0134497	0
RN7SL479P	chr1	300	0	0	0	0	0	0	0	0	0	0	0	0	0	0	0	0	0	0	0	0	0	0.131124	0	0	0	0	0	0	0	0	0	0	0.0833453	0	0	0	0	0.125351	0
KLF17	chr1	3131	0	0	0.00968603	0	0	0	0	0	0.0155938	0	0	0	0	0	0	0.0114279	0	0	0	0	0	0	0.0240655	0	0	0	0	0	0	0	0	0	0	0	0	0	0	0.018016	0
AL356653.1	chr1	360	0.274973	0.27908	0.126362	0.197933	0.419052	0.127753	0.234066	0.361995	0.0678113	0.193683	0.313562	0	0.105111	0.116394	0.136961	0.347867	0.193252	0.407093	0	1.04065	0.248314	0.437081	0.209303	0.178219	0.404124	0.249121	0.0912602	0.144756	0.361881	0	0	0.160335	0	0.604761	0.128368	0	0.327665	0.417837	0.367797
KLF18	chr1	3159	0	0	0	0	0	0	0	0	0	0	0	0	0	0	0	0	0	0	0	0	0.00471631	0	0	0	0	0	0	0	0	0	0	0	0	0	0	0	0	0	0
AL359839.1	chr1	1160	0	0	0	0	0	0	0	0	0	0	0	0	0	0	0	0	0	0	0	0	0	0	0	0	0	0	0	0	0	0	0	0	0	0	0	0	0	0	0
OOSP1P1	chr1	274	0	0	0	0	0	0	0	0	0	0	0	0	0	0	0	0	0	0	0	0	0	0	0	0	0	0	0	0	0	0	0	0	0	0	0	0	0	0	0
AL035417.1	chr1	214	0	0	0	0	0	0	0	0	0	0	0	0	0	0	0	0	0	0	0	0	0	0	0	0	0	0	0	0	0	0	0	0	0	0	0	0	0	0	0
AL035417.2	chr1	796	0	0.144248	0.152397	0.0895175	0.189521	0.115555	0	0.122787	0.306684	0	0.0472707	0.100037	0.0237688	0.078961	0.123884	0.292178	0.0437003	0.245483	0	0	0	0.0988374	0	0.0806014	0.219323	0.0321908	0.144457	0.0982011	0.0654659	0.12261	0	0	0.157058	0	0.174168	0.219347	0.0740952	0.0472429	0
DMAP1	chr1	5599	3.52421	4.23223	4.66902	4.82018	3.81256	3.90994	4.89872	4.16627	4.84841	4.80073	3.79702	4.2382	3.76439	4.42668	3.66778	3.7161	3.60653	3.55106	3.86891	10.7994	3.56305	4.02577	4.21223	4.22835	4.51602	3.42323	3.5412	5.31917	4.71873	4.76309	3.75096	3.93293	4.31835	4.53392	4.32081	4.57369	3.7738	3.20038	3.64184
ERI3	chr1	2785	10.213	9.01359	10.7315	11.8909	10.6847	11.2955	14.4398	9.13046	11.7371	8.29949	10.9302	11.2225	9.8574	11.0735	9.64873	8.42162	9.21783	10.9455	8.94539	8.46122	8.91254	10.876	13.0542	9.73323	10.8134	8.96605	9.60247	10.7966	12.5365	10.1102	11.6333	12.0519	11.8778	12.758	12.7022	11.6261	11.8701	9.89756	11.1012
ERI3-IT1	chr1	619	0.479759	1.27528	0.636915	1.43893	0.913926	0.371495	0.306291	0.578958	1.1437	1.01378	0.547088	0.771856	0.978092	1.28617	0.716887	1.32949	0.561962	1.89407	1.81793	1.39202	0.553591	0.635498	0.852091	0.777367	0.752101	0.620934	0.504216	1.01025	0.715577	1.30078	1.03806	1.1656	1.13102	0.879297	0.373283	0.908888	1.35777	0.425262	0.356507
RNU6-369P	chr1	102	0	0	0	0	0	0	0	0	0	0	0	0	0	0	0	0	0	0	0	0	0	0	0	0	0	0	0	0	0	0	0	0	0	0	0	0	0	0	0
RNF220	chr1	9687	3.08269	2.84476	2.65952	2.96624	2.71754	3.09076	3.60342	2.96132	2.60577	2.43648	3.91152	1.77558	2.63672	3.2031	2.25737	2.67976	2.72014	2.49626	2.47821	7.56849	3.11449	3.10248	3.68695	3.14601	2.50809	3.14644	2.99132	3.12285	3.02057	2.46588	2.79992	2.82139	2.92444	3.0813	3.81645	2.95397	3.17974	2.72908	2.75648
MIR5584	chr1	60	0	0	0	0	0	0	0	0	0	0	0	0	0	0	0	0	0	0	0	0	0	0	0	0	0	0	0	0	0	0	0	0	0	0	0	0	0	0	0
TMEM53	chr1	3635	1.33439	0.868663	1.20974	1.06345	0.819659	1.54358	1.58212	1.12034	1.68568	0.709725	0.817764	0.974836	0.858815	1.35446	1.0241	0.910511	1.06222	1.11545	0.980317	0.700829	1.15994	0.984785	0.974254	0.882513	1.0406	1.20541	1.09813	0.881675	1.01785	0.812194	0.828031	0.730441	1.06618	0.856481	1.21411	1.31824	0.932967	0.894873	1.20204
ARMH1	chr1	3290	0.0401176	0.0349001	0.124442	0.0324875	0.114634	0.0559162	0.0448212	0.0792208	0.0593607	0.137756	0.0343108	0.060509	0.0345045	0.0254723	0.0674397	0.0706912	0.100444	0	0.019002	0.0227741	0.00905703	0.119566	0.0229025	0.136508	0.106129	0.0311536	0.0299577	0.110877	0.0475175	0.0815785	0.0719553	0.105266	0.113998	0.105879	0.0140463	0.0471734	0.0761896	0.137162	0.100613
RNU5F-1	chr1	117	7.89666	17.6648	6.86893	9.43989	6.7693	16.5096	21.9662	133.799	12.3104	20.8581	21.5474	9.86865	3.5576	8.23713	41.5097	31.1934	69.2735	7.51556	40.6091	4.4828	60.614	4.70703	4.50807	4.38692	9.20158	150.787	38.1889	4.23132	6.23549	4.17084	10.6949	2.96004	5.12894	6.51281	7.89957	16.5813	8.44368	3.53554	5.84702
RNU5D-1	chr1	116	11.3782	9.65094	5.49023	8.59985	8.45329	8.72244	17.0707	20.3622	9.8911	17.732	10.38	8.5808	5.2193	8.30814	23.8028	22.9798	19.192	5.47469	6.46724	12.9184	8.99067	7.46052	8.44431	7.74329	6.02005	29.9313	18.2678	5.16628	12.5785	3.36543	3.49852	4.97593	4.09541	3.566	6.37413	13.3794	5.33868	5.34904	4.75599
KIF2C	chr1	3646	7.3125	6.99132	6.76243	7.20181	5.28585	6.26921	8.03119	7.00112	6.28715	4.22638	11.2077	3.92034	3.75182	6.05084	3.66481	5.42205	4.88484	5.42641	5.10113	8.05577	7.01626	5.78299	7.93585	5.97418	5.93749	6.96469	5.37048	5.98159	8.48981	5.34029	6.52078	5.4222	6.70008	4.9741	7.97881	7.56102	6.28864	6.15238	4.03709
AL592166.1	chr1	765	0	0.506565	0.0991078	0.442439	0	0.060119	0.220298	0.915634	0.0638224	0.136717	0.196745	0.0520456	0.791423	0.191708	0.418939	0.397563	0.500183	0.574719	0.204303	0.636633	0.389512	0.154264	0.443231	0.167735	0.266246	0.519176	0.644189	0.374662	0.306534	0.255157	0.353663	0.301808	0.0653688	0.369971	0.120817	0.405753	0.192744	0.589888	0.548089
RPS8	chr1	2847	247.25	216.062	234.355	218.867	206.59	257.708	330.3	256.105	243.375	126.986	308.196	234.666	180.946	266.122	208.966	204.428	191.405	186.001	169.291	169.579	254.17	187.484	241.2	203.147	217.69	277.56	260.637	229.123	256.903	181.851	249.36	214.137	229.3	221.484	315.355	293.788	219.372	326.355	387.407
SNORD55	chr1	80	0	0	0	0	0	0	0	0	0	0	0	0	0	0	0	0	0	0	0	0	0	0	0	0	0	0	0	0	0	0	0	0	0	0	0	0	0	0	0
SNORD46	chr1	104	9.20102	5.24425	8.31076	5.30994	4.71434	3.97999	7.49463	9.24132	1.87785	6.03396	13.7485	9.18806	4.0023	8.46097	9.24486	9.2892	8.69636	3.75778	15.0281	15.1295	8.45221	5.29541	1.81128	8.32829	4.47645	11.0873	7.26571	2.50539	9.26972	4.45758	7.15402	5.27257	5.28922	8.37361	8.66484	9.32695	6.80535	3.6159	4.456
SNORD38A	chr1	70	1.41415	0.205038	1.08311	0.508971	0.538781	0.657015	1.80566	0.698133	0	1.49412	3.76275	3.98149	0.54057	0	0.352185	2.04461	0.993869	0	1.78619	15.5206	0.638521	2.80981	1.07642	1.83311	0.41567	1.09817	0.938676	0.372229	1.48888	0.348563	0.966258	0.824582	0.714388	1.5551	1.98053	1.10858	1.47449	0.805829	0.945763
SNORD38B	chr1	69	0	0	0	0	0	0	0	0	0	0	0	0	0	0	0	0	0	0	0	0	0	0	0	0	0	0	0	0	0	0	0	0	0	0	0	0	0	0	0
RPS15AP11	chr1	385	0.171412	0.0745594	0.354471	0.601511	0.293881	0	0.547168	0.0846222	0.126816	0.0905529	0.195467	0.103415	0.0491428	0.380927	0.256135	0.0929367	0.180704	0.380658	0	0.973076	0.232189	0.613049	0.489281	0.249969	0.0755764	0.232944	0.0426671	0.270712	0.406059	0.443625	0.263525	0.074962	0.194833	0.282745	0.480129	0.655067	0.191493	0.195352	0.343914
BEST4	chr1	2047	0.290152	0.210347	0.281491	0.304587	0.257941	0.157273	0.0926203	0.190989	0.166961	0.170312	0.110291	0.233404	0.33274	0.245639	0.204739	0.201015	0.271894	0.214783	0.106892	0.475842	0.116454	0.288256	0.42331	0.2194	0.0995009	0.0250355	0.0882731	0.381866	0.3564	0.345668	0.346946	0.380669	0.329798	0.297801	0.0903028	0.227456	0.295331	0.110226	0.0215611
PLK3	chr1	3479	4.43877	6.85661	7.55777	7.66016	8.20639	5.73731	3.60283	9.4255	4.49788	5.49148	4.0883	5.08129	8.35872	4.34797	10.1971	3.70765	4.31443	6.22048	5.04051	7.79635	3.62299	5.25779	4.73234	4.26003	5.92978	3.21127	4.97668	13.3987	6.03641	4.23605	7.68923	10.4359	8.46629	9.53085	5.5524	5.83285	5.11559	8.25826	5.40436
TCTEX1D4	chr1	763	0.0432461	0.357406	0.258356	0.303515	0.247147	0.36166	0.414141	0.149447	0.223964	0.137075	0.147946	0.313092	0.198374	0.164752	0.161553	0.117237	0.227952	0	0.204838	0.785603	0.292899	0.515561	0.148131	0.126131	0.305079	0.151124	0.129176	0.375644	0.170743	0.54363	0.177295	0.416074	0.196621	0.256805	0.0908502	0.305112	0.444474	0.123215	0.0578448
BTBD19	chr1	3520	1.79982	3.35983	3.34286	3.20348	3.78218	2.45634	1.01141	5.55796	1.79623	2.53548	1.05827	2.21697	2.48325	1.56537	5.77103	1.73821	2.28279	3.02544	1.56292	4.05499	1.36714	2.87207	2.17271	2.46975	2.43025	1.21932	2.36602	5.11497	2.51672	2.00325	3.21857	3.47636	3.50192	3.32756	2.1859	2.64546	2.46307	2.13667	1.29147
PTCH2	chr1	5149	0.128168	0.089199	0.117798	0.0761133	0.117195	0.187573	0.167742	0.183493	0.137493	0.176041	0.146155	0.185581	0.0404194	0.0447583	0.0622428	0.0833885	0.084447	0.0759	0.0182123	0	0.0723384	0.0305592	0.0731688	0.0996833	0.107369	0.134365	0.0350932	0.0860269	0.0506029	0.0379093	0.0985211	0.0784706	0.0922641	0.046511	0.143601	0.1168	0.0400911	0.0584274	0.0685734
RNU5E-6P	chr1	115	0	0	0	0	0	0	0	0	0	0	0	0	0	0	0	0	0	0	0	0	0	0	0	0	0	0	0	0	0	0	0	0	0	0	0	0	0	0	0
AL136380.1	chr1	162	0.203684	0.26579	0.561611	0.439851	0	0.567791	0.520148	0	1.35623	1.07601	0.696805	1.22886	0.23358	0.646635	0.608715	0.55217	0.322087	0.30155	0.578858	0.925023	0.275904	0	0.232559	0.792083	0.718442	0.39543	0	0.482519	0.643344	0.150614	0.208759	0	0.617372	0.268783	0.998417	0.598767	0.546109	0.348198	0.272442
EIF2B3	chr1	3411	3.44381	3.76174	3.84533	3.19095	3.48289	3.39776	4.74926	4.12139	3.42814	2.97423	3.80577	4.59897	2.53486	3.5379	3.209	2.85322	4.01292	2.52061	3.13408	3.98687	3.71269	3.36748	3.68904	3.56437	3.50596	4.49601	3.1929	2.81872	4.32347	2.78973	3.81716	4.23049	3.54052	3.10838	4.64699	4.12913	3.48414	4.51463	4.92336
RNA5SP47	chr1	109	0	0	0	0	0	0	0	0	0	0	0	0	0	0	0	0	0	0	0	0	0	0	0	0	0	0	0	0	0	0	0	0	0	0	0	0	0	0	0
CCNB1IP1P1	chr1	839	0	0	0	0.0212324	0	0	0	0	0	0.0415529	0.044848	0.0474552	0	0	0	0	0	0	0	0	0	0	0	0	0	0.0152705	0	0	0	0	0	0	0	0	0	0	0	0	0
PPIAP35	chr1	492	0.134133	0.0291721	0.0308201	0	0	0	0	0	0	0	0	0	0	0.0425833	0.0501076	0	0.035351	0	0	0	0	0	0.0765744	0	0.05914	0	0	0	0.158875	0.0495923	0	0	0.0508203	0	0	0	0.0299694	0.0382168	0.0448532
MRPS17P1	chr1	3130	0	0	0	0	0	0	0	0	0	0	0	0	0	0	0	0.00571575	0	0	0	0	0	0	0	0	0	0	0	0	0	0	0	0	0	0	0	0	0	0	0
HECTD3	chr1	5077	5.56987	3.79949	5.01169	4.97191	5.71997	6.02404	5.73018	3.46844	5.79889	5.02651	7.28537	4.8857	3.61108	5.58335	3.45248	3.99951	3.63133	5.14779	5.22717	10.9431	4.44588	5.19125	6.22592	5.40237	5.27263	5.03948	3.7241	5.47602	5.99424	5.23359	4.44303	6.37805	5.51093	5.34315	7.02244	5.67443	5.54714	4.73678	3.14695
UROD	chr1	2908	12.0958	10.5276	11.9618	13.14	12.0355	13.1109	15.1692	10.576	13.4904	9.09935	11.1278	12.117	10.7092	11.866	11.6483	9.80645	11.0828	11.692	10.9318	15.8073	9.59611	11.39	12.3725	12.0904	10.0458	11.0012	10.2752	11.0209	13.0367	11.3019	12.2693	11.6613	13.5508	12.4354	14.7155	13.0624	13.0717	12.0006	16.3232
ZSWIM5	chr1	6046	0.218305	0.280122	0.356139	0.365355	0.30566	0.38795	0.285711	0.167047	0.367433	0.242183	0.0871295	0.256828	0.363003	0.3292	0.509695	0.313657	0.29055	0.420155	0.222314	0.167303	0.202068	0.409899	0.405036	0.323659	0.413882	0.167407	0.241811	0.211172	0.198238	0.262316	0.162215	0.190939	0.508674	0.313283	0.412748	0.224612	0.285339	0.171046	0.138699
OSTCP5	chr1	453	0	0.126734	0	0	0	0	0	0.179799	0	0	0	0	0	0.0462494	0	0	0.076789	0	0	0	0	0	0	0	0	0	0	0	0	0	0	0	0	0.0480605	0	0.214129	0	0	0.0487148
LINC01144	chr1	1710	0.250853	0.285375	0.266026	0.302108	0.330831	0.322744	0.34494	0.342943	0.185589	0.489303	0.198039	0.465672	0.265543	0.257293	0.259505	0.230168	0.244108	0.314247	0.164518	0.262901	0.174255	0.368068	0.727054	0.243878	0.272252	0.0899083	0.220946	0.274274	0.198082	0.413791	0.158218	0.337548	0.116976	0.356491	0.270248	0.170176	0.275929	0.175931	0.129051
HPDL	chr1	1629	3.54477	4.95163	4.79386	6.00361	2.2689	6.40882	9.71182	4.86993	3.86637	2.86779	4.80449	4.88826	1.44019	4.29566	3.2235	3.65714	3.70489	3.83852	1.65023	10.556	3.03647	5.67481	5.71248	2.4222	4.98345	4.10548	3.73108	4.71855	5.40622	4.50842	3.81995	6.05909	3.99075	3.14075	7.95739	5.16859	3.865	2.93179	2.96676
MUTYH	chr1	3909	4.74397	4.30323	6.29969	5.91976	4.61182	5.12973	8.27226	4.00473	6.38249	4.23634	4.87069	7.44556	3.9108	6.52273	3.63267	3.86273	4.96553	5.51122	4.74193	8.04088	3.76949	6.32979	7.373	5.07164	7.12349	4.12316	4.49647	5.51249	6.09893	6.8161	5.43319	6.19439	4.95722	4.69514	6.95729	6.69002	4.92252	2.62631	4.08161
TOE1	chr1	2742	7.67758	6.41735	6.81306	9.0759	6.89098	6.97749	10.7251	7.08148	7.49634	6.10291	7.62979	7.84101	5.77535	8.6417	6.69819	5.85252	6.9647	6.32463	6.25851	7.28228	6.09102	7.68957	7.02105	6.98445	7.62971	6.26112	7.26087	7.57354	8.9227	6.53142	7.89357	8.92546	6.85729	8.26551	9.03351	7.99492	7.78653	5.25954	6.76842
TESK2	chr1	3322	5.76102	4.98153	4.95255	6.3652	4.43903	4.00103	6.70281	4.57016	6.43738	4.51265	2.91098	6.55592	6.31045	4.8688	6.73095	4.59914	4.08902	5.85272	4.33778	5.95445	3.06767	4.84315	5.03538	4.78003	5.16772	3.49031	5.01903	7.08266	4.63539	3.90743	3.79726	9.46085	5.60736	6.285	3.9716	4.79454	4.77146	4.14881	3.56725
PPIAP36	chr1	325	0	0.0883242	0	0	0	0	0	0	0	0	0	0	0	0	0	0.110094	0	0	0	0	0	0	0	0	0	0.0788427	0	0	0	0	0	0	0	0	0	0	0.0907381	0	0.135802
CCDC163	chr1	2757	0.454798	0.765268	1.045	0.503986	0.328311	0.667262	0.787013	1.08126	1.20422	1.34039	1.20102	1.21308	0.247051	0.501547	1.12669	0.655394	0.479451	0.513849	1.05442	0.462008	0.302624	0.642067	0.655923	0.97739	0.622676	0.376412	0.893734	1.1152	1.27584	0.283199	0.821862	1.19336	1.06109	0.884438	0.662094	1.45659	0.598996	0.620618	0.480257
MMACHC	chr1	5296	1.00934	0.940404	1.20254	1.18065	1.08245	1.10288	1.44391	1.13807	1.37825	1.22441	1.75491	1.20287	0.75737	1.30548	1.37323	1.05734	1.20856	0.968536	1.3103	1.74726	1.22938	1.30728	1.28048	1.375	1.06037	1.35716	1.43301	1.46614	1.44643	1.02278	1.18137	1.24248	1.2228	1.29905	1.34815	1.39932	1.18327	0.745574	0.804208
PRDX1	chr1	1522	170.144	164.575	150.928	170.239	152.222	163.537	215.006	171.588	147.162	96.6631	214.318	121.904	169.546	176.032	108.541	133.613	131.062	118.758	127.128	166.542	175.898	156.057	155.08	124.587	166.418	198.518	176.389	141.733	167.323	122.766	177.494	175.912	140.181	164.544	207.41	175.34	157.563	256.22	230.204
HMGB1P48	chr1	598	0	0	0	0	0	0	0	0	0	0	0	0.0665801	0	0	0	0	0	0	0	0	0	0	0	0	0	0	0	0	0	0	0	0	0	0	0	0	0	0	0
AKR1A1	chr1	3121	15.7636	14.4401	17.6365	20.4624	18.3921	17.7716	18.5281	13.0015	19.0776	13.0247	18.3857	16.1632	14.3673	18.2792	15.727	13.0064	15.9271	17.0768	15.4239	24.2834	15.2187	15.629	16.2601	17.1652	17.8441	14.0722	14.7268	17.4486	19.36	14.33	15.1703	16.9131	17.8895	20.1042	21.4182	18.9028	19.8804	22.5018	27.6466
AL355480.3	chr1	96	0.343716	0.149507	0.157953	0	0	0	0	0.33937	0.254292	0	0.783906	0.414739	0.394166	0	0.513603	0	0.362348	0	0	0.780488	0.155196	0	0.392444	0.66832	0.606185	0.133458	0.342226	0	0.814232	0	0	0.300629	0	0.226785	0	0	0.153593	0	0.229873
AL355480.1	chr1	99	0	0.289953	0.306333	0	0	0.464556	0	0	0	0	0.380076	0	0	0	0.24902	0	0.175684	0.986891	0.631482	0	0	0.397346	0	0	0.587816	0	0	0	0	0.246458	0	0	0.505123	0	0	0	0	0	0.891628
NASP	chr1	8304	18.7832	22.8547	15.6401	18.1658	15.8552	15.3802	21.0355	23.0948	16.4864	18.8715	18.4648	17.1361	16.6917	18.4255	17.0706	19.909	17.6692	15.766	16.2616	38.8394	19.5045	17.9112	21.1058	18.0021	19.3419	24.4127	22.0112	18.5191	19.6733	18.0792	15.5941	17.6415	17.4429	15.7989	19.0075	17.4914	17.586	19.5567	19.5698
AL355480.2	chr1	84	0	0	0	0	0	0	0	0	0	0	0	0	0	0	0	0	0	0	0	0	0	0	0	0	0	0	0	0	0	0	0	0	0	0	0	0	0	0	0
AL355480.4	chr1	69	0	0	0	0	0	0	0	0	0	0	0	0	0	0	0	0	0	0	0	0	0	0	0	0	0	0	0	0	0	0	0	0	0	0	0	0	0	0	0
CCDC17	chr1	3323	0.675227	0.26779	0.652536	0.503916	0.601528	0.138402	0.703679	0.406877	0.565672	0.996681	0.577491	0.635026	0.387167	0.3909	0.289336	0.409168	0.214596	0.514532	0.554993	0.496055	0.228661	0.44984	0.476176	0.347534	0.359005	0.165788	0.271886	0.784111	0.384206	0.45524	0.956662	0.790338	0.353647	0.334138	0.472833	0.554621	0.408226	0.130142	0.179305
GPBP1L1	chr1	7433	11.8394	10.8306	9.11482	9.30123	9.36144	9.13262	10.3247	10.984	10.5196	9.30552	13.1213	8.6454	10.6678	10.911	9.80745	9.4494	9.99385	10.1146	10.6227	6.70844	10.6454	10.0606	10.2284	9.99539	9.84902	12.1018	11.7085	9.62597	10.3864	9.35206	11.6158	11.5045	9.15307	10.2369	9.69262	10.1346	10.9838	10.9533	9.69047
RPS15AP10	chr1	382	0.950168	1.84105	2.342	2.14514	1.18475	0.240791	1.37866	1.40723	0.958589	1.55149	1.08351	2.60569	1.43633	1.91959	1.4198	1.8265	1.45698	1.15094	2.0457	0.392287	0.624034	2.16252	1.1835	0.923751	1.82808	1.17387	1.84909	2.52375	1.09133	2.36329	4.33804	1.66212	1.96363	1.53882	0.544388	2.23456	1.42817	1.32898	1.32869
AL604028.2	chr1	788	2.84744	2.29497	2.57856	2.3963	2.15376	1.28401	1.57728	1.7158	1.88977	2.43332	1.81452	2.67791	1.8968	2.3397	2.06484	1.88439	1.87612	1.48785	2.41975	1.42627	1.60711	2.09666	3.05987	2.44259	2.2155	1.70717	0.958927	2.51302	1.98392	2.53902	3.4334	3.11311	1.52306	1.79586	1.05561	1.96955	1.92732	1.86118	1.79231
TMEM69	chr1	2439	9.53781	7.6324	6.59633	7.04087	5.96879	6.78835	10.7964	8.38199	8.04728	6.48944	10.0741	8.57025	6.93499	7.88561	6.29717	6.24217	7.30936	6.22907	7.11291	2.54979	7.48911	5.98366	7.05916	6.55003	7.90949	8.44674	8.19658	6.14277	9.26201	6.82263	7.79265	8.50784	7.06333	7.36425	7.34208	8.19273	8.17954	8.12547	8.23358
IPP	chr1	3705	3.97208	3.56396	3.02451	3.33682	3.33884	2.99159	4.12222	4.02298	4.02585	3.98029	3.28035	5.02925	4.72361	4.13365	4.08554	4.13336	4.05595	2.87437	3.88937	5.51081	4.31885	3.37632	3.25395	2.9958	3.23561	4.50233	5.08988	3.4882	3.27011	3.82619	3.21303	3.73121	3.18534	3.35532	2.90621	3.80671	3.69718	3.69963	3.18658
AL604028.1	chr1	598	1.98643	1.82409	1.41999	1.90651	1.00909	2.30724	2.07842	2.66956	2.04114	1.34088	1.82474	2.3303	1.36047	1.57658	2.92702	2.36344	2.47221	2.85918	2.03859	3.32034	2.0679	0.92094	1.89003	1.50204	1.99494	2.46383	2.88431	1.52502	0.653564	2.04008	1.47039	1.97872	2.17422	1.74754	1.85468	1.00569	2.14517	1.22626	1.51301
AL603882.1	chr1	681	0	0.0210759	0	0	0	0	0	0.0478408	0.0716948	0	0	0	0.166696	0	0.144804	0.105083	0.02554	0	0	0.110025	0.196901	0	0.110645	0.0471062	0	0.11288	0.0964865	0.114784	0.153042	0.0358288	0.198643	0.0847588	0	0.0319697	0	0	0.0433038	0.0276104	0.12962
MAST2	chr1	7877	5.00586	4.1307	5.38432	4.6135	4.81189	4.33812	5.63756	4.08434	4.81609	6.29364	4.18932	4.42276	4.12411	4.85407	3.45523	4.25625	3.98772	4.72573	4.8334	6.38738	4.23681	4.47457	4.79243	4.9074	4.64324	3.61571	3.66616	5.98392	4.9716	5.67471	4.14741	6.52537	5.22164	4.8341	4.60247	4.39623	4.97176	3.16521	3.27501
TMA16P2	chr1	601	0	0	0	0	0	0	0	0	0	0	0	0	0	0	0	0	0	0	0	0	0	0	0	0	0	0	0	0	0	0	0	0	0	0	0	0	0	0	0
PIK3R3	chr1	7410	1.64761	1.505	2.87922	1.84871	1.89337	2.18473	2.94241	2.3962	2.31602	3.26045	1.18316	2.68657	2.26478	3.03662	3.92251	2.23086	2.63121	2.05689	2.33278	1.53696	2.14736	2.02261	2.59299	2.43734	1.27225	2.09728	2.27892	1.82146	2.19766	2.04481	1.3053	0.981487	2.5476	1.63359	2.55385	2.29869	2.18289	1.11649	0.935126
AL358075.4	chr1	1553	0	0	0	0	0	0	0	0	0	0	0	0	0	0	0	0	0	0	0	0	0	0	0	0	0	0	0	0	0	0	0	0	0	0	0	0	0	0	0
AL358075.1	chr1	649	0	0	0	0	0	0	0	0	0	0	0	0	0	0.0645639	0	0	0	0	0	0	0.0459131	0.121224	0	0	0	0	0	0	0	0	0	0	0	0	0	0	0	0.0289718	0.0680055
AL358075.3	chr1	226	0	0	0	0	0	0	0	0	0	0	0	0	0	0	0	0	0	0	0	0	0	0	0	0	0	0	0	0	0	0	0	0	0	0	0	0	0	0	0
AL358075.2	chr1	339	0.389342	0	0	0	0.222506	0.135667	0	0.0480524	0	0	0	0.117448	0	0.123605	0	0.105548	0	0	0.829868	0.110512	0.0878986	0.232078	0.111135	0	0.0858316	0.0755866	0.14537	0	0	0	0	0.0851339	0.221271	0.128445	0	0.400591	0	0.332791	0.0650967
TSPAN1	chr1	2366	0.0278924	0.0849271	0.0576802	2.49968	0.0637611	0.0388766	0.00890363	0	0.0825429	0	0.0477103	0.0673118	0.0319864	0	0	0.0378071	0.073511	0	0.0396344	0	0	0.0332522	0	0.0542339	0.0245959	0.0758103	0.138857	0.0660761	0	0	0.057175	0.109782	0	0.0368071	0	0.016399	0.00623201	0.0158941	0.0373082
AL672043.1	chr1	395	0	0	0	0	0	0	0	0	0	0	0	0	0	0	0	0	0	0	0	0	0	0	0	0	0	0	0	0	0	0	0	0	0	0	0	0	0	0	0
POMGNT1	chr1	6198	7.28292	6.03933	6.67898	6.70539	6.94296	7.8581	7.69156	5.08563	6.32162	5.88923	7.87397	5.82642	7.08201	7.69014	4.62193	5.25048	4.75928	6.76255	6.46046	9.89474	5.76193	7.37495	7.87167	7.71705	7.01368	5.50471	6.22301	7.01217	7.3315	7.20408	7.15339	10.0206	7.56804	9.09073	8.1979	7.20225	8.01479	5.21487	5.34427
LURAP1	chr1	1854	2.74083	3.79332	2.64175	3.38216	3.7023	2.43103	0.784009	1.23887	1.15872	1.3539	1.2786	1.97571	2.45939	2.7686	2.07436	2.45099	1.57604	2.8457	3.23711	13.68	1.92865	3.2675	3.59677	2.76844	3.35854	1.40973	1.47965	4.10375	2.07994	3.81652	3.86711	4.49873	2.83212	3.9104	2.20593	1.9986	2.2348	3.19463	3.18995
RAD54L	chr1	3212	3.40035	2.17167	2.24242	2.34044	1.54992	1.7755	2.62341	2.39884	2.03687	3.35387	3.77212	1.97091	1.14274	2.13293	0.890331	2.33933	1.57574	1.80986	2.75408	2.98588	2.43521	1.97176	3.17865	2.01744	2.98941	2.26562	1.44732	2.36873	2.70937	2.36246	2.04262	1.84196	2.43653	1.43697	2.57535	2.18039	2.26775	1.84983	1.17484
LRRC41	chr1	8606	10.8545	9.40279	12.0184	13.5954	12.7439	12.0295	14.5792	9.88062	12.7195	10.5042	11.5427	11.5105	11.5793	14.0079	10.0004	9.11354	9.86449	12.1872	10.5732	7.5397	10.2799	13.5253	12.8617	13.4341	11.9485	9.95657	11.3304	12.9614	12.2163	13.26	11.5297	15.7213	12.926	14.3212	13.301	13.1761	13.2526	10.7406	11.9416
UQCRH	chr1	1408	40.5195	36.8093	34.3009	33.9452	30.4289	36.1918	48.9096	41.2913	36.8435	24.3644	50.5352	37.2416	32.9621	42.2591	30.6061	31.6257	31.4749	31.2259	32.99	98.2883	37.4693	29.4471	38.5576	32.3072	33.168	47.608	39.0604	30.7195	41.4148	28.541	38.1184	28.3274	32.1424	35.6414	46.2617	41.6385	36.5272	55.4064	56.0942
NSUN4	chr1	8468	3.02769	2.73901	2.4783	2.77686	2.81479	2.8242	3.22408	2.90092	2.47638	2.89838	2.74608	2.77407	2.06672	2.24899	2.39601	2.15706	1.93275	2.2268	2.45106	1.72541	2.76758	2.68969	2.22898	2.42451	2.82791	2.61897	2.68866	2.63391	3.51385	2.83814	2.34832	2.85945	2.86118	2.46561	3.06701	2.74002	2.98799	2.40473	2.02227
AL122001.1	chr1	370	0	0.193955	0.0409824	0.192584	0	0	0.11387	0.176106	0.131957	0.282672	0	0.430432	0.10227	0	0.0666296	0.145057	0.141022	0.26406	0	0	0.0805341	0	0.203647	0	0.235921	0.173134	0	0	0.14084	0	0	0	0.135154	0.235366	0	0	0.0797024	0.203272	0.238571
FAAH	chr1	2776	5.02796	3.90873	4.05853	6.3658	5.97783	5.10275	6.93599	3.35654	7.35176	5.46302	4.62211	5.50754	4.28698	5.55472	2.92177	3.26099	2.73171	4.43461	3.95233	9.64926	3.29534	5.25725	7.09792	4.65705	6.90737	3.28144	3.65106	5.3595	8.92605	5.03633	4.50758	6.00911	5.34118	4.47819	5.85979	5.68864	4.46704	2.24196	1.93968
FAAHP1	chr1	2476	0.0266533	0.0173902	0.00612419	0.0287786	0.0456963	0.0185747	0	0	0	0.0704016	0.0911813	0.048241	0	0.0169232	0	0	0	0	0.0252491	0	0.0180519	0.0317749	0	0.0388684	0	0.0103489	0	0	0.0105232	0.0492718	0.10927	0.0233121	0	0.0351719	0.0373283	0.0470115	0.00595514	0	0.026738
LINC01398	chr1	1398	0	0	0	0	0	0	0	0	0	0	0	0	0	0	0	0	0	0	0	0	0	0	0	0	0	0	0	0	0	0	0	0	0	0	0	0	0	0	0
DMBX1	chr1	2896	0	0	0	0	0	0	0	0	0	0	0.0259858	0	0	0	0	0	0	0	0	0	0	0	0	0	0	0	0	0	0	0	0	0	0	0	0	0.0133978	0	0	0
AL136373.1	chr1	1633	0	0	0	0	0	0	0	0	0	0	0	0	0	0	0	0	0	0	0	0	0.00912359	0	0	0	0.0178181	0	0	0	0.0319111	0	0	0	0	0	0	0	0	0	0
MKNK1-AS1	chr1	2445	0	0	0	0	0	0	0	0	0	0	0	0	0	0	0	0	0	0	0	0.0306449	0	0	0	0	0	0.0104801	0	0	0	0	0	0	0	0	0	0	0	0.0153805	0
KNCN	chr1	2810	0	0	0	0	0	0	0.0149936	0	0	0	0	0	0	0	0	0	0	0	0	0	0	0	0	0	0	0	0	0	0	0	0	0.0205412	0	0	0	0	0	0	0
MKNK1	chr1	8070	3.52047	3.50547	4.73131	3.42373	3.66398	3.32822	2.82968	3.00967	2.99479	4.54038	3.86533	2.95035	2.94467	2.98817	3.60171	3.32534	3.82338	3.86814	3.90051	1.95441	3.11823	2.62249	2.91313	4.24147	3.38562	3.05613	2.46708	3.51611	3.48374	3.44373	3.49505	3.05055	2.85667	3.20501	3.64775	3.77424	4.10373	5.17714	5.96131
MOB3C	chr1	5916	1.22706	1.96512	2.7041	2.30353	2.65201	2.04456	1.10742	1.46211	1.81976	1.71486	1.05581	1.38639	2.73118	1.55468	2.35028	1.74488	2.36372	2.25429	2.02894	1.84911	1.20379	1.77536	1.80222	2.33166	1.64764	1.07416	1.24673	2.47964	2.00392	1.63322	1.46915	1.29764	2.10054	2.45462	2.17158	1.7544	2.23816	2.06588	2.47311
ATPAF1	chr1	5677	8.42211	7.90826	7.64986	7.56553	7.73958	7.60712	10.3345	8.70299	8.33803	6.73061	6.07793	7.72172	8.83843	9.2853	8.50281	7.1473	8.44973	7.21107	7.54892	4.15747	6.5348	7.71224	7.56545	7.40249	7.95462	7.0706	8.86013	6.68727	7.3159	8.00706	7.89329	8.09331	7.43457	9.48783	8.32345	8.46126	8.64125	7.26008	9.50816
NENFP1	chr1	466	0.0708085	0.215598	0.227778	0.0764548	0.485597	0.197386	0.180824	0.0349566	0.104773	0.673317	0.161491	0.341759	0.243605	0.179837	0.15871	0.345521	0.149294	0	0.268312	0.160787	0.0639434	0	0.0808468	0	0	0.164961	0.105752	0.726885	0.223652	0.314155	0.072573	0.371593	0.214623	0.327038	0.148753	0.499573	0.253132	0	0.142067
TEX38	chr1	1490	0.044291	0.057796	0.0407073	0.0239114	0.0506237	0	0.0141382	0.0874619	0.0655358	0.0233979	0	0.0267214	0.0888857	0.0421832	0.0661824	0.0240138	0.0817107	0.065572	0	0.0251432	0.0399968	0.0528017	0.15171	0.0430595	0.0585844	0.0515917	0.0551236	0.069949	0.0874343	0	0.0907893	0.0774775	0.0167809	0.0584467	0.0310151	0.0260404	0.0791674	0	0.118485
EFCAB14-AS1	chr1	584	0	0.049153	0	0	0	0	0	0	0	0	0	0	0	0	0	0.0612682	0	0	0	0.128299	0.0510233	0	0	0	0	0	0	0	0	0	0	0	0	0	0	0	0	0	0
EFCAB14	chr1	6285	25.7254	15.0538	23.2193	20.5265	23.979	23.087	26.4825	15.4708	24.9481	22.2379	24.1271	21.241	18.351	25.4745	18.3887	17.0506	16.5791	24.5771	24.9221	12.3388	18.2531	22.2129	23.6118	24.0404	23.921	16.4221	18.1126	21.6905	20.608	22.6951	20.7865	22.9735	24.371	25.5541	24.6871	23.3202	25.3045	15.7302	15.1437
AL593856.1	chr1	805	0	0	0	0.0442583	0	0	0	0.0202357	0	0	0	0	0	0	0	0	0	0	0	0	0	0	0	0	0	0	0	0	0	0	0	0	0	0	0	0	0	0	0
CYP4B1	chr1	3466	0.552167	0.451368	0.446242	0.534522	0.609354	0.358268	0.516621	0.300792	0.359208	0.482809	0.0759932	0.470979	0.649589	0.513801	0.270286	0.24776	0.396429	0.662436	0.423873	0.713383	0.146151	0.374533	0.510879	0.462772	0.402958	0.214395	0.516597	0.34581	0.218006	0.556132	0.439081	0.691117	0.447265	0.326634	0.359993	0.291057	0.446687	0.260395	0.267411
CYP4Z2P	chr1	1598	0	0	0.00948904	0	0	0	0	0	0	0	0	0	0	0	0	0	0	0	0	0	0.0186468	0	0	0	0	0	0	0	0	0	0	0	0	0	0	0	0	0	0
AL731892.1	chr1	1192	0	0	0	0	0	0	0	0	0	0	0	0	0	0	0	0	0	0	0	0	0	0	0	0	0	0.0214965	0	0	0	0	0	0.0484235	0	0	0	0	0	0	0
CYP4A11	chr1	3890	0	0	0	0	0	0	0	0	0	0	0	0	0	0	0	0	0	0	0	0	0	0	0	0	0	0	0	0.0133964	0	0	0	0	0	0	0	0	0	0.00966718	0
CYP4A26P	chr1	196	0	0	0	0	0	0	0	0	0	0	0	0	0	0	0	0	0	0	0	0	0	0	0	0	0	0	0	0	0	0	0	0	0	0	0	0	0	0	0
CYP4A43P	chr1	121	0	0	0	0	0	0	0	0	0	0	0	0	0	0	0	0	0	0	0	0	0	0	0	0	0	0	0	0	0	0	0	0	0	0	0	0	0	0	0
CYP4A27P	chr1	190	0	0	0	0	0	0	0	0	0	0	0	0	0	0	0	0	0	0	0	0	0	0	0	0	0	0	0	0	0	0	0	0	0	0	0	0	0	0	0
CYP4A44P	chr1	154	0	0	0	0	0	0	0	0	0	0	0	0	0	0	0	0	0	0	0	0	0	0	0	0	0	0	0	0	0	0	0	0	0	0	0	0	0	0	0
CYP4X1	chr1	2548	0.271951	0.123924	0.232094	0.293637	0.310835	0.252698	0.0909442	0.0767179	0.32575	0.0957771	0.0590698	0	0.207912	0.337123	0.164482	0.238725	0.279867	0.460136	0.11041	0.0735154	0.257279	0.138946	0.340077	0.35252	0.159873	0.14079	0.257878	0.184069	0.317001	0.325581	0.185819	0.113267	0.353269	0.213613	0.471556	0.312167	0.289343	0.405866	0.294468
CYP4Z1	chr1	1996	0	0.0143814	0.00759694	0	0	0	0	0	0	0	0	0.0398947	0	0	0	0	0.00871378	0	0	0	0	0	0	0	0.0291552	0	0.0164597	0.0261082	0.0130538	0	0	0.0289182	0.0250537	0	0	0.0388779	0.0147745	0.0188404	0
AL450996.1	chr1	1202	0	0	0	0	0	0	0	0	0	0	0	0	0	0	0	0.0297676	0	0	0	0	0	0	0	0	0	0	0	0	0	0	0	0	0	0	0	0	0	0.0312856	0
CYP4A22-AS1	chr1	921	0	0	0	0.019342	0	0	0	0.0353741	0.0265061	0.264973	0.122565	0	0.0821714	0.0454961	0	0.0388498	0.0755384	0	0.0678791	0	0.0808839	0	0	0	0.126371	0	0	0	0	0	0.14688	0	0	0.0236389	0	0.126385	0	0.081662	0.0479214
CYP4A22	chr1	3859	0	0	0	0	0	0	0.0109178	0	0	0	0	0	0	0	0	0	0	0	0	0	0.00772159	0	0	0	0	0	0	0	0	0	0	0	0	0	0	0	0	0	0
MTND1P34	chr1	671	0	0	0	0	0	0	0	0	0	0	0.112153	0	0.0563933	0	0.0734812	0	0	0	0	0	0	0	0	0	0	0	0.0244811	0	0	0.0727255	0	0	0	0	0	0	0	0	0
LINC00853	chr1	661	0	0.0434272	0.0688207	0.0539001	0	0	0.0318699	0.0246441	0	0.105485	0	0.120469	0	0	0	0.0270655	0.131564	0	0.094579	0	0.0225398	0	0	0	0	0	0.049703	0.236515	0.0788364	0.147651	0.102327	0	0	0	0.139826	0	0.022307	0.113783	0.0667709
PDZK1IP1	chr1	1438	0	0.09981	0.0316345	1.07776	0	0.0639653	0.029299	0.0226562	0.0339528	0	0	0.0553754	0	0	0.0685757	0.0497644	0.0241901	0.0679431	0	0	0	0.0547111	0	0.0446166	0.0404686	0.0534573	0.0685403	0.597948	0	0	0	0	0.0347755	0.181681	0	0	0.0102538	0.666854	0
TAL1	chr1	5700	0.509424	0.813318	1.28491	1.11259	1.24392	0.701969	0.340012	0.508698	0.967917	0.746188	0.481896	0.50991	0.597473	0.54399	0.813115	1.10794	1.36395	0.977022	1.03646	0.414069	0.943592	1.25603	0.931951	1.10871	0.689137	0.512477	0.567734	1.09252	0.653671	0.975976	0.617049	0.354426	0.886092	0.767728	0.79453	0.987021	0.884696	0.943432	1.3744
AL135960.1	chr1	4036	0	0	0	0	0	0	0	0	0	0	0	0	0	0	0	0	0	0	0	0	0	0.0194932	0	0	0	0	0	0	0	0	0.0167587	0.00715074	0	0	0.0114501	0.00961351	0	0.00931748	0.0109355
STIL	chr1	7291	2.72446	2.10635	2.42915	2.10855	2.17774	2.69348	3.47584	2.41967	2.87949	2.14217	4.0822	2.12972	1.51806	2.46837	1.51482	2.06606	1.95373	2.25797	2.37942	0.781023	2.59927	2.23906	2.37695	2.36712	2.45833	2.62354	1.97816	2.08705	2.71954	2.38941	2.44911	1.80897	2.32169	2.09622	2.96315	2.39474	2.23874	2.24621	1.82208
CMPK1	chr1	3844	22.3183	21.5141	12.0629	10.5012	13.157	16.6185	18.7259	26.5239	14.5558	15.9168	26.3999	18.0224	21.9666	14.2416	23.4344	19.482	23.0666	12.5686	17.532	8.47897	23.5032	13.0988	11.7709	13.8365	11.9673	29.0168	23.9052	10.6149	14.729	10.378	13.6455	10.5036	10.6285	12.936	12.2804	14.2119	16.2601	30.4198	26.6777
LINC01389	chr1	483	0	0	0	0	0	0	0	0.0337262	0	0	0	0	0	0	0	0	0	0	0	0	0	0	0	0	0	0.0265257	0	0	0	0	0	0	0	0	0.047839	0	0	0	0
FOXE3	chr1	1981	0	0.0217355	0	0	0	0	0	0	0	0	0	0	0	0	0	0	0	0	0	0	0	0	0	0	0	0	0	0.0263059	0	0	0	0	0	0	0	0	0	0	0
FOXD2-AS1	chr1	2509	0.0526054	0.0171614	0.00604364	0.0142001	0.0300635	0.0549913	0	0	0.0194596	0	0.059988	0	0	0.050102	0.0196516	0.0285218	0.0277285	0	0.049834	0	0.0178144	0.0940709	0.0600631	0.0255714	0.0695821	0.0102128	0.0261886	0	0	0.0194495	0	0.0230055	0.0199311	0.0347093	0	0.0154644	0.0470145	0.0299764	0.0703636
FOXD2	chr1	4675	0	0.00614018	0.00648705	0.0114314	0	0.0196753	0.0180244	0.0139378	0	0	0	0	0	0	0	0	0	0	0	0	0.0127477	0	0	0	0.0248957	0.00274052	0.00702752	0	0.0501602	0.0104382	0	0	0.0213934	0.00931397	0.01977	0	0	0.0321757	0
AL356458.1	chr1	465	0	0	0	0	0	0	0	0	0	0	0	0	0	0	0	0	0	0	0	0	0	0	0	0	0	0	0	0	0	0	0	0	0	0	0	0	0	0	0
RPL21P24	chr1	448	0	0	0	0	0	0	0	0	0	0	0	0	0	0	0	0	0	0	0	0	0	0	0	0	0	0	0	0	0	0	0	0	0	0	0	0	0	0	0
ATP6V0E1P4	chr1	242	0	0	0	0	0	0	0	0	0	0	0	0	0	0	0.101872	0	0	0	0	0	0	0	0	0	0	0	0	0	0	0	0	0	0	0	0	0	0	0	0
LINC01738	chr1	815	0	0	0	0	0	0	0	0	0	0	0	0	0	0	0	0	0	0	0	0	0	0	0	0	0	0	0	0	0	0	0	0	0	0	0	0	0	0	0
TRABD2B	chr1	7034	0.00938208	0.00204047	0.0107787	0.0253255	0.0107235	0	0	0.00463172	0.0173529	0.00495634	0	0	0.0161387	0.00893559	0	0.0356077	0	0.02778	0	0	0.0169449	0.0111849	0.0214243	0.0182424	0	0.00728572	0.0140121	0.0148172	0.00740842	0.0277502	0.00961587	0	0.010664	0	0.00656987	0.0110322	0	0.00534622	0.00627461
AL691459.1	chr1	407	0	0	0	0	0	0	0	0	0	0	0	0	0	0	0	0	0	0	0	0	0	0	0	0	0	0	0	0	0	0	0	0	0	0	0	0	0	0	0
AC096541.1	chr1	1807	0	0	0	0	0	0	0	0	0	0	0	0	0	0	0	0	0	0	0	0	0	0	0	0	0	0	0	0	0	0	0	0	0	0	0	0	0	0	0
AL356289.1	chr1	1477	0	0	0	0	0	0	0.0142627	0	0	0	0	0	0	0	0	0.0726756	0	0	0	0	0	0	0	0	0	0	0	0	0	0	0	0	0	0	0	0	0	0.0127303	0
AL356289.2	chr1	292	0	0	0	0	0	0	0	0	0	0	0	0	0	0	0	0	0	0	0	0	0	0	0	0	0	0	0	0	0	0	0	0	0	0	0	0	0	0	0
CYP46A4P	chr1	267	0	0	0	0	0	0	0	0	0	0	0	0	0	0	0	0	0	0	0	0	0	0	0	0	0	0	0	0	0	0	0	0	0	0	0	0	0	0	0
SKINT1L	chr1	2010	0	0	0.015088	0	0	0	0	0.0162087	0	0	0	0	0.0282388	0	0.0245303	0.0178013	0.0346124	0	0.0311028	0	0	0.0587124	0	0	0	0.0127482	0	0.0518528	0	0	0	0	0	0	0	0.0193035	0	0	0
AL356289.3	chr1	2669	0	0	0	0	0	0	0	0	0	0	0	0	0	0	0	0.013406	0	0	0	0	0	0	0	0	0.0218036	0	0	0	0	0	0	0	0	0	0	0	0	0	0
AL109659.1	chr1	651	0	0	0.0232926	0	0	0	0	0	0	0	0	0	0	0	0	0	0	0	0	0	0	0	0	0	0	0	0	0	0	0	0	0	0	0	0	0	0.0905987	0	0
SLC5A9	chr1	4535	0	0	0	0.00392811	0	0	0.0185808	0	0	0.015375	0.0165943	0	0	0	0	0	0	0	0	0	0	0	0	0	0	0	0.00362223	0	0	0	0	0	0	0	0	0	0	0	0
AL109659.2	chr1	1674	0	0.0171478	0.0362329	0.0851325	0	0	0	0	0	0.0624782	0	0	0	0	0.0294539	0.117559	0.0415597	0.0583645	0	0	0.0356005	0.046998	0.0450115	0.0574899	0.0347633	0.0306139	0	0.0622605	0	0	0.0808101	0	0	0.0260112	0.055212	0.0231781	0.0088082	0.0449287	0.0263653
AL109659.3	chr1	950	0	0	0	0	0	0	0	0	0	0	0	0	0	0	0	0	0.0732325	0	0	0	0.203879	0	0	0	0	0	0.0345828	0	0	0	0	0	0	0	0	0	0	0.0395846	0
SPATA6	chr1	5939	0.655602	0.514753	0.896175	0.76487	0.641385	0.735671	0.411459	0.682969	0.78921	0.75725	0.513189	0.529614	0.5798	0.500932	0.863414	0.846469	1.43207	1.12689	0.873697	0.0820045	1.05363	0.602744	0.615329	0.831827	0.55362	0.509112	0.564249	0.640542	0.662463	0.998325	0.512496	0.301287	0.715711	0.524214	0.793681	0.529182	0.784543	1.17774	1.29679
PPP1R8P1	chr1	1044	0.0632122	0	0.246915	0.0341264	0.216751	0.0881055	0.0605344	0	0	0.333935	0.0720833	0.0762738	0.0724903	0.160544	0.0944557	0.102818	0.0666388	0.0935845	0.389232	0.143538	0.171251	0.414473	0.216521	0.184364	0.0278706	0.0490879	0	0.149747	0	0.280453	0	0	0.0957991	0	0.0885296	0.0185824	0.056494	0.0900511	0.126826
RNU6-723P	chr1	107	0	0	0	0	0	0	0	0	0	0	0	0	0	0	0	0	0	0	0	0	0	0	0	0	0	0	0	0	0	0	0	0	0	0	0	0	0	0	0
AL356968.2	chr1	1257	2.15253	2.10095	2.25583	1.84234	1.32016	2.15869	4.13946	2.43634	2.15572	1.83051	2.93357	2.02717	1.76105	2.28344	1.96125	2.27721	2.06167	1.98203	1.44231	0.566273	1.86087	2.44098	2.03809	2.19477	2.63886	2.68062	1.86876	1.8034	1.98991	1.86344	2.12546	2.41077	2.20795	2.47678	2.09555	3.5806	1.54839	1.36121	1.94871
RNU4-61P	chr1	107	0	0	0	0	0	0	0	0	0	0	0	0	0	0	0	0	0	0	0	0	0	0	0	0	0	0	0	0	0	0	0	0	0	0	0	0	0	0	0
AL356968.1	chr1	474	0	0	0	0	0	0	0	0	0	0	0	0	0	0	0	0	0	0	0	0	0	0	0	0	0	0	0	0	0	0	0	0	0	0	0	0	0	0	0
AGBL4	chr1	7462	0.0221099	0.0634734	0.138182	0.119365	0.0606508	0.0493069	0.0875161	0.0545758	0.10796	0.163522	0.110936	0.101378	0.114098	0.162846	0.105722	0.0911059	0.109549	0.0720132	0.0921581	0	0.14176	0.105434	0.0100977	0.103177	0.0818862	0.0429239	0.0616391	0.0523774	0.0453927	0.0980946	0.0362573	0.0386765	0.100524	0.0291764	0.0495443	0.106594	0.0731121	0.0831531	0.14491
BEND5	chr1	2138	0	0.187968	0.276602	0.224966	0.0352803	0.129067	0.177356	0.152383	0.296873	0.163063	0.0879969	0.14898	0.168138	0.137191	0.368987	0.276137	0.414887	0.137094	0.233926	0.0350453	0.118466	0.275987	0.105729	0.24007	0.068047	0.0958798	0.138299	0.207181	0.243736	0.182596	0.126544	0.161985	0.116948	0.234211	0.0864592	0.172405	0.0758626	0.202274	0.227077
AC099788.1	chr1	793	0	0	0	0	0	0	0	0	0	0	0	0	0	0	0	0	0	0	0	0	0	0	0	0	0	0	0	0	0	0	0	0	0	0	0	0	0	0	0
AL590432.1	chr1	566	0	0	0	0	0	0	0	0	0	0	0	0	0	0.0740317	0	0	0	0	0.0552268	0	0	0	0	0	0	0	0	0	0	0	0	0	0	0	0	0	0	0	0
AGBL4-IT1	chr1	514	0	0.0279235	0	0	0	0	0	0	0	0	0	0.0774609	0	0.122282	0	0	0	0	0	0	0	0	0	0	0.113218	0	0	0	0	0	0	0	0	0.0423568	0	0	0	0	0
AL390023.1	chr1	262	0	0	0.0578759	0	0	0	0	0	0	0.266129	0	0	0	0.0799655	0	0	0	0	0	0	0	0	0	0	0	0	0	0	0	0.186255	0	0	0	0	0	0	0	0	0
ZNF859P	chr1	1966	0	0	0	0.00906103	0	0	0	0.0165715	0	0.0354658	0	0	0	0	0	0	0	0	0.0317989	0	0	0	0.0191631	0	0	0	0.00835546	0	0.013253	0.0248214	0	0	0	0	0	0	0	0	0
AL645730.1	chr1	1901	0	0	0	0	0	0	0	0	0	0	0	0	0	0	0	0	0	0	0	0	0	0	0	0	0	0	0	0	0	0	0	0	0	0	0	0	0	0	0
MTND2P29	chr1	412	0	0	0	0	0	0	0	0	0	0	0	0	0	0	0	0	0	0	0	0	0	0	0	0	0	0	0	0	0	0	0	0	0	0	0	0	0	0	0
ELAVL4	chr1	6963	0.0284332	0.0164902	0.00653317	0.00511675	0.0433315	0.0132101	0.0121017	0.0233948	0.0280478	0.0150206	0.0378274	0	0.00543443	0	0.0141623	0.0102774	0.0549533	0	0.0179568	0	0.0128383	0.011299	0.0108214	0.0276427	0.00835758	0.00736001	0.0353874	0	0.00748396	0.0420498	0.0194278	0.00828964	0.0143637	0.0125069	0.0199106	0.0111447	0.0254113	0.0270037	0.0380315
AL583843.1	chr1	346	0	0	0	0	0	0	0	0	0	0	0	0	0	0	0	0	0	0	0	0	0	0	0	0	0	0	0	0	0	0	0	0	0.289059	0	0	0	0	0	0
AL592182.2	chr1	858	0	0	0	0	0	0	0	0	0	0	0	0	0	0	0	0	0	0	0	0	0	0	0	0	0	0	0	0	0	0	0	0	0	0	0	0	0	0	0
AL592182.1	chr1	250	0	0	0	0	0	0	0	0	0	0	0	0	0	0	0	0	0	0	0	0	0	0	0	0	0	0	0	0	0	0	0	0	0	0	0	0	0	0	0
AL596275.2	chr1	3489	0	0	0	0	0	0	0	0	0	0	0	0	0	0	0	0	0	0	0	0	0	0	0	0	0	0	0	0	0	0	0	0	0	0	0	0	0	0.0107783	0
AL592182.3	chr1	3304	0	0	0	0	0	0	0	0	0	0	0	0	0	0	0	0	0	0	0	0	0	0	0	0	0	0	0	0	0	0	0	0	0	0	0	0	0	0	0
AL596275.1	chr1	877	0.150498	0.11456	0.0172902	0.0203124	0	0.0524413	0.048041	0.0185744	0.0278359	0.0795048	0.0858096	0.045399	0.043147	0	0.112442	0.0815978	0.118992	0.111405	0.106927	0.384459	0.0679536	0.0448544	0.0429585	0	0.0995333	0.0584353	0.0749228	0.0891312	0.118839	0.0834643	0.0385622	0.0987242	0.0285104	0.0496497	0	0.0884838	0.0168129	0.0428795	0.0503256
HMGB1P45	chr1	653	0	0	0	0	0	0	0	0	0	0	0	0	0	0	0	0	0	0	0	0	0	0	0	0	0	0	0	0	0	0	0	0	0	0	0	0	0	0	0
FCF1P6	chr1	595	0	0.192977	0.101939	0.0598789	0.126772	0.231888	0.035405	0.109511	0.123086	0.234372	0	0	0.19079	0.316905	0	0.0601355	0.146157	0	0.42028	0	0.32552	0.330566	0	0.10783	0.0978047	0.193794	0.303689	0.0437916	0.0437906	0.123022	0.113677	0.0485048	0.0840456	0.146362	0.19417	0.195631	0.123907	0.126405	0.407976
DMRTA2	chr1	3225	0	0	0	0	0	0	0	0	0	0	0	0	0	0	0.0152887	0	0.0107862	0	0	0	0	0	0	0	0.0180446	0	0	0	0	0	0	0	0	0	0	0	0.00914415	0	0
AL049637.2	chr1	930	0	0	0	0	0	0	0	0	0	0	0	0	0	0	0	0	0	0	0	0	0	0	0	0	0	0	0	0	0	0	0	0	0	0	0	0	0	0	0
FAF1	chr1	7545	6.68682	6.72074	6.12971	6.15049	5.51349	6.23576	8.35938	6.85272	7.10522	5.58638	7.12653	7.07645	6.17877	7.1225	5.38803	6.10808	6.05575	5.89839	5.52666	6.12225	6.43147	6.11045	6.02194	5.56977	7.21927	7.26434	6.33777	6.17816	7.21057	5.88884	6.65623	7.10704	6.10757	6.48669	7.22127	6.95523	6.40804	6.88061	6.76219
AL049637.1	chr1	503	0	0	0	0	0	0	0	0	0	0	0	0	0	0	0	0	0	0	0	0	0	0	0	0	0	0	0	0	0	0	0	0	0	0	0	0	0	0	0
RNU6-1026P	chr1	108	0	0	0	0	0	0	0	0	0	0	0	0	0	0	0	0	0	0	0	0	0	0	0	0	0	0	0	0	0	0	0	0	0	0	0	0	0	0	0
PHBP12	chr1	811	0	0	0	0	0	0	0	0	0	0	0	0	0	0	0	0	0	0	0	0	0	0	0	0	0	0	0	0	0	0	0	0	0	0	0	0	0	0	0
MRPS6P2	chr1	370	0	0	0	0	0	0	0	0.0440264	0	0	0	0	0	0	0	0	0	0	0	0	0	0	0	0	0	0	0	0	0	0	0	0	0	0	0	0	0	0	0
CDKN2C	chr1	3318	1.18343	2.21909	2.0611	2.07239	1.61407	2.20391	1.80312	1.74779	1.61129	1.1663	1.10002	1.23597	1.32862	1.63541	2.15472	1.84942	2.28024	2.1054	1.5827	2.68725	2.28107	1.95619	1.601	2.23337	1.4908	1.7183	1.66348	1.55488	1.74331	1.69869	1.36581	0.904605	2.11754	1.67321	1.93596	1.48512	1.79534	2.05707	2.4808
MIR4421	chr1	69	0	0	0	0	0	0	0	0	0	0	0	0	0	0	0	0	0	0	0	0	0	0	0	0	0	0	0	0	0	0	0	0	0	0	0	0	0	0	0
MIR6500	chr1	86	0	0	0	0	0	0	0	0	0	0	0	0	0	0	0	0	0	0	0	0	0	0	0	0	0	0	0	0	0	0	0	0	0	0	0	0	0	0	0
C1orf185	chr1	1118	0	0	0	0	0	0	0	0	0	0	0	0	0	0	0	0	0	0	0	0	0	0	0	0	0	0	0	0	0	0	0	0	0	0	0	0	0	0	0
CFL1P2	chr1	684	0	0.0419669	0.0221688	0	0	0.134477	0.0307982	0.142893	0	0	0.0550109	0	0.110643	0.0306301	0	0.0523109	0	0	0	0.931108	0	0	0	0.0468996	0	0.0561927	0	0	0	0.0356716	0.098886	0	0	0	0	0.0567253	0.0215569	0	0.0645257
LINC01562	chr1	2366	0.0139462	0.0242649	0.0256357	0.0451749	0	0.0971916	0.0178073	0	0.0206357	0.0294699	0	0.0336559	0.0159932	0.0708401	0.0208393	0.0529299	0.0220533	0	0.0132115	0	0	0.0831304	0.0636933	0.0542339	0	0	0.055543	0	0	0.04125	0.0285875	0.0487918	0.0105679	0.0276053	0.0390638	0	0.00623201	0.0317881	0.0466352
RNF11	chr1	3122	23.3155	22.5588	14.0415	14.282	22.2881	16.7053	17.0377	22.3424	15.9906	17.9004	23.3575	20.9277	35.0522	20.5215	22.6551	19.9991	20.1838	18.2761	23.7091	11.0758	22.3816	20.4624	16.0497	16.0602	13.5046	21.4175	27.8446	13.7791	14.4632	15.2086	16.4545	18.9968	16.0737	21.3251	12.9149	16.8461	22.1977	27.9812	37.0176
AL162430.1	chr1	870	0.872328	1.41877	0.888894	0.859985	0.650253	0.898676	0.89591	1.06726	0.701496	1.12202	1.34075	0.915285	0.652413	0.77061	0.736755	0.987052	0.61974	0.78611	1.1138	2.02389	0.976129	0.994736	0.346433	1.03244	0.635449	1.03085	0.566442	0.449242	1.19795	0.645041	0.505342	0.597111	0.603535	0.675664	1.16859	1.02575	0.440653	1.01578	0.811689
AL162430.2	chr1	435	0	0	0	0	0	0	0	0	0	0	0	0	0	0	0	0	0	0	0	0	0.0342502	0	0.0866083	0	0	0	0.0377628	0	0	0	0	0	0	0	0	0	0	0	0
TTC39A	chr1	9362	0.313684	0.121113	0.10366	0.249266	0.136969	0.0786004	0.150761	0.100919	0.091265	0.126612	0.305457	0.212641	0.0687117	0.255118	0.078999	0.0840818	0.0705964	0.0678343	0.14691	0.43618	0.178238	0.189081	0.136823	0.157621	0.136751	0.154641	0.11756	0.203171	0.150288	0.109461	0.191456	0.255865	0.0961471	0.195343	0.175234	0.190644	0.181122	0.168706	0.0966438
TTC39A-AS1	chr1	1222	0	0	0	0.0291554	0	0	0.0344779	0	0	0	0	0	0	0	0	0	0	0	0	0	0	0	0	0	0	0	0	0	0	0	0	0	0	0.0356324	0	0	0	0	0
EPS15	chr1	7440	10.7993	13.8492	11.4501	10.243	13.6614	10.9538	12.1752	13.4347	13.384	14.3388	9.49285	12.089	14.5892	10.0165	16.1271	13.3216	16.3992	13.7689	13.9738	7.1956	13.8595	10.1621	10.1023	11.2666	10.1956	14.8336	13.4859	11.6867	10.7584	11.8127	9.90479	9.09645	10.4955	11.19	10.7456	11.3897	11.463	18.8355	20.6559
AL671986.1	chr1	955	0	0	0	0	0	0	0	0	0	0	0	0	0	0	0	0.0374666	0	0	0	0	0	0	0	0	0	0	0	0.0545676	0	0.0255491	0	0	0	0	0	0	0	0	0
RNU6-877P	chr1	107	0	0	0	0	0	0	0	0	0	0	0	0	0	0	0	0	0	0	0	0	0	0	0	0	0	0	0	0	0	0	0	0	0	0	0	0	0	0	0
AC104170.2	chr1	678	0	0	0	0	0	0	0	0	0	0	0	0	0	0	0	0	0	0	0	0	0	0	0	0	0	0	0	0	0	0	0	0	0	0	0	0	0	0	0
AC104170.1	chr1	476	0.207963	0.120611	0.350417	0.411668	0	0.19324	0.619588	0.0684444	0.61543	0.58593	0.158099	0.418224	0.397478	0.176059	0	0.300678	0.438472	0.307885	0.262675	0.629637	0.1565	0.330566	0.237445	0.202181	0.244512	0.349906	0.10353	0.218958	0.383168	0.256296	1.27887	0.242524	0.525285	0.0914764	0.145627	0.244539	0.247814	0.27651	0.278165
RNU6-1281P	chr1	105	0	0	0	0	0	0	0	0	0	0	0	0	0	0	0	0	0	0	0	0	0	0	0	0	0	0	0	0	0	0	0	0	0	0	0	0	0	0	0
CALR4P	chr1	2704	0.0122029	0.0371556	0.0112156	0	0	0	0.0311627	0.0120487	0.0180563	0.0257861	0.027831	0	0	0	0	0.0132325	0	0.072265	0	0	0.0110198	0	0	0.0118637	0	0.00947628	0.01215	0.0289083	0.0385435	0.0270703	0	0.0213464	0.0369875	0	0.0256356	0.0215237	0.010906	0.0139073	0
OSBPL9	chr1	9523	12.6332	11.0264	10.748	9.8264	9.11283	10.9532	15.4627	12.9901	12.4175	10.8729	12.5767	11.8822	10.7325	10.4744	10.1428	10.1353	11.2542	9.78767	10.5759	6.5501	12.0217	9.78166	10.0526	10.3787	11.684	14.3107	11.835	9.83633	10.2711	9.34417	13.5269	11.0799	10.2162	10.2581	11.1758	11.8238	10.1494	10.4606	10.8613
GAPDHP51	chr1	1000	0	0	0	0	0	0	0	0	0	0	0	0	0	0	0	0	0	0	0	0	0	0	0	0	0	0	0	0	0	0.0243994	0	0	0	0	0	0	0	0	0
SLC25A6P3	chr1	879	0.112617	0.130627	0.189759	0.101331	0.214532	0.209288	0.191727	0.111193	0.166635	0.793239	0.0856143	0.31707	0.0860977	0.42903	0.308512	0.223883	0.138509	0.333455	0.213368	0.340964	0.101698	0.0895047	0.171443	0.145981	0.0662045	0.306087	0.186881	0.148214	0	0.0832744	0.153898	0.131333	0.256009	0	0.210296	0.0220706	0.117423	0.128346	0
RF00568	chr1	1250	0	0.0459286	0.0242616	0.0142512	0.0603435	0	0.0337056	0	0	0	0	0.0318519	0.0302719	0	0	0	0.0139142	0	0.0250067	0	0	0	0	0	0	0	0.0394244	0	0.0416887	0.0195195	0.0270552	0	0	0	0	0	0.0471838	0.0150421	0
NRDC	chr1	6773	12.2234	16.0564	14.0754	14.7393	15.2351	11.4485	14.9978	16.2032	15.6211	16.3428	13.1888	16.5068	18.0121	15.5253	15.7207	16.3715	15.8006	14.5551	15.9592	23.071	16.916	14.5896	13.5279	13.8017	12.7849	17.5542	16.2522	18.2888	15.3455	17.5331	17.4613	18.5741	17.3139	15.5868	14.3284	15.032	13.11	20.7793	19.1289
AL050343.1	chr1	1819	0.217681	0.173589	0.208404	0.0783463	0.0414675	0.0758511	0.474824	0.214928	0.389197	0.632476	0.289601	0.26266	0.135217	0.195803	0.121977	0.20654	0.200795	0.187992	0.137475	0.0411912	0.180195	0.108129	0.0828468	0.0352714	0.0799805	0.197215	0.0180614	0.214865	0.128916	0.0536545	0.0743684	0.0317321	0.123712	0.0718133	0.152433	0.138648	0.0648485	0.103368	0.0121318
AL050343.2	chr1	280	0	0.256298	0	0.127243	0	0	0.0752356	0.174533	0.261558	0	0.268768	0	0	0	0	0.383364	0	0	0.223274	0	0.10642	0	0	0.114569	0.103917	0	0	0	0	0.0871407	0	0	0.357194	0.077755	0.165044	0.0692859	0	0.134305	0
MIR761	chr1	59	0.559267	0	0	0.301932	0	0	0.357051	0.552196	0	0	0	0	0.320677	0.355101	0	0.303226	0	0	0.529802	0	0	0	0	0	0	0	0.835262	0	0.441617	0.413549	1.14641	0	0	0	0	0	0	0	0.37403
TSEN15P2	chr1	358	0	0	0	0	0	0	0	0	0	0	0	0	0	0	0	0	0	0	0	0	0	0	0	0	0	0	0	0	0	0	0	0	0	0	0	0	0	0	0
RAB3B	chr1	12844	1.93449	3.6988	3.17697	5.46735	5.89035	2.54233	0.595371	1.5473	1.64977	3.05362	1.74896	2.6008	8.27564	6.23929	3.38777	2.96129	1.05895	3.97077	3.43394	2.47053	2.73176	7.61081	5.12731	3.28436	2.43078	0.81097	4.54411	2.04082	2.40998	6.47978	2.30129	6.45336	5.12959	6.91416	1.46798	2.76561	4.26827	4.79436	4.15962
RNA5SP48	chr1	126	0	0	0	0	0	0	0	0	0	0	0	0	0	0	0	0	0	0	0	0	0	0	0	0	0	0	0	0	0	0	0	0	0	0	0	0	0	0	0
AL445685.2	chr1	342	0.0964817	0	0	0	0	0	0	0	0	0	0	0	0	0	0	0	0	0	0	0	0	0	0	0	0	0	0	0	0	0	0	0	0	0	0	0	0	0	0
RN7SL290P	chr1	300	0	0.0478423	0	0.0593799	0	0	0	0	0	0	0	0	0	0	0	0	0	0	0	0	0	0	0	0	0	0	0	0.0868534	0	0	0	0	0	0	0	0	0	0	0
TXNDC12	chr1	3844	0.523622	1.1276	1.39248	1.5432	1.28528	1.17251	1.4413	1.27979	1.3654	0.507888	1.09633	1.28435	1.23049	1.65144	1.19288	1.19145	1.14926	1.43605	0.504167	2.50471	1.20927	1.21778	1.48973	1.49381	1.48361	1.10655	1.3162	1.52513	1.29464	1.04732	1.21411	1.64423	1.73022	1.44425	1.79728	1.45854	1.33871	1.57993	1.30317
AL445685.3	chr1	1986	0	0	0	0	0	0	0	0	0	0	0	0	0	0	0	0	0	0	0	0	0	0	0	0	0	0	0	0	0	0	0	0	0	0	0	0	0	0	0
KTI12	chr1	1714	1.13583	1.42354	1.07047	0.90421	1.16621	0.697647	1.86816	1.76774	1.06821	1.20006	1.60257	1.76542	1.42396	1.49126	0.96368	1.25253	1.29887	0.769533	1.02128	0.743148	1.44294	1.10163	0.901201	0.692495	1.30715	1.68185	1.47592	1.30736	1.59616	0.896827	1.32198	1.29653	0.933623	1.07968	1.14587	1.26768	1.45385	1.77715	2.22738
AL445685.1	chr1	762	0	0.0376711	0.119398	0.0935117	0	0	0.0829369	0.0855106	0.0640737	0.0457518	0	0	0.0496587	0	0	0.0939124	0	0	0	0	0	0.0516237	0	0	0	0.0168136	0.17246	0	0.0683869	0.128081	0	0	0	0	0.0606463	0.0254594	0	0.0493508	0.0289604
TXNDC12-AS1	chr1	391	0	0.0734152	0	0	0	0	0	0	0	0	0	0	0	0	0	0	0	0	0	0	0	0	0	0	0	0	0	0.0666394	0	0	0	0	0	0	0	0	0	0	0
BTF3L4	chr1	6022	6.78894	6.83075	4.35617	4.11774	5.03531	5.73552	6.15678	7.26845	5.63075	6.20029	8.0791	6.36034	6.41243	5.48998	5.80093	5.70399	6.52732	4.9565	6.68561	2.20849	7.38013	4.96452	4.79848	5.08731	5.20381	8.02288	7.87789	4.05422	5.64635	4.29076	5.52044	4.45222	4.08976	5.18797	4.79621	5.5056	5.52139	8.17426	9.67802
ZFYVE9	chr1	5809	5.03841	4.89212	4.29924	4.17367	3.97338	4.25946	5.47955	5.6337	5.05556	4.38111	5.24673	3.8588	5.17864	5.49291	5.27095	4.5796	5.3774	5.15506	4.11648	4.19843	6.38887	4.64544	4.37127	3.99266	5.17423	7.87595	5.59344	4.11765	5.21647	4.11627	4.59925	5.0328	3.99007	4.28007	4.65784	4.5052	4.86844	4.70957	3.80649
RN7SL788P	chr1	316	0.31326	0.0908397	0.191943	0.281867	0.596751	0	0.199993	0.2062	0.154507	0.441302	0.119074	0.125997	0.35924	0.198902	0	0.452919	0.330241	0	0.197838	0.23711	0.235741	0.124485	0	0.406068	0.368315	0.20272	0.103967	0	0.329815	0.154427	0.428089	0	0	0	0.292484	0.122785	0.186645	0.119004	0.279339
AL139156.2	chr1	340	0.0970493	0.126641	0.222992	0.26197	0.110926	0.135268	0.557629	0.4312	0.1436	0.205076	0.221338	0	0	0.123241	0.942613	0.105237	0.10231	0	0.643554	1.54261	0.26292	0	0	0.283053	0.0855791	0.301457	0.0966284	0	0.306534	0	0.198935	0	0.22062	0.192101	0	0.285295	0.0433675	0.110604	0
AL139156.1	chr1	841	0	0	0	0	0	0	0	0	0	0	0	0	0	0	0	0	0	0	0	0	0	0	0	0	0	0	0	0	0	0	0	0	0	0	0	0	0	0.044715	0
PDCL3P6	chr1	706	0.233688	0.162637	0.0859121	0.252323	0.213681	0	0	0.3461	0	0.839474	0.479671	0.0563951	0.160793	0.118702	0.139677	0.228063	0.246356	0.138388	0.487028	0.424515	0.0422063	0.111437	0.213454	0.272629	0.247282	0.45368	0.0698024	0.221439	0.221434	0.10368	0.191609	0	0.0708317	0.092513	0.0654567	0.164873	0.104426	0.106531	0.062515
AL139156.3	chr1	394	0	0	0	0	0	0	0	0	0	0	0	0	0	0	0	0	0	0	0	0	0	0	0	0	0	0	0	0	0	0	0	0	0	0	0	0	0	0	0
DNAJC19P7	chr1	344	0	0	0	0	0	0	0	0	0	0	0	0	0	0	0	0	0	0	0	0	0	0	0	0	0	0	0	0	0	0	0	0	0	0	0	0	0	0	0
ANAPC10P1	chr1	556	0.118693	0.61954	0.0545449	0.192237	0.271329	0.165435	0.340996	0.263683	0.307346	0.564327	0.676753	0.859315	0.238201	0.0753632	0.0886797	0.128707	0.125127	0.615032	0.39354	0.202141	0.0535929	0.424503	0.13552	0.230787	0.41866	0.29956	0.384081	0.374907	0.42176	0.482722	0.243302	0.207629	0.269823	0.313257	0.166232	0.0697844	0.106079	0.0676355	0.119071
CC2D1B	chr1	7495	6.89432	5.49213	6.9576	7.43695	6.81833	6.25282	7.66751	5.44441	6.51749	5.75854	8.11288	6.02403	5.49297	7.6564	4.73323	4.83599	5.01476	5.74872	5.87215	17.5196	5.2936	8.20336	8.31908	6.92092	6.98015	5.70768	5.26228	8.05842	7.4012	7.07729	7.57149	8.69084	7.42935	7.34621	7.4575	7.0974	6.66916	4.65112	4.20157
AL513218.1	chr1	391	0.337563	0.0734152	0.193906	0.13668	0	0	0.431018	0.249971	0.37461	0.356653	0.192468	0.203657	0.387109	0.375081	0	0.366042	0.133448	0.249878	0.0799446	1.82047	0.228626	0.402428	0	0.328177	0.372083	0.196603	0.210062	0	0	0.124805	0	0	0	0	0.11819	0.0992331	0.0754217	0.0961773	0
PLA2G12AP1	chr1	568	0.522836	0.758064	0.907674	0.878154	0.398395	0.809702	0.37088	0.430188	0.171916	0.675161	1.25867	0.84116	0.233169	0.663939	0.694449	0.629941	0.183726	0.344022	0.440258	0.263827	0.314764	0.207767	0	0.621255	0.358589	0.18045	0.115682	0.596352	0.458722	0.77322	1.54805	1.21945	1.36463	1.07324	0.08136	0.785566	0.337472	0.496549	0.310814
ORC1	chr1	3157	5.09009	4.21442	3.8377	4.15302	3.53613	3.43804	6.6194	4.54586	4.51589	3.6442	8.25969	3.07724	2.4931	4.22736	1.96005	3.70613	3.18435	3.46616	3.55456	3.06163	4.44086	4.31128	5.48949	3.34308	4.29495	5.18646	3.24166	4.55588	5.78551	3.48563	4.52063	4.22347	4.2293	3.26881	5.6869	4.89764	3.92793	4.10359	3.01274
PRPF38A	chr1	5658	4.28643	4.34284	3.92353	3.47905	4.11275	4.05612	4.21841	4.97791	3.87884	3.77712	4.00349	3.87734	4.48087	4.33609	4.17854	4.29709	4.43271	3.41043	4.07165	4.69452	4.92677	4.01855	4.04846	3.92912	4.12952	5.44813	4.5872	4.06175	4.66492	4.05363	3.44885	3.87151	3.28785	3.79787	3.67952	4.08711	3.40869	5.06788	5.23418
TUT4	chr1	16199	4.54243	3.89052	4.47912	3.72027	3.97891	3.81863	4.98462	3.99828	5.08918	5.36319	3.47727	5.19838	3.77371	3.89945	3.89297	4.16804	4.16485	4.16165	4.65431	1.67671	3.60077	3.74942	4.24679	3.81609	4.0343	3.62157	3.91226	4.06628	3.69302	4.83951	4.63474	4.74088	3.47756	3.78201	3.29641	3.90061	3.40338	3.75032	3.47385
AL591167.1	chr1	456	0.0723613	0.0629503	0.232773	0.312526	0	0.201715	0.0923947	0.0714464	0.160606	0.458722	0.577615	0.26194	0	0.229726	0	0.156933	0.0762838	0	0	0	0.163364	0	0.0826197	0.633145	0	0.0561927	0.0720475	0.171421	0	0.160522	0.296658	0	0	0.381954	0	0	0.0970062	0	0.0967886
EEF1GP7	chr1	703	0	0	0	0	0	0.130842	0	0	0	0.198366	0	0	0	0	0	0	0	0	0	0.106582	0	0	0	0	0	0	0	0	0	0.13883	0	0	0	0	0	0	0.0419486	0	0
GPX7	chr1	1691	3.00503	4.6173	13.0024	9.55487	6.04416	12.8916	6.51538	6.61802	9.19603	3.42237	4.49483	3.88496	10.3942	11.349	6.54593	8.82349	13.0214	7.88667	8.54013	0.974802	9.46264	8.83984	9.31282	11.2116	4.50821	6.33399	10.3554	8.07413	10.9553	6.29103	6.37981	9.64288	5.88493	9.24415	6.92777	10.6465	8.90277	13.4654	13.8723
SHISAL2A	chr1	2508	0.0263132	0.0114455	0.0362763	0.0142057	0.0300755	0.0366755	0	0.0129903	0.0194674	0.0278013	0	0	0.0150877	0.0167073	0	0.0285332	0	0.0779125	0	0	0.0237621	0	0	0.0127908	0	0	0	0.0207783	0	0.0194572	0	0	0	0.0347231	0.018426	0	0.0235166	0	0.0351958
COA7	chr1	4165	3.76314	4.45571	4.15767	3.67828	3.75789	3.87584	4.69875	5.11573	3.48158	3.27284	5.70962	3.44139	4.95144	4.87934	4.58728	3.99042	4.58934	3.37794	3.70747	5.17202	5.73059	4.13679	3.98908	3.39664	3.47905	5.90918	5.44274	3.71603	5.21108	2.95839	3.74323	3.41613	4.0522	3.77928	4.73775	4.43896	4.03583	4.85754	4.41886
NDUFS5P3	chr1	321	0	0	0	0	0	0	0	0.101494	0	0.108607	0	0	0	0	0	0	0	0	0.194756	0.233417	0.0928275	0	0	0	0	0	0	0	0	0	0	0	0	0	0.071982	0	0.0918688	0.117151	0.137494
RN7SL62P	chr1	297	0	0	0	0	0	0	0	0	0	0	0	0	0	0	0	0	0	0	0	0	0	0	0	0	0	0	0	0	0	0	0	0	0	0	0	0	0	0	0
ZYG11B	chr1	8198	10.3643	8.64872	7.5207	6.58192	7.92202	7.81478	10.3171	10.2969	9.42179	9.71295	10.3684	8.78084	10.4016	9.84169	10.1583	8.84041	10.6991	8.1935	8.75066	5.93163	10.4045	8.58434	8.29963	7.84179	7.44991	10.724	10.2252	7.10041	7.63419	7.59542	7.51213	6.20297	7.4236	7.77588	7.09985	8.57597	7.98039	8.45638	7.78214
RNU2-30P	chr1	141	0	0	0.43017	0.758042	0	0	0.298808	0.11553	0.346271	0.494509	0	1.1295	0.134184	0.445765	0.174844	0.126882	0	0	0.443381	0	0.422661	0.557976	0	0	0.206361	0.363459	0.233005	0.184794	0	0.173045	0	1.02342	0.354661	0	0.491622	0	0.104574	0	0.313018
RPS13P2	chr1	455	12.2559	18.0749	12.864	10.0228	8.37183	10.0068	16.575	18.7601	10.7306	8.42838	14.3894	11.4632	14.637	11.4655	18.5303	13.8404	14.9463	7.83765	8.24396	36.0637	15.8484	9.85594	5.79609	8.672	10.4877	16.1909	17.5821	9.50615	13.3999	7.82925	14.1966	8.05553	7.41864	12.9671	13.2543	17.2256	10.6941	25.208	24.3958
RNU6-969P	chr1	105	0	0	0	0	0	0	0	0	0	0	0	0	0	0	0	0	0	0	0	0	0	0	0	0	0	0	0	0	0	0	0	0	0	0	0	0	0	0	0
ZYG11A	chr1	4694	1.41997	0.856146	1.02081	0.884247	0.650807	0.715242	1.50792	1.2285	1.13895	1.25518	1.01804	1.08571	0.467558	1.28098	0.761542	1.07479	0.774409	0.8742	0.978904	0.710321	0.942682	0.762611	1.09958	0.758587	0.880221	1.16274	1.04636	1.24896	1.18787	1.00841	0.785316	0.879215	1.11328	0.732825	1.2897	1.0911	0.951793	0.713011	0.620569
AC099677.4	chr1	380	0	0	0	0	0	0	0	0	0	0	0	0	0	0	0	0	0	0	0	0	0	0	0	0	0	0	0	0	0	0	0	0	0	0	0	0	0	0	0
ECHDC2	chr1	11572	4.82462	3.29546	5.72627	5.23551	4.24665	3.56101	6.90852	3.86692	6.36461	7.46244	2.81263	7.68636	3.31737	5.05126	3.54285	4.29788	3.40429	4.40724	4.98913	9.1101	2.94577	4.12001	5.05931	4.72375	6.35395	2.40141	3.23795	5.62911	3.98081	5.87635	4.85425	5.08773	4.5353	4.22183	4.45272	4.44264	4.26472	1.99531	2.28649
AC099677.1	chr1	175	0.188553	0.246046	0.0866485	0.407177	0	0	0	0	0	0	0.215014	0	0	0	0	0.408921	0	0	0	0	0	0.449569	0	0	0.332536	0	0.0938676	0	0	0.27885	0	0.164916	0	0.373224	0.396107	0	0	0	0
AC099677.2	chr1	175	0	0	0.173297	0	0	0	0.481508	0	0	0.199216	0	0.455028	0	0	0	0.204461	0.198774	0	0.357238	0	0.0851361	0	0	0	0.166268	0.146422	0	0	0	0	0.193252	0	0	0	0	0	0	0.214888	0
SCP2	chr1	8305	6.651	7.69221	5.82804	5.37315	6.23961	6.40164	9.05292	9.13836	7.50734	6.30512	6.53327	7.64657	6.95289	6.61703	8.89643	7.14751	7.81573	6.08213	6.94044	10.4248	7.50412	5.28129	5.25312	5.65106	6.50257	8.22401	8.61593	5.79162	6.34052	5.02677	5.84757	5.34117	5.3349	6.31777	6.79415	6.69016	6.27969	10.4733	11.7952
MIR1273F	chr1	99	0	0	0.153167	0.179939	0.761913	0	0.212788	0.329086	0	0.35215	0	0.804342	0.191111	0.423252	0	0	0	0	0	0.756837	0	0	0.380552	0	0	0	0	0	0	0.246458	0	0	0.505123	0.879652	0	0.587881	0.148939	0	0
[truncated: 55,522 more rows]

## Sheet: First trimester CPM
Geneid	chr	SRR6463487	SRR6463488	SRR6463489	SRR6463490	SRR6463491	SRR6463492	SRR6463493	SRR6463494	SRR6463495	SRR6463496	SRR6463497	SRR6463498	SRR6463499	SRR6463500	SRR6463501	SRR6463502	SRR6463503	SRR6463504	SRR6463505	SRR6463506	SRR6463507	SRR6463508	SRR6463509	SRR6463510	SRR6463511	SRR6463512	SRR6463513	SRR6463514	SRR6463515	SRR6463516	SRR6463517	SRR6463518	SRR6463519	SRR6463520	SRR6463521	SRR6463522	SRR6463523	SRR6463524	SRR6463525
[truncated: 10,694 more rows]

[truncated: 2 more sheets: Term FPKM, Term CPM]
