# Supplementary material for: Sex differences in early and term placenta are conserved in adult tissues
Source: Biol Sex Differ. 2022 Dec 22;13:74. doi: 10.1186/s13293-022-00470-y (PMC9773522; doi:10.1186/s13293-022-00470-y)
Supplement: Supplementary file 10 — Additional file 10: Table S10. Unique and shared sex-differentially expressed genes between first trimester and term placentas. [file 13293_2022_470_MOESM10_ESM.xlsx]

## Sheet: Sheet1
Gonzalez et al. 2018	Re-process of Gonzalez 2021	shared between Gonzalez et al. 2018 and re-processed			term	shared between first, term, and gonzalez
ANOS2P	EIF4A1P2	RPS4Y1			RPS4Y1	RPS4Y1
HDAC8	CD24P4	DDX3Y			UTY	DDX3Y
RP13-216E22.4	KRT18P10	UTY			DDX3Y	UTY
EIF1AX-AS1	VDAC1P6	KDM5D			USP9Y	KDM5D
IQCJ-SCHIP1-AS1	AC005255.1	USP9Y			TTTY15	USP9Y
ZNF799	ARMCX7P	EIF1AY			ZFY	EIF1AY
MTRNR2L8	CD99	ZFY			KDM5D	ZFY
RPL23AP11	EIF1AXP1	TTTY15			PCDH11Y	TTTY15
HMGCS2	NUDT10	XIST			EIF1AY	XIST
ARHGEF9	EIF2S3	PCDH11Y			PRKY	PCDH11Y
Y_RNA	HSD17B10	LINC00278			LINC00278	LINC00278
RP13-36G14.4	ZBED1	TTTY14			FAM224B	KDM6A
HSPB1	AC113174.1	TXLNGY			FAM224A	PSMA6P1
	ASMTL	ZFY-AS1			CD24P4	PUDP
	BCLAF3	KDM6A			PSMA6P1	DDX3X
	RPS4XP3	PSMA6P1			GYG2P1	EIF1AX
	MBTPS2	PUDP			XIST	RPS4X
	SLC25A40	DDX3X			RNU2-57P	JPX
	PSPHP1	EIF1AX			AC010737.1	ZFX
	AL021155.2	RPS4X			KDM5C	STS
	MIR643	JPX			KDM6A	SMC1A
	AC103591.3	ZFX			DDX3X	KDM5C
	ZRSR2	ARMCX6			SMC1A	CHM
	BIVM	STS			ZFX
	SLC2A13	SMC1A			EIF2S3
	LYPLAL1	TRAPPC2			EIF1AX
	ZNF730	ARMCX3			UBA1
	FRA10AC1	BRCC3			EIF1AXP1
	ZDHHC17	OFD1			CD99
	AL359880.1	RASSF6			HSD17B10
	USE1	KDM5C			RPS4X
	POLG2	TBC1D32			VAMP7
	ZNF780A	OSBPL3			PUDP
	CD99P1	LINC00630			ZRSR2
	ANAPC1P1	CHM			STS
	NUDT4	YIPF6			VDAC1P1
	GCLM	FRG1JP			NAA10
	ASPH	MIR548B			INE1
	REL	ZNF300			KDM5C-IT1
	FAM122B	PHTF1			JPX
	CD24	MIR6895			CHM
	ALDH3B2	ITGB8			MBTPS2
	FBXL5	LINC00643			CXorf36
	GLRX2	RAB30			EIF4A1P10
	EEF1AKMT2	TLE2			TXLNG
	DR1				MIR4767
	STX7				HDAC8
	SOCS6				RPS6KA6
	DGKZ				BCLAF3
	NECTIN1				EIF2S3B
	CBR4				PRKCE
	CXorf56				LAS1L
	TNIK				CDK16
	TMEM168
	PLEKHA8
	LUC7L2
	THAP3
	MAGEH1
	OXR1
	FANCM
	HS6ST2
	RN7SL499P
	ZFAND5
	PARD6B
	SNORA40B
	TMTC3
	C16orf87
	AL353804.1
	PCMTD2
	GOPC
	AC019226.1
	AL121820.2
	MDM1
	CDKN1A
	CEP290
	PPP1R2
	BIRC2
	ALDH6A1
	PAQR3
	NAA30
	DDX28
	PLCXD1
	AL450992.2
	DPY19L3
	PRCC
	DDHD2
	ACSL1
	PLBD2
	SMIM13
	AP1AR
	SMCHD1
	UMAD1
	PNPLA8
	BAG2
	SACM1L
	AES
	GNA13
	BEX1
	GPR137
	JMJD4
	ZYX
	SLC35D1
	PCYOX1
	CDK2AP2
	ACADSB
	LARP4
	DENR
	PIGF
	ETNK1
	OSBPL8
	ZMYM1
	GLS
	POLR2E
	FAM69A
	RAB27B
	DBT
	CCDC186
	KXD1
	SMIM14
	PSME3
	PLEKHF2
	CD2AP
	ZNF451
	FPGT
	BMPR1A
	RNF25
	MBNL1
	MIER1
	THOC2
	GMEB2
	AEN
	SPOPL
	CAPN6
	NHLRC3
	ATF2
	HSPD1P6
	TARBP2
	RMND5B
	ZDHHC21
	SREBF1
	TMEM222
	HID1
	BMI1
	NT5DC1
	SLC25A36
	CBWD5
	CYREN
	ELMOD2
	PNRC1
	EFS
	TMLHE
	DGKZP1
	DCP2
	AKAP17A
	SLK
	C9orf40
	ADGRL3
	TUBG1
	ABHD13
	TIFA
	CPNE3
	DNAJB4
	TMEM144
	MANEA
	MAP3K6
	SSSCA1
	LCORL
	TMEM64
	NEK1
	TINF2
	DPY19L4
	DDIT3
	UCA1
	SERPING1
	RAB21
	MTX1
	AL354714.2
	LRRC61
	CGGBP1
	PPP1R12C
	OTUD7B
	CCNC
	UBA5
	NIPSNAP2
	NEU3
	DNAJB14
	SIN3B
	STRN4
	HOMER1
	WDFY1
	ZSWIM8
	ENC1
	NDUFC2
	ZFPL1
	RASSF3
	PTAR1
	ARHGDIA
	WASHC4
	GNB2
	POLK
	PSMA1
	MME
	TROVE2
	SPCS3
	RNF217
	SF3A1
	CTDNEP1
	TMEM30A
	TNPO1
	UBQLN4
	ZNF267
	KRAS
	PIGN
	ZBTB44
	MOB1A
	SLC27A4
	BRMS1
	SLC25A16
	CEBPZOS
	TMEM263
	SYPL1
	POLG
	RDH10
