# Supplementary material for: Sex differences in early and term placenta are conserved in adult tissues
Source: Biol Sex Differ. 2022 Dec 22;13:74. doi: 10.1186/s13293-022-00470-y (PMC9773522; doi:10.1186/s13293-022-00470-y)
Supplement: Supplementary file 11 — Additional file 11: Table S11. Functional enrichment analysis for sex-differentially expressed genes in term and first trimester placentas. [file 13293_2022_470_MOESM11_ESM.xlsx]

## Sheet: first trimester
Upregulated in Female Placentas
GO: Molecular Function
	ID	Name	Source	pValue	FDR B&H	FDR B&Y	Bonferroni	Genes from Input	Genes in Annotation	Input Genes
1	GO:0050072	m7G(5')pppN diphosphatase activity	GO	0.0001407	0.04776	0.3327	0.08372	3	13	DCP2, NUDT14,NUDT10
2	GO:0051377	mannose-ethanolamine phosphotransferase activity	GO	0.0003874	0.04776	0.3327	0.2305	2	4	PIGN, PIGF
3	GO:0000298	endopolyphosphatase activity	GO	0.0006422	0.04776	0.3327	0.3821	2	5	NUDT4,NUDT10
4	GO:0052842	inositol diphosphate pentakisphosphate diphosphatase activity	GO	0.0006422	0.04776	0.3327	0.3821	2	5	NUDT4,NUDT10
5	GO:0052840	inositol diphosphate tetrakisphosphate diphosphatase activity	GO	0.0006422	0.04776	0.3327	0.3821	2	5	NUDT4,NUDT10
6	GO:0034431	bis(5'-adenosyl)-hexaphosphatase activity	GO	0.0006422	0.04776	0.3327	0.3821	2	5	NUDT4,NUDT10
7	GO:0008486	diphosphoinositol-polyphosphate diphosphatase activity	GO	0.0006422	0.04776	0.3327	0.3821	2	5	NUDT4,NUDT10
8	GO:0034432	bis(5'-adenosyl)-pentaphosphatase activity	GO	0.0006422	0.04776	0.3327	0.3821	2	5	NUDT4,NUDT10
GO: Biological Process
	ID	Name	Source	pValue	FDR B&H	FDR B&Y	Bonferroni	Genes from Input	Genes in Annotation	Input Genes
1	GO:0009083	branched-chain amino acid catabolic process	GO	1.559e-05	0.04328	0.3729	0.04824	4	20	ACADSB, DBT,HSD17B10, ALDH6A1
2	GO:0009081	branched-chain amino acid metabolic process	GO	2.798e-05	0.04328	0.3729	0.08657	4	23	ACADSB, DBT,HSD17B10, ALDH6A1
Gene Family
	ID	Name	Source	pValue	FDR B&H	FDR B&Y	Bonferroni	Genes from Input	Genes in Annotation	Input Genes
1	667	Nudix hydrolase family	genenames.org	0.0003622	0.03188	0.1613	0.03188	3	24	DCP2, NUDT14,NUDT10
Upregulated in Male Placentas
Gene Family
	ID	Name	Source	pValue	FDR B&H	FDR B&Y	Bonferroni	Genes from Input	Genes in Annotation	Input Genes
1	715	MicroRNAs|Pseudoautosomal region 1	genenames.org	4.908e-11	2.7e-09	1.24e-08	2.7e-09	6	25	AKAP17A,CD99,CD99P1,ASMTL,PLCXD1,ZBED1
2	870	Cathepsins|Minor histocompatibility antigens	genenames.org	2.533e-07	6.965e-06	3.2e-05	1.393e-05	5	51	RPS4Y1, DDX3Y, KDM5D, USP9Y, UTY
3	485	PHD finger proteins|Lysine demethylases	genenames.org	0.001911	0.03503	0.1609	0.1051	2	24	KDM5D, UTY

## Sheet: term
Upregulated in Female Placentas
GO: Molecular Function
	ID	Name	Source	pValue	FDR B&H	FDR B&Y	Bonferroni	Genes from Input	Genes in Annotation	Input Genes
1	GO:0003743	translation initiation factor activity	GO	5.589e-05	0.007869	0.04543	0.01006	3	62	EIF2S3B,EIF1AX,EIF2S3
2	GO:0000049	tRNA binding	GO	8.743e-05	0.007869	0.04543	0.01574	3	72	EIF2S3B,HSD17B10,EIF2S3
3	GO:0008135	translation factor activity, RNA binding	GO	0.0002677	0.0128	0.07392	0.04819	3	105	EIF2S3B,EIF1AX,EIF2S3
4	GO:0090079	translation regulator activity, nucleic acid binding	GO	0.0005354	0.0128	0.07392	0.09638	3	133	EIF2S3B,EIF1AX,EIF2S3
5	GO:0032452	histone demethylase activity	GO	0.0005565	0.0128	0.07392	0.1002	2	29	KDM6A,KDM5C
6	GO:0140457	protein demethylase activity	GO	0.0005565	0.0128	0.07392	0.1002	2	29	KDM6A,KDM5C
7	GO:0043021	ribonucleoprotein complex binding	GO	0.001055	0.0128	0.07392	0.1898	3	168	NAA10,XIST,DDX3X
8	GO:0045182	translation regulator activity	GO	0.001073	0.0128	0.07392	0.1931	3	169	EIF2S3B,EIF1AX,EIF2S3
9	GO:0032451	demethylase activity	GO	0.001169	0.0128	0.07392	0.2104	2	42	KDM6A,KDM5C
10	GO:0004773	steryl-sulfatase activity	GO	0.001209	0.0128	0.07392	0.2177	1	1	STS
11	GO:0008709	cholate 7-alpha-dehydrogenase activity	GO	0.001209	0.0128	0.07392	0.2177	1	1	HSD17B10
12	GO:1990738	pseudouridine 5'-phosphatase activity	GO	0.001209	0.0128	0.07392	0.2177	1	1	PUDP
13	GO:0106283	ursodeoxycholate 7-beta-dehydrogenase (NAD+) activity	GO	0.001209	0.0128	0.07392	0.2177	1	1	HSD17B10
14	GO:0106282	isoursodeoxycholate 7-beta-dehydrogenase (NAD+) activity	GO	0.001209	0.0128	0.07392	0.2177	1	1	HSD17B10
15	GO:0106281	chenodeoxycholate 7-alpha-dehydrogenase (NAD+) activity	GO	0.001209	0.0128	0.07392	0.2177	1	1	HSD17B10
16	GO:0047015	3-hydroxy-2-methylbutyryl-CoA dehydrogenase activity	GO	0.001209	0.0128	0.07392	0.2177	1	1	HSD17B10
17	GO:0018454	acetoacetyl-CoA reductase activity	GO	0.001209	0.0128	0.07392	0.2177	1	1	HSD17B10
18	GO:0008134	transcription factor binding	GO	0.001962	0.01962	0.1133	0.3532	5	768	KDM5C,DDX3X,HDAC8,TXLNG,HSD17B10
19	GO:0044594	17-beta-hydroxysteroid dehydrogenase (NAD+) activity	GO	0.002414	0.02287	0.132	0.4346	1	2	HSD17B10
20	GO:0043273	CTPase activity	GO	0.00362	0.03102	0.1791	0.6515	1	3	DDX3X
21	GO:1990190	peptide-glutamate-N-acetyltransferase activity	GO	0.00362	0.03102	0.1791	0.6515	1	3	NAA10
22	GO:0004663	Rab geranylgeranyltransferase activity	GO	0.004823	0.03473	0.2005	0.8682	1	4	CHM
23	GO:0036033	mediator complex binding	GO	0.004823	0.03473	0.2005	0.8682	1	4	SMC1A
24	GO:1990189	peptide-serine-N-acetyltransferase activity	GO	0.004823	0.03473	0.2005	0.8682	1	4	NAA10
25	GO:0004839	ubiquitin activating enzyme activity	GO	0.004823	0.03473	0.2005	0.8682	1	4	UBA1
26	GO:0051213	dioxygenase activity	GO	0.005594	0.03873	0.2236	1	2	93	KDM6A,KDM5C
27	GO:0004661	protein geranylgeranyltransferase activity	GO	0.006026	0.03874	0.2236	1	1	5	CHM
28	GO:0071558	histone H3-tri/di-methyl-lysine-27 demethylase activity	GO	0.006026	0.03874	0.2236	1	1	5	KDM6A
29	GO:0034647	histone H3-tri/di/monomethyl-lysine-4 demethylase activity	GO	0.007227	0.04485	0.2589	1	1	6	KDM5C
30	GO:0032555	purine ribonucleotide binding	GO	0.007605	0.04563	0.2634	1	7	1996	EIF2S3,SMC1A,DDX3X,CHM,UBA1,EIF2S3B,CDK16
31	GO:0033592	RNA strand annealing activity	GO	0.008426	0.04751	0.2743	1	1	7	DDX3X
32	GO:0031490	chromatin DNA binding	GO	0.009007	0.04751	0.2743	1	2	119	KDM6A,ZFX
33	GO:0003857	3-hydroxyacyl-CoA dehydrogenase activity	GO	0.009624	0.04751	0.2743	1	1	8	HSD17B10
34	GO:0008318	protein prenyltransferase activity	GO	0.009624	0.04751	0.2743	1	1	8	CHM
35	GO:0030628	pre-mRNA 3'-splice site binding	GO	0.009624	0.04751	0.2743	1	1	8	ZRSR2
36	GO:0003682	chromatin binding	GO	0.01044	0.04751	0.2743	1	4	725	SMC1A,ZFX,HDAC8,KDM6A
37	GO:0047044	androstan-3-alpha,17-beta-diol dehydrogenase activity	GO	0.01082	0.04751	0.2743	1	1	9	HSD17B10
38	GO:0047035	testosterone dehydrogenase (NAD+) activity	GO	0.01082	0.04751	0.2743	1	1	9	HSD17B10
39	GO:0043035	chromatin insulator sequence binding	GO	0.01082	0.04751	0.2743	1	1	9	ZFX
40	GO:0070878	primary miRNA binding	GO	0.01082	0.04751	0.2743	1	1	9	DDX3X
41	GO:0032453	histone H3-methyl-lysine-4 demethylase activity	GO	0.01082	0.04751	0.2743	1	1	9	KDM5C
GO: Biological Process
	ID	Name	Source	pValue	FDR B&H	FDR B&Y	Bonferroni	Genes from Input	Genes in Annotation	Input Genes
1	GO:0006413	translational initiation	GO	3.749e-06	0.003427	0.02534	0.003427	5	210	EIF2S3B,EIF1AX,RPS4X,EIF2S3,DDX3X
2	GO:0045903	positive regulation of translational fidelity	GO	7.742e-06	0.003538	0.02617	0.007076	2	4	EIF2S3B,EIF2S3
3	GO:0045727	positive regulation of translation	GO	3.178e-05	0.009682	0.0716	0.02905	4	159	EIF2S3B,RPS4X,EIF2S3,DDX3X
4	GO:0007062	sister chromatid cohesion	GO	6.853e-05	0.01287	0.09518	0.06264	3	69	NAA10,SMC1A,HDAC8
5	GO:0034250	positive regulation of cellular amide metabolic process	GO	7.041e-05	0.01287	0.09518	0.06435	4	195	EIF2S3B,RPS4X,EIF2S3,DDX3X
6	GO:0001731	formation of translation preinitiation complex	GO	0.0001	0.01523	0.1127	0.09141	2	13	EIF2S3B,EIF2S3
7	GO:0022613	ribonucleoprotein complex biogenesis	GO	0.000238	0.03059	0.2262	0.2176	5	501	EIF2S3B,LAS1L,ZRSR2,EIF2S3,DDX3X
8	GO:0006450	regulation of translational fidelity	GO	0.0002677	0.03059	0.2262	0.2447	2	21	EIF2S3B,EIF2S3
9	GO:0009048	dosage compensation by inactivation of X chromosome	GO	0.0003511	0.03431	0.2537	0.3209	2	24	XIST,JPX
10	GO:0007549	dosage compensation	GO	0.0004129	0.03431	0.2537	0.3774	2	26	KDM6A,KDM5C
11	GO:0007063	regulation of sister chromatid cohesion	GO	0.0004129	0.03431	0.2537	0.3774	2	26	NAA10,HDAC8
12	GO:0070076	histone lysine demethylation	GO	0.000551	0.04048	0.2994	0.5037	2	30	KDM6A,KDM5C
13	GO:0007064	mitotic sister chromatid cohesion	GO	0.0006274	0.04048	0.2994	0.5735	2	32	NAA10,SMC1A
14	GO:0016577	histone demethylation	GO	0.0006274	0.04048	0.2994	0.5735	2	32	KDM6A,KDM5C
15	GO:0006482	protein demethylation	GO	0.0007086	0.04048	0.2994	0.6477	2	34	KDM6A,KDM5C
16	GO:0008214	protein dealkylation	GO	0.0007086	0.04048	0.2994	0.6477	2	34	KDM6A,KDM5C
17	GO:0002183	cytoplasmic translational initiation	GO	0.0008395	0.04273	0.316	0.7673	2	37	EIF2S3B,EIF2S3
18	GO:0007059	chromosome segregation	GO	0.0008416	0.04273	0.316	0.7692	4	374	NAA10,SMC1A,HDAC8,DDX3X
19	GO:2000718	regulation of maintenance of mitotic sister chromatid cohesion, centromeric	GO	0.001162	0.04929	0.3646	1	1	1	NAA10
20	GO:2000719	negative regulation of maintenance of mitotic sister chromatid cohesion, centromeric	GO	0.001162	0.04929	0.3646	1	1	1	NAA10
21	GO:0071960	maintenance of mitotic sister chromatid cohesion, centromeric	GO	0.001162	0.04929	0.3646	1	1	1	NAA10
22	GO:0048799	animal organ maturation	GO	0.001187	0.04929	0.3646	1	2	44	MBTPS2, CHM
Gene Family
	ID	Name	Source	pValue	FDR B&H	FDR B&Y	Bonferroni	Genes from Input	Genes in Annotation	Input Genes
1	103	X-linked mental retardation	genenames.org	1.99e-05	0.0004576	0.001709	0.0004576	3	54	HSD17B10, KDM5C, HDAC8
2	485	PHD finger proteins|Lysine demethylases	genenames.org	0.0002549	0.002932	0.01095	0.005864	2	24	KDM6A,KDM5C
3	989	Histone deacetylases, class I	genenames.org	0.003976	0.03037	0.1134	0.09144	1	4	HDAC8
4	1301	SUMO specific peptidases|5FMC ribosome biogenesis complex	genenames.org	0.005958	0.03037	0.1134	0.137	1	6	LAS1L
5	761	Structural maintenance of chromosomes proteins	genenames.org	0.006948	0.03037	0.1134	0.1598	1	7	SMC1A
6	1060	Cohesin complex	genenames.org	0.007937	0.03037	0.1134	0.1825	1	8	SMC1A
7	100	Ubiquitin like modifier activating enzymes	genenames.org	0.009912	0.03037	0.1134	0.228	1	10	UBA1
8	1045	HAD Asp-based non-protein phosphatases	genenames.org	0.0109	0.03037	0.1134	0.2506	1	11	PUDP
9	660	N(alpha)-acetyltransferase subunits|GCN5 related N-acetyltransferases	genenames.org	0.01188	0.03037	0.1134	0.2733	1	12	NAA10
10	418	AT-rich interaction domain containing	genenames.org	0.01483	0.03411	0.1274	0.3411	1	15	KDM5C
11	410	Sulfatases	genenames.org	0.01777	0.03716	0.1388	0.4088	1	18	STS
12	1134	GCN5 related N-acetyltransferases	genenames.org	0.02363	0.04202	0.1569	0.5435	1	24	NAA10
13	788	Long non-coding RNAs	genenames.org	0.02499	0.04202	0.1569	0.5747	2	249	XIST, JPX
14	496	Cyclin dependent kinases	genenames.org	0.02558	0.04202	0.1569	0.5883	1	26	CDK16
15	728	S ribosomal proteins	genenames.org	0.03332	0.04929	0.184	0.7664	1	34	RPS4X
16	73	Ring finger proteins|Zinc fingers CCCH-type	genenames.org	0.03429	0.04929	0.184	0.7886	1	35	ZRSR2
Upregulated in Male Placentas
GO: Molecular Function
	ID	Name	Source	pValue	FDR B&H	FDR B&Y	Bonferroni	Genes from Input	Genes in Annotation	Input Genes
1	GO:0032452	histone demethylase activity	GO	0.0001589	0.007943	0.0412	0.01589	2	29	UTY, KDM5D
2	GO:0140457	protein demethylase activity	GO	0.0001589	0.007943	0.0412	0.01589	2	29	UTY, KDM5D
3	GO:0032451	demethylase activity	GO	0.0003353	0.01118	0.05797	0.03353	2	42	UTY, KDM5D
4	GO:0051213	dioxygenase activity	GO	0.001635	0.0392	0.2033	0.1635	2	93	UTY, KDM5D
5	GO:0004699	calcium-independent protein kinase C activity	GO	0.001962	0.0392	0.2033	0.1962	1	3	PRKCE
6	GO:0031490	chromatin DNA binding	GO	0.002657	0.0392	0.2033	0.2657	2	119	UTY, ZFY
7	GO:0071558	histone H3-tri/di-methyl-lysine-27 demethylase activity	GO	0.003267	0.0392	0.2033	0.3267	1	5	UTY
8	GO:0004674	protein serine/threonine kinase activity	GO	0.003648	0.0392	0.2033	0.3648	3	495	RPS6KA6,PRKCE,PRKY
9	GO:0035276	ethanol binding	GO	0.00392	0.0392	0.2033	0.392	1	6	PRKCE
10	GO:0034647	histone H3-tri/di/monomethyl-lysine-4 demethylase activity	GO	0.00392	0.0392	0.2033	0.392	1	6	KDM5D
11	GO:0004711	ribosomal protein S6 kinase activity	GO	0.004572	0.04156	0.2156	0.4572	1	7	RPS6KA6
12	GO:0004691	cAMP-dependent protein kinase activity	GO	0.005223	0.04196	0.2177	0.5223	1	8	PRKY
13	GO:0043035	chromatin insulator sequence binding	GO	0.005874	0.04196	0.2177	0.5874	1	9	ZFY
14	GO:0032453	histone H3-methyl-lysine-4 demethylase activity	GO	0.005874	0.04196	0.2177	0.5874	1	9	KDM5D
15	GO:0004690	cyclic nucleotide-dependent protein kinase activity	GO	0.006525	0.0435	0.2257	0.6525	1	10	PRKY
16	GO:0051864	histone H3-methyl-lysine-36 demethylase activity	GO	0.007175	0.04485	0.2326	0.7175	1	11	UTY
17	GO:0070410	co-SMAD binding	GO	0.007825	0.04603	0.2388	0.7825	1	12	USP9Y
18	GO:0043023	ribosomal large subunit binding	GO	0.008475	0.04708	0.2442	0.8475	1	13	EIF4AY
GO: Biological Process
	ID	Name	Source	pValue	FDR B&H	FDR B&Y	Bonferroni	Genes from Input	Genes in Annotation	Input Genes
1	GO:0070076	histone lysine demethylation	GO	0.0001573	0.04309	0.3156	0.1338	2	30	UTY, KDM5D
2	GO:0016577	histone demethylation	GO	0.0001792	0.04309	0.3156	0.1525	2	32	UTY, KDM5D
3	GO:0006482	protein demethylation	GO	0.0002026	0.04309	0.3156	0.1724	2	34	UTY, KDM5D
4	GO:0008214	protein dealkylation	GO	0.0002026	0.04309	0.3156	0.1724	2	34	UTY, KDM5D
Gene Family
	ID	Name	Source	pValue	FDR B&H	FDR B&Y	Bonferroni	Genes from Input	Genes in Annotation	Input Genes
1	870	Cathepsins|Minor histocompatibility antigens	genenames.org	6.652e-11	1.064e-09	3.598e-09	1.064e-09	5	51	UTY, DDX3Y, RPS4Y1, KDM5D, USP9Y
2	485	PHD finger proteins|Lysine demethylases	genenames.org	9.216e-05	0.0007373	0.002493	0.001475	2	24	UTY, KDM5D
3	12	Vesicle associated membrane proteins	genenames.org	0.004251	0.01663	0.05623	0.06801	1	7	VAMP7
4	835	C2 domain containing protein kinases	genenames.org	0.006068	0.01663	0.05623	0.09708	1	10	PRKCE
5	716	Pseudoautosomal region 2	genenames.org	0.006068	0.01663	0.05623	0.09708	1	10	VAMP7
6	1156	Mitogen-activated protein kinase-activated protein kinases	genenames.org	0.006673	0.01663	0.05623	0.1068	1	11	RPS6KA6
7	21	Non-clustered protocadherins|Protein phosphatase 1 regulatory subunits	genenames.org	0.007277	0.01663	0.05623	0.1164	1	12	PCDH11Y
8	418	AT-rich interaction domain containing	genenames.org	0.009089	0.01818	0.06145	0.1454	1	15	KDM5D
9	715	MicroRNAs|Pseudoautosomal region 1	genenames.org	0.01511	0.02686	0.09079	0.2417	1	25	CD99
10	728	S ribosomal proteins	genenames.org	0.02049	0.03279	0.1109	0.3279	1	34	RPS4Y1
11	499	DEAD-box helicases	genenames.org	0.02526	0.03674	0.1242	0.4042	1	42	DDX3Y
12	366	Ubiquitin specific peptidases	genenames.org	0.03355	0.04473	0.1512	0.5368	1	56	USP9Y
