# Supplementary material for: Sex differences in early and term placenta are conserved in adult tissues
Source: Biol Sex Differ. 2022 Dec 22;13:74. doi: 10.1186/s13293-022-00470-y (PMC9773522; doi:10.1186/s13293-022-00470-y)
Supplement: Supplementary file 12 — Additional file 12: Table S12. Gene function annotation information and association with pregnancy complications for the first and term sex-differentially expressed genes. [file 13293_2022_470_MOESM12_ESM.xlsx]

## Sheet: First trimester
Geneid	chr	length	logFC	AveExpr	t	P.Value	adj.P.Val	B	genecards	Y or N pregnancy complications	Name of complication	Links	citation(s)
XIST	chrX	25264	8.23032	4.6679	39.6344	3.04699e-34	5.14255e-31	67.4053	early developmental process in mammalian females that transcriptionally silences one of the pair of X chromosomes, thus providing dosage equivalence between males and females. The process is regulated by several factors, including a region of chromosome X called the X inactivation center (XIC)	Y	gestational diabetes, pre-eclampsia, caesarean section, very preterm birth, moderate to late preterm, post-term birth	https://www.genecards.org/cgi-bin/carddisp.pl?gene=XIST https://www.sciencedirect.com/science/article/pii/S1028455920300565	Liu, M., Zhu, H., Li, Y., Zhuang, J., Cao, T., & Wang, Y. (2020). Expression of serum lncRNA-Xist in patients with polycystic ovary syndrome and its relationship with pregnancy outcome. Taiwanese Journal of Obstetrics and Gynecology, 59(3), 372–376. https://doi.org/10.1016/j.tjog.2020.03.006
TTTY15	chrY	5284	-10.4588	-0.47177	-53.1963	1.54266e-39	2.0829e-35	61.9346	May function as a ubiquitin-protein or polyubiquitin hydrolase involved both in the processing of ubiquitin precursors and of ubiquitinated proteins. May therefore play an important regulatory role at the level of protein turnover by preventing degradation of proteins through the removal of conjugated ubiquitin	N		https://www.genecards.org/cgi-bin/carddisp.pl?gene=TTTY15&keywords=TTTY15
UTY	chrY	9191	-12.1091	0.453328	-51.4692	5.87577e-39	3.96673e-35	61.4997	Male-specific histone demethylase that catalyzes trimethylated 'Lys-27' (H3K27me3) demethylation in histone H3	Y	secondary recurrent miscarriage/primary recurrent miscarriage	https://www.genecards.org/cgi-bin/carddisp.pl?gene=UTY&keywords=UTY	Nielsen, H. S., Wu, F., Aghai, Z., Steffensen, R., van Halteren, A. G., Spierings, E., Christiansen, O. B., Miklos, D., & Goulmy, E. (2010). H-Y antibody titers are increased in unexplained secondary recurrent miscarriage patients and associated with low male: Female ratio in subsequent live births. Human Reproduction, 25(11), 2745–2752. https://doi.org/10.1093/humrep/deq242
DDX3Y	chrY	5738	-12.8452	0.912902	-49.8202	2.19541e-38	9.8808e-35	60.9855	member of the DEAD-box RNA helicase family, characterized by nine conserved motifs, included the conserved Asp-Glu-Ala-Asp (DEAD) motif, thought to be involved in ATP binding, hydrolysis, RNA binding, and in the formation of intramolecular interactions, Mutations in this gene result in male infertility, a reduction in germ cell numbers, and can result in Sertoli-cell only sydrome	Y	secondary recurrent miscarriage	https://www.genecards.org/cgi-bin/carddisp.pl?gene=DDX3Y&keywords=DDX3Y	Hoch, D., Novakovic, B., Cvitic, S., Saffery, R., Desoye, G., & Majali-Martinez, A. (2020). Sex matters: XIST and DDX3Y gene expression as a tool to determine fetal sex in human first trimester placenta. Placenta, 97, 68-70.
KDM5D	chrY	9463	-12.0124	0.361209	-47.5649	1.4285e-37	4.82189e-34	60.2113	encodes a protein containing zinc finger domains. A short peptide derived from this protein is a minor histocompatibility antigen which can lead to graft rejection of male donor cells in a female recipient	N		https://www.genecards.org/cgi-bin/carddisp.pl?gene=KDM5D
RPS4Y1	chrY	2275	-13.0824	1.0342	-45.0561	1.27238e-36	3.43593e-33	59.2608	encodes ribosomal protein S4, a component of the 40S subunit, it has been suggested that haploinsufficiency of the ribosomal protein S4 genes plays a role in Turner syndrome	Y	secondary recurrent miscarriage	https://www.genecards.org/cgi-bin/carddisp.pl?gene=RPS4Y1	Nielsen, H. S., Wu, F., Aghai, Z., Steffensen, R., van Halteren, A. G., Spierings, E., Christiansen, O. B., Miklos, D., & Goulmy, E. (2010). H-Y antibody titers are increased in unexplained secondary recurrent miscarriage patients and associated with low male: Female ratio in subsequent live births. Human Reproduction, 25(11), 2745–2752. https://doi.org/10.1093/humrep/deq242
ZFY	chrY	5527	-10.8408	-0.223958	-44.7434	1.68467e-36	3.79107e-33	59.0962	encodes a zinc finger-containing protein that may function as a transcription factor. Was once a candidate for the testis-determining factor (TDF) and was erroneously referred to as TDF.	N		https://www.genecards.org/cgi-bin/car ddisp.pl?gene=ZFY	Nielsen, H. S., Wu, F., Aghai, Z., Steffensen, R., van Halteren, A. G., Spierings, E., Christiansen, O. B., Miklos, D., & Goulmy, E. (2010). H-Y antibody titers are increased in unexplained secondary recurrent miscarriage patients and associated with low male: Female ratio in subsequent live births. Human Reproduction, 25(11), 2745–2752. https://doi.org/10.1093/humrep/deq242
USP9Y	chrY	11237	-12.1176	0.432861	-40.9178	6.13936e-35	1.18419e-31	57.4267	encodes a protein that is similar to ubiquitin-specific proteases, which cleave the ubiquitin moiety from ubiquitin-fused precursors and ubiquitinylated proteins.	N (honors thesis)		https://www.genecards.org/cgi-bin/car ddisp.pl?gene=USP9Y
EIF1AY	chrY	4074	-10.4793	-0.397481	-34.6179	4.90667e-32	7.36109e-29	53.784	encodes a protein related to eukaryotic translation initiation factor 1A (EIF1A), which may function in stabilizing the binding of the initiator Met-tRNA to 40S ribosomal subunits	Y	Secondary recurrent miscarriage	https://www.genecards.org/cgi-bin/carddisp.pl?gene=EIF1AY	Nielsen, H. S., Wu, F., Aghai, Z., Steffensen, R., van Halteren, A. G., Spierings, E., Christiansen, O. B., Miklos, D., & Goulmy, E. (2010). H-Y antibody titers are increased in unexplained secondary recurrent miscarriage patients and associated with low male: Female ratio in subsequent live births. Human Reproduction, 25(11), 2745–2752. https://doi.org/10.1093/humrep/deq242
LINC00278	chrY	775	-8.20846	-1.83768	-33.1454	2.75826e-31	3.7242e-28	52.5654	an RNA Gene, and is affiliated with the lncRNA class	N		https://www.genecards.org/cgi-bin/carddisp.pl?gene=LINC00278
EIF4A1P2	chrY	1220	-8.06435	-1.8182	-28.9519	5.73692e-29	7.04181e-26	49.2121	a pseudogene	N		https://www.genecards.org/cgi-bin/carddisp.pl?gene=EIF4A1P2
CD24P4	chrY	243	-9.2115	-1.31289	-28.3693	1.27277e-28	1.32192e-25	48.797	a pseudogene	N		https://www.genecards.org/cgi-bin/carddisp.pl?gene=CD24P4
PSMA6P1	chrY	741	-7.83663	-1.88794	-28.4597	1.12358e-28	1.26422e-25	48.7441	a pseudogene	N		https://www.genecards.org/cgi-bin/carddisp.pl?gene=PSMA6P1
KRT18P10	chrY	1287	-6.58193	-2.5614	-27.2474	6.16031e-28	5.94118e-25	47.3991	a pseudogene	N		https://www.genecards.org/cgi-bin/carddisp.pl?gene=KRT18P10
VDAC1P6	chrY	855	-6.48083	-2.59207	-25.665	6.30822e-27	5.67824e-24	45.784	a pseudogene	N		https://www.genecards.org/cgi-bin/carddisp.pl?gene=VDAC1P6
ZFY-AS1	chrY	796	-6.72647	-2.53958	-22.506	9.82969e-25	8.29503e-22	42.1648	an RNA Gene, and is affiliated with the lncRNA class	N		https://www.genecards.org/cgi-bin/carddisp.pl?gene=ZFY-AS1
PCDH11Y	chrY	11672	-11.4062	-0.0131222	-21.4535	6.05442e-24	4.80863e-21	41.0575	The encoded protein consists of an extracellular domain containing seven cadherin repeats, a transmembrane domain, and a cytoplasmic tail that differs from those of the classical cadherins. This gene is located on the Y chromosome in a block of X/Y homology and is very closely related to its paralog on the X chromosome. The protein is thought to play a role in cell-cell recognition during develop…	Y	spontaneous miscarriage, recurrent miscarriage, spontaneous preterm birth	https://www.genecards.org/cgi-bin/carddisp.pl?gene=PCDH11Y	Wang, P., Pan, J., Tian, X., Dong, X., Ju, W., Wang, Y., & Zhong, N. (2021). Transcriptomics‐determined chemokine‐cytokine pathway presents a common pathogenic mechanism in pregnancy loss and spontaneous preterm birth. American Journal of Reproductive Immunology, e13398.
KDM6A	chrX	7139	0.770767	5.43728	17.0979	2.7078e-20	2.02862e-17	35.9065	located on the X chromosome and is the corresponding locus to a Y-linked gene which encodes a tetratricopeptide repeat (TPR) protein. The encoded protein of this gene contains a JmjC-domain and catalyzes the demethylation of tri/dimethylated histone H3.	Y	maternal diabetes	https://www.genecards.org/cgi-bin/carddisp.pl?gene=KDM6A	Salbaum, J. M., & Kappen, C. (2010). Neural tube defect genes and maternal diabetes during pregnancy. Birth Defects Research Part A: Clinical and Molecular Teratology, 88(8), 601-611.
TTTY14	chrY	3239	-8.18086	-1.75675	-17.0729	2.85467e-20	2.02862e-17	34.0856	is an RNA Gene, and is affiliated with the lncRNA class.	N		https://www.genecards.org/cgi-bin/carddisp.pl?gene=TTTY14
PUDP	chrX	3168	0.783308	4.35228	12.6785	8.57787e-16	5.79092e-13	25.4799	encodes a member of the haloacid dehalogenase-like (HAD) hydrolase superfamily. The encoded protein has no known biological function. This gene has a pseudogene on chromosome 1.	N		https://www.genecards.org/cgi-bin/carddisp.pl?gene=PUDP
TXLNGY	chrY	11377	-10.0834	-0.806276	-10.672	2.37268e-13	1.52552e-10	19.9494	a pseudogene	N		https://www.genecards.org/cgi-bin/carddisp.pl?gene=TXLNGY
DDX3X	chrX	15892	0.649892	8.61382	10.5945	2.53433e-13	1.55539e-10	19.7441	the protein encoded by this gene is a member of the large DEAD-box protein family, that is defined by the presence of the conserved Asp-Glu-Ala-Asp (DEAD) motif, and has ATP-dependent RNA helicase activity. This protein has been reported to display a high level of RNA-independent ATPase activity, and unlike most DEAD-box helicases, the ATPase activity is thought to be stimulated by both RNA and D…	Y	HELLP syndrome	https://www.genecards.org/cgi-bin/carddisp.pl?gene=DDX3X	Kang, B. Y., Tsoi, S., Zhu, S., Su, S., & Kay, H. H. (2008). Differential gene expression profiling in HELLP syndrome placentas. Reproductive Sciences, 15(3), 285-294.
RPS4X	chrX	2982	0.657991	9.16725	9.644	4.08727e-12	2.3994e-09	16.974	This gene encodes ribosomal protein S4, a component of the 40S subunit. Ribosomal protein S4 is the only ribosomal protein known to be encoded by more than one gene, namely this gene and ribosomal protein S4, Y-linked (RPS4Y). The 2 isoforms encoded by these genes are not identical, but are functionally equivalent. Ribosomal protein S4 belongs to the S4E family of ribosomal proteins. This gene is…	Y	Superimposed preclampsia	https://www.genecards.org/cgi-bin/carddisp.pl?gene=RPS4X	Chang, S.-D., Chao, A.-S., Peng, H.-H., Chang, Y.-L., Wang, C.-N., Cheng, P.-J., Lee, Y.-S., Chao, A., & Wang, T.-H. (2011). Analyses of placental gene expression in pregnancy-related hypertensive disorders. Taiwanese Journal of Obstetrics and Gynecology, 50(3), 283–291. https://doi.org/10.1016/j.tjog.2011.07.005
SMC1A	chrX	10484	0.588404	6.46148	9.18355	1.63788e-11	9.21445e-09	15.4286	the encoded protein is thought to be an important part of functional kinetochores. In addition, this protein interacts with BRCA1 and is phosphorylated by ATM, indicating a potential role for this protein in DNA repair. This gene, which belongs to the SMC gene family, is located in an area of the X-chromosome that escapes X inactivation. Mutations in this gene result in Cornelia de Lange syndrome.	N		https://www.genecards.org/cgi-bin/carddisp.pl?gene=SMC1A
AC005255.1	chr19	216	-2.13447	-1.75662	-8.77642	5.70987e-11	3.08379e-08	14.9446	a pseudogene	N		https://www.genecards.org/cgi-bin/carddisp.pl?gene=ENSG00000256210
JPX	chrX	13557	0.595206	4.05248	8.7468	6.25762e-11	3.24963e-08	14.1945	a nonprotein-coding RNA transcribed from a gene within the X-inactivation center (XIC; MIM 314670) that appears to participate in X chromosome inactivation	N		https://www.genecards.org/cgi-bin/carddisp.pl?gene=JPX
KDM5C	chrX	8727	0.514585	6.90281	8.46681	1.49501e-10	7.47617e-08	13.2105	encodes a protein with one ARID domain, one JmjC domain, one JmjN domain and two PHD-type zinc fingers. The DNA-binding motifs suggest this protein is involved in the regulation of transcription and chromatin remodeling. Mutations in this gene have been associated with X-linked cognitive disability.	N		https://www.genecards.org/cgi-bin/carddisp.pl?gene=KDM5C
ARMCX7P	chrX	1162	-1.19267	1.68465	-8.19518	3.50854e-10	1.69187e-07	12.8628	a pseudogene	N		https://www.genecards.org/cgi-bin/carddisp.pl?gene=ARMCX7P
ARMCX6	chrX	2489	-1.16528	3.08835	-8.0473	5.60058e-10	2.60755e-07	12.1852	a protein encoding gene, disease associated with ARMCX6 include Retinitis Pigmentosa 13	Y	Gestational diabetes mellitus	https://www.genecards.org/cgi-bin/carddisp.pl?gene=ARMCX6	Petropoulos, S., Guillemin, C., Ergaz, Z., Dimov, S., Suderman, M., Weinstein-Fudim, L., Ornoy, A., & Szyf, M. (2015). Gestational Diabetes Alters Offspring DNA Methylation Profiles in Human and Rat: Identification of Key Pathways Involved in Endocrine System Disorders, Insulin Signaling, Diabetes Signaling, and ILK Signaling. Endocrinology, 156(6), 2222–2238. https://doi.org/10.1210/en.2014-1643
EIF1AX	chrX	4427	0.875269	5.72146	7.52651	2.97569e-09	1.33926e-06	10.1918	encodes an essential eukaryotic translation initiation factor. The protein is required for the binding of the 43S complex (a 40S subunit, eIF2/GTP/Met-tRNAi and eIF3) to the 5' end of capped RNA	N		https://www.genecards.org/cgi-bin/carddisp.pl?gene=EIF1AX
CD99	chrX	9824	-0.690473	5.67906	-7.2232	7.86984e-09	3.4277e-06	9.2124	The protein encoded by this gene is a cell surface glycoprotein involved in leukocyte migration, T-cell adhesion, ganglioside GM1 and transmembrane protein transport, and T-cell death by a caspase-independent pathway. In addition, the encoded protein may have the ability to rearrange the actin cytoskeleton and may also act as an oncosuppressor in osteosarcoma.	Y	Preeclampsia	https://www.genecards.org/cgi-bin/carddisp.pl?gene=CD99	Kelemu, T., Erlandsson, L., Seifu, D., Abebe, M., Teklu, S., Storry, J., & Hansson, S. (2020). Association of Maternal Regulatory Single Nucleotide Polymorphic CD99 Genotype with Preeclampsia in Pregnancies Carrying Male Fetuses in Ethiopian Women. International Journal of Molecular Sciences, 21(16), 5837. https://doi.org/10.3390/ijms21165837
EIF1AXP1	chr1	435	0.754508	2.73549	7.00181	1.61489e-08	6.60733e-06	8.83261	a pseudogene	Y	Gestational diabetes	https://www.genecards.org/cgi-bin/carddisp.pl?gene=EIF1AXP1	Bari, M.F., Ngo, S., Bastie, C., Sheppard, A., & Vatish, M. (2016). Gestational diabetic transcriptomic profiling of microdissected human trophoblast. The Journal of endocrinology, 229 1, 47-59 .
TRAPPC2	chrX	6107	0.447494	3.85556	7.02952	1.47569e-08	6.22651e-06	8.72915	The protein encoded by this gene is thought to be part of a large multi-subunit complex involved in the targeting and fusion of endoplasmic reticulum-to-Golgi transport vesicles with their acceptor compartment. In addition, the encoded protein can bind c-myc promoter-binding protein 1 and block its transcriptional repression capability. Mutations in this gene are a cause of spondyloepiphyseal dys…	Y	Miscarriage	https://www.genecards.org/cgi-bin/carddisp.pl?gene=TRAPPC2	Wen, J., Hanna, C. W., Martell, S., Leung, P., Lewis, S., Robinson, W. P., Stephenson, M. D., & Rajcan-Separovic, E. (2015). Functional consequences of copy number variants in miscarriage. Molecular Cytogenetics, 8(1), 6. https://doi.org/10.1186/s13039-015-0109-8
ZFX	chrX	9037	0.526895	6.64781	6.95959	1.8528e-08	7.35778e-06	8.35345	encodes a member of the krueppel C2H2-type zinc-finger protein family. The full-length protein contains an acidic transcriptional activation domain (AD), a nuclear localization sequence (NLS) and a DNA binding domain (DBD) consisting of 13 C2H2-type zinc fingers. Studies in mouse embryonic and adult hematopoietic stem cells showed that this gene was required as a transcriptional regulator for sel…	N		https://www.genecards.org/cgi-bin/carddisp.pl?gene=ZFX
CHM	chrX	8645	0.398504	4.54247	6.46882	9.20861e-08	3.55242e-05	6.81366	encodes component A of the RAB geranylgeranyl transferase holoenzyme. In the dimeric holoenzyme, this subunit binds unprenylated Rab GTPases and then presents them to the catalytic Rab GGTase subunit for the geranylgeranyl transfer reaction. Rab GTPases need to be geranylgeranyled on either one or two cysteine residues in their C-terminus to localize to the correct intracellular membrane. Mutatio…	N		https://www.genecards.org/cgi-bin/carddisp.pl?gene=CHM
NUDT10	chrX	2054	5.43277	-3.49941	5.8961	6.28635e-07	0.000229401	5.95569	a member of the nudix (nucleoside diphosphate linked moiety X)-type motif containing family. The encoded protein is a phosphohydrolase and may regulate the turnover of diphosphoinositol polyphosphates. The turnover of these high-energy diphosphoinositol polyphosphates represents a molecular switching activity with important regulatory consequences. Molecular switching by diphosphoinositol polypho…	Y	intrauterine growth restriction	https://www.genecards.org/cgi-bin/carddisp.pl?gene=NUDT10	Sitras, V., Paulssen, R., Leirvik, J., Vårtun, Å., & Acharya, G. (2009). Placental Gene Expression Profile in Intrauterine Growth Restriction Due to Placental Insufficiency. Reproductive Sciences, 16(7), 701–711. https://doi.org/10.1177/1933719109334256
EIF2S3	chrX	3472	0.394886	6.62151	5.9209	5.5534e-07	0.000208283	4.95145	The protein encoded by this gene is the largest subunit of a heterotrimeric GTP-binding protein involved in the recruitment of methionyl-tRNA(i) to the 40 S ribosomal subunit.	N		https://www.genecards.org/cgi-bin/carddisp.pl?gene=EIF2S3
ARMCX3	chrX	4239	-0.799703	4.95367	-5.84066	7.352e-07	0.000261228	4.73291	encodes a member of the ALEX family of proteins which may play a role in tumor suppression. The encoded protein contains a potential N-terminal transmembrane domain and a single Armadillo (arm) repeat. Other proteins containing the arm repeat are involved in development, maintenance of tissue integrity, and tumorigenesis. This gene is closely localized with other family members on the X chromosom…	N		https://www.genecards.org/cgi-bin/carddisp.pl?gene=ARMCX3
HSD17B10	chrX	1115	0.425561	5.07212	5.81586	7.83559e-07	0.000271272	4.63621	encodes 3-hydroxyacyl-CoA dehydrogenase type II, a member of the short-chain dehydrogenase/reductase superfamily. The gene product is a mitochondrial protein that catalyzes the oxidation of a wide variety of fatty acids and steroids, and is a subunit of mitochondrial ribonuclease P, which is involved in tRNA maturation. The protein has been implicated in the development of Alzheimer disease, and …	N		https://www.genecards.org/cgi-bin/carddisp.pl?gene=HSD17B10
BRCC3	chrX	3182	0.581696	4.31698	5.74696	9.81945e-07	0.000323583	4.4872	encodes a subunit of the BRCA1-BRCA2-containing complex (BRCC), which is an E3 ubiquitin ligase. This complex plays a role in the DNA damage response, where it is responsible for the stable accumulation of BRCA1 at DNA break sites. The component encoded by this gene can specifically cleave Lys 63-linked polyubiquitin chains, and it regulates the abundance of these polyubiquitin chains in chromati…	N		https://www.genecards.org/cgi-bin/carddisp.pl?gene=BRCC3
ZBED1	chrX	9510	-0.367217	5.76275	-5.74676	9.82587e-07	0.000323583	4.38042	located in the pseudoautosomal region 1 (PAR1) of X and Y chromosomes. It was earlier identified as a gene with similarity to Ac transposable elements, however, was found not to have transposase activity. Later studies show that this gene product is localized in the nucleus and functions as a transcription factor. It binds to DNA elements found in the promoter regions of several genes related to …	Y	Recurrent miscarriage	https://www.genecards.org/cgi-bin/carddisp.pl?gene=ZBED1	Sato, T., Migita, O., Hata, H., Okamoto, A., & Hata, K. (2019). Analysis of chromosome microstructures in products of conception associated with recurrent miscarriage. Reproductive biomedicine online, 38(5), 787-795.
AC113174.1	chr1	105	-0.751648	0.00163878	-5.42151	2.84386e-06	0.000872676	4.17582	a pseudogene	N		https://www.genecards.org/cgi-bin/carddisp.pl?gene=ENSG00000235386
YIPF6	chrX	8850	0.380317	6.41142	5.6518	1.34076e-06	0.000431022	4.06952	a Protein Coding gene. Diseases associated with YIPF6 include Borjeson-Forssman-Lehmann Syndrome and Panhypopituitarism, X-Linked. Among its related pathways are Clathrin derived vesicle budding and Vesicle-mediated transport	N		https://www.genecards.org/cgi-bin/carddisp.pl?gene=YIPF6
ASMTL	chrX	7012	-0.505805	3.97709	-5.47691	2.37386e-06	0.000745391	3.67278	The protein encoded by this gene has an N-terminus that is similar to the multicopy associated filamentation (maf) protein of Bacillus subtilis and to orfE of Escherichia coli, while the C-terminus is similar to N-acetylserotonin O-methyltransferase. This gene is located in the pseudoautosomal region 1 (PAR1) of X and Y chromosomes	Y	Recurrent miscarriage	https://www.genecards.org/cgi-bin/carddisp.pl?gene=ASMTL	Rull, K., Tomberg, K., Kõks, S., Männik, J., Möls, M., Sirotkina, M., Värv, S., & Laan, M. (2013). Increased placental expression and maternal serum levels of apoptosis-inducing TRAIL in recurrent miscarriage. Placenta, 34(2), 141–148. https://doi.org/10.1016/j.placenta.2012.11.032
STS	chrX	6521	0.55765	8.40698	5.2663	4.71154e-06	0.00141367	2.92995	encodes a multi-pass membrane protein that is localized to the endoplasmic reticulum. It belongs to the sulfatase family and hydrolyzes several 3-beta-hydroxysteroid sulfates, which serve as metabolic precursors for estrogens, androgens, and cholesterol. Mutations in this gene are associated with X-linked ichthyosis (XLI).	Y	Gestational diabetes	https://www.genecards.org/cgi-bin/carddisp.pl?gene=STS	Sõber, S., Reiman, M., Kikas, T., Rull, K., Inno, R., Vaas, P., ... & Laan, M. (2015). Extensive shift in placental transcriptome profile in preeclampsia and placental origin of adverse pregnancy outcomes. Scientific reports, 5(1), 1-17.
MIR548B	chr6	97	1.90468	-4.53329	4.84554	1.83088e-05	0.00493098	2.80017	an RNA Gene, and is affiliated with the miRNA class. Diseases associated with MIR548B include Cervix Uteri Carcinoma In Situ and Uterus Carcinoma In Situ	N		https://www.genecards.org/cgi-bin/carddisp.pl?gene=MIR548B
BCLAF3	chrX	8630	0.433783	3.53672	5.12671	7.40687e-06	0.00217408	2.58967	a Protein Coding gene. Diseases associated with BCLAF3 include Sotos syndrome 1	N		https://www.genecards.org/cgi-bin/carddisp.pl?gene=BCLAF3
RPS4XP3	chr20	413	0.979881	-1.3241	4.83475	1.89521e-05	0.00493098	2.50198	a pseudogene	N		https://www.genecards.org/cgi-bin/carddisp.pl?gene=RPS4XP3
ZNF300	chr5	4411	1.06172	1.47751	4.98747	1.16536e-05	0.00327806	2.48868	The protein encoded by this gene is a C2H2-type zinc finger DNA binding protein and likely transcriptional regulator. The function of this protein is not yet known. Three transcript variants encoding different isoforms have been found for this gene.	Y	intrauterine growth restriction	https://www.genecards.org/cgi-bin/carddisp.pl?gene=ZNF300	Roifman, M., Choufani, S., Turinsky, A. L., Drewlo, S., Keating, S., Brudno, M., & Weksberg, R. (2016). Genome-wide placental DNA methylation analysis of severely growth-discordant monochorionic twins reveals novel epigenetic targets for intrauterine growth restriction. Clinical epigenetics, 8(1), 1-13.
OFD1	chrX	5172	0.273219	4.81218	4.99722	1.12495e-05	0.00323172	2.01205	This gene is located on the X chromosome and encodes a centrosomal protein. A knockout mouse model has been used to study the effect of mutations in this gene. The mouse gene is also located on the X chromosome, however, unlike the human gene it is not subject to X inactivation. Mutations in this gene are associated with oral-facial-digital syndrome type I and Simpson-Golabi-Behmel syndrome type …	Y	miscarriage	https://www.genecards.org/cgi-bin/carddisp.pl?gene=OFD1	Qiao, Y., Wen, J., Tang, F., Martell, S., Shomer, N., Leung, P. C., ... & Rajcan-Separovic, E. (2016). Whole exome sequencing in recurrent early pregnancy loss. Mhr: Basic science of reproductive medicine, 22(5), 364-372.
TBC1D32	chr6	6912	0.433164	3.8736	4.86396	1.72598e-05	0.00475596	1.70037	This gene encodes a TBC-domain containing protein. Studies of a similar protein in mouse and zebrafish suggest that the encoded protein is involved in sonic hedgehog signaling, and that it interacts with and stabilizes cell cycle-related kinase.	N		https://www.genecards.org/cgi-bin/carddisp.pl?gene=TBC1D32
MBTPS2	chrX	8927	0.631627	3.71409	4.83412	1.89906e-05	0.00493098	1.63421	This gene encodes a intramembrane zinc metalloprotease, which is essential in development. This protease functions in the signal protein activation involved in sterol control of transcription and the ER stress response. Mutations in this gene have been associated with ichthyosis follicularis with atrichia and photophobia (IFAP syndrome); IFAP syndrome has been quantitatively linked to a reduction…	N		https://www.genecards.org/cgi-bin/carddisp.pl?gene=MBTPS2
SLC25A40	chr7	5081	0.426784	3.39441	4.79124	2.17808e-05	0.00554875	1.54156	belongs to the SLC25 family of mitochondrial carrier proteins, is a Protein Coding gene. Diseases associated with SLC25A40 include Myasthenic Syndrome, Congenital, 5	N		https://www.genecards.org/cgi-bin/carddisp.pl?gene=SLC25A40
PSPHP1	chr7	261	3.40385	-3.4968	4.39785	7.67308e-05	0.0155676	1.39263	a pseudogene, this gene is significantly upregulated in Fanconi's anemia fibroblasts but downregulated or absent in fibroblasts from normal donors. It is also highly expressed in FA B-cells of complementation group A	N		https://www.genecards.org/cgi-bin/carddisp.pl?gene=PSPHP1
RASSF6	chr4	6632	0.371058	5.58674	4.77133	2.32097e-05	0.00580329	1.25186	This gene encodes a member of the Ras-association domain family (RASSF). Members of this family form the core of a highly conserved tumor suppressor network, the Salvador-Warts-Hippo (SWH) pathway. The protein encoded by this gene is a Ras effector protein that induces apoptosis. A genomic region containing this gene has been linked to susceptibility to viral bronchiolitis.	N		https://www.genecards.org/cgi-bin/carddisp.pl?gene=RASSF6
AL021155.2	chr1	737	1.16149	-0.351224	4.42866	6.86207e-05	0.0151888	1.08167	an RNA Gene, and is affiliated with the misc_RNA class.	N		https://www.genecards.org/cgi-bin/carddisp.pl?gene=ENSG00000276470
MIR643	chr19	97	1.45527	-4.15061	4.24008	0.000123447	0.0196092	0.972259	an RNA Gene, and is affiliated with the miRNA class.	N		https://www.genecards.org/cgi-bin/carddisp.pl?gene=MIR643
AC103591.3	chr1	209	1.40322	-1.75246	4.30237	0.000101765	0.0185681	0.906337	an RNA Gene, and is affiliated with the lncRNA class.	N		https://www.genecards.org/cgi-bin/carddisp.pl?gene=ENSG00000273338
RAB30	chr11	11832	0.593559	3.83968	4.54452	4.76708e-05	0.0117028	0.711879	a Protein Coding gene. Among its related pathways are Intra-Golgi traffic and Metabolism of proteins. Gene Ontology (GO) annotations related to this gene include GTP binding and GTPase activity.	N		https://www.genecards.org/cgi-bin/carddisp.pl?gene=RAB30
MIR6895	chrX	78	1.51374	-4.18253	4.12929	0.000173669	0.024683	0.665177	*an RNA Gene, and is affiliated with the miRNA class.	N		https://www.genecards.org/cgi-bin/carddisp.pl?gene=MIR6895
ZRSR2	chrX	2077	0.469164	1.38299	4.38606	7.84029e-05	0.0155676	0.656916	This gene encodes an essential splicing factor. The encoded protein associates with the U2 auxiliary factor heterodimer, which is required for the recognition of a functional 3' splice site in pre-mRNA splicing, and may play a role in network interactions during spliceosome assembly.	N		https://www.genecards.org/cgi-bin/carddisp.pl?gene=ZRSR2
BIVM	chr13	5461	0.398774	2.61896	4.44778	6.46266e-05	0.0147896	0.62575	a Protein Coding gene. Diseases associated with BIVM include Waardenburg Syndrome, Type 1.	N		https://www.genecards.org/cgi-bin/carddisp.pl?gene=BIVM
SLC2A13	chr12	10027	0.407962	4.13482	4.51434	5.24288e-05	0.0124484	0.571006	a Protein Coding gene. Diseases associated with SLC2A13 include Arterial Tortuosity Syndrome. Among its related pathways are NRF2 pathway and Transport of glucose and other sugars, bile salts and organic acids, metal ions and amine compounds. Gene Ontology (GO) annotations related to this gene include carbohydrate:proton symporter activity.	Y	gestational diabetes mellitus	https://www.genecards.org/cgi-bin/carddisp.pl?gene=SLC2A13	Pillai, R. A., Islam, M. O., Selvam, P., Sharma, N., Chu, A. H. Y., Watkins, O. C., Godfrey, K. M., Lewis, R. M., & Chan, S. Y. (2021). Placental Inositol Reduced in Gestational Diabetes as Glucose Alters Inositol Transporters and IMPA1 Enzyme Expression. The Journal of Clinical Endocrinology & Metabolism, 106(2), e875–e890. https://doi.org/10.1210/clinem/dgaa814
LYPLAL1	chr1	2966	0.339968	4.32484	4.49014	5.65763e-05	0.0131706	0.475561	a Protein Coding gene. Gene Ontology (GO) annotations related to this gene include hydrolase activity and lysophospholipase activity	Y	Spontaneous preterm delivery	https://www.genecards.org/cgi-bin/carddisp.pl?gene=LYPLAL1	Ngo, T. T. M., Moufarrej, M. N., Rasmussen, M.-L. H., Camunas-Soler, J., Pan, W., Okamoto, J., Neff, N. F., Liu, K., Wong, R. J., Downes, K., Tibshirani, R., Shaw, G. M., Skotte, L., Stevenson, D. K., Biggio, J. R., Elovitz, M. A., Melbye, M., & Quake, S. R. (2017). A Noninvasive Molecular Clock for Fetal Development Predicts Gestational Age and Preterm Delivery. BioRxiv, 212910. https://doi.org/…
ZNF730	chr19	3291	0.43166	2.33555	4.37611	8.08789e-05	0.0158265	0.451968	a Protein Coding gene. Among its related pathways are Gene Expression and Herpes simplex virus 1 infection. Gene Ontology (GO) annotations related to this gene include nucleic acid binding.	N		https://www.genecards.org/cgi-bin/carddisp.pl?gene=ZNF730
FRA10AC1	chr10	8142	0.552068	2.96903	4.41041	7.26548e-05	0.0155596	0.451952	The protein encoded by this gene is a nuclear phosphoprotein of unknown function. This gene contains a tandem CGG repeat region within a CpG island that normally consists of 8-14 repeats but can expand to over 200 repeats. The repeat region is within the 5' UTR of some transcript variants, but is intronic to another variant. The expanded repeat allele is a fragile site and becomes hypermethylated…	N		https://www.genecards.org/cgi-bin/carddisp.pl?gene=FRA10AC1
ZDHHC17	chr12	8800	0.35028	5.56934	4.51359	5.25521e-05	0.0124484	0.45084	a Protein Coding gene. Diseases associated with ZDHHC17 include Huntington Disease and Hypoparathyroidism, X-Linked. Gene Ontology (GO) annotations related to this gene include identical protein binding and protein-cysteine S-palmitoyltransferase activity.	N		https://www.genecards.org/cgi-bin/carddisp.pl?gene=ZDHHC17
AL359880.1	chr13	266	1.67671	-3.13826	4.06974	0.000208397	0.0270555	0.416593	an RNA Gene, and is affiliated with the lncRNA class.	N		https://www.genecards.org/cgi-bin/carddisp.pl?gene=ENSG00000278462
USE1	chr19	2431	-0.26989	2.76293	-4.36242	8.44092e-05	0.016052	0.353306	a Protein Coding gene. Diseases associated with USE1 include Anteroseptal Myocardial Infarction and Childhood Malignant Schwannoma. Among its related pathways are Golgi-to-ER retrograde transport and Vesicle-mediated transport.	N		https://www.genecards.org/cgi-bin/carddisp.pl?gene=USE1
POLG2	chr17	3388	0.355728	2.30239	4.33743	9.12487e-05	0.0168773	0.348603	This gene encodes the processivity subunit of the mitochondrial DNA polymerase gamma. The encoded protein forms a heterotrimer containing one catalytic subunit and two processivity subunits. This protein enhances DNA binding and promotes processive DNA synthesis. Mutations in this gene result in autosomal dominant progressive external ophthalmoplegia with mitochondrial DNA deletions.	Y	Gestational diabetes mellitus	https://www.genecards.org/cgi-bin/carddisp.pl?gene=POLG2	Enquobahrie, D. A., Williams, M. A., Qiu, C., Meller, M., & Sorensen, T. K. (2009). Global placental gene expression in gestational diabetes mellitus. American Journal of Obstetrics and Gynecology, 200(2), 206.e1-206.e13. https://doi.org/10.1016/j.ajog.2008.08.022
ZNF780A	chr19	7972	0.389029	3.16907	4.38711	7.81479e-05	0.0155676	0.33136	a Protein Coding gene. Among its related pathways are Herpes simplex virus 1 infection. Gene Ontology (GO) annotations related to this gene include nucleic acid binding and DNA-binding transcription factor activity.	N		https://www.genecards.org/cgi-bin/carddisp.pl?gene=ZNF780A
CD99P1	chrX	11842	-0.614118	4.09153	-4.40198	7.49057e-05	0.0155596	0.243812	a pseudogene	N		https://www.genecards.org/cgi-bin/carddisp.pl?gene=CD99P1
ANAPC1P1	chr2	2553	0.662117	1.52936	4.25339	0.000118463	0.0195915	0.211573	a pseudogene	N		https://www.genecards.org/cgi-bin/carddisp.pl?gene=ANAPC1P1
NUDT4	chr12	10078	0.317672	6.96989	4.4315	6.8011e-05	0.0151888	0.208698	The protein encoded by this gene regulates the turnover of diphosphoinositol polyphosphates. The turnover of these high-energy diphosphoinositol polyphosphates represents a molecular switching activity with important regulatory consequences. Molecular switching by diphosphoinositol polyphosphates may contribute to regulating intracellular trafficking. Several alternatively spliced transcript vari…	N		https://www.genecards.org/cgi-bin/carddisp.pl?gene=NUDT4
GCLM	chr1	5420	0.356163	5.13116	4.40696	7.3443e-05	0.0155596	0.146783	Glutamate-cysteine ligase, also known as gamma-glutamylcysteine synthetase, is the first rate limiting enzyme of glutathione synthesis. The enzyme consists of two subunits, a heavy catalytic subunit and a light regulatory subunit. Gamma glutamylcysteine synthetase deficiency has been implicated in some forms of hemolytic anemia.	Y	preeclampsia	https://www.genecards.org/cgi-bin/carddisp.pl?gene=GCLM	Jin, X., Xu, Z., Cao, J., Shao, P., Zhou, M., Qin, Z., Liu, Y., Yu, F., Zhou, X., Ji, W., Cai, W., Ma, Y., Wang, C., Shan, N., Yang, N., Chen, X., & Li, Y. (2017). Proteomics analysis of human placenta reveals glutathione metabolism dysfunction as the underlying pathogenesis for preeclampsia. Biochimica et Biophysica Acta (BBA) - Proteins and Proteomics, 1865(9), 1207–1214. https://doi.org/10.101…
ASPH	chr8	20047	0.298286	7.13659	4.40517	7.38574e-05	0.0155596	0.134038	This gene is thought to play an important role in calcium homeostasis. The gene is expressed from two promoters and undergoes extensive alternative splicing. The encoded set of proteins share varying amounts of overlap near their N-termini but have substantial variations in their C-terminal domains resulting in distinct functional properties. The longest isoforms (a and f) include a C-terminal As…	N		https://www.genecards.org/cgi-bin/carddisp.pl?gene=ASPH
REL	chr2	13170	0.36136	4.22176	4.36744	8.30972e-05	0.0160283	0.114102	This gene encodes a protein that belongs to the Rel homology domain/immunoglobulin-like fold, plexin, transcription factor (RHD/IPT) family. Members of this family regulate genes involved in apoptosis, inflammation, the immune response, and oncogenic processes. This proto-oncogene plays a role in the survival and proliferation of B lymphocytes. Mutation or amplification of this gene is associated…	N		https://www.genecards.org/cgi-bin/carddisp.pl?gene=REL
LINC00630	chrX	4077	0.347907	2.73494	4.28688	0.000106781	0.0189706	0.10509	an RNA Gene, and is affiliated with the lncRNA class. Diseases associated with LINC00630 include Mental Retardation, X-Linked, Syndromic, Martin-Probst Type.	N		https://www.genecards.org/cgi-bin/carddisp.pl?gene=LINC00630
PHTF1	chr1	7170	0.301733	4.40215	4.34375	8.9468e-05	0.0167777	0.0145554	a Protein Coding gene. Gene Ontology (GO) annotations related to this gene include DNA-binding transcription factor activity.	N		https://www.genecards.org/cgi-bin/carddisp.pl?gene=PHTF1
FAM122B	chrX	4404	0.334513	3.73363	4.27087	0.000112218	0.0191793	-0.112462	a Protein Coding gene.	N		https://www.genecards.org/cgi-bin/carddisp.pl?gene=FAM122B
CD24	chr6	3097	0.362978	8.50096	4.2884	0.000106277	0.0189706	-0.135917	This gene encodes a sialoglycoprotein that is expressed on mature granulocytes and B cells and modulates growth and differentiation signals to these cells. The precursor protein is cleaved to a short 32 amino acid mature peptide which is anchored via a glycosyl phosphatidylinositol (GPI) link to the cell surface. This gene was missing from previous genome assemblies, but is properly located on ch…	Y	Preeclampsia	https://www.genecards.org/cgi-bin/carddisp.pl?gene=CD24	Nagy, B., Berkes, E., Rigó, B., Bán, Z., Papp, Z., & Hupuczi, P. (2008). Under-expression of CD24 in pre-eclamptic placental tissues determined by quantitative real-time RT-PCR. Fetal diagnosis and therapy, 23(4), 263-266.
ALDH3B2	chr11	3235	-0.517154	3.94141	-4.24806	0.000120434	0.0195915	-0.200786	This gene encodes a member of the aldehyde dehydrogenase family, a group of isozymes that may play a major role in the detoxification of aldehydes generated by alcohol metabolism and lipid peroxidation. The gene of this particular family member is over 10 kb in length. Altered methylation patterns at this locus have been observed in spermatozoa derived from patients exhibiting reduced fecundity.	Y	Fetal growth restriction	https://www.genecards.org/cgi-bin/carddisp.pl?gene=ALDH3B2	Leeuwerke, M., Eilander, M. S., Pruis, M. G. M., Lendvai, Á., Erwich, J. J. H. M., Scherjon, S. A., Plösch, T., & Eijsink, J. J. H. (2016). DNA Methylation and Expression Patterns of Selected Genes in First-Trimester Placental Tissue from Pregnancies with Small-for-Gestational-Age Infants at Birth. Biology of Reproduction, 94(2). https://doi.org/10.1095/biolreprod.115.131698
FBXL5	chr4	4573	0.261903	6.31638	4.28254	0.000108228	0.0189778	-0.264179	This gene encodes a member of the F-box protein family which is characterized by an approximately 40 amino acid motif, the F-box. The F-box proteins constitute one of the four subunits of ubiquitin protein ligase complex called SCFs (SKP1-cullin-F-box), which function in phosphorylation-dependent ubiquitination. The F-box proteins are divided into 3 classes: Fbws containing WD-40 domains, Fbls co…	Y	Preeclampsia	https://www.genecards.org/cgi-bin/carddisp.pl?gene=FBXL5	Maeda, K. J., Showmaker, K. C., Johnson, A. C., Garrett, M. R., & Sasser, J. M. (2019). Spontaneous superimposed preeclampsia: Chronology and expression unveiled by temporal transcriptomic analysis. Physiological Genomics, 51(8), 342–355. https://doi.org/10.1152/physiolgenomics.00020.2019
GLRX2	chr1	6210	0.419094	3.47145	4.20275	0.000138539	0.0217506	-0.267256	The protein encoded by this gene is a member of the glutaredoxin family of proteins, which maintain cellular thiol homeostasis. These proteins are thiol-disulfide oxidoreductases that use a glutathione-binding site and one or two active cysteines in their active site. This gene undergoes alternative splicing to produce multiple isoforms, one of which is ubiquitously expressed and localizes to mit…	N		https://www.genecards.org/cgi-bin/carddisp.pl?gene=GLRX2
EEF1AKMT2	chr10	4225	0.392952	2.19416	4.12325	0.000176921	0.0248502	-0.275044	a Protein Coding gene. Among its related pathways are Protein methylation and Metabolism of proteins.	N		https://www.genecards.org/cgi-bin/carddisp.pl?gene=EEF1AKMT2
DR1	chr1	10949	0.316107	6.27507	4.27364	0.000111257	0.0191793	-0.291127	This gene encodes a TBP- (TATA box-binding protein) associated phosphoprotein that represses both basal and activated levels of transcription. The encoded protein is phosphorylated in vivo and this phosphorylation affects its interaction with TBP. This protein contains a histone fold motif at the amino terminus, a TBP-binding domain, and a glutamine- and alanine-rich region. The binding of DR1 re…	N		https://www.genecards.org/cgi-bin/carddisp.pl?gene=DR1
STX7	chr6	16387	0.33365	6.16561	4.26081	0.000115772	0.0195394	-0.330297	The protein encoded by this gene is a syntaxin family membrane receptor involved in vesicle transport. The encoded protein binds alpha-SNAP, an important regulator of transport vesicle fusion. Along with syntaxin 13, this protein plays a role in the ordered fusion of endosomes and lysosomes with the phagosome.	N		https://www.genecards.org/cgi-bin/carddisp.pl?gene=STX7
SOCS6	chr18	5984	0.242221	5.57338	4.24853	0.00012026	0.0195915	-0.358653	The protein encoded by this gene contains a SH2 domain and a CIS homolog domain. The protein thus belongs to the cytokine-induced STAT inhibitor (CIS), also known as suppressor of cytokine signaling (SOCS) or STAT-induced STAT inhibitor (SSI), protein family. CIS family members are known to be cytokine-inducible negative regulators of cytokine signaling. The expression of this gene can be induced…	N		https://www.genecards.org/cgi-bin/carddisp.pl?gene=SOCS6
DGKZ	chr11	10787	-0.347659	6.15912	-4.24186	0.00012277	0.0196092	-0.389383	The protein encoded by this gene belongs to the eukaryotic diacylglycerol kinase family. It may attenuate protein kinase C activity by regulating diacylglycerol levels in intracellular signaling cascade and signal transduction.	Y	Preeclampsia	https://www.genecards.org/cgi-bin/carddisp.pl?gene=DGKZ	Jia, R. Z., Zhang, X., Hu, P., Liu, X. M., Hua, X. D., Wang, X., & Ding, H. J. (2012). Screening for differential methylation status in human placenta in preeclampsia using a CpG island plus promoter microarray. International journal of molecular medicine, 30(1), 133-141. Yeung, K. R., Chiu, C. L., Pidsley, R., Makris, A., Hennessy, A., & Lind, J. M. (2016). DNA methylation profiles in preeclamps…
NECTIN1	chr11	7701	-0.565815	4.45298	-4.19968	0.000140522	0.0218084	-0.420538	This gene encodes an adhesion protein that plays a role in the organization of adherens junctions and tight junctions in epithelial and endothelial cells. The protein is a calcium(2+)-independent cell-cell adhesion molecule that belongs to the immunoglobulin superfamily and has 3 extracellular immunoglobulin-like loops, a single transmembrane domain (in some isoforms), and a cytoplasmic region. T…	N		https://www.genecards.org/cgi-bin/carddisp.pl?gene=NECTIN1
CBR4	chr4	5110	0.313122	4.22279	4.17922	0.000148959	0.0223472	-0.453083	a Protein Coding gene. Diseases associated with CBR4 include Pancreatic Cancer 1 and Myopathy, Centronuclear, 6, With Fiber-Type Disproportion. Among its related pathways are Fatty acid biosynthesis (KEGG) and Metabolism. Gene Ontology (GO) annotations related to this gene include oxidoreductase activity and NADPH binding	N		https://www.genecards.org/cgi-bin/carddisp.pl?gene=CBR4
CXorf56	chrX	2580	0.304862	4.76794	4.18777	0.000145089	0.0220138	-0.487706	a Protein Coding gene. Diseases associated with CXorf56 include Mental Retardation, X-Linked 107 and Non-Syndromic X-Linked Intellectual Disability.	N		https://www.genecards.org/cgi-bin/carddisp.pl?gene=CXorf56
TNIK	chr3	8523	0.460007	3.48993	4.11704	0.000180317	0.0248502	-0.538522	The protein encoded by this gene is a serine/threonine kinase that functions as an activator of the Wnt signaling pathway. Mutations in this gene are associated with an autosomal recessive form of cognitive disability.	Y	Early onset preeclampsia	https://www.genecards.org/cgi-bin/carddisp.pl?gene=TNIK	Tu, C., Tao, F., Qin, Y., Wu, M., Cheng, J., Xie, M., Shen, B., Ren, J., Xu, X., Huang, D., & Chen, H. (2020). Serum proteins differentially expressed in early- and late-onset preeclampsia assessed using iTRAQ proteomics and bioinformatics analyses. PeerJ, 8, e9753. https://doi.org/10.7717/peerj.9753
TMEM168	chr7	7995	0.412475	5.59512	4.18773	0.000145106	0.0220138	-0.542655	a Protein Coding gene. Diseases associated with TMEM168 include Prostate Rhabdomyosarcoma and Prostate Sarcoma.	Y	Preeclampsia	https://www.genecards.org/cgi-bin/carddisp.pl?gene=TMEM168	Kang, Q., Li, W., Xiao, J., Yu, N., Fan, L., Sha, M., Ma, S., Wu, J., & Chen, S. (2021). Integrated analysis of multiple microarray studies to identify novel gene signatures in preeclampsia. Placenta, 105, 104–118. https://doi.org/10.1016/j.placenta.2021.01.023
PLEKHA8	chr7	10886	0.289364	6.25178	4.17474	0.00015103	0.0224089	-0.589347	a Protein Coding gene. Diseases associated with PLEKHA8 include Hereditary Sensory And Autonomic Neuropathy Type 1 and Breast Cancer. Among its related pathways are Cholesterol and Sphingolipids transport / Transport from Golgi and ER to the apical membrane (normal and CF) and PI Metabolism. Gene Ontology (GO) annotations related to this gene include phosphatidylinositol-4-phosphate binding and g…	N		https://www.genecards.org/cgi-bin/carddisp.pl?gene=PLEKHA8
LUC7L2	chr7	6316	0.356128	4.43216	4.13748	0.000169363	0.0245885	-0.604336	This gene encodes a protein that contains a C2H2-type zinc finger, coiled-coil region and arginine, serine-rich (RS) domain. A similar protein in mouse interacts with sodium channel modifier 1, and the encoded protein may be involved in the recognition of non-consensus splice donor sites in association with the U1 snRNP spliceosomal subunit	N		https://www.genecards.org/cgi-bin/carddisp.pl?gene=LUC7L2
THAP3	chr1	4072	-0.405469	2.94568	-4.0377	0.000229785	0.0289959	-0.653943	a Protein Coding gene. Diseases associated with THAP3 include Brain Malformations With Or Without Urinary Tract Defects and Dystonia 3, Torsion, X-Linked. Gene Ontology (GO) annotations related to this gene include nucleic acid binding.	N		https://www.genecards.org/cgi-bin/carddisp.pl?gene=THAP3
MAGEH1	chrX	1462	-0.758436	1.98819	-3.97951	0.000274502	0.031678	-0.659919	This gene belongs to the non-CT (non cancer/testis) subgroup of the melanoma-associated antigen (MAGE) superfamily. The encoded protein is likely associated with apoptosis, cell cycle arrest, growth inhibition or cell differentiation. The protein may be involved in the atRA (all-trans retinoic acid) signaling through the STAT1-alpha (signal transducer and activator of transcription 1-alpha) pathw…	N		https://www.genecards.org/cgi-bin/carddisp.pl?gene=MAGEH1
OXR1	chr8	7079	0.231437	5.78084	4.14677	0.000164597	0.0241564	-0.670281	a Protein Coding gene. Diseases associated with OXR1 include Cerebellar Hypoplasia/Atrophy, Epilepsy, And Global Developmental Delay and Isolated Cerebellar Agenesis. Gene Ontology (GO) annotations related to this gene include oxidoreductase activity.	Y	Preeclampsia	https://www.genecards.org/cgi-bin/carddisp.pl?gene=OXR1	Mary, S., Kulkarni, M. J., Malakar, D., Joshi, S. R., Mehendale, S. S., & Giri, A. P. (2017). Placental proteomics provides insights into pathophysiology of pre-eclampsia and predicts possible markers in plasma. Journal of proteome research, 16(2), 1050-1060.
FANCM	chr14	8468	0.365192	4.01795	4.09036	0.000195668	0.0261575	-0.693063	FANCM (FA Complementation Group M) is a Protein Coding gene. Diseases associated with FANCM include Spermatogenic Failure 28 and Premature Ovarian Failure 15. Among its related pathways are Fanconi anemia pathway and DNA Double-Strand Break Repair. Gene Ontology (GO) annotations related to this gene include nucleic acid binding and hydrolase activity.	N		https://www.genecards.org/cgi-bin/carddisp.pl?gene=FANCM
HS6ST2	chrX	5002	0.343547	5.97769	4.13033	0.000173119	0.024683	-0.721963	Heparan sulfate proteoglycans are ubiquitous components of the cell surface, extracellular matrix, and basement membranes, and interact with various ligands to influence cell growth, differentiation, adhesion, and migration. This gene encodes a member of the heparan sulfate (HS) sulfotransferase gene family, which catalyze the transfer of sulfate to HS. Different family members and isoforms are t…	N		https://www.genecards.org/cgi-bin/carddisp.pl?gene=HS6ST2
RN7SL499P	chr2	276	1.95643	-3.53478	3.65498	0.000722948	0.0453931	-0.722221	a pseudogene	N
ZFAND5	chr9	7053	0.224087	7.14761	4.11364	0.000182208	0.0248502	-0.747236	Involved in protein degradation via the ubiquitin-proteasome system. May act by anchoring ubiquitinated proteins to the proteasome. Plays a role in ubiquitin-mediated protein degradation during muscle atrophy. Plays a role in the regulation of NF-kappa-B activation and apoptosis. Inhibits NF-kappa-B activation triggered by overexpression of RIPK1 and TRAF6 but not of RELA. Inhibits also tumor nec…	Y	Preeclampsia	https://www.genecards.org/cgi-bin/carddisp.pl?gene=ZFAND5	Tong, J., Zhao, W., Lv, H., Li, W. P., Chen, Z. J., & Zhang, C. (2018). Transcriptomic profiling in human decidua of severe preeclampsia detected by RNA sequencing. Journal of cellular biochemistry, 119(1), 607-615.
PARD6B	chr20	4726	0.300022	5.74653	4.11493	0.000181487	0.0248502	-0.764162	This gene is a member of the PAR6 family and encodes a protein with a PSD95/Discs-large/ZO1 (PDZ) domain, an OPR domain and a semi-Cdc42/Rac interactive binding (CRIB) domain. This cytoplasmic protein is involved in asymmetrical cell division and cell polarization processes as a member of a multi-protein complex.	N		https://www.genecards.org/cgi-bin/carddisp.pl?gene=PARD6B
SNORA40B	chr2	128	1.83389	-3.15063	3.63008	0.000777473	0.0458042	-0.813891	an RNA Gene, and is affiliated with the snoRNA class	N		https://www.genecards.org/cgi-bin/carddisp.pl?gene=SNORA40B
TMTC3	chr12	7327	0.378106	5.98058	4.09834	0.000190948	0.0257818	-0.817199	This gene encodes a protein that belongs to the transmembrane and tetratricopeptide repeat-containing protein family.	N		https://www.genecards.org/cgi-bin/carddisp.pl?gene=TMTC3
C16orf87	chr16	7443	0.334655	3.66364	4.02409	0.000239504	0.0294251	-0.833201	a Protein Coding gene. Diseases associated with C16orf87 include Cornelia De Lange Syndrome.	N		https://www.genecards.org/cgi-bin/carddisp.pl?gene=C16orf87
OSBPL3	chr7	8100	0.244284	4.60387	4.06111	0.00021396	0.0275132	-0.853431	This gene encodes a member of the oxysterol-binding protein (OSBP) family, a group of intracellular lipid receptors. Most members contain an N-terminal pleckstrin homology domain and a highly conserved C-terminal OSBP-like sterol-binding domain. The encoded protein is involved in the regulation of cell adhesion and organization of the actin cytoskeleton.	Y	Severe preeclampsia	https://www.genecards.org/cgi-bin/carddisp.pl?gene=OSBPL3	Zhu, X. M., Han, T., Sargent, I. L., Yin, G. W., & Yao, Y. Q. (2009). Differential expression profile of microRNAs in human placentas from preeclamptic pregnancies vs normal pregnancies. American journal of obstetrics and gynecology, 200(6), 661-e1.
AL353804.1	chrX	451	0.569524	-0.18028	3.78886	0.000486206	0.038847	-0.854623	an RNA Gene, and is affiliated with the lncRNA class	N		https://www.genecards.org/cgi-bin/carddisp.pl?gene=ENSG00000228906
PCMTD2	chr20	5997	0.294112	5.30806	4.07601	0.000204443	0.0269033	-0.863088	PCMTD2 (Protein-L-Isoaspartate (D-Aspartate) O-Methyltransferase Domain Containing 2) is a Protein Coding gene. Gene Ontology (GO) annotations related to this gene include protein-L-isoaspartate (D-aspartate) O-methyltransferase activity.	N		https://www.genecards.org/cgi-bin/carddisp.pl?gene=PCMTD2
GOPC	chr6	4628	0.339661	5.42793	4.07475	0.000205232	0.0269033	-0.871051	This gene encodes a Golgi protein with a PDZ domain. The PDZ domain is globular and proteins which contain them bind other proteins through short motifs near the C-termini. Mice which are deficient in the orthologous protein have globozoospermia and are infertile. Multiple transcript variants encoding different isoforms have been found for this gene.	N		https://www.genecards.org/cgi-bin/carddisp.pl?gene=GOPC
AC019226.1	chr2	515	0.779208	-1.29598	3.69982	0.000633003	0.0438298	-0.886672	an Uncategorized gene.	N		https://www.genecards.org/cgi-bin/carddisp.pl?gene=ENSG00000281469
AL121820.2	chr14	279	-0.747363	-1.28978	-3.68622	0.000658898	0.0448639	-0.90268	an RNA Gene, and is affiliated with the lncRNA class	N		https://www.genecards.org/cgi-bin/carddisp.pl?gene=ENSG00000259038
MDM1	chr12	6549	0.247991	2.79609	3.94285	0.000306385	0.0333614	-0.924113	This gene encodes a microtubule-binding nuclear protein that localizes to the centrioles of dividing cells and differentiating multiciliated cells and negatively regulates centriole duplication. The encoded protein is closely associated with the centriole barrel, and resides in the centriole lumen. Naturally-occurring mutations in the orthologous mouse gene are associated with age-related retinal…	N		https://www.genecards.org/cgi-bin/carddisp.pl?gene=MDM1
CDKN1A	chr6	3050	-0.416824	5.74863	-4.05599	0.000217325	0.0276822	-0.937347	This gene encodes a potent cyclin-dependent kinase inhibitor. The encoded protein binds to and inhibits the activity of cyclin-cyclin-dependent kinase2 or -cyclin-dependent kinase4 complexes, and thus functions as a regulator of cell cycle progression at G1. The expression of this gene is tightly controlled by the tumor suppressor protein p53, through which this protein mediates the p53-dependent…	Y	Recurrent abortion	https://www.genecards.org/cgi-bin/carddisp.pl?gene=CDKN1A	Lv, X., Cai, Z., & Li, S. (2016). Increased apoptosis rate of human decidual cells and cytotrophoblasts in patients with recurrent spontaneous abortion as a result of abnormal expression of CDKN1A and Bax. Experimental and therapeutic medicine, 12(5), 2865-2868.
TLE2	chr19	4038	-0.513174	3.17675	-3.95106	0.00029888	0.033351	-0.951762	a Protein Coding gene. Diseases associated with TLE2 include Olfactory Groove Meningioma and Anterior Cranial Fossa Meningioma. Among its related pathways are Regulation of Wnt-mediated beta catenin signaling and target gene transcription and Signaling by GPCR. Gene Ontology (GO) annotations related to this gene include transcription corepressor activity.	Y	Preterm birth	https://www.genecards.org/cgi-bin/carddisp.pl?gene=TLE2	Yoo, J. Y., You, Y.-A., Kwon, E. J., Park, M. H., Shim, S., & Kim, Y. J. (2018). Differential expression and methylation of integrin subunit alpha 11 and thrombospondin in the amnion of preterm birth. Obstetrics & Gynecology Science, 61(5), 565. https://doi.org/10.5468/ogs.2018.61.5.565
CEP290	chr12	10388	0.408728	4.12944	3.99829	0.000259039	0.0306802	-0.979908	This gene encodes a protein with 13 putative coiled-coil domains, a region with homology to SMC chromosome segregation ATPases, six KID motifs, three tropomyosin homology domains and an ATP/GTP binding site motif A. The protein is localized to the centrosome and cilia and has sites for N-glycosylation, tyrosine sulfation, phosphorylation, N-myristoylation, and amidation. Mutations in this gene ha…	N		https://www.genecards.org/cgi-bin/carddisp.pl?gene=CEP290
PPP1R2	chr3	5126	0.406834	5.08848	4.02379	0.000239725	0.0294251	-1.00133	Protein phosphatase-1 (PP1) is one of the main eukaryotic serine/threonine phosphatases. The protein encoded by this gene binds to the catalytic subunit of PP1, strongly inhibiting its activity. Ten related pseudogenes have been found throughout the human genome.	N		https://www.genecards.org/cgi-bin/carddisp.pl?gene=PPP1R2	Reiman, M., Laan, M., Rull, K., & Sõber, S. (2017). Effects of RNA integrity on transcript quantification by total RNA sequencing of clinically collected human placental samples. The FASEB Journal, 31(8), 3298-3308.
BIRC2	chr11	4532	0.245484	5.89653	4.03272	0.0002333	0.0291668	-1.01133	The protein encoded by this gene is a member of a family of proteins that inhibits apoptosis by binding to tumor necrosis factor receptor-associated factors TRAF1 and TRAF2, probably by interfering with activation of ICE-like proteases. This encoded protein inhibits apoptosis induced by serum deprivation and menadione, a potent inducer of free radicals.	N		https://www.genecards.org/cgi-bin/carddisp.pl?gene=BIRC2
ALDH6A1	chr14	6680	0.268502	4.9028	4.00977	0.000250164	0.0304299	-1.03319	This gene encodes a member of the aldehyde dehydrogenase protein family. The encoded protein is a mitochondrial methylmalonate semialdehyde dehydrogenase that plays a role in the valine and pyrimidine catabolic pathways. This protein catalyzes the irreversible oxidative decarboxylation of malonate and methylmalonate semialdehydes to acetyl- and propionyl-CoA. Methylmalonate semialdehyde dehydroge…	Y	Preeclampsia	https://www.genecards.org/cgi-bin/carddisp.pl?gene=ALDH6A1	Vásárhelyi, B., Cseh, Á., Kocsis, I., Treszl, A., Györffy, B., & Rigó Jr, J. (2006). Three mechanisms in the pathogenesis of pre-eclampsia suggested by over-represented transcription factor-binding sites detected with comparative promoter analysis. Molecular human reproduction, 12(1), 31-34.
PAQR3	chr4	12403	0.411437	4.64562	3.99873	0.000258694	0.0306802	-1.03985	This gene encodes a seven-transmembrane protein localized in the Golgi apparatus in mammalian cells. The encoded protein belongs to the progestin and adipoQ receptor (PAQR) family. This protein functions as a tumor suppressor by inhibiting the Raf/MEK/ERK signaling cascade.	Y	Severe preeclampsia	https://www.genecards.org/cgi-bin/carddisp.pl?gene=PAQR3	Zhu, X. M., Han, T., Sargent, I. L., Yin, G. W., & Yao, Y. Q. (2009). Differential expression profile of microRNAs in human placentas from preeclamptic pregnancies vs normal pregnancies. American journal of obstetrics and gynecology, 200(6), 661-e1.
NAA30	chr14	7653	0.35452	5.1494	4.00284	0.000255483	0.0306802	-1.06914	NAA30 (N-Alpha-Acetyltransferase 30, NatC Catalytic Subunit) is a Protein Coding gene. Diseases associated with NAA30 include Neurogenic Arthropathy and Ochronosis. Among its related pathways are Retrograde transport at the Trans-Golgi-Network and Golgi-to-ER retrograde transport. Gene Ontology (GO) annotations related to this gene include transferase activity, transferring acyl groups other than…	N		https://www.genecards.org/cgi-bin/carddisp.pl?gene=NAA30
DDX28	chr16	2169	-0.259084	3.77379	-3.94389	0.000305418	0.0333614	-1.0771	DEAD box proteins, characterized by the conserved motif Asp-Glu-Ala-Asp (DEAD), are putative RNA helicases. They are implicated in a number of cellular processes involving alteration of RNA secondary structure, such as translation initiation, nuclear and mitochondrial splicing, and ribosome and spliceosome assembly. Based on their distribution patterns, some members of the DEAD box protein family…	N		https://www.genecards.org/cgi-bin/carddisp.pl?gene=DDX28
PLCXD1	chrX	12382	-0.288981	5.18275	-3.9941	0.000262354	0.0308026	-1.09526	This gene is the most terminal protein-coding gene in the pseudoautosomal (PAR) region on chromosomes X and Y.	Y	Recurrent miscarriage	https://www.genecards.org/cgi-bin/carddisp.pl?gene=PLCXD1	Sato, T., Migita, O., Hata, H., Okamoto, A., & Hata, K. (2019). Analysis of chromosome microstructures in products of conception associated with recurrent miscarriage. Reproductive biomedicine online, 38(5), 787-795.
AL450992.2	chr1	506	-0.603335	0.130226	-3.70237	0.000628265	0.0437259	-1.10954	an RNA Gene, and is affiliated with the lncRNA class.	N		https://www.genecards.org/cgi-bin/carddisp.pl?gene=ENSG00000229021
DPY19L3	chr19	10781	0.341765	5.29536	3.98545	0.000269324	0.0313484	-1.12964	DPY19L3 (Dpy-19 Like C-Mannosyltransferase 3) is a Protein Coding gene. Diseases associated with DPY19L3 include Spermatogenic Failure 9. Gene Ontology (GO) annotations related to this gene include transferase activity, transferring glycosyl groups and mannosyltransferase activity.	Y	Preeclampsia	https://www.genecards.org/cgi-bin/carddisp.pl?gene=DPY19L3	Li, W., & Li, Y. (2020). The pseudogene URAHP promotes proliferation and regulates the pathogenesis of preeclampsia. American journal of translational research, 12(8), 4715.
PRCC	chr1	4108	-0.221395	4.76627	-3.96582	0.00028583	0.0327058	-1.14287	This gene encodes a protein that may play a role in pre-mRNA splicing. Chromosomal translocations (X;1)(p11;q21) that result in fusion of this gene to TFE3 (GeneID 7030) have been associated with papillary renal cell carcinoma. A PRCC-TFE3 fusion protein is expressed in affected carcinomas and is likely associated with altered gene transactivation. This fusion protein has also been associated wit…	N		https://www.genecards.org/cgi-bin/carddisp.pl?gene=PRCC
DDHD2	chr8	10686	0.222697	4.99944	3.96217	0.000289002	0.0327908	-1.17983	This gene encodes a phospholipase enzyme containing sterile-alpha-motif (SAM), WWE, and DDHD domains. This protein participates in membrane trafficking between the endoplastic reticulum and the Golgi body. Mutations in this gene can cause autosomal recessive spastic paraplegia 54.	Y	Preeclampsia	https://www.genecards.org/cgi-bin/carddisp.pl?gene=DDHD2	Maeda, K. J., Showmaker, K. C., Johnson, A. C., Garrett, M. R., & Sasser, J. M. (2019). Spontaneous superimposed preeclampsia: chronology and expression unveiled by temporal transcriptomic analysis. Physiological genomics, 51(8), 342-355.
ACSL1	chr4	6284	0.330341	4.78689	3.94621	0.000303291	0.0333614	-1.20973	The protein encoded by this gene is an isozyme of the long-chain fatty-acid-coenzyme A ligase family. Although differing in substrate specificity, subcellular localization, and tissue distribution, all isozymes of this family convert free long-chain fatty acids into fatty acyl-CoA esters, and thereby play a key role in lipid biosynthesis and fatty acid degradation.	Y	Preeclampsia	https://www.genecards.org/cgi-bin/carddisp.pl?gene=ACSL1	Murphy, M. S. Q., Casselman, R. C., Tayade, C., & Smith, G. N. (2015). Differential expression of plasma microRNA in preeclamptic patients at delivery and 1 year postpartum. American journal of obstetrics and gynecology, 213(3), 367-e1.
PLBD2	chr12	5260	-0.357432	3.48032	-3.87737	0.000373164	0.0357338	-1.22049	PLBD2 (Phospholipase B Domain Containing 2) is a Protein Coding gene. Diseases associated with PLBD2 include Gallbladder Papillomatosis and Gm1-Gangliosidosis, Type Iii. Gene Ontology (GO) annotations related to this gene include hydrolase activity.	N		https://www.genecards.org/cgi-bin/carddisp.pl?gene=PLBD2
SMIM13	chr6	4688	0.343292	5.73503	3.95606	0.000294394	0.0331243	-1.23342	a Protein Coding gene.	N		https://www.genecards.org/cgi-bin/carddisp.pl?gene=SMIM13
AP1AR	chr4	3444	0.376228	3.82419	3.89021	0.000359041	0.035722	-1.24636	AP1AR (Adaptor Related Protein Complex 1 Associated Regulatory Protein) is a Protein Coding gene. Diseases associated with AP1AR include Gliosarcoma. Gene Ontology (GO) annotations related to this gene include kinesin binding and AP-1 adaptor complex binding.	N		https://www.genecards.org/cgi-bin/carddisp.pl?gene=AP1AR
FRG1JP	chr9	931	-0.547577	0.506217	-3.67407	0.000682869	0.0452482	-1.26815	a Pseudogene	N		https://www.genecards.org/cgi-bin/carddisp.pl?gene=FRG1JP
SMCHD1	chr18	12435	0.222272	6.96011	3.93534	0.000313408	0.0335844	-1.28042	This gene encodes a protein which contains a hinge region domain found in members of the SMC (structural maintenance of chromosomes) protein family.	N		https://www.genecards.org/cgi-bin/carddisp.pl?gene=SMCHD1
UMAD1	chr7	3752	0.40881	2.98363	3.82739	0.000433426	0.0368058	-1.29359	a Protein Coding gene. Diseases associated with UMAD1 include Retinitis Pigmentosa 11 and Retinitis Pigmentosa.	N		https://www.genecards.org/cgi-bin/carddisp.pl?gene=UMAD1
PNPLA8	chr7	5668	0.236333	5.91402	3.93634	0.00031246	0.0335844	-1.29514	This gene encodes a member of the patatin-like phospholipase domain containing protein family. Members of this family are phospholipases which catalyze the cleavage of fatty acids from membrane phospholipids. The product of this gene is a calcium-independent phospholipase. Mutations in this gene have been associated with mitochondrial myopathy with lactic acidosis.	N		https://www.genecards.org/cgi-bin/carddisp.pl?gene=PNPLA8
BAG2	chr6	6651	0.346411	4.94189	3.92126	0.000327007	0.0342351	-1.29525	BAG proteins compete with Hip for binding to the Hsc70/Hsp70 ATPase domain and promote substrate release. All the BAG proteins have an approximately 45-amino acid BAG domain near the C terminus but differ markedly in their N-terminal regions. The predicted BAG2 protein contains 211 amino acids. The BAG domains of BAG1, BAG2, and BAG3 interact specifically with the Hsc70 ATPase domain in vitro and…	Y	Pre term birth	https://www.genecards.org/cgi-bin/carddisp.pl?gene=BAG2	Ackerman, W. E., Buhimschi, I. A., Eidem, H. R., Rinker, D. C., Rokas, A., Rood, K., Zhao, G., Summerfield, T. L., Landon, M. B., & Buhimschi, C. S. (2016). Comprehensive RNA profiling of villous trophoblast and decidua basalis in pregnancies complicated by preterm birth following intra-amniotic infection. Placenta, 44, 23–33. https://doi.org/10.1016/j.placenta.2016.05.010
SACM1L	chr3	7352	0.329461	5.26115	3.92289	0.000325405	0.0342351	-1.31085	This gene encodes an integral membrane protein, which is localized to the endoplasmic reticulum, and functions as a phosphoinositide phosphatase that hydrolyzes phosphatidylinositol 3-phosphate, phosphatidylinositol 4-phosphate, and phosphatidylinositol 3,5-bisphosphate. Deletion of this gene in mouse results in preimplantation lethality. Other studies suggest that this gene is also involved in t…	Y	Preeclampsia	https://www.genecards.org/cgi-bin/carddisp.pl?gene=SACM1L	Maeda, K. J., Showmaker, K. C., Johnson, A. C., Garrett, M. R., & Sasser, J. M. (2019). Spontaneous superimposed preeclampsia: chronology and expression unveiled by temporal transcriptomic analysis. Physiological genomics, 51(8), 342-355.
AES	chr19	5298	-0.332463	7.05029	-3.91617	0.000332059	0.0344882	-1.33699	The protein encoded by this gene is similar in sequence to the amino terminus of Drosophila enhancer of split groucho, a protein involved in neurogenesis during embryonic development. The encoded protein, which belongs to the groucho/TLE family of proteins, can function as a homooligomer or as a heteroologimer with other family members to dominantly repress the expression of other family member g…	Y	Pre term birth	https://www.genecards.org/cgi-bin/carddisp.pl?gene=TLE5	Yoo, J. Y., You, Y.-A., Kwon, E. J., Park, M. H., Shim, S., & Kim, Y. J. (2018). Differential expression and methylation of integrin subunit alpha 11 and thrombospondin in the amnion of preterm birth. Obstetrics & Gynecology Science, 61(5), 565. https://doi.org/10.5468/ogs.2018.61.5.565
GNA13	chr17	5104	0.301868	6.34758	3.92118	0.000327087	0.0342351	-1.33904	GNA13 (G Protein Subunit Alpha 13) is a Protein Coding gene. Diseases associated with GNA13 include Burkitt Lymphoma. Among its related pathways are Sweet Taste Signaling and Signal transduction_PKA signaling. Gene Ontology (GO) annotations related to this gene include GTP binding and obsolete signal transducer activity.	N		https://www.genecards.org/cgi-bin/carddisp.pl?gene=GNA13
BEX1	chrX	864	-1.12178	-0.387974	-3.57647	0.000909158	0.0485196	-1.3479	BEX1 (Brain Expressed X-Linked 1) is a Protein Coding gene. Among its related pathways are p75(NTR)-mediated signaling. Gene Ontology (GO) annotations related to this gene include RNA polymerase II activating transcription factor binding.	Y	Preeclampsia	https://www.genecards.org/cgi-bin/carddisp.pl?gene=BEX1	White, W. M., Brost, B., Sun, Z., Rose, C., Craici, I., Wagner, S. J., Turner, S. T., & Garovic, V. D. (2013). Genome-wide methylation profiling demonstrates hypermethylation in maternal leukocyte DNA in preeclamptic compared to normotensive pregnancies. Hypertension in Pregnancy, 32(3), 257–269. https://doi.org/10.3109/10641955.2013.796970
GPR137	chr11	4031	-0.37664	4.95541	-3.90177	0.000346774	0.0353413	-1.34961	GPR137 (G Protein-Coupled Receptor 137) is a Protein Coding gene. Diseases associated with GPR137 include Isolated Growth Hormone Deficiency, Type Ib.	N		https://www.genecards.org/cgi-bin/carddisp.pl?gene=GPR137
JMJD4	chr1	4315	-0.273229	3.81388	-3.85351	0.000400842	0.0364379	-1.35025	a Protein Coding gene. Diseases associated with JMJD4 include Intracranial Chondrosarcoma and Familial Isolated Hypoparathyroidism.	N		https://www.genecards.org/cgi-bin/carddisp.pl?gene=JMJD4	Wang, H., Cao, Q., Ge, J., Liu, C., Ma, Y., Meng, Y., Wang, Y., Zhao, X., Liu, R., Li, C., Wang, Y., Zhong, J., Ju, W., Jenkins, E. C., Brown, W. T., & Zhong, N. (2014). LncRNA-regulated Infection and Inflammation Pathways Associated with Pregnancy Loss: Genome Wide Differential Expression of lncRNAs in Early Spontaneous Abortion. American Journal of Reproductive Immunology, 72(4), 359–375. https…
ZYX	chr7	3482	-0.372052	4.92724	-3.89083	0.000358374	0.035722	-1.37868	Focal adhesions are actin-rich structures that enable cells to adhere to the extracellular matrix and at which protein complexes involved in signal transduction assemble. Zyxin is a zinc-binding phosphoprotein that concentrates at focal adhesions and along the actin cytoskeleton. Zyxin has an N-terminal proline-rich domain and three LIM domains in its C-terminal half. The proline-rich domain may …	N		https://www.genecards.org/cgi-bin/carddisp.pl?gene=ZYX
SLC35D1	chr1	6162	0.318178	6.22316	3.90401	0.000344446	0.0353413	-1.38938	Glycosylation of cellular glycoconjugates occurs in the endoplasmic reticulum (ER) and Golgi compartment, and requires transport of nucleotide sugars from the cytosol into the lumen of the ER and Golgi by specific transporters. The protein encoded by this gene resides in the ER, and transports both UDP-glucuronic acid (UDP-GlcA) and UDP-N-acetylgalactosamine (UDP-GalNAc) from the cytoplasm to the…	Y	Preeclampsia	https://www.genecards.org/cgi-bin/carddisp.pl?gene=SLC35D1	Chang, S.-D., Chao, A.-S., Peng, H.-H., Chang, Y.-L., Wang, C.-N., Cheng, P.-J., Lee, Y.-S., Chao, A., & Wang, T.-H. (2011). Analyses of placental gene expression in pregnancy-related hypertensive disorders. Taiwanese Journal of Obstetrics and Gynecology, 50(3), 283–291. https://doi.org/10.1016/j.tjog.2011.07.005
PCYOX1	chr2	5870	0.322862	6.17977	3.90048	0.000348125	0.0353413	-1.40029	Prenylcysteine is released during the degradation of prenylated proteins. PCYOX1 catalyzes the degradation of prenylcysteine to yield free cysteines and a hydrophobic isoprenoid product	Y	Gestational diabetes mellitus	https://www.genecards.org/cgi-bin/carddisp.pl?gene=PCYOX1	Mavreli, D., Evangelinakis, N., Papantoniou, N., & Kolialexi, A. (2020). Quantitative Comparative Proteomics Reveals Candidate Biomarkers for the Early Prediction of Gestational Diabetes Mellitus: A Preliminary Study. In Vivo, 34(2), 517–525. https://doi.org/10.21873/invivo.11803
CDK2AP2	chr11	2019	-0.319926	4.07078	-3.83831	0.000419503	0.0367956	-1.42664	This gene encodes a protein that interacts with cyclin-dependent kinase 2 associated protein 1. Pseudogenes associated with this gene are located on chromosomes 7 and 9.	N		https://www.genecards.org/cgi-bin/carddisp.pl?gene=CDK2AP2
ACADSB	chr10	6255	0.289361	4.58651	3.86556	0.000386629	0.0363674	-1.42812	Short/branched chain acyl-CoA dehydrogenase(ACADSB) is a member of the acyl-CoA dehydrogenase family of enzymes that catalyze the dehydrogenation of acyl-CoA derivatives in the metabolism of fatty acids or branch chained amino acids. Substrate specificity is the primary characteristic used to define members of this gene family. The ACADSB gene product has the greatest activity towards the short b…	N		https://www.genecards.org/cgi-bin/carddisp.pl?gene=ACADSB
LARP4	chr12	8112	0.349924	6.17218	3.8895	0.000359813	0.035722	-1.43212	LARP4 (La Ribonucleoprotein 4) is a Protein Coding gene. Gene Ontology (GO) annotations related to this gene include nucleic acid binding.	Y	Preeclampsia	https://www.genecards.org/cgi-bin/carddisp.pl?gene=LARP4	Enquobahrie, D. A., Abetew, D. F., Sorensen, T. K., Willoughby, D., Chidambaram, K., & Williams, M. A. (2011). Placental microRNA expression in pregnancies complicated by preeclampsia. American journal of obstetrics and gynecology, 204(2), 178-e12.
DENR	chr12	3576	0.344689	5.70441	3.88385	0.000365975	0.0357338	-1.44187	This gene encodes a protein whose expression was found to increase in cultured cells at high density but not during growth arrest. This gene was also shown to have increased expression in cells overexpressing HER-2/neu proto-oncogene. The protein contains an SUI1 domain. In budding yeast, SUI1 is a translation initiation factor that along with eIF-2 and the initiator tRNA-Met, directs the ribosom…	Y	Preeclampsia	https://www.genecards.org/cgi-bin/carddisp.pl?gene=DENR	Enquobahrie, D. A., Abetew, D. F., Sorensen, T. K., Willoughby, D., Chidambaram, K., & Williams, M. A. (2011). Placental microRNA expression in pregnancies complicated by preeclampsia. American Journal of Obstetrics and Gynecology, 204(2), 178.e12-178.e21. https://doi.org/10.1016/j.ajog.2010.09.004
PIGF	chr2	4978	0.293137	3.29434	3.79365	0.000479325	0.038847	-1.44432	This gene encodes a protein involved in glycosylphosphatidylinositol (GPI)-anchor biosynthesis. The GPI-anchor, a glycolipid containing three mannose molecules in its core backbone, is found on many blood cells where it serves to anchor proteins to the cell surface. The encoded protein and another GPI synthesis protein, PIGO, function in the transfer of ethanolaminephosphate to the third mannose …	Y	Preeclampsia	https://www.genecards.org/cgi-bin/carddisp.pl?gene=PIGF	Chappell, L. C., Duckworth, S., Seed, P. T., Griffin, M., Myers, J., Mackillop, L., Simpson, N., Waugh, J., Anumba, D., Kenny, L. C., Redman, C. W. G., & Shennan, A. H. (2013). Diagnostic accuracy of placental growth factor in women with suspected preeclampsia: a prospective multicenter study. Circulation, 128(19), 2121-2131.
ETNK1	chr12	8191	0.43521	5.5512	3.88121	0.000369124	0.0357338	-1.44587	This gene encodes an ethanolamine kinase, which functions in the first committed step of the phosphatidylethanolamine synthesis pathway. This cytosolic enzyme is specific for ethanolamine and exhibits negligible kinase activity on choline.	Y	Preeclampsia	https://www.genecards.org/cgi-bin/carddisp.pl?gene=ETNK1	Sitras, V., Fenton, C., & Acharya, G. (2015). Gene expression profile in cardiovascular disease and preeclampsia: A meta-analysis of the transcriptome based on raw data from human studies deposited in Gene Expression Omnibus. Placenta, 36(2), 170–178. https://doi.org/10.1016/j.placenta.2014.11.017
OSBPL8	chr12	9198	0.372349	6.11168	3.88409	0.000365713	0.0357338	-1.44771	This gene encodes a member of a family of proteins containing an N-terminal pleckstrin homology domain and a highly conserved C-terminal oxysterol-binding protein-like sterol-binding domain. It binds mutliple lipid-containing molecules, including phosphatidylserine, phosphatidylinositol 4-phosphate (PI4P) and oxysterol, and promotes their exchange between the endoplasmic reticulum and the plasma …	Y	Preeclampsia	https://www.genecards.org/cgi-bin/carddisp.pl?gene=OSBPL8	Maeda, K. J., Showmaker, K. C., Johnson, A. C., Garrett, M. R., & Sasser, J. M. (2019). Spontaneous superimposed preeclampsia: Chronology and expression unveiled by temporal transcriptomic analysis. Physiological Genomics, 51(8), 342–355. https://doi.org/10.1152/physiolgenomics.00020.2019
ZMYM1	chr1	5220	0.40897	3.85628	3.82279	0.000439425	0.037082	-1.45289	a Protein Coding gene. Gene Ontology (GO) annotations related to this gene include nucleic acid binding and protein dimerization activity	N		https://www.genecards.org/cgi-bin/carddisp.pl?gene=ZMYM1
GLS	chr2	9827	0.590265	5.00043	3.86685	0.000387862	0.0363674	-1.4565	This gene encodes the K-type mitochondrial glutaminase. The encoded protein is an phosphate-activated amidohydrolase that catalyzes the hydrolysis of glutamine to glutamate and ammonia. This protein is primarily expressed in the brain and kidney plays an essential role in generating energy for metabolism, synthesizing the brain neurotransmitter glutamate and maintaining acid-base balance in the k…	N		https://www.genecards.org/cgi-bin/carddisp.pl?gene=GLS
POLR2E	chr19	4865	-0.282185	5.78598	-3.87846	0.000371944	0.0357338	-1.46145	This gene encodes the fifth largest subunit of RNA polymerase II, the polymerase responsible for synthesizing messenger RNA in eukaryotes. This subunit is shared by the other two DNA-directed RNA polymerases and is present in two-fold molar excess over the other polymerase subunits. An interaction between this subunit and a hepatitis virus transactivating protein has been demonstrated, suggesting…	N		https://www.genecards.org/cgi-bin/carddisp.pl?gene=POLR2E
FAM69A	chr1	3091	0.504542	4.70474	3.85369	0.000402106	0.0364379	-1.46961	This gene encodes a member of the FAM69 family of cysteine-rich type II transmembrane proteins. These proteins localize to the endoplasmic reticulum but their specific functions are unknown.	N		https://www.genecards.org/cgi-bin/carddisp.pl?gene=DIPK1A
RAB27B	chr18	7432	0.425439	3.74382	3.80814	0.000459069	0.0379078	-1.47574	Members of the Rab protein family, including RAB27B, are prenylated, membrane-bound proteins involved in vesicular fusion and trafficking	Y	Preterm delivery	https://www.genecards.org/cgi-bin/carddisp.pl?gene=RAB27B	Ngo, T. T. M., Moufarrej, M. N., Rasmussen, M.-L. H., Camunas-Soler, J., Pan, W., Okamoto, J., Neff, N. F., Liu, K., Wong, R. J., Downes, K., Tibshirani, R., Shaw, G. M., Skotte, L., Stevenson, D. K., Biggio, J. R., Elovitz, M. A., Melbye, M., & Quake, S. R. (2017). A Noninvasive Molecular Clock for Fetal Development Predicts Gestational Age and Preterm Delivery. BioRxiv, 212910. https://doi.org/…
DBT	chr1	11303	0.250011	5.18913	3.86137	0.00039152	0.0364379	-1.48621	The branched-chain alpha-keto acid dehydrogenase complex (BCKD) is an inner-mitochondrial enzyme complex involved in the breakdown of the branched-chain amino acids isoleucine, leucine, and valine. The BCKD complex is thought to be composed of a core of 24 transacylase (E2) subunits, and associated decarboxylase (E1), dehydrogenase (E3), and regulatory subunits. This gene encodes the transacylase…	Y	Preeclampsia	https://www.genecards.org/cgi-bin/carddisp.pl?gene=DBT	Yang, J. I., Kong, T. W., Kim, H. S., & Kim, H. Y. (2015). The proteomic analysis of human placenta with pre-eclampsia and normal pregnancy. Journal of Korean medical science, 30(6), 770.
CCDC186	chr10	9003	0.29964	6.62338	3.86801	0.000383799	0.0363674	-1.48818	a Protein Coding gene	N		https://www.genecards.org/cgi-bin/carddisp.pl?gene=CCDC186
KXD1	chr19	4112	-0.274138	5.30205	-3.85744	0.000396153	0.0364379	-1.5033	a Protein Coding gene. Diseases associated with KXD1 include Albinism, Oculocutaneous, Type Ib and Albinism, Oculocutaneous, Type Ia.	N		https://www.genecards.org/cgi-bin/carddisp.pl?gene=KXD1
SMIM14	chr4	6721	0.341639	4.97704	3.84268	0.000414054	0.0367956	-1.52078	a Protein Coding gene	N		https://www.genecards.org/cgi-bin/carddisp.pl?gene=SMIM14
PSME3	chr17	5152	-0.241474	5.50864	-3.85436	0.000399829	0.0364379	-1.52178	Subunit of the 11S REG-gamma (also called PA28-gamma) proteasome regulator, a doughnut-shaped homoheptamer which associates with the proteasome. 11S REG-gamma activates the trypsin-like catalytic subunit of the proteasome but inhibits the chymotrypsin-like and postglutamyl-preferring (PGPH) subunits. Facilitates the MDM2-p53/TP53 interaction which promotes ubiquitination- and MDM2-dependent prote…	N		https://www.genecards.org/cgi-bin/carddisp.pl?gene=PSME3
PLEKHF2	chr8	3137	0.334569	4.78474	3.8311	0.000428646	0.0368058	-1.54043	a Protein Coding gene	N		https://www.genecards.org/cgi-bin/carddisp.pl?gene=PLEKHF2
CD2AP	chr6	6751	0.282815	6.65697	3.84686	0.000408914	0.0367956	-1.54907	This gene encodes a scaffolding molecule that regulates the actin cytoskeleton. The protein directly interacts with filamentous actin and a variety of cell membrane proteins through multiple actin binding sites, SH3 domains, and a proline-rich region containing binding sites for SH3 domains. The cytoplasmic protein localizes to membrane ruffles, lipid rafts, and the leading edges of cells. It is …	N		https://www.genecards.org/cgi-bin/carddisp.pl?gene=CD2AP
ZNF451	chr6	16416	0.245701	7.22234	3.83817	0.00041968	0.0367956	-1.55079	a Protein Coding gene. Diseases associated with ZNF451 include Motion Sickness and Brown-Sequard Syndrome.	N		https://www.genecards.org/cgi-bin/carddisp.pl?gene=ZNF451
FPGT	chr1	4180	0.501227	3.37768	3.75948	0.000530568	0.0404731	-1.55123	a Protein Coding gene. Among its related pathways are Transport to the Golgi and subsequent modification and Metabolism of proteins. Gene Ontology (GO) annotations related to this gene include transferase activity, transferring phosphorus-containing groups and fucose-1-phosphate guanylyltransferase activity.	Y	Miscarriage	https://www.genecards.org/cgi-bin/carddisp.pl?gene=FPGT	Liu, S., Song, L., Cram, D. S., Xiong, L., Wang, K., Wu, R., Liu, J., Deng, K., Jia, B., Zhong, M., & Yang, F. (2015). Traditional karyotyping vs copy number variation sequencing for detection of chromosomal abnormalities associated with spontaneous miscarriage. Ultrasound in Obstetrics & Gynecology, 46(4), 472–477. https://doi.org/10.1002/uog.14849
BMPR1A	chr10	11412	0.286938	5.01934	3.83525	0.000423367	0.0368058	-1.55406	The bone morphogenetic protein (BMP) receptors are a family of transmembrane serine/threonine kinases that include the type I receptors BMPR1A and BMPR1B and the type II receptor BMPR2. These receptors are also closely related to the activin receptors, ACVR1 and ACVR2. The ligands of these receptors are members of the TGF-beta superfamily. TGF-betas and activins transduce their signals through th…	N		https://www.genecards.org/cgi-bin/carddisp.pl?gene=BMPR1A
RNF25	chr2	2323	-0.244936	3.34876	-3.75484	0.000537935	0.0408045	-1.55781	The protein encoded by this gene contains a RING finger motif. The mouse counterpart of this protein has been shown to interact with Rela, the p65 subunit of NF-kappaB (NFKB), and modulate NFKB-mediated transcription activity. The mouse protein also binds ubiquitin-conjugating enzymes (E2s) and is a substrate for E2-dependent ubiquitination.	N		https://www.genecards.org/cgi-bin/carddisp.pl?gene=RNF25
MBNL1	chr3	9989	0.265025	5.68147	3.84254	0.000414236	0.0367956	-1.56443	This gene encodes a member of the muscleblind protein family which was initially described in Drosophila melanogaster. The encoded protein is a C3H-type zinc finger protein that modulates alternative splicing of pre-mRNAs. Muscleblind proteins bind specifically to expanded dsCUG RNA but not to normal size CUG repeats and may thereby play a role in the pathophysiology of myotonic dystrophy. Mice l…	N		https://www.genecards.org/cgi-bin/carddisp.pl?gene=MBNL1
MIER1	chr1	8273	0.382434	5.30201	3.82906	0.000431265	0.0368058	-1.58404	This gene encodes a protein that was first identified in Xenopus laevis by its role in a mesoderm induction early response (MIER). The encoded protein functions as a transcriptional regulator.	N		https://www.genecards.org/cgi-bin/carddisp.pl?gene=MIER1
THOC2	chrX	10277	0.222368	5.77276	3.83293	0.000426308	0.0368058	-1.59348	The TREX multiprotein complex binds specifically to spliced mRNAs to facilitate mRNA export. The protein encoded by this gene is a member of the THO complex, a subset of the TREX complex. The encoded protein interacts with the THOC1 protein.	Y	Intrauterine growth restriction	https://www.genecards.org/cgi-bin/carddisp.pl?gene=THOC2	Sitras, V., Paulssen, R., Leirvik, J., Vårtun, Å., & Acharya, G. (2009). Placental Gene Expression Profile in Intrauterine Growth Restriction Due to Placental Insufficiency. Reproductive Sciences, 16(7), 701–711. https://doi.org/10.1177/1933719109334256
GMEB2	chr20	4707	-0.283083	4.40443	-3.79222	0.000481371	0.038847	-1.60654	This gene is a member of KDWK gene family. The product of this gene associates with GMEB1 protein, and the complex is essential for parvovirus DNA replication. Study of rat homolog implicates the role of this gene in modulation of transactivation by the glucocorticoid receptor bound to glucocorticoid response elements. This gene appears to use multiple polyadenylation sites.	N		https://www.genecards.org/cgi-bin/carddisp.pl?gene=GMEB2
AEN	chr15	6018	-0.357389	3.97759	-3.76906	0.000515689	0.0397876	-1.60752	AEN (Apoptosis Enhancing Nuclease) is a Protein Coding gene. Diseases associated with AEN include Volvulus Of Midgut. Gene Ontology (GO) annotations related to this gene include nucleic acid binding and exonuclease activity.	N		https://www.genecards.org/cgi-bin/carddisp.pl?gene=AEN
SPOPL	chr2	6468	0.392917	4.00511	3.77218	0.000510937	0.0396897	-1.61533	SPOPL (Speckle Type BTB/POZ Protein Like) is a Protein Coding gene. Diseases associated with SPOPL include Epilepsy, Idiopathic Generalized 9 and Meier-Gorlin Syndrome 2. Among its related pathways are Signaling by GPCR and Signaling by Hedgehog.	Y	Preeclampsia	https://www.genecards.org/cgi-bin/carddisp.pl?gene=SPOPL	Enquobahrie, D. A., Abetew, D. F., Sorensen, T. K., Willoughby, D., Chidambaram, K., & Williams, M. A. (2011). Placental microRNA expression in pregnancies complicated by preeclampsia. American Journal of Obstetrics and Gynecology, 204(2), 178.e12-178.e21. https://doi.org/10.1016/j.ajog.2010.09.004
CAPN6	chrX	3568	-0.688807	7.58659	-3.81047	0.000460441	0.0379078	-1.63111	Calpains are ubiquitous, well-conserved family of calcium-dependent, cysteine proteases. The calpain proteins are heterodimers consisting of an invariant small subunit and variable large subunits. The large subunit possesses a cysteine protease domain, and both subunits possess calcium-binding domains. Calpains have been implicated in neurodegenerative processes, as their activation can be trigge…	N		https://www.genecards.org/cgi-bin/carddisp.pl?gene=CAPN6	Paiva, P., Whitehead, C., Saglam, B., Palmer, K., & Tong, S. (2011). Measurement of mRNA transcripts of very high placental expression in maternal blood as biomarkers of preeclampsia. The Journal of Clinical Endocrinology & Metabolism, 96(11), E1807-E1815.
NHLRC3	chr13	6409	0.271187	5.44859	3.81324	0.000452136	0.0379078	-1.64072	This gene encodes a protein containing NCL-1, HT2A and Lin-41 (NHL) family repeats. Mammalian NHL-repeat containing proteins may be involved in a variety of enzymatic processes, including protein modification through ubiquitination.	N		https://www.genecards.org/cgi-bin/carddisp.pl?gene=NHLRC3
ATF2	chr2	5751	0.265541	5.2292	3.80737	0.00046012	0.0379078	-1.64542	This gene encodes a transcription factor that is a member of the leucine zipper family of DNA binding proteins. The encoded protein has been identified as a moonlighting protein based on its ability to perform mechanistically distinct functions This protein binds to the cAMP-responsive element (CRE), an octameric palindrome. It forms a homodimer or a heterodimer with c-Jun and stimulates CRE-depe…	Y	Gestational diabetes mellitus	https://www.genecards.org/cgi-bin/carddisp.pl?gene=ATF2	Halvatsiotis, P., Tsokaki, T., Chrelias, C., Kassanos, D., Domali, E., Gazouli, M., Dimitriadis, G., & Kalantaridou, S. (2019). Methylation profile of genes involved in inflammation, in the blood from pregnancies with maternal preeclampsia due to untreated gestational diabetes mellitus. Hormones, 18(2), 173–178. https://doi.org/10.1007/s42000-019-00111-x
HSPD1P6	chr3	2179	0.441651	2.69745	3.68543	0.000660418	0.0448639	-1.6461	a Pseudogene	N		https://www.genecards.org/cgi-bin/carddisp.pl?gene=HSPD1P6
TARBP2	chr12	4090	-0.249618	4.56688	-3.78417	0.000493043	0.0391592	-1.6517	HIV-1, the causative agent of acquired immunodeficiency syndrome (AIDS), contains an RNA genome that produces a chromosomally integrated DNA during the replicative cycle. Activation of HIV-1 gene expression by the transactivator Tat is dependent on an RNA regulatory element (TAR) located downstream of the transcription initiation site. The protein encoded by this gene binds between the bulge and …	N		https://www.genecards.org/cgi-bin/carddisp.pl?gene=TARBP2
RMND5B	chr5	7701	-0.217183	4.98276	-3.78884	0.000486235	0.038847	-1.67832	a Protein Coding gene. Diseases associated with RMND5B include Dyskeratosis Congenita, Autosomal Recessive 2 and Dyskeratosis Congenita, Autosomal Recessive 1.	Y	Early onset severe preeclampsia	https://www.genecards.org/cgi-bin/carddisp.pl?gene=RMND5B	Sun, C.-J., Zhang, L., & Zhang, W.-Y. (2009). Gene expression profiling of maternal blood in early onset severe preeclampsia: Identification of novel biomarkers. Journal of Perinatal Medicine, 37(6). https://doi.org/10.1515/JPM.2009.103
ZDHHC21	chr9	9426	0.450286	4.59613	3.77405	0.000508245	0.0396897	-1.68633	a Protein Coding gene. Diseases associated with ZDHHC21 include Chromosome 9P Deletion Syndrome. Among its related pathways are eNOS activation and regulation and Metabolism. Gene Ontology (GO) annotations related to this gene include protein-cysteine S-palmitoyltransferase activity and palmitoyltransferase activity.	Y	Severe preeclampsia	https://www.genecards.org/cgi-bin/carddisp.pl?gene=ZDHHC21	Sitras, V., Paulssen, R. H., Grønaas, H., Leirvik, J., Hanssen, T. A., Vårtun, Å., & Acharya, G. (2009). Differential placental gene expression in severe preeclampsia. Placenta, 30(5), 424-433.
SREBF1	chr17	8030	-0.424025	5.61175	-3.79408	0.000478998	0.038847	-1.69995	This gene encodes a basic helix-loop-helix-leucine zipper (bHLH-Zip) transcription factor that binds to the sterol regulatory element-1 (SRE1), which is a motif that is found in the promoter of the low density lipoprotein receptor gene and other genes involved in sterol biosynthesis. The encoded protein is synthesized as a precursor that is initially attached to the nuclear membrane and endoplasm…	N		https://www.genecards.org/cgi-bin/carddisp.pl?gene=SREBF1
TMEM222	chr1	4476	-0.223639	4.07105	-3.73637	0.000568202	0.0416949	-1.73159	a Protein Coding gene. Diseases associated with TMEM222 include Brachial Plexus Neuritis and Osteosclerotic Myeloma.	N		https://www.genecards.org/cgi-bin/carddisp.pl?gene=TMEM222
HID1	chr17	6196	-0.346805	5.60793	-3.77794	0.000502258	0.0396578	-1.74702	a Protein Coding gene. Diseases associated with HID1 include Palmoplantar Keratoderma, Nonepidermolytic, Focal 1.	Y	Preeclampsia	https://www.genecards.org/cgi-bin/carddisp.pl?gene=HID1	Mohamad, M. A., Mohd Manzor, N. F., Zulkifli, N. F., Zainal, N., Hayati, A. R., & Ahmad Asnawi, A. W. (2020). A Review of Candidate Genes and Pathways in Preeclampsia–An Integrated Bioinformatical Analysis. Biology, 9(4), 62.
BMI1	chr10	4283	0.644144	3.7805	3.71004	0.000617982	0.0433015	-1.75864	This gene encodes a ring finger protein that is major component of the polycomb group complex 1 (PRC1). This complex functions through chromatin remodeling as an essential epigenetic repressor of multiple regulatory genes involved in embryonic development and self-renewal in somatic stem cells. This protein also plays a central role in DNA damage repair. This gene is an oncogene and aberrant expr…	N		https://www.genecards.org/cgi-bin/carddisp.pl?gene=BMI1
ITGB8	chr7	15156	0.448735	6.09727	3.77261	0.000511481	0.0396897	-1.77044	This gene is a member of the integrin beta chain family and encodes a single-pass type I membrane protein with a VWFA domain and four cysteine-rich repeats. This protein noncovalently binds to an alpha subunit to form a heterodimeric integrin complex. In general, integrin complexes mediate cell-cell and cell-extracellular matrix interactions and this complex plays a role in human airway epithelia…	Y	Preeclampsia	https://www.genecards.org/cgi-bin/carddisp.pl?gene=ITGB8	Enquobahrie, D. A., Abetew, D. F., Sorensen, T. K., Willoughby, D., Chidambaram, K., & Williams, M. A. (2011). Placental microRNA expression in pregnancies complicated by preeclampsia. American Journal of Obstetrics and Gynecology, 204(2), 178.e12-178.e21. https://doi.org/10.1016/j.ajog.2010.09.004
NT5DC1	chr6	7309	0.299081	4.51705	3.73969	0.000562642	0.0415882	-1.77573	While the exact function of the protein encoded by this gene is not known, it belongs to the 5'(3')-deoxyribonucleotidase family.	N		https://www.genecards.org/cgi-bin/carddisp.pl?gene=NT5DC1
SLC25A36	chr3	10305	0.340573	5.60139	3.7619	0.00052677	0.0404116	-1.79214	SLC25A36 (Solute Carrier Family 25 Member 36) is a Protein Coding gene. Diseases associated with SLC25A36 include Verrucous Papilloma. Gene Ontology (GO) annotations related to this gene include pyrimidine nucleotide transmembrane transporter activity.	N		https://www.genecards.org/cgi-bin/carddisp.pl?gene=SLC25A36
CBWD5	chr9	12708	0.299405	4.29795	3.71995	0.000596473	0.0426115	-1.80388	a Protein Coding gene	N		https://www.genecards.org/cgi-bin/carddisp.pl?gene=CBWD5
LINC00643	chr14	4637	0.432822	3.99112	3.70742	0.000618959	0.0433015	-1.80855	LINC00643 (Long Intergenic Non-Protein Coding RNA 643) is an RNA Gene, and is affiliated with the lncRNA class. Diseases associated with LINC00643 include Retinitis Pigmentosa 13.	N		https://www.genecards.org/cgi-bin/carddisp.pl?gene=LINC00643
CYREN	chr7	5321	-0.234924	5.2841	-3.74991	0.000545851	0.0409449	-1.80863	CYREN (Cell Cycle Regulator Of NHEJ) is a Protein Coding gene. Diseases associated with CYREN include Cerebral Arteritis and Spinal Cord Oligodendroglioma.	N		https://www.genecards.org/cgi-bin/carddisp.pl?gene=CYREN
ELMOD2	chr4	6627	0.397748	5.04532	3.74028	0.000561657	0.0415882	-1.8257	This gene encodes one of six engulfment and motility (ELMO) domain-containing proteins. This gene is thought to play a role in antiviral responses. Mutations in this gene may be involved in the cause of familial idiopathic pulmonary fibrosis.	N		https://www.genecards.org/cgi-bin/carddisp.pl?gene=ELMOD2
PNRC1	chr6	2992	0.303739	6.04797	3.7524	0.000541829	0.0408702	-1.82778	PNRC1 (Proline Rich Nuclear Receptor Coactivator 1) is a Protein Coding gene. Diseases associated with PNRC1 include Uremic Neuropathy and Brachydactyly, Type E2.	N		https://www.genecards.org/cgi-bin/carddisp.pl?gene=PNRC1
EFS	chr14	3237	-0.390741	4.87829	-3.72851	0.000581558	0.0422275	-1.841	The longest protein isoform encoded by this gene contains an SH3 domain, which is known to be important in intracellular signal transduction. The protein encoded by a similiar gene in mice was shown to bind to SH3 domains of protein-tyrosine kinases. The function of this gene is unknown.	N		https://www.genecards.org/cgi-bin/carddisp.pl?gene=EFS
TMLHE	chrX	3922	-0.393692	2.50005	-3.59503	0.000860739	0.0481605	-1.84824	This gene encodes the protein trimethyllysine dioxygenase which is the first enzyme in the carnitine biosynthesis pathway. Carnitine play an essential role in the transport of activated fatty acids across the inner mitochondrial membrane. The encoded protein converts trimethyllysine into hydroxytrimethyllysine. A pseudogene of this gene is found on chromosome X.	N		https://www.genecards.org/cgi-bin/carddisp.pl?gene=TMLHE
DGKZP1	chr13	2776	-0.318846	3.69821	-3.67037	0.000690352	0.0452482	-1.84958	a Pseudogene	N		https://www.genecards.org/cgi-bin/carddisp.pl?gene=DGKZP1
DCP2	chr5	9951	0.306003	7.87783	3.7213	0.000594096	0.0426115	-1.8497	The protein encoded by this gene is a key component of an mRNA-decapping complex required for degradation of mRNAs, both in normal mRNA turnover, and in nonsense-mediated mRNA decay (NMD). It removes the 7-methyl guanine cap structure from mRNA, prior to its degradation from the 5' end. Alternatively spliced transcript variants encoding different isoforms have been noted for this gene.	Y	Preeclampsia	https://www.genecards.org/cgi-bin/carddisp.pl?gene=DCP2	Murphy, M. S. Q., Casselman, R. C., Tayade, C., & Smith, G. N. (2015). Differential expression of plasma microRNA in preeclamptic patients at delivery and 1 year postpartum. American journal of obstetrics and gynecology, 213(3), 367-e1.
AKAP17A	chrX	8150	-0.245568	5.53634	-3.73907	0.000563668	0.0415882	-1.85231	This locus encodes a protein kinase A anchoring protein. The encoded protein is part of the spliceosome complex and is involved in the regulation of alternate splicing in some mRNA precursors.	N		https://www.genecards.org/cgi-bin/carddisp.pl?gene=AKAP17A
SLK	chr10	7974	0.229857	7.4166	3.72476	0.00058806	0.0424598	-1.86734	SLK (STE20 Like Kinase) is a Protein Coding gene. Diseases associated with SLK include Advanced Sleep Phase Syndrome, Familial, 3 and Advanced Sleep Phase Syndrome, Familial, 1. Among its related pathways are DNA Damage and Mitotic Roles of Polo Like Kinases. Gene Ontology (GO) annotations related to this gene include protein homodimerization activity and transferase activity, transferring phosph…	N		https://www.genecards.org/cgi-bin/carddisp.pl?gene=SLK
C9orf40	chr9	2327	0.353211	2.98659	3.622	0.000795544	0.0464997	-1.87011	C9orf40 (Chromosome 9 Open Reading Frame 40) is a Protein Coding gene.	Y	Gestational diabetes mellitus	https://www.genecards.org/cgi-bin/carddisp.pl?gene=C9orf40	Collares, C. V., Evangelista, A. F., Xavier, D. J., Rassi, D. M., Arns, T., Foss-Freitas, M. C., Foss, M. C., Puthier, D., Sakamoto-Hojo, E. T., Passos, G. A., & Donadi, E. A. (2013). Identifying common and specific microRNAs expressed in peripheral blood mononuclear cell of type 1, type 2, and gestational diabetes mellitus patients. BMC Research Notes, 6(1), 491. https://doi.org/10.1186/1756-050…
ADGRL3	chr4	13991	-0.781854	3.93782	-3.67549	0.000686516	0.0452482	-1.87633	This gene encodes a member of the latrophilin subfamily of G-protein coupled receptors (GPCR). Latrophilins may function in both cell adhesion and signal transduction. In experiments with non-human species, endogenous proteolytic cleavage within a cysteine-rich GPS (G-protein-coupled-receptor proteolysis site) domain resulted in two subunits (a large extracellular N-terminal cell adhesion subunit…	N		https://www.genecards.org/cgi-bin/carddisp.pl?gene=ADGRL3	Sun, T., Gonzalez, T. L., Deng, N., DiPentino, R., Clark, E. L., Lee, B., Tang, J., Wang, Y., Stripp, B. R., Yao, C., Tseng, H.-R., Karumanchi, S. A., Koeppel, A. F., Turner, S. D., Farber, C. R., Rich, S. S., Wang, E. T., Williams, J., & Pisarska, M. D. (2019). The maternal-fetal interface of successful pregnancies and impact of fetal sex using single cell sequencing. BioRxiv, 641118. https://do…
TUBG1	chr17	2411	-0.3209	4.64154	-3.70787	0.000618145	0.0433015	-1.87942	This gene encodes a member of the tubulin superfamily. The encoded protein localizes to the centrosome where it binds to microtubules as part of a complex referred to as the gamma-tubulin ring complex. The protein mediates microtubule nucleation and is required for microtubule formation and progression of the cell cycle.	Y?	notching	https://www.genecards.org/cgi-bin/carddisp.pl?gene=TUBG1	Centlow, M., Wingren, C., Borrebaeck, C., Brownstein, M. J., & Hansson, S. R. (2011). Differential gene expression analysis of placentas with increased vascular resistance and pre-eclampsia using whole-genome microarrays. Journal of pregnancy, 2011.
ABHD13	chr13	5338	0.452892	3.86117	3.67059	0.0006899	0.0452482	-1.88018	ABHD13 (Abhydrolase Domain Containing 13) is a Protein Coding gene. Diseases associated with ABHD13 include Hypotonia-Cystinuria Syndrome. Gene Ontology (GO) annotations related to this gene include hydrolase activity.	N		https://www.genecards.org/cgi-bin/carddisp.pl?gene=ABHD13
TIFA	chr4	4250	0.294344	4.21872	3.68502	0.00066123	0.0448639	-1.89451	This gene encodes an adapter protein involved in adaptive and innate immunity. This protein includes a forkhead-associated (FHA) domain that specifically binds to phosphorylated serine and threonine residues. In response to bacterial infection, the encoded host cell protein undergoes an intermolecular interaction between the FHA domain and a phosphorylated threonine that leads to protein oligomer…	N		https://www.genecards.org/cgi-bin/carddisp.pl?gene=TIFA
CPNE3	chr8	6745	0.24843	6.35645	3.72842	0.000581715	0.0422275	-1.8954	Calcium-dependent membrane-binding proteins may regulate molecular events at the interface of the cell membrane and cytoplasm. This gene encodes a protein which contains two type II C2 domains in the amino-terminus and an A domain-like sequence in the carboxy-terminus. The A domain mediates interactions between integrins and extracellular ligands.	Y	Severe preeclampsia	https://www.genecards.org/cgi-bin/carddisp.pl?gene=CPNE3	Kim, J., Park, H., Shim, S., Kim, S., Lee, K., & Cha, D. (2014). Microarray Analysis of altered gene expression in peripheral blood of patients with severe preeclampsia: a case control study. American International Journal of Contemporary Scientific Research, 1(4), 42-51.
DNAJB4	chr1	3783	0.417708	4.87779	3.70904	0.00061601	0.0433015	-1.90044	The protein encoded by this gene is a molecular chaperone, tumor suppressor, and member of the heat shock protein-40 family. The encoded protein binds the cell adhesion protein E-cadherin and targets it to the plasma membrane. This protein also binds incorrectly folded E-cadherin and targets it for endoplasmic reticulum-associated degradation. This gene is a strong tumor suppressor for colorectal…	Y	fetal growth restriction	https://www.genecards.org/cgi-bin/carddisp.pl?gene=DNAJB4	Leeuwerke, M., Eilander, M. S., Pruis, M. G. M., Lendvai, Á., Erwich, J. J. H. M., Scherjon, S. A., Plösch, T., & Eijsink, J. J. H. (2016). DNA Methylation and Expression Patterns of Selected Genes in First-Trimester Placental Tissue from Pregnancies with Small-for-Gestational-Age Infants at Birth. Biology of Reproduction, 94(2).https://doi.org/10.1095/biolreprod.115.1316988
TMEM144	chr4	9243	0.285639	3.97804	3.66821	0.00069474	0.0453159	-1.91186	TMEM144 (Transmembrane Protein 144) is a Protein Coding gene. Gene Ontology (GO) annotations related to this gene include carbohydrate transmembrane transporter activity.	N		https://www.genecards.org/cgi-bin/carddisp.pl?gene=TMEM144
MANEA	chr6	5187	0.477459	3.29609	3.60944	0.000825304	0.0473464	-1.96835	N-glycosylation of proteins is initiated in the endoplasmic reticulum (ER) by the transfer of the preassembled oligosaccharide glucose-3-mannose-9-N-acetylglucosamine-2 from dolichyl pyrophosphate to acceptor sites on the target protein by an oligosaccharyltransferase complex. This core oligosaccharide is sequentially processed by several ER glycosidases and by an endomannosidase (E.C. 3.2.1.130)…	N		https://www.genecards.org/cgi-bin/carddisp.pl?gene=MANEA
MAP3K6	chr1	4951	-0.419387	3.3093	-3.60715	0.000830831	0.0473464	-1.97069	This gene encodes a serine/threonine protein kinase that forms a component of protein kinase-mediated signal transduction cascades. The encoded kinase participates in the regulation of vascular endothelial growth factor (VEGF) expression.	N		https://www.genecards.org/cgi-bin/carddisp.pl?gene=MAP3K6
SSSCA1	chr11	2008	-0.332892	3.33719	-3.60417	0.000838083	0.0473464	-1.97073	This antigen is recognized by a subset of anti-centromere antibodies from patients with scleroderma and/or Sjogren's syndrome.	N		https://www.genecards.org/cgi-bin/carddisp.pl?gene=ZNRD2
LCORL	chr4	14858	0.340978	4.37697	3.66504	0.000701244	0.0453931	-1.97594	This gene encodes a transcription factor that appears to function in spermatogenesis. Polymorphisms in this gene are associated with measures of skeletal frame size and adult height.	Y	Preeclampsia	https://www.genecards.org/cgi-bin/carddisp.pl?gene=LCORL	Murphy, M. S.-Q., Casselman, R. C., Tayade, C., & Smith, G. N. (2015). Differential expression of plasma microRNA in preeclamptic patients at delivery and 1 year postpartum. American Journal of Obstetrics and Gynecology, 213(3), 367.e1-367.e9. https://doi.org/10.1016/j.ajog.2015.05.013
TMEM64	chr8	5870	0.400367	5.37178	3.69286	0.000646118	0.0445096	-1.97858	Positively regulates TNFSF11-induced osteoclast differentiation. Acts as a regulator of TNFSF11-mediated Ca(2+) signaling pathways via its interaction with SERCA2 which is critical for the TNFSF11-induced CREB1 activation and mitochondrial ROS generation necessary for proper osteoclast generation. Association between TMEM64 and SERCA2 in the ER leads to cytosolic Ca (2+) spiking for activation of…	N		https://www.genecards.org/cgi-bin/carddisp.pl?gene=TMEM64
NEK1	chr4	8308	0.258097	4.27131	3.65324	0.000725983	0.0453931	-1.99295	The protein encoded by this gene is a serine/threonine kinase involved in cell cycle regulation. The encoded protein is found in a centrosomal complex with FEZ1, a neuronal protein that plays a role in axonal development. Defects in this gene are a cause of polycystic kidney disease (PKD)	N		https://www.genecards.org/cgi-bin/carddisp.pl?gene=NEK1
TINF2	chr14	2712	-0.232568	4.03283	-3.63497	0.000765909	0.045758	-2.0087	This gene encodes one of the proteins of the shelterin, or telosome, complex which protects telomeres by allowing the cell to distinguish between telomeres and regions of DNA damage. The protein encoded by this gene is a critical part of shelterin; it interacts with the three DNA-binding proteins of the shelterin complex, and it is important for assembly of the complex. Mutations in this gene cau…	N		https://www.genecards.org/cgi-bin/carddisp.pl?gene=TINF2
DPY19L4	chr8	7136	0.352754	5.19189	3.67624	0.000678542	0.0452482	-2.01527	DPY19L4 (Dpy-19 Like 4) is a Protein Coding gene. Diseases associated with DPY19L4 include Spermatogenic Failure 9 and Uterine Body Mixed Cancer. Gene Ontology (GO) annotations related to this gene include transferase activity, transferring glycosyl groups and mannosyltransferase activity.	N		https://www.genecards.org/cgi-bin/carddisp.pl?gene=DPY19L4
DDIT3	chr12	1307	-0.311179	3.22094	-3.58101	0.000896626	0.0482815	-2.0213	This gene encodes a member of the CCAAT/enhancer-binding protein (C/EBP) family of transcription factors. The protein functions as a dominant-negative inhibitor by forming heterodimers with other C/EBP members, such as C/EBP and LAP (liver activator protein), and preventing their DNA binding activity. The protein is implicated in adipogenesis and erythropoiesis, is activated by endoplasmic reticu…	Y	Gestational diabetes melitus	https://www.genecards.org/cgi-bin/carddisp.pl?gene=DDIT3	Enquobahrie, D. A., Williams, M. A., Qiu, C., Meller, M., & Sorensen, T. K. (2009). Global placental gene expression in gestational diabetes mellitus. American Journal of Obstetrics and Gynecology, 200(2), 206.e1-206.e13. https://doi.org/10.1016/j.ajog.2008.08.022
UCA1	chr19	4152	-0.834158	3.137	-3.56455	0.000948223	0.0492419	-2.02369	This gene produces a long non-coding RNA that was found to be upregulated in bladder cancer and plays a regulatory role in cell proliferation. This transcript regulates several genes, including CREB (cAMP responsive element binding protein). Expression of this transcript is regulated by CCAAT/enhancer-binding protein-alpha.	Y	Preeclampsia	https://www.genecards.org/cgi-bin/carddisp.pl?gene=UCA1	Xv, Y., Gao, W., & Wang, L. (2021). Identification of Urothelial Cancer-Associated 1 (UCA1) as a diagnostic biomarker of pre-eclampsia via regulating microRNA-16 and its downstream signaling pathway. Archives of Medical Science. https://doi.org/10.5114/aoms/111375
SERPING1	chr11	3603	-0.767491	4.60536	-3.65369	0.000732905	0.0453931	-2.034	This gene encodes a highly glycosylated plasma protein involved in the regulation of the complement cascade. Its encoded protein, C1 inhibitor, inhibits activated C1r and C1s of the first complement component and thus regulates complement activation. It is synthesized in the liver, and its deficiency is associated with hereditary angioneurotic oedema (HANE).	Y	Spontaneous abortion	https://www.genecards.org/cgi-bin/carddisp.pl?gene=SERPING1	Wang, H., Cao, Q., Ge, J., Liu, C., Ma, Y., Meng, Y., Wang, Y., Zhao, X., Liu, R., Li, C., Wang, Y., Zhong, J., Ju, W., Jenkins, E. C., Brown, W. T., & Zhong, N. (2014). LncRNA-regulated Infection and Inflammation Pathways Associated with Pregnancy Loss: Genome Wide Differential Expression of lncRNAs in Early Spontaneous Abortion. American Journal of Reproductive Immunology, 72(4), 359–375. https…
RAB21	chr12	16036	0.386272	5.86129	3.67614	0.000678729	0.0452482	-2.04173	This gene belongs to the Rab family of monomeric GTPases, which are involved in the control of cellular membrane traffic. The encoded protein plays a role in the targeted trafficking of integrins via its association with integrin alpha tails. As a consequence, the encoded protein is involved in the regulation of cell adhesion and migration. Expression of this gene is associated with a poor progno…	N		https://www.genecards.org/cgi-bin/carddisp.pl?gene=RAB21
MTX1	chr1	3278	-0.251082	3.5632	-3.59264	0.000866761	0.0481605	-2.04545	MTX1 (Metaxin 1) is a Protein Coding gene. Diseases associated with MTX1 include Gaucher's Disease and Neuronal Ceroid Lipofuscinosis. Among its related pathways are Metabolism of proteins and Mitochondrial protein import.	N		https://www.genecards.org/cgi-bin/carddisp.pl?gene=MTX1
AL354714.2	chr1	1097	0.247922	2.92936	3.55893	0.000956051	0.0494582	-2.04694	a Pseudogene	N		https://www.genecards.org/cgi-bin/carddisp.pl?gene=ENSG00000213080
LRRC61	chr7	2735	-0.487086	3.27287	-3.57747	0.000905905	0.0485196	-2.04737	LRRC61 (Leucine Rich Repeat Containing 61) is a Protein Coding gene	N		https://www.genecards.org/cgi-bin/carddisp.pl?gene=LRRC61
CGGBP1	chr3	6490	0.317408	5.76178	3.67146	0.000688148	0.0452482	-2.05432	This gene encodes a CGG repeat-binding protein that primarily localizes to the nucleus. CGG trinucleotide repeats are implicated in many disorders as they often act as transcription- and translation-regulatory elements, can produce hairpin structures which cause DNA replication errors, and form regions prone to chromosomal breakage. CGG repeats are also targets for CpG methylation. In addition to…	N		https://www.genecards.org/cgi-bin/carddisp.pl?gene=CGGBP1
PPP1R12C	chr19	7726	-0.307487	5.32338	-3.66103	0.000709555	0.0453931	-2.06395	The gene encodes a subunit of myosin phosphatase. The encoded protein regulates the catalytic activity of protein phosphatase 1 delta and assembly of the actin cytoskeleton.	Y	Preeclampsia	https://www.genecards.org/cgi-bin/carddisp.pl?gene=PPP1R12C	Trifonova, E. A., Gabidulina, T. V., Ershov, N. I., Serebrova, V. N., Vorozhishcheva, A. Yu., & Stepanov, V. A. (2014). Analysis of the Placental Tissue Transcriptome of Normal and Preeclampsia Complicated Pregnancies. Acta Naturae, 6(2), 71–83. https://doi.org/10.32607/20758251-2014-6-2-71-83
OTUD7B	chr1	12177	0.198302	5.17436	3.65536	0.00072146	0.0453931	-2.07384	OTUD7B (OTU Deubiquitinase 7B) is a Protein Coding gene. Diseases associated with OTUD7B include Autoinflammation, Panniculitis, And Dermatosis Syndrome. Among its related pathways are Signaling by GPCR and Deubiquitination. Gene Ontology (GO) annotations related to this gene include cysteine-type peptidase activity and obsolete ubiquitin thiolesterase activity.	N		https://www.genecards.org/cgi-bin/carddisp.pl?gene=OTUD7B
CCNC	chr6	5765	0.332894	5.79823	3.66341	0.00070462	0.0453931	-2.07717	The protein encoded by this gene is a member of the cyclin family of proteins. The encoded protein interacts with cyclin-dependent kinase 8 and induces the phophorylation of the carboxy-terminal domain of the large subunit of RNA polymerase II. The level of mRNAs for this gene peaks in the G1 phase of the cell cycle.	N		https://www.genecards.org/cgi-bin/carddisp.pl?gene=CCNC
UBA5	chr3	6827	0.29691	5.06845	3.64601	0.00074153	0.0454845	-2.08836	This gene encodes a member of the E1-like ubiquitin-activating enzyme family. This protein activates ubiquitin-fold modifier 1, a ubiquitin-like post-translational modifier protein, via the formation of a high-energy thioester bond.	N		https://www.genecards.org/cgi-bin/carddisp.pl?gene=UBA5
NIPSNAP2	chr7	5651	0.297958	4.7569	3.63851	0.000758021	0.0457375	-2.08899	This gene encodes a member of the NipSnap family of proteins that may be involved in vesicular transport. The encoded protein is localized to mitochondria and plays a role in oxidative phosphorylation.	N		https://www.genecards.org/cgi-bin/carddisp.pl?gene=NIPSNAP2
NEU3	chr11	7556	0.24507	3.56987	3.58161	0.000895057	0.0482815	-2.09312	This gene product belongs to a family of glycohydrolytic enzymes which remove sialic acid residues from glycoproteins and glycolipids. It is localized in the plasma membrane, and its activity is specific for gangliosides. It may play a role in modulating the ganglioside content of the lipid bilayer.	Y	Severe preeclampsia	https://www.genecards.org/cgi-bin/carddisp.pl?gene=NEU3	Kim, J., Park, H., Shim, S., Kim, S., Lee, K., & Cha, D. (2014). Microarray Analysis of altered gene expression in peripheral blood of patients with severe preeclampsia: a case control study. American International Journal of Contemporary Scientific Research, 1(4), 42-51.
DNAJB14	chr4	13078	0.485735	5.75423	3.65724	0.000721111	0.0453931	-2.09628	DNAJB14 (DnaJ Heat Shock Protein Family (Hsp40) Member B14) is a Protein Coding gene. Diseases associated with DNAJB14 include Erythema Infectiosum and Viral Exanthem.	N		https://www.genecards.org/cgi-bin/carddisp.pl?gene=DNAJB14
SIN3B	chr19	8777	-0.247065	7.44332	-3.64465	0.000744488	0.0454845	-2.09661	Acts as a transcriptional repressor. Interacts with MXI1 to repress MYC responsive genes and antagonize MYC oncogenic activities. Interacts with MAD-MAX heterodimers by binding to MAD. The heterodimer then represses transcription by tethering SIN3B to DNA. Also forms a complex with FOXK1 which represses transcription. With FOXK1, regulates cell cycle progression probably by repressing cell cycle …	Y	Preeclampsia	https://www.genecards.org/cgi-bin/carddisp.pl?gene=SIN3B	Mohamad, M. A., Mohd Manzor, N. F., Zulkifli, N. F., Zainal, N., Hayati, A. R., & Ahmad Asnawi, A. W. (2020). A Review of Candidate Genes and Pathways in Preeclampsia–An Integrated Bioinformatical Analysis. Biology, 9(4), 62.
STRN4	chr19	7641	-0.290658	5.9369	-3.65618	0.000719733	0.0453931	-2.10147	STRN4 (Striatin 4) is a Protein Coding gene. Diseases associated with STRN4 include Cerebral Cavernous Malformations 3 and Muscular Dystrophy-Dystroglycanopathy. Gene Ontology (GO) annotations related to this gene include protein domain specific binding and calmodulin binding.	N		https://www.genecards.org/cgi-bin/carddisp.pl?gene=STRN4
HOMER1	chr5	6154	0.334934	5.58346	3.64843	0.000736292	0.0453946	-2.1133	HOMER1 (Homer Scaffold Protein 1) is a Protein Coding gene. Diseases associated with HOMER1 include Cocaine Dependence and Phelan-Mcdermid Syndrome. Among its related pathways are Protein-protein interactions at synapses and Circadian rythm related genes. Gene Ontology (GO) annotations related to this gene include identical protein binding and signaling receptor binding.	N		https://www.genecards.org/cgi-bin/carddisp.pl?gene=HOMER1
WDFY1	chr2	5516	0.172832	6.33075	3.65044	0.000731965	0.0453931	-2.11682	The protein encoded by this gene is a phosphatidylinositol 3-phosphate binding protein, which contains a FYVE zinc finger domain and multiple WD-40 repeat domains. When exogenously expressed, it localizes to early endosomes. Mutagenesis analysis demonstrates that this endosomal localization is mediated by the FYVE domain.	N		https://www.genecards.org/cgi-bin/carddisp.pl?gene=WDFY1
ZSWIM8	chr10	7953	-0.243448	6.45092	-3.65003	0.000732841	0.0453931	-2.11758	ZSWIM8 (Zinc Finger SWIM-Type Containing 8) is a Protein Coding gene. Diseases associated with ZSWIM8 include Acromelic Frontonasal Dysostosis.	N		https://www.genecards.org/cgi-bin/carddisp.pl?gene=ZSWIM8
ENC1	chr5	5858	0.264345	5.36173	3.64065	0.000753282	0.0457375	-2.12903	This gene encodes a member of the kelch-related family of actin-binding proteins. The encoded protein plays a role in the oxidative stress response as a regulator of the transcription factor Nrf2, and expression of this gene may play a role in malignant transformation.	N		https://www.genecards.org/cgi-bin/carddisp.pl?gene=ENC1
NDUFC2	chr11	2652	0.468331	3.91498	3.58066	0.000897545	0.0482815	-2.13771	NDUFC2 (NADH:Ubiquinone Oxidoreductase Subunit C2) is a Protein Coding gene. Diseases associated with NDUFC2 include Mitochondrial Complex I Deficiency, Nuclear Type 36 and Mitochondrial Disorders. Among its related pathways are Respiratory electron transport, ATP synthesis by chemiosmotic coupling, and heat production by uncoupling proteins. and Innate Immune System. Gene Ontology (GO) annotatio…	Y	Placental abruption	https://www.genecards.org/cgi-bin/carddisp.pl?gene=NDUFC2	Workalemahu, T., Enquobahrie, D. A., Moore, A., Sanchez, S. E., Ananth, C. V., Pacora, P. N., Liang, L., Salazar, M., & Williams, M. A. (2013). Genome-wide and candidate gene association studies of placental abruption. International journal of molecular epidemiology and genetics, 4(3), 128–139.
ZFPL1	chr11	3122	-0.272681	4.38116	-3.6049	0.000836307	0.0473464	-2.14064	ZFPL1 (Zinc Finger Protein Like 1) is a Protein Coding gene. Diseases associated with ZFPL1 include Achondrogenesis and Cohen Syndrome. Required for cis-Golgi integrity and efficient ER to Golgi transport. Involved in the maintenance of the integrity of the cis-Golgi, possibly via its interaction with GOLGA2/GM130.	N		https://www.genecards.org/cgi-bin/carddisp.pl?gene=ZFPL1
RASSF3	chr12	4226	0.27767	5.47152	3.63689	0.000761613	0.0457375	-2.14274	The RAS oncogene (MIM 190020) is mutated in nearly one-third of all human cancers. Members of the RAS superfamily are plasma membrane GTP-binding proteins that modulate intracellular signal transduction pathways. A subfamily of RAS effectors, including RASSF3, share a RAS association (RA) domain.	N		https://www.genecards.org/cgi-bin/carddisp.pl?gene=RASSF3
PTAR1	chr9	12200	0.341201	6.39207	3.63664	0.000762178	0.0457375	-2.15377	PTAR1 (Protein Prenyltransferase Alpha Subunit Repeat Containing 1) is a Protein Coding gene. Diseases associated with PTAR1 include Synostoses, Tarsal, Carpal, And Digital and Proximal Symphalangism. Gene Ontology (GO) annotations related to this gene include protein prenyltransferase activity.	N		https://www.genecards.org/cgi-bin/carddisp.pl?gene=PTAR1
ARHGDIA	chr17	2903	-0.429727	6.63759	-3.63207	0.000773649	0.0458042	-2.16499	This gene encodes a protein that plays a key role in the regulation of signaling through Rho GTPases. The encoded protein inhibits the disassociation of Rho family members from GDP (guanine diphosphate), thereby maintaining these factors in an inactive state. Activity of this protein is important in a variety of cellular processes, and expression of this gene may be altered in tumors. Mutations i…	N		https://www.genecards.org/cgi-bin/carddisp.pl?gene=ARHGDIA
WASHC4	chr12	7698	0.293277	6.4907	3.62894	0.000779565	0.0458042	-2.17491	This gene encodes a component of the WASH complex, which functions in the intracellular transport of endosomes. Mutations in this gene have been detected in individuals with autosomal recessive cognitive disability.	N		https://www.genecards.org/cgi-bin/carddisp.pl?gene=WASHC4
GNB2	chr7	2857	-0.226798	6.22664	-3.62864	0.000780253	0.0458042	-2.18053	Heterotrimeric guanine nucleotide-binding proteins (G proteins), which integrate signals between receptors and effector proteins, are composed of an alpha, a beta, and a gamma subunit. These subunits are encoded by families of related genes. This gene encodes a beta subunit. Beta subunits are important regulators of alpha subunits, as well as of certain signal transduction receptors and effectors…	N		https://www.genecards.org/cgi-bin/carddisp.pl?gene=GNB2
POLK	chr5	9105	0.272114	4.56691	3.59378	0.000863875	0.0481605	-2.19635	This gene encodes a member of the DNA polymerase type-Y family of proteins. The encoded protein is a specialized DNA polymerase that catalyzes translesion DNA synthesis, which allows DNA replication in the presence of DNA lesions. Human cell lines lacking a functional copy of this gene exhibit impaired genome integrity and enhanced susceptibility to oxidative damage. Mutations in this gene that i…	N		https://www.genecards.org/cgi-bin/carddisp.pl?gene=POLK
PSMA1	chr11	3301	0.447574	4.11567	3.56948	0.000927215	0.0489677	-2.20163	The proteasome is a multicatalytic proteinase complex with a highly ordered ring-shaped 20S core structure. The core structure is composed of 4 rings of 28 non-identical subunits; 2 rings are composed of 7 alpha subunits and 2 rings are composed of 7 beta subunits. Proteasomes are distributed throughout eukaryotic cells at a high concentration and cleave peptides in an ATP/ubiquitin-dependent pro…	Y	Preeclampsia	https://www.genecards.org/cgi-bin/carddisp.pl?gene=PSMA1	Benny, P. A., Alakwaa, F. M., Schlueter, R. J., Lassiter, C. B., & Garmire, L. X. (2020). A review of omics approaches to study preeclampsia. Placenta, 92, 17–27. https://doi.org/10.1016/j.placenta.2020.01.008
MME	chr3	9620	0.291159	8.21705	3.58341	0.000890363	0.0482815	-2.21365	The protein encoded by this gene is a type II transmembrane glycoprotein and a common acute lymphocytic leukemia antigen that is an important cell surface marker in the diagnosis of human acute lymphocytic leukemia (ALL). The encoded protein is present on leukemic cells of pre-B phenotype, which represent 85% of cases of ALL. This protein is not restricted to leukemic cells, however, and is found…	Y (NEP)	Preeclampsia	https://www.genecards.org/cgi-bin/carddisp.pl?gene=MME	Gill, M., Motta-Mejia, C., Kandzija, N., Cooke, W., Zhang, W., Cerdeira, A. S., Bastie, C., Redman, C., & Vatish, M. (2019). Placental Syncytiotrophoblast-Derived Extracellular Vesicles Carry Active NEP (Neprilysin) and Are Increased in Preeclampsia. Hypertension, 73(5), 1112–1119. https://doi.org/10.1161/HYPERTENSIONAHA.119.12707
TROVE2	chr1	9102	0.388972	6.20928	3.61557	0.000810639	0.0471778	-2.21472	RO60 (Ro60, Y RNA Binding Protein) is a Protein Coding gene. Diseases associated with RO60 include Sjogren Syndrome and Lupus Erythematosus. Among its related pathways are Activated PKN1 stimulates transcription of AR (androgen receptor) regulated genes KLK2 and KLK3.	N		https://www.genecards.org/cgi-bin/carddisp.pl?gene=RO60
SPCS3	chr4	6831	0.415693	6.91502	3.60754	0.000830626	0.0473464	-2.22405	SPCS3 (Signal Peptidase Complex Subunit 3) is a Protein Coding gene. Diseases associated with SPCS3 include Omsk Hemorrhagic Fever and Retinitis Pigmentosa 29. Among its related pathways are Peptide hormone metabolism and Incretin synthesis, secretion, and inactivation. Gene Ontology (GO) annotations related to this gene include peptidase activity.	Y	Gestational diabetes mellitus	https://www.genecards.org/cgi-bin/carddisp.pl?gene=SPCS3	Enquobahrie, D. A., Williams, M. A., Qiu, C., Meller, M., & Sorensen, T. K. (2009). Global placental gene expression in gestational diabetes mellitus. American Journal of Obstetrics and Gynecology, 200(2), 206.e1-206.e13. https://doi.org/10.1016/j.ajog.2008.08.022
RNF217	chr6	12779	0.376695	5.71558	3.60829	0.000828069	0.0473464	-2.22945	This protein encoded by this gene is a member of the RING1-IBR-RING24 (RBR) ubiquitin protein ligase family, and it belongs to a subfamily of these proteins that contain a transmembrane domain. This protein can interact with the HAX1 anti-apoptotic protein via its C-terminal RING finger motif, which suggests a role in apoptosis signaling. It is thought that deregulation of this gene can be a mech…	N		https://www.genecards.org/cgi-bin/carddisp.pl?gene=RNF217
SF3A1	chr22	6329	-0.164183	5.92671	-3.60581	0.000834086	0.0473464	-2.24267	This gene encodes a subunit of the splicing factor 3a protein complex. The splicing factor 3a heterotrimer is a component of the mature U2 small nuclear ribonucleoprotein particle (snRNP). U2 small nuclear ribonucleoproteins play a critical role in spliceosome assembly and pre-mRNA splicing.	N		https://www.genecards.org/cgi-bin/carddisp.pl?gene=SF3A1
CTDNEP1	chr17	2584	-0.22963	4.17734	-3.55641	0.000963077	0.0496316	-2.24531	CTDNEP1 (CTD Nuclear Envelope Phosphatase 1) is a Protein Coding gene. Diseases associated with CTDNEP1 include Nemaline Myopathy 1 and Congenital Structural Myopathy. Among its related pathways are Transport of the SLBP independent Mature mRNA and Cell Cycle, Mitotic. Gene Ontology (GO) annotations related to this gene include phosphatase activity and protein serine/threonine phosphatase activity	N		https://www.genecards.org/cgi-bin/carddisp.pl?gene=CTDNEP1
TMEM30A	chr6	5123	0.375274	6.40874	3.6008	0.000846377	0.0476157	-2.25458	TMEM30A (Transmembrane Protein 30A) is a Protein Coding gene. Diseases associated with TMEM30A include Cholestasis, Benign Recurrent Intrahepatic, 1 and Progressive Familial Intrahepatic Cholestasis. Among its related pathways are Innate Immune System.	N		https://www.genecards.org/cgi-bin/carddisp.pl?gene=TMEM30A
TNPO1	chr5	11977	0.274301	8.15058	3.56547	0.000938073	0.0489677	-2.27054	This gene encodes the beta subunit of the karyopherin receptor complex which interacts with nuclear localization signals to target nuclear proteins to the nucleus. The karyopherin receptor complex is a heterodimer of an alpha subunit which recognizes the nuclear localization signal and a beta subunit which docks the complex at nucleoporins.	Y	Severe preeclampsia	https://www.genecards.org/cgi-bin/carddisp.pl?gene=TNPO1	Enquobahrie, D. A., Abetew, D. F., Sorensen, T. K., Willoughby, D., Chidambaram, K., & Williams, M. A. (2011). Placental microRNA expression in pregnancies complicated by preeclampsia. American Journal of Obstetrics and Gynecology, 204(2), 178.e12-178.e21. https://doi.org/10.1016/j.ajog.2010.09.004 Zhu, X., Han, T., Sargent, I. L., Yin, G., & Yao, Y. (2009). Differential expression profile of mic…
UBQLN4	chr1	3878	-0.240027	4.63903	-3.56884	0.000928938	0.0489677	-2.27057	UBQLN4 (Ubiquilin 4) is a Protein Coding gene. Diseases associated with UBQLN4 include Amyotrophic Lateral Sclerosis 1 and Mumps. Among its related pathways are Protein processing in endoplasmic reticulum and Pathways of neurodegeneration - multiple diseases. Gene Ontology (GO) annotations related to this gene include identical protein binding and damaged DNA binding.	N		https://www.genecards.org/cgi-bin/carddisp.pl?gene=UBQLN4
ZNF267	chr16	6333	0.29783	4.55069	3.56501	0.000939315	0.0489677	-2.27128	ZNF267 (Zinc Finger Protein 267) is a Protein Coding gene. Among its related pathways are Gene Expression and Herpes simplex virus 1 infection. Gene Ontology (GO) annotations related to this gene include nucleic acid binding and DNA-binding transcription factor activity.	N		https://www.genecards.org/cgi-bin/carddisp.pl?gene=ZNF267
KRAS	chr12	7302	0.47488	5.3585	3.58609	0.00088749	0.0482815	-2.27999	This gene, a Kirsten ras oncogene homolog from the mammalian ras gene family, encodes a protein that is a member of the small GTPase superfamily. A single amino acid substitution is responsible for an activating mutation. The transforming protein that results is implicated in various malignancies, including lung adenocarcinoma, mucinous adenoma, ductal carcinoma of the pancreas and colorectal car…	Y	Spontaneous abortion	https://www.genecards.org/cgi-bin/carddisp.pl?gene=KRAS	Wang, H., Cao, Q., Ge, J., Liu, C., Ma, Y., Meng, Y., Wang, Y., Zhao, X., Liu, R., Li, C., Wang, Y., Zhong, J., Ju, W., Jenkins, E. C., Brown, W. T., & Zhong, N. (2014). LncRNA-regulated Infection and Inflammation Pathways Associated with Pregnancy Loss: Genome Wide Differential Expression of lncRNAs in Early Spontaneous Abortion. American Journal of Reproductive Immunology, 72(4), 359–375. https…
PIGN	chr18	19003	0.273213	5.32226	3.58293	0.00089162	0.0482815	-2.28718	This gene encodes a protein that is involved in glycosylphosphatidylinositol (GPI)-anchor biosynthesis. The GPI-anchor is a glycolipid found on many blood cells and serves to anchor proteins to the cell surface. This protein is expressed in the endoplasmic reticulum and transfers phosphoethanolamine (EtNP) to the first mannose of the GPI anchor.	Y	preeclampsia	https://www.genecards.org/cgi-bin/carddisp.pl?gene=PIGN	Løset, M., Mundal, S. B., Johnson, M. P., Fenstad, M. H., Freed, K. A., Lian, I. A., Eide, I. P., Bjørge, L., Blangero, J., Moses, E. K., & Austgulen, R. (2011). A transcriptional profile of the decidua in preeclampsia. American Journal of Obstetrics and Gynecology, 204(1), 84.e1-84.e27. https://doi.org/10.1016/j.ajog.2010.08.043
ZBTB44	chr11	11023	0.243752	6.10024	3.58971	0.000874199	0.0482815	-2.28842	ZBTB44 (Zinc Finger And BTB Domain Containing 44) is a Protein Coding gene. Diseases associated with ZBTB44 include Retinitis Pigmentosa 58. Gene Ontology (GO) annotations related to this gene include nucleic acid binding.	N		https://www.genecards.org/cgi-bin/carddisp.pl?gene=ZBTB44
MOB1A	chr2	6440	0.317098	6.77568	3.58291	0.000891678	0.0482815	-2.29579	The protein encoded by this gene is a component of the Hippo signaling pathway, which controls organ size and tumor growth by enhancing apoptosis. Loss of the encoded protein results in cell proliferation and cancer formation. The encoded protein is also involved in the control of microtubule stability during cytokinesis.	N		https://www.genecards.org/cgi-bin/carddisp.pl?gene=MOB1A
SLC27A4	chr9	3110	-0.278548	4.58065	-3.55199	0.000975509	0.0497727	-2.31069	This gene encodes a member of a family of fatty acid transport proteins, which are involved in translocation of long-chain fatty acids cross the plasma membrane. This protein is expressed at high levels on the apical side of mature enterocytes in the small intestine, and appears to be the principal fatty acid transporter in enterocytes. Clinical studies suggest this gene as a candidate gene for t…	N		https://www.genecards.org/cgi-bin/carddisp.pl?gene=SLC27A4
BRMS1	chr11	2514	-0.231503	4.71525	-3.54885	0.000984449	0.0498074	-2.32851	This gene reduces the metastatic potential, but not the tumorogenicity, of human breast cancer and melanoma cell lines. The protein encoded by this gene localizes primarily to the nucleus and is a component of the mSin3a family of histone deacetylase complexes (HDAC). The protein contains two coiled-coil motifs and several imperfect leucine zipper motifs	N		https://www.genecards.org/cgi-bin/carddisp.pl?gene=BRMS1
SLC25A16	chr10	7815	0.232986	5.40426	3.56881	0.000929023	0.0489677	-2.32915	This gene encodes a protein that contains three tandemly repeated mitochondrial carrier protein domains. The encoded protein is localized in the inner membrane and facilitates the rapid transport and exchange of molecules between the cytosol and the mitochondrial matrix space. This gene has a possible role in Graves' disease.	N		https://www.genecards.org/cgi-bin/carddisp.pl?gene=SLC25A16
CEBPZOS	chr2	4698	0.30831	4.65878	3.5465	0.00099117	0.0499358	-2.3322	CEBPZOS (CEBPZ Opposite Strand) is a Protein Coding gene.	N		https://www.genecards.org/cgi-bin/carddisp.pl?gene=CEBPZOS
TMEM263	chr12	4768	0.499332	5.96236	3.56827	0.000935572	0.0489677	-2.34851	TMEM263 (Transmembrane Protein 263) is a Protein Coding gene. Diseases associated with TMEM263 include Epithelial Basement Membrane Dystrophy and Peripheral Retinal Degeneration.	N		https://www.genecards.org/cgi-bin/carddisp.pl?gene=TMEM263	Andersen, E., Altıntaş, A., Andersson-Hall, U., Holmäng, A., & Barrès, R. (2019). Environmental factors influence the epigenetic signature of newborns from mothers with gestational diabetes. Epigenomics, 11(8), 861-873.
SYPL1	chr7	2804	0.488211	5.37651	3.55601	0.000968636	0.0497282	-2.36505	SYPL1 (Synaptophysin Like 1) is a Protein Coding gene. Gene Ontology (GO) annotations related to this gene include transporter activity.	Y	Recurrent miscarriage	https://www.genecards.org/cgi-bin/carddisp.pl?gene=SYPL1	Rull, K., Tomberg, K., Kõks, S., Männik, J., Möls, M., Sirotkina, M., Värv, S., & Laan, M. (2013). Increased placental expression and maternal serum levels of apoptosis-inducing TRAIL in recurrent miscarriage. Placenta, 34(2), 141–148. https://doi.org/10.1016/j.placenta.2012.11.032
POLG	chr15	5980	-0.187079	6.1037	-3.55151	0.000976876	0.0497727	-2.39612	Mitochondrial DNA polymerase is heterotrimeric, consisting of a homodimer of accessory subunits plus a catalytic subunit. The protein encoded by this gene is the catalytic subunit of mitochondrial DNA polymerase. The encoded protein contains a polyglutamine tract near its N-terminus that may be polymorphic. Defects in this gene are a cause of progressive external ophthalmoplegia with mitochondria…	N		https://www.genecards.org/cgi-bin/carddisp.pl?gene=POLG
RDH10	chr8	5321	0.283608	5.78999	3.54868	0.000984933	0.0498074	-2.3987	This gene encodes a retinol dehydrogenase, which converts all-trans-retinol to all-trans-retinal, with preference for NADP as a cofactor. Studies in mice suggest that this protein is essential for synthesis of embryonic retinoic acid and is required for limb, craniofacial, and organ development.	Y	Preeclampsia	https://www.genecards.org/cgi-bin/carddisp.pl?gene=RDH10	Murphy, M. S.-Q., Casselman, R. C., Tayade, C., & Smith, G. N. (2015). Differential expression of plasma microRNA in preeclamptic patients at delivery and 1 year postpartum. American Journal of Obstetrics and Gynecology, 213(3), 367.e1-367.e9. https://doi.org/10.1016/j.ajog.2015.05.013

## Sheet: Term
Geneid	chr	length	logFC	AveExpr	t	P.Value	adj.P.Val	B	genecards	Involved in pregnancy complications?	pregnancy complications	citation(s)
RPS4Y1	chrY	2275	-11.5901	-0.491823	-208.673	3.36907e-65	4.86527e-61	114.692	encodes ribosomal protein S4, a component of the 40S subunit, it has been suggested that haploinsufficiency of the ribosomal protein S4 genes plays a role in Turner syndrome	Y	secondary recurrent miscarriage	Nielsen, H. S., Wu, F., Aghai, Z., Steffensen, R., van Halteren, A. G., Spierings, E., Christiansen, O. B., Miklos, D., & Goulmy, E. (2010). H-Y antibody titers are increased in unexplained secondary recurrent miscarriage patients and associated with low male: Female ratio in subsequent live births. Human Reproduction, 25(11), 2745–2752. https://doi.org/10.1093/humrep/deq242
UTY	chrY	9191	-12.4385	-0.189006	-195.463	5.29715e-64	3.82481e-60	113.988	Male-specific histone demethylase that catalyzes trimethylated 'Lys-27' (H3K27me3) demethylation in histone H3	Y	secondary recurrent miscarriage/primary recurrent miscarriage	Nielsen, H. S., Wu, F., Aghai, Z., Steffensen, R., van Halteren, A. G., Spierings, E., Christiansen, O. B., Miklos, D., & Goulmy, E. (2010). H-Y antibody titers are increased in unexplained secondary recurrent miscarriage patients and associated with low male: Female ratio in subsequent live births. Human Reproduction, 25(11), 2745–2752. https://doi.org/10.1093/humrep/deq242
DDX3Y	chrY	5738	-12.6539	9.66818e-05	-183.955	6.82501e-63	3.28533e-59	113.273	member of the DEAD-box RNA helicase family, characterized by nine conserved motifs, included the conserved Asp-Glu-Ala-Asp (DEAD) motif, thought to be involved in ATP binding, hydrolysis, RNA binding, and in the formation of intramolecular interactions, Mutations in this gene result in male infertility, a reduction in germ cell numbers, and can result in Sertoli-cell only sydrome	Y	secondary recurrent miscarriage	Hoch, D., Novakovic, B., Cvitic, S., Saffery, R., Desoye, G., & Majali-Martinez, A. (2020). Sex matters: XIST and DDX3Y gene expression as a tool to determine fetal sex in human first trimester placenta. Placenta, 97, 68-70.
USP9Y	chrY	11237	-12.2407	-0.247792	-173.434	8.15433e-62	2.94392e-58	112.246	encodes a protein that is similar to ubiquitin-specific proteases, which cleave the ubiquitin moiety from ubiquitin-fused precursors and ubiquitinylated proteins.	N (honors thesis)
TTTY15	chrY	5284	-10.5747	-1.02416	-160.443	2.16404e-60	6.25019e-57	109.941	May function as a ubiquitin-protein or polyubiquitin hydrolase involved both in the processing of ubiquitin precursors and of ubiquitinated proteins. May therefore play an important regulatory role at the level of protein turnover by preventing degradation of proteins through the removal of conjugated ubiquitin	N
ZFY	chrY	5527	-11.0773	-0.76277	-149.2	4.60758e-59	1.10897e-55	109.323	encodes a zinc finger-containing protein that may function as a transcription factor. Was once a candidate for the testis-determining factor (TDF) and was erroneously referred to as TDF.	N		Nielsen, H. S., Wu, F., Aghai, Z., Steffensen, R., van Halteren, A. G., Spierings, E., Christiansen, O. B., Miklos, D., & Goulmy, E. (2010). H-Y antibody titers are increased in unexplained secondary recurrent miscarriage patients and associated with low male: Female ratio in subsequent live births. Human Reproduction, 25(11), 2745–2752. https://doi.org/10.1093/humrep/deq242
KDM5D	chrY	9463	-11.432	-0.626697	-141.77	3.95635e-58	8.16195e-55	108.489	encodes a protein containing zinc finger domains. A short peptide derived from this protein is a minor histocompatibility antigen which can lead to graft rejection of male donor cells in a female recipient	N
PCDH11Y	chrY	11672	-12.3383	-0.152824	-137.409	1.47347e-57	2.65979e-54	108.17	The encoded protein consists of an extracellular domain containing seven cadherin repeats, a transmembrane domain, and a cytoplasmic tail that differs from those of the classical cadherins. This gene is located on the Y chromosome in a block of X/Y homology and is very closely related to its paralog on the X chromosome. The protein is thought to play a role in cell-cell recognition during develop…	Y,	spontaneous miscarriage, recurrent miscarriage, spontaneous preterm birth	Wang, P., Pan, J., Tian, X., Dong, X., Ju, W., Wang, Y., & Zhong, N. (2021). Transcriptomics‐determined chemokine‐cytokine pathway presents a common pathogenic mechanism in pregnancy loss and spontaneous preterm birth. American Journal of Reproductive Immunology, e13398.
EIF1AY	chrY	4074	-9.36049	-1.54971	-116.841	1.35029e-54	2.16661e-51	101.557	encodes a protein related to eukaryotic translation initiation factor 1A (EIF1A), which may function in stabilizing the binding of the initiator Met-tRNA to 40S ribosomal subunits	Y	secondary recurrent miscarriage	Nielsen, H. S., Wu, F., Aghai, Z., Steffensen, R., van Halteren, A. G., Spierings, E., Christiansen, O. B., Miklos, D., & Goulmy, E. (2010). H-Y antibody titers are increased in unexplained secondary recurrent miscarriage patients and associated with low male: Female ratio in subsequent live births. Human Reproduction, 25(11), 2745–2752. https://doi.org/10.1093/humrep/deq242
PRKY	chrY	7674	-9.27605	-1.71609	-81.1699	5.92123e-48	7.12571e-45	92.0825	This gene is similar to the protein kinase, X-linked gene in the pseudoautosomal region of the X chromosome. The gene is classified as a transcribed pseudogene because it has lost a coding exon that results in all transcripts being candidates for nonsense-mediated decay (NMD) and unlikely to express a protein. Abnormal recombination between this gene and a related gene on chromosome X is a freque…	N			https://www.genecards.org/cgi-bin/carddisp.pl?gene=PRKY
LINC00278	chrY	775	-8.1632	-2.234	-90.3649	6.57687e-50	9.49766e-47	91.7953	an RNA Gene, and is affiliated with the lncRNA class	N
FAM224B	chrY	2032	-7.92033	-2.3555	-85.6729	6.15705e-49	8.08309e-46	90.0379	an RNA Gene, and is affiliated with the lncRNA class.	N			https://www.genecards.org/cgi-bin/carddisp.pl?gene=FAM224B
FAM224A	chrY	2031	-7.60772	-2.54365	-68.5438	7.01551e-45	7.79315e-42	83.692	an RNA Gene, and is affiliated with the lncRNA class.	N			https://www.genecards.org/cgi-bin/carddisp.pl?gene=FAM224A
CD24P4	chrY	243	-6.48548	-2.97448	-55.1167	6.247e-41	6.44378e-38	75.7558	a pseudogene	N
PSMA6P1	chrY	741	-5.93533	-3.20371	-45.6057	1.6165e-37	1.55626e-34	69.4317	a pseudogene	N
GYG2P1	chrY	2159	-7.79664	-2.46048	-38.8778	1.16187e-34	1.04866e-31	66.6869	a pseudogene	N			https://www.genecards.org/cgi-bin/carddisp.pl?gene=GYG2P1
XIST	chrX	25264	7.03436	7.14426	27.1747	2.81201e-28	2.38872e-25	54.4164	early developmental process in mammalian females that transcriptionally silences one of the pair of X chromosomes, thus providing dosage equivalence between males and females. The process is regulated by several factors, including a region of chromosome X called the X inactivation center (XIC)	Y	gestational diabetes, pre-eclampsia, caesarean section, very preterm birth, moderate to late preterm, post-term birth	Liu, M., Zhu, H., Li, Y., Zhuang, J., Cao, T., & Wang, Y. (2020). Expression of serum lncRNA-Xist in patients with polycystic ovary syndrome and its relationship with pregnancy outcome. Taiwanese Journal of Obstetrics and Gynecology, 59(3), 372–376. https://doi.org/10.1016/j.tjog.2020.03.006
RNU2-57P	chrY	191	-5.21511	-3.69251	-24.5718	1.28966e-26	1.03466e-23	48.4294	a Pseudogene	N			https://www.genecards.org/cgi-bin/carddisp.pl?gene=RNU2-57P
AC010737.1	chrY	559	-5.31643	-3.53585	-24.199	2.35714e-26	1.79155e-23	48.107	an RNA Gene, and is affiliated with the lncRNA class.	N			https://www.genecards.org/cgi-bin/carddisp.pl?gene=ENSG00000229308
KDM5C	chrX	8727	0.644701	7.39711	19.7988	5.69895e-23	4.11492e-20	41.9671	encodes a protein with one ARID domain, one JmjC domain, one JmjN domain and two PHD-type zinc fingers. The DNA-binding motifs suggest this protein is involved in the regulation of transcription and chromatin remodeling. Mutations in this gene have been associated with X-linked cognitive disability.	N
KDM6A	chrX	7139	0.827596	6.24209	19.1415	2.05885e-22	1.4158e-19	40.637	located on the X chromosome and is the corresponding locus to a Y-linked gene which encodes a tetratricopeptide repeat (TPR) protein. The encoded protein of this gene contains a JmjC-domain and catalyzes the demethylation of tri/dimethylated histone H3.	Y	maternal diabetes	Salbaum, J. M., & Kappen, C. (2010). Neural tube defect genes and maternal diabetes during pregnancy. Birth Defects Research Part A: Clinical and Molecular Teratology, 88(8), 601-611.
DDX3X	chrX	15892	0.564662	8.87728	17.3371	8.45215e-21	5.54807e-18	36.9767	the protein encoded by this gene is a member of the large DEAD-box protein family, that is defined by the presence of the conserved Asp-Glu-Ala-Asp (DEAD) motif, and has ATP-dependent RNA helicase activity. This protein has been reported to display a high level of RNA-independent ATPase activity, and unlike most DEAD-box helicases, the ATPase activity is thought to be stimulated by both RNA and D…	Y	HELLP syndrome	Kang, B. Y., Tsoi, S., Zhu, S., Su, S., & Kay, H. H. (2008). Differential gene expression profiling in HELLP syndrome placentas. Reproductive Sciences, 15(3), 285-294.
SMC1A	chrX	10484	0.626991	7.05811	16.4811	5.46661e-20	3.43232e-17	34.9906	the encoded protein is thought to be an important part of functional kinetochores. In addition, this protein interacts with BRCA1 and is phosphorylated by ATM, indicating a potential role for this protein in DNA repair. This gene, which belongs to the SMC gene family, is located in an area of the X-chromosome that escapes X inactivation. Mutations in this gene result in Cornelia de Lange syndrome.	N
ZFX	chrX	9037	0.496349	6.70602	13.5655	5.59991e-17	3.36951e-14	27.9384	encodes a member of the krueppel C2H2-type zinc-finger protein family. The full-length protein contains an acidic transcriptional activation domain (AD), a nuclear localization sequence (NLS) and a DNA binding domain (DBD) consisting of 13 C2H2-type zinc fingers. Studies in mouse embryonic and adult hematopoietic stem cells showed that this gene was required as a transcriptional regulator for sel…	N
EIF2S3	chrX	3472	0.511252	6.14766	12.3595	1.31261e-15	7.58217e-13	24.7339	The protein encoded by this gene is the largest subunit of a heterotrimeric GTP-binding protein involved in the recruitment of methionyl-tRNA(i) to the 40 S ribosomal subunit.	N
EIF1AX	chrX	4427	0.603808	5.1164	11.1848	3.38004e-14	1.87735e-11	21.4883	encodes an essential eukaryotic translation initiation factor. The protein is required for the binding of the 43S complex (a 40S subunit, eIF2/GTP/Met-tRNAi and eIF3) to the 5' end of capped RNA	N
UBA1	chrX	6437	0.38952	7.35159	11.0793	4.56398e-14	2.44105e-11	21.1681	The protein encoded by this gene catalyzes the first step in ubiquitin conjugation to mark cellular proteins for degradation. This gene complements an X-linked mouse temperature-sensitive defect in DNA synthesis, and thus may function in DNA repair. It is part of a gene cluster on chromosome Xp11.23.	N			https://www.genecards.org/cgi-bin/carddisp.pl?gene=UBA1
EIF1AXP1	chr1	435	0.558105	2.03038	8.76851	4.70288e-11	2.42551e-08	14.6277	a pseudogene	Y	gestational diabetes	Bari, M.F., Ngo, S., Bastie, C., Sheppard, A., & Vatish, M. (2016). Gestational diabetic transcriptomic profiling of microdissected human trophoblast. The Journal of endocrinology, 229 1, 47-59 .
CD99	chrX	9824	-0.905445	5.56707	-8.60059	8.26217e-11	4.11427e-08	13.5681	The protein encoded by this gene is a cell surface glycoprotein involved in leukocyte migration, T-cell adhesion, ganglioside GM1 and transmembrane protein transport, and T-cell death by a caspase-independent pathway. In addition, the encoded protein may have the ability to rearrange the actin cytoskeleton and may also act as an oncosuppressor in osteosarcoma.	Y	preeclampsia	Kelemu, T., Erlandsson, L., Seifu, D., Abebe, M., Teklu, S., Storry, J., & Hansson, S. (2020). Association of Maternal Regulatory Single Nucleotide Polymorphic CD99 Genotype with Preeclampsia in Pregnancies Carrying Male Fetuses in Ethiopian Women. International Journal of Molecular Sciences, 21(16), 5837. https://doi.org/10.3390/ijms21165837
HSD17B10	chrX	1115	0.57411	3.90375	8.45653	1.26078e-10	6.06899e-08	13.3118	encodes 3-hydroxyacyl-CoA dehydrogenase type II, a member of the short-chain dehydrogenase/reductase superfamily. The gene product is a mitochondrial protein that catalyzes the oxidation of a wide variety of fatty acids and steroids, and is a subunit of mitochondrial ribonuclease P, which is involved in tRNA maturation. The protein has been implicated in the development of Alzheimer disease, and …	N
RPS4X	chrX	2982	0.473889	7.42244	8.04784	4.66037e-10	2.17098e-07	11.8498	This gene encodes ribosomal protein S4, a component of the 40S subunit. Ribosomal protein S4 is the only ribosomal protein known to be encoded by more than one gene, namely this gene and ribosomal protein S4, Y-linked (RPS4Y). The 2 isoforms encoded by these genes are not identical, but are functionally equivalent. Ribosomal protein S4 belongs to the S4E family of ribosomal proteins. This gene is…	Y	superimposted preclampsia	Chang, S.-D., Chao, A.-S., Peng, H.-H., Chang, Y.-L., Wang, C.-N., Cheng, P.-J., Lee, Y.-S., Chao, A., & Wang, T.-H. (2011). Analyses of placental gene expression in pregnancy-related hypertensive disorders. Taiwanese Journal of Obstetrics and Gynecology, 50(3), 283–291. https://doi.org/10.1016/j.tjog.2011.07.005
VAMP7	chrX	5334	-0.510406	5.12257	-8.01044	5.25696e-10	2.37237e-07	11.7261	This gene encodes a transmembrane protein that is a member of the soluble N-ethylmaleimide-sensitive factor attachment protein receptor (SNARE) family. The encoded protein localizes to late endosomes and lysosomes and is involved in the fusion of transport vesicles to their target membranes.	Y	preeclampsia	Jia, R. Z., Zhang, X., Hu, P., Liu, X. M., Hua, X. D., Wang, X., & Ding, H. J. (2012). Screening for differential methylation status in human placenta in preeclampsia using a CpG island plus promoter microarray. International journal of molecular medicine, 30(1), 133-141.	https://www.genecards.org/cgi-bin/carddisp.pl?gene=VAMP7
PUDP	chrX	3168	0.707716	5.20222	7.60508	1.98533e-09	8.68792e-07	10.3903	encodes a member of the haloacid dehalogenase-like (HAD) hydrolase superfamily. The encoded protein has no known biological function. This gene has a pseudogene on chromosome 1.	N
ZRSR2	chrX	2077	0.469629	2.09735	7.22736	6.73183e-09	2.77755e-06	9.65483	This gene encodes an essential splicing factor. The encoded protein associates with the U2 auxiliary factor heterodimer, which is required for the recognition of a functional 3' splice site in pre-mRNA splicing, and may play a role in network interactions during spliceosome assembly.	N
STS	chrX	6521	0.766046	9.7031	7.32807	4.88237e-09	2.07371e-06	9.64023	encodes a multi-pass membrane protein that is localized to the endoplasmic reticulum. It belongs to the sulfatase family and hydrolyzes several 3-beta-hydroxysteroid sulfates, which serve as metabolic precursors for estrogens, androgens, and cholesterol. Mutations in this gene are associated with X-linked ichthyosis (XLI).	Y	Gestational diabetes	Sõber, S., Reiman, M., Kikas, T., Rull, K., Inno, R., Vaas, P., ... & Laan, M. (2015). Extensive shift in placental transcriptome profile in preeclampsia and placental origin of adverse pregnancy outcomes. Scientific reports, 5(1), 1-17.
VDAC1P1	chrX	848	-0.529016	0.403559	-6.15699	2.32489e-07	9.074e-05	6.35872	a Pseudogene	N			https://www.genecards.org/cgi-bin/carddisp.pl?gene=VDAC1P1
NAA10	chrX	4742	0.369845	3.72065	6.28918	1.49893e-07	6.01277e-05	6.26215	N-alpha-acetylation is among the most common post-translational protein modifications in eukaryotic cells. This process involves the transfer of an acetyl group from acetyl-coenzyme A to the alpha-amino group on a nascent polypeptide and is essential for normal cell function. This gene encodes an N-terminal acetyltransferase that functions as the catalytic subunit of the major amino-terminal acet…	N			https://www.genecards.org/cgi-bin/carddisp.pl?gene=NAA10
INE1	chrX	945	0.540586	1.62507	5.84163	6.62078e-07	0.000245156	5.17465	X chromosome inactivation provides dosage compensation for the expression level of X-linked genes from the single X in males and the two in females. This X chromosome gene is intronless and was identified because its transcription escapes X inactivation in females. This gene does not make a protein	N			https://www.genecards.org/cgi-bin/carddisp.pl?gene=INE1
KDM5C-IT1	chrX	755	0.808753	-0.779767	5.71235	1.01602e-06	0.00036681	5.14102	an RNA Gene, and is affiliated with the lncRNA class.	N			https://www.genecards.org/cgi-bin/carddisp.pl?gene=KDM5C-IT1
JPX	chrX	13557	0.363252	4.54091	5.87931	5.84314e-07	0.000222055	4.77908	a nonprotein-coding RNA transcribed from a gene within the X-inactivation center (XIC; MIM 314670) that appears to participate in X chromosome inactivation	N
CHM	chrX	8645	0.334506	4.28186	5.52104	1.91216e-06	0.000673499	3.62342	encodes component A of the RAB geranylgeranyl transferase holoenzyme. In the dimeric holoenzyme, this subunit binds unprenylated Rab GTPases and then presents them to the catalytic Rab GGTase subunit for the geranylgeranyl transfer reaction. Rab GTPases need to be geranylgeranyled on either one or two cysteine residues in their C-terminus to localize to the correct intracellular membrane. Mutatio…	N
MBTPS2	chrX	8927	0.302587	5.54138	5.2991	3.97026e-06	0.00136511	2.76293	This gene encodes a intramembrane zinc metalloprotease, which is essential in development. This protease functions in the signal protein activation involved in sterol control of transcription and the ER stress response. Mutations in this gene have been associated with ichthyosis follicularis with atrichia and photophobia (IFAP syndrome); IFAP syndrome has been quantitatively linked to a reduction…	N			https://www.genecards.org/cgi-bin/carddisp.pl?gene=MBTPS2
CXorf36	chrX	6720	0.599471	5.13495	5.06525	8.61217e-06	0.00289229	2.04161	a Protein Coding gene. Diseases associated with DIPK2B include Autism and Ischiocoxopodopatellar Syndrome With Or Without Pulmonary Arterial Hypertension.	N			https://www.genecards.org/cgi-bin/carddisp.pl?gene=DIPK2B
EIF4A1P10	chrX	1216	0.364298	1.71315	4.7553	2.32897e-05	0.00764378	1.58871	a Pseudogene	N			https://www.genecards.org/cgi-bin/carddisp.pl?gene=EIF4A1P10
TXLNG	chrX	4460	0.208012	3.41451	4.6926	2.84869e-05	0.00914176	1.09168	This gene encodes a member of the taxilin family. The encoded protein binds to the C-terminal coiled-coil region of syntaxin family members 1A, 3A and 4A, and may play a role in intracellular vesicle trafficking. This gene is up-regulated by lipopolysaccharide and the gene product may be involved in cell cycle regulation. The related mouse protein was also shown to inhibit activating transcriptio…	N			https://www.genecards.org/cgi-bin/carddisp.pl?gene=TXLNG
MIR4767	chrX	78	0.643827	0.265161	4.46119	5.95583e-05	0.0179184	0.962117	MIR4767 (MicroRNA 4767) is an RNA Gene, and is affiliated with the miRNA class.	Y	miscarriage	Liu, S., Song, L., Cram, D. S., Xiong, L., Wang, K., Wu, R., ... & Yang, F. (2015). Traditional karyotyping vs copy number variation sequencing for detection of chromosomal abnormalities associated with spontaneous miscarriage. Ultrasound in Obstetrics & Gynecology, 46(4), 472-477	https://www.genecards.org/cgi-bin/carddisp.pl?gene=MIR4767
HDAC8	chrX	22986	0.3038	4.19823	4.54882	4.50977e-05	0.0141577	0.541134	Histones play a critical role in transcriptional regulation, cell cycle progression, and developmental events. Histone acetylation/deacetylation alters chromosome structure and affects transcription factor access to DNA. The protein encoded by this gene belongs to class I of the histone deacetylase family. It catalyzes the deacetylation of lysine residues in the histone N-terminal tails and repre…	Y	spontaneous recurrent miscarrriage	Yao, Y., Hao, F., Tang, L. C., Xu, X. H., & Jin, L. (2020). Downregulation of HDAC8 expression decreases CD163 levels and promotes the apoptosis of macrophages by activating the ERK signaling pathway in recurrent spontaneous miscarriage. Molecular Human Reproduction, 26(7), 521-531.	https://www.genecards.org/cgi-bin/carddisp.pl?gene=HDAC8
RPS6KA6	chrX	8502	-0.603015	3.76987	-4.45262	6.15851e-05	0.01815	0.287306	This gene encodes a member of ribosomal S6 kinase family, serine-threonine protein kinases which are regulated by growth factors. The encoded protein may be distinct from other members of this family, however, as studies suggest it is not growth factor dependent and may not participate in the same signaling pathways.	N			https://www.genecards.org/cgi-bin/carddisp.pl?gene=RPS6KA6
BCLAF3	chrX	8630	0.354559	4.61514	4.46147	5.95059e-05	0.0179184	0.189179	BCLAF3 (BCLAF1 And THRAP3 Family Member 3) is a Protein Coding gene. Diseases associated with BCLAF3 include Sotos Syndrome 1.	N			https://www.genecards.org/cgi-bin/carddisp.pl?gene=BCLAF3
EIF2S3B	chr12	2423	0.367754	1.43029	4.18027	0.000143706	0.0399087	-0.138472	EIF2S3B (Eukaryotic Translation Initiation Factor 2 Subunit Gamma B) is a Protein Coding gene.	No (only for EIFS23)			https://www.genecards.org/cgi-bin/carddisp.pl?gene=EIF2S3B
PRKCE	chr2	9908	-0.29989	6.82157	-4.27628	0.00010656	0.0307766	-0.486658	Protein kinase C (PKC) is a family of serine- and threonine-specific protein kinases that can be activated by calcium and the second messenger diacylglycerol. PKC family members phosphorylate a wide variety of protein targets and are known to be involved in diverse cellular signaling pathways. PKC family members also serve as major receptors for phorbol esters, a class of tumor promoters. Each me…	Y	preeclampsia	Murphy, M. S. Q., Casselman, R. C., Tayade, C., & Smith, G. N. (2015). Differential expression of plasma microRNA in preeclamptic patients at delivery and 1 year postpartum. American journal of obstetrics and gynecology, 213(3), 367-e1.	https://www.genecards.org/cgi-bin/carddisp.pl?gene=PRKCE
LAS1L	chrX	5589	0.203265	4.42917	4.15943	0.000153299	0.0417696	-0.713645	LAS1L (LAS1 Like Ribosome Biogenesis Factor) is a Protein Coding gene. Diseases associated with LAS1L include Wilson-Turner X-Linked Mental Retardation Syndrome and Spinal Muscular Atrophy With Respiratory Distress Type 2. Among its related pathways are rRNA processing in the nucleus and cytosol and Gene Expression.	N			https://www.genecards.org/cgi-bin/carddisp.pl?gene=LAS1L
CDK16	chrX	6524	0.232599	6.13299	4.19093	0.000139029	0.0393671	-0.75591	The protein encoded by this gene belongs to the cdc2/cdkx subfamily of the ser/thr family of protein kinases. It may play a role in signal transduction cascades in terminally differentiated cells; in exocytosis; and in transport of secretory cargo from the endoplasmic reticulum. This gene is thought to escape X inactivation.	N			https://www.genecards.org/cgi-bin/carddisp.pl?gene=CDK16
